# Supplementary material for: Peptidomic Profiling Analysis of Endogenous Peptides in Buffalo Milk During Lactation Stages
Source: Foods. 2026 May 14;15(10):1728. doi: 10.3390/foods15101728 (PMC13206046; doi:10.3390/foods15101728)
Supplement: Supplementary file 1 [file foods-15-01728-s001.zip]

Archive with 8 entries (8 files):
- Supplementary File S1 The FDR curve and scatterplot of precursor mass error.pdf
- Supplementary Table S1 Peptide identification of database and de novo.xlsx
- Supplementary Table S2 Precursor protein list.xlsx
- Supplementary Table S3 N- and C-terminal of endogenous peptides.xlsx
- Supplementary Table S4 Differential expression endogenous peptides.xlsx
- Supplementary Table S5 Gene Ontology annotation.xlsx
- Supplementary Table S6 KEGG pathway enrichment.xlsx
- Supplementary Table S7 Candidate bioactive peptide list.xlsx
