# Supplementary material for: Peptidomic Profiling Analysis of Endogenous Peptides in Buffalo Milk During Lactation Stages
Source: Foods. 2026 May 14;15(10):1728. doi: 10.3390/foods15101728 (PMC13206046; doi:10.3390/foods15101728)
Supplement: Supplementary file 1 [file foods-15-01728-s001.zip › Supplementary Table S1 Peptide identification of database and de novo.xlsx]

## Sheet: BC.denovo
Source File	Scan	Peptide	Tag length	Deep Novo Score (%)	ALC (%)	Length	m/z	z	RT	Area	Mass	ppm	PTM	local confidence (%)	mode	tag(>=0%)	Accession	Feature Id	Refined Scan
C-2.raw	4747	PLGSEDSGKTT	11	100	100	11	546.266	2	6.9616	1.3308e+06	1090.51	2.4		100 100 100 100 100 100 100 100 100 100 100	HCD	PLGSEDSGKTT	A0A3Q1LHJ4|A0A3Q1LHJ4_BOVIN;A0A3Q1LMZ6|A0A3Q1LMZ6_BOVIN;A0A3Q1LVV7|A0A3Q1LVV7_BOVIN;A0A3Q1MHJ3|A0A3Q1MHJ3_BOVIN;A0A3Q1MIJ1|A0A3Q1MIJ1_BOVIN;A0A3Q1MJE5|A0A3Q1MJE5_BOVIN;A0A3Q1MR53|A0A3Q1MR53_BOVIN;A0A3Q1MRI0|A0A3Q1MRI0_BOVIN;A0A3Q1MW55|A0A3Q1MW55_BOVIN;A0A3Q1MXG2|A0A3Q1MXG2_BOVIN;A0A3Q8ABR9|A0A3Q8ABR9_BOVIN;A0A452DIW5|A0A452DIW5_BOVIN;A0A452DJ45|A0A452DJ45_BOVIN;A0AAA9RWX3|A0AAA9RWX3_BOVIN;A0AAA9S…	14253	4650
C-2.raw	52389	LAALVELVDHK	11	99.9	99.9	11	604.359	2	42.8904	1.0889242E7	1206.7	4.5		100 100 100 100 100 100 100 100 100 100 100	HCD	LAALVELVDHK	A0A3Q1N4J1|A0A3Q1N4J1_BOVIN;A0A452DIZ8|A0A452DIZ8_BOVIN;A0AAA9S0R3|A0AAA9S0R3_BOVIN;A0AAA9S9Q7|A0AAA9S9Q7_BOVIN;A0AAA9SCV2|A0AAA9SCV2_BOVIN;A0AAA9SGU1|A0AAA9SGU1_BOVIN;A0AAA9SN79|A0AAA9SN79_BOVIN;A0AAA9T278|A0AAA9T278_BOVIN;A0AAA9T300|A0AAA9T300_BOVIN;A0AAA9T5M5|A0AAA9T5M5_BOVIN;A0AAA9T6Z9|A0AAA9T6Z9_BOVIN;A0AAA9TFC9|A0AAA9TFC9_BOVIN;A0AAA9TNQ6|A0AAA9TNQ6_BOVIN;E1BBV1|E1BBV1_BOVIN;E1BE19|E1BE19_B…	19832	67948
C-2.raw	4521	PLGSENSGKTT	11	99.9	99.9	11	545.773	2	6.8257	2934874	1089.53	1.4		100 100 100 100 100 100 100 100 100 100 100	HCD	PLGSENSGKTT	A0A3Q1LHJ4|A0A3Q1LHJ4_BOVIN;A0A3Q1LIU1|A0A3Q1LIU1_BOVIN;A0A3Q1LJU8|A0A3Q1LJU8_BOVIN;A0A3Q1LQN7|A0A3Q1LQN7_BOVIN;A0A3Q1LQW6|A0A3Q1LQW6_BOVIN;A0A3Q1LTZ2|A0A3Q1LTZ2_BOVIN;A0A3Q1MBT8|A0A3Q1MBT8_BOVIN;A0A3Q1MBY8|A0A3Q1MBY8_BOVIN;A0A3Q1MFR5|A0A3Q1MFR5_BOVIN;A0A3Q1MHJ3|A0A3Q1MHJ3_BOVIN;A0A3Q1MJE5|A0A3Q1MJE5_BOVIN;A0A3Q8ABR9|A0A3Q8ABR9_BOVIN;A0A452DJ45|A0A452DJ45_BOVIN;A0AAA9RWX3|A0AAA9RWX3_BOVIN;A0AAA9S…	14210	4301
C-2.raw	4805	PLGSEDSGKTTM(+15.99)	12	99.9	99.9	12	619.784	2	7.0288	1.64708e+06	1237.55	3	Oxidation (M)	100 100 100 100 100 100 100 100 100 100 100 100	HCD	PLGSEDSGKTTM(+15.99)	A0A3Q1LHJ4|A0A3Q1LHJ4_BOVIN;A0A3Q1LMZ6|A0A3Q1LMZ6_BOVIN;A0A3Q1LVV7|A0A3Q1LVV7_BOVIN;A0A3Q1MHJ3|A0A3Q1MHJ3_BOVIN;A0A3Q1MIJ1|A0A3Q1MIJ1_BOVIN;A0A3Q1MJE5|A0A3Q1MJE5_BOVIN;A0A3Q1MR53|A0A3Q1MR53_BOVIN;A0A3Q1MRI0|A0A3Q1MRI0_BOVIN;A0A3Q1MW55|A0A3Q1MW55_BOVIN;A0A3Q1MXG2|A0A3Q1MXG2_BOVIN;A0A3Q8ABR9|A0A3Q8ABR9_BOVIN;A0A452DIW5|A0A452DIW5_BOVIN;A0A452DJ45|A0A452DJ45_BOVIN;A0AAA9RWX3|A0AAA9RWX3_BOVIN;A0AAA9S…	21151	4792
C-2.raw	34363	PTQLEEQCHV	10	99.9	99.9	10	592.276	2	29.8866		1182.53	3.7		100 100 100 100 100 100 100 100 100 100	HCD	PTQLEEQCHV	A0A3Q1LHJ4|A0A3Q1LHJ4_BOVIN;A0A3Q1LQV6|A0A3Q1LQV6_BOVIN;A0A3Q1LQX0|A0A3Q1LQX0_BOVIN;A0A3Q1LVI3|A0A3Q1LVI3_BOVIN;A0A3Q1LWI0|A0A3Q1LWI0_BOVIN;A0A3Q1LYE8|A0A3Q1LYE8_BOVIN;A0A3Q1LZ35|A0A3Q1LZ35_BOVIN;A0A3Q1M1Y7|A0A3Q1M1Y7_BOVIN;A0A3Q1M2W2|A0A3Q1M2W2_BOVIN;A0A3Q1M2Z8|A0A3Q1M2Z8_BOVIN;A0A3Q1M701|A0A3Q1M701_BOVIN;A0A3Q1M751|A0A3Q1M751_BOVIN;A0A3Q1MAR1|A0A3Q1MAR1_BOVIN;A0A3Q1MNK0|A0A3Q1MNK0_BOVIN;A0A3Q1M…	0	44082
C-2.raw	30115	PTQLEEQCHV	10	99.9	99.9	10	592.276	2	26.767	1.0455328E7	1182.53	3.7		100 100 100 100 100 100 100 100 100 100	HCD	PTQLEEQCHV	A0A3Q1LHJ4|A0A3Q1LHJ4_BOVIN;A0A3Q1LQV6|A0A3Q1LQV6_BOVIN;A0A3Q1LQX0|A0A3Q1LQX0_BOVIN;A0A3Q1LVI3|A0A3Q1LVI3_BOVIN;A0A3Q1LWI0|A0A3Q1LWI0_BOVIN;A0A3Q1LYE8|A0A3Q1LYE8_BOVIN;A0A3Q1LZ35|A0A3Q1LZ35_BOVIN;A0A3Q1M1Y7|A0A3Q1M1Y7_BOVIN;A0A3Q1M2W2|A0A3Q1M2W2_BOVIN;A0A3Q1M2Z8|A0A3Q1M2Z8_BOVIN;A0A3Q1M701|A0A3Q1M701_BOVIN;A0A3Q1M751|A0A3Q1M751_BOVIN;A0A3Q1MAR1|A0A3Q1MAR1_BOVIN;A0A3Q1MNK0|A0A3Q1MNK0_BOVIN;A0A3Q1M…	18639	38227
C-2.raw	94617	VSGVGLLALWK	11	99.9	99.9	11	571.853	2	72.5294	4650521	1141.69	5.6		100 100 100 100 100 100 100 100 100 100 100	HCD	VSGVGLLALWK	A0A3Q1LM54|A0A3Q1LM54_BOVIN;A0A3Q1LSB9|A0A3Q1LSB9_BOVIN;A0A3Q1LVP0|A0A3Q1LVP0_BOVIN;A0A3Q1M2W2|A0A3Q1M2W2_BOVIN;A0A3Q1M8U0|A0A3Q1M8U0_BOVIN;A0A3Q1MA84|A0A3Q1MA84_BOVIN;A0A3Q1MTD2|A0A3Q1MTD2_BOVIN;A0A3Q1N2G2|A0A3Q1N2G2_BOVIN;A0A3Q1N2K8|A0A3Q1N2K8_BOVIN;A0AAA9RSX2|A0AAA9RSX2_BOVIN;A0AAA9RVH6|A0AAA9RVH6_BOVIN;A0AAA9RZR4|A0AAA9RZR4_BOVIN;A0AAA9SED9|A0AAA9SED9_BOVIN;A0AAA9SGU1|A0AAA9SGU1_BOVIN;A0AAA9S…	16539	124331
C-2.raw	33282	PTQLEEQCHV	10	99.9	99.9	10	592.276	2	29.2227	9.7741264E7	1182.53	3.3		100 100 100 100 100 100 100 100 100 100	HCD	PTQLEEQCHV	A0A3Q1LHJ4|A0A3Q1LHJ4_BOVIN;A0A3Q1LQV6|A0A3Q1LQV6_BOVIN;A0A3Q1LQX0|A0A3Q1LQX0_BOVIN;A0A3Q1LVI3|A0A3Q1LVI3_BOVIN;A0A3Q1LWI0|A0A3Q1LWI0_BOVIN;A0A3Q1LYE8|A0A3Q1LYE8_BOVIN;A0A3Q1LZ35|A0A3Q1LZ35_BOVIN;A0A3Q1M1Y7|A0A3Q1M1Y7_BOVIN;A0A3Q1M2W2|A0A3Q1M2W2_BOVIN;A0A3Q1M2Z8|A0A3Q1M2Z8_BOVIN;A0A3Q1M701|A0A3Q1M701_BOVIN;A0A3Q1M751|A0A3Q1M751_BOVIN;A0A3Q1MAR1|A0A3Q1MAR1_BOVIN;A0A3Q1MNK0|A0A3Q1MNK0_BOVIN;A0A3Q1M…	18637	42831
C-2.raw	32908	PTQLEEQCHV	10	99.9	99.9	10	592.276	2	28.8487	3.1593084E7	1182.53	3.2		100 100 100 100 100 100 100 100 100 100	HCD	PTQLEEQCHV	A0A3Q1LHJ4|A0A3Q1LHJ4_BOVIN;A0A3Q1LQV6|A0A3Q1LQV6_BOVIN;A0A3Q1LQX0|A0A3Q1LQX0_BOVIN;A0A3Q1LVI3|A0A3Q1LVI3_BOVIN;A0A3Q1LWI0|A0A3Q1LWI0_BOVIN;A0A3Q1LYE8|A0A3Q1LYE8_BOVIN;A0A3Q1LZ35|A0A3Q1LZ35_BOVIN;A0A3Q1M1Y7|A0A3Q1M1Y7_BOVIN;A0A3Q1M2W2|A0A3Q1M2W2_BOVIN;A0A3Q1M2Z8|A0A3Q1M2Z8_BOVIN;A0A3Q1M701|A0A3Q1M701_BOVIN;A0A3Q1M751|A0A3Q1M751_BOVIN;A0A3Q1MAR1|A0A3Q1MAR1_BOVIN;A0A3Q1MNK0|A0A3Q1MNK0_BOVIN;A0A3Q1M…	18636	42012
C-2.raw	32249	PTQLEEQCHV	10	99.9	99.9	10	592.276	2	28.1338	2.24296464E8	1182.53	3.5		100 100 100 100 100 100 100 100 100 100	HCD	PTQLEEQCHV	A0A3Q1LHJ4|A0A3Q1LHJ4_BOVIN;A0A3Q1LQV6|A0A3Q1LQV6_BOVIN;A0A3Q1LQX0|A0A3Q1LQX0_BOVIN;A0A3Q1LVI3|A0A3Q1LVI3_BOVIN;A0A3Q1LWI0|A0A3Q1LWI0_BOVIN;A0A3Q1LYE8|A0A3Q1LYE8_BOVIN;A0A3Q1LZ35|A0A3Q1LZ35_BOVIN;A0A3Q1M1Y7|A0A3Q1M1Y7_BOVIN;A0A3Q1M2W2|A0A3Q1M2W2_BOVIN;A0A3Q1M2Z8|A0A3Q1M2Z8_BOVIN;A0A3Q1M701|A0A3Q1M701_BOVIN;A0A3Q1M751|A0A3Q1M751_BOVIN;A0A3Q1MAR1|A0A3Q1MAR1_BOVIN;A0A3Q1MNK0|A0A3Q1MNK0_BOVIN;A0A3Q1M…	18638	40627
C-2.raw	42457	LLNEPEDETHLEAQ	14	99.8	99.8	14	819.391	2	35.3659	2.0164752E7	1636.76	5.4		100 100 100 100 100 100 100 100 100 100 100 100 100 100	HCD	LLNEPEDETHLEAQ	A0A3Q1LLX1|A0A3Q1LLX1_BOVIN;A0A3Q1LNE2|A0A3Q1LNE2_BOVIN;A0A3Q1LZU4|A0A3Q1LZU4_BOVIN;A0A3Q1M2B9|A0A3Q1M2B9_BOVIN;A0A3Q1M3Y2|A0A3Q1M3Y2_BOVIN;A0A3Q1M761|A0A3Q1M761_BOVIN;A0A3Q1MAA5|A0A3Q1MAA5_BOVIN;A0A3Q1MFR5|A0A3Q1MFR5_BOVIN;A0A3Q1MHP9|A0A3Q1MHP9_BOVIN;A0A3Q1MIC6|A0A3Q1MIC6_BOVIN;A0A3Q1MLP5|A0A3Q1MLP5_BOVIN;A0A3Q1MPG9|A0A3Q1MPG9_BOVIN;A0A3Q1MQC6|A0A3Q1MQC6_BOVIN;A0AAA9RT91|A0AAA9RT91_BOVIN;A0AAA9S…	41488	54483
C-2.raw	33380	LSAM(+15.99)LYEETR	10	99.8	99.8	10	614.8	2	29.272	2897650	1227.58	4.8	Oxidation (M)	100 100 100 100 100 100 100 100 100 99	HCD	LSAM(+15.99)LYEETR	E1BPV9|E1BPV9_BOVIN	20837	42907
C-2.raw	27585	LLVTE	5	99.8	99.8	5	574.345	1	25.1794	3482024	573.337	1.4		100 100 100 100 100	HCD	LLVTE	A0A3Q1LNE2|A0A3Q1LNE2_BOVIN;A0A3Q1LQX0|A0A3Q1LQX0_BOVIN;A0A3Q1LVI3|A0A3Q1LVI3_BOVIN;A0A3Q1LW91|A0A3Q1LW91_BOVIN;A0A3Q1M2W2|A0A3Q1M2W2_BOVIN;A0A3Q1M6Q9|A0A3Q1M6Q9_BOVIN;A0A3Q1M761|A0A3Q1M761_BOVIN;A0A3Q1MIC6|A0A3Q1MIC6_BOVIN;A0A3Q1MKM2|A0A3Q1MKM2_BOVIN;A0A3Q1MKW0|A0A3Q1MKW0_BOVIN;A0A3Q1MPH9|A0A3Q1MPH9_BOVIN;A0A3Q1MQC6|A0A3Q1MQC6_BOVIN;A0A3Q1MVW7|A0A3Q1MVW7_BOVIN;A0A452DIW5|A0A452DIW5_BOVIN;A0AAA9R…	16742	35325
C-2.raw	45850	HLYTLALK	8	99.8	99.8	8	479.792	2	37.9485	2.42635e+06	957.565	5.2		99 100 100 100 100 100 100 100	HCD	HLYTLALK	A0A3Q1M2R1|A0A3Q1M2R1_BOVIN;A0A3Q1M312|A0A3Q1M312_BOVIN;A0A3Q1M761|A0A3Q1M761_BOVIN;A0A3Q1MCK6|A0A3Q1MCK6_BOVIN;A0A3Q1MIC6|A0A3Q1MIC6_BOVIN;A0A3Q1MLP5|A0A3Q1MLP5_BOVIN;A0AAA9SCT4|A0AAA9SCT4_BOVIN;A0AAA9T3R0|A0AAA9T3R0_BOVIN;E1B842|E1B842_BOVIN;F1MW73|F1MW73_BOVIN;F1N104|F1N104_BOVIN;F1N6Y9|F1N6Y9_BOVIN;Q32KN7|ZC21B_BOVIN	9360	59062
C-2.raw	45827	LSAMLYEETR	10	99.8	99.8	10	606.803	2	36.9188	3.9387112E7	1211.59	4.6		100 100 100 100 100 100 100 100 100 100	HCD	LSAMLYEETR	E1BPV9|E1BPV9_BOVIN;F1MCX7|F1MCX7_BOVIN	19987	57357
C-2.raw	22876	M(+42.01)(+15.99)EVKPPP	7	99.8	99.8	7	428.219	2	20.8558	3018246	854.421	2.9	Acetylation (N-term); Oxidation (M)	100 100 100 100 100 100 100	HCD	M(+42.01)(+15.99)EVKPPP	A0A3Q1LZ97|A0A3Q1LZ97_BOVIN;A0A3Q1M2Z8|A0A3Q1M2Z8_BOVIN;A0A3Q1M7X1|A0A3Q1M7X1_BOVIN;A0A3Q1MCK6|A0A3Q1MCK6_BOVIN;A0A3Q1MD54|A0A3Q1MD54_BOVIN;A0AAA9S497|A0AAA9S497_BOVIN;A0AAA9S4S4|A0AAA9S4S4_BOVIN;A0AAA9S9Q7|A0AAA9S9Q7_BOVIN;A0AAA9SHA4|A0AAA9SHA4_BOVIN;A0AAA9SM72|A0AAA9SM72_BOVIN;A0AAA9SV55|A0AAA9SV55_BOVIN;A0AAA9T278|A0AAA9T278_BOVIN;A0AAA9TJY0|A0AAA9TJY0_BOVIN;A0AAA9TZ00|A0AAA9TZ00_BOVIN;E1B777|…	5191	28321
C-2.raw	43806	LSAMLYEETR	10	99.8	99.8	10	606.803	2	36.9188	3.9387112E7	1211.59	4.6		100 100 100 100 100 100 100 100 99 100	HCD	LSAMLYEETR	E1BPV9|E1BPV9_BOVIN;F1MCX7|F1MCX7_BOVIN	19987	57355
C-2.raw	4434	PLGSENSGKT	10	99.8	99.8	10	495.25	2	6.7593	1.30369e+06	988.482	3.8		100 100 100 100 100 99 100 100 100 100	HCD	PLGSENSGKT	A0A3Q1LIU1|A0A3Q1LIU1_BOVIN;A0A3Q1LJU8|A0A3Q1LJU8_BOVIN;A0A3Q1LQN7|A0A3Q1LQN7_BOVIN;A0A3Q1LQW6|A0A3Q1LQW6_BOVIN;A0A3Q1LTZ2|A0A3Q1LTZ2_BOVIN;A0A3Q1MBT8|A0A3Q1MBT8_BOVIN;A0A3Q1MBY8|A0A3Q1MBY8_BOVIN;A0A3Q1MFR5|A0A3Q1MFR5_BOVIN;A0A3Q1MHJ3|A0A3Q1MHJ3_BOVIN;A0A3Q1MJE5|A0A3Q1MJE5_BOVIN;A0A3Q8ABR9|A0A3Q8ABR9_BOVIN;A0A452DJ45|A0A452DJ45_BOVIN;A0AAA9RWX3|A0AAA9RWX3_BOVIN;A0AAA9S1U7|A0AAA9S1U7_BOVIN;A0AAA9S…	10394	4155
C-2.raw	93569	VSGVGLLALWK	11	99.8	99.8	11	571.853	2	72.5294	4650521	1141.69	5.6		100 100 100 100 100 100 100 100 100 100 100	HCD	VSGVGLLALWK	A0A3Q1LSB9|A0A3Q1LSB9_BOVIN;A0A3Q1LVP0|A0A3Q1LVP0_BOVIN;A0A3Q1M2W2|A0A3Q1M2W2_BOVIN;A0A3Q1M8U0|A0A3Q1M8U0_BOVIN;A0A3Q1MA84|A0A3Q1MA84_BOVIN;A0A3Q1MTD2|A0A3Q1MTD2_BOVIN;A0A3Q1N2K8|A0A3Q1N2K8_BOVIN;A0AAA9RSX2|A0AAA9RSX2_BOVIN;A0AAA9RZR4|A0AAA9RZR4_BOVIN;A0AAA9SED9|A0AAA9SED9_BOVIN;A0AAA9SGU1|A0AAA9SGU1_BOVIN;A0AAA9SNC8|A0AAA9SNC8_BOVIN;A0AAA9SQE1|A0AAA9SQE1_BOVIN;A0AAA9SY77|A0AAA9SY77_BOVIN;A0AAA9T…	16539	124329
C-2.raw	42722	LSAMLYEETR	10	99.8	99.8	10	606.803	2	36.9188	3.9387112E7	1211.59	4.6		100 100 100 100 100 100 100 100 99 100	HCD	LSAMLYEETR	E1BPV9|E1BPV9_BOVIN;F1MCX7|F1MCX7_BOVIN	19987	57354
C-2.raw	31182	PTQLEEQCHV	10	99.8	99.8	10	592.276	2	28.1338	2.24296464E8	1182.53	3.5		99 100 100 100 100 100 100 100 100 100	HCD	PTQLEEQCHV	A0A3Q1LHJ4|A0A3Q1LHJ4_BOVIN;A0A3Q1LQV6|A0A3Q1LQV6_BOVIN;A0A3Q1LQX0|A0A3Q1LQX0_BOVIN;A0A3Q1LVI3|A0A3Q1LVI3_BOVIN;A0A3Q1LWI0|A0A3Q1LWI0_BOVIN;A0A3Q1LYE8|A0A3Q1LYE8_BOVIN;A0A3Q1LZ35|A0A3Q1LZ35_BOVIN;A0A3Q1M1Y7|A0A3Q1M1Y7_BOVIN;A0A3Q1M2W2|A0A3Q1M2W2_BOVIN;A0A3Q1M2Z8|A0A3Q1M2Z8_BOVIN;A0A3Q1M701|A0A3Q1M701_BOVIN;A0A3Q1M751|A0A3Q1M751_BOVIN;A0A3Q1MAR1|A0A3Q1MAR1_BOVIN;A0A3Q1MNK0|A0A3Q1MNK0_BOVIN;A0A3Q1M…	18638	40626
C-2.raw	21704	AALLLAK	7	99.8	99.8	7	350.242	2	20.49	1.31073e+06	698.469	1.9		99 100 100 100 100 100 100	HCD	AALLLAK	A0A3Q1LIU1|A0A3Q1LIU1_BOVIN;A0A3Q1LLX1|A0A3Q1LLX1_BOVIN;A0A3Q1LNR2|A0A3Q1LNR2_BOVIN;A0A3Q1LPF9|A0A3Q1LPF9_BOVIN;A0A3Q1LRM3|A0A3Q1LRM3_BOVIN;A0A3Q1LS91|A0A3Q1LS91_BOVIN;A0A3Q1LWY2|A0A3Q1LWY2_BOVIN;A0A3Q1M2W2|A0A3Q1M2W2_BOVIN;A0A3Q1M5M7|A0A3Q1M5M7_BOVIN;A0A3Q1MIA9|A0A3Q1MIA9_BOVIN;A0A3Q1MPB6|A0A3Q1MPB6_BOVIN;A0AAA9RVE8|A0AAA9RVE8_BOVIN;A0AAA9RZS9|A0AAA9RZS9_BOVIN;A0AAA9S0R3|A0AAA9S0R3_BOVIN;A0AAA9S…	48	27626
C-2.raw	46826	LSAMLYEETR	10	99.8	99.8	10	606.803	2	36.9188	3.9387112E7	1211.59	4.6		100 100 100 100 100 100 100 100 99 99	HCD	LSAMLYEETR	E1BPV9|E1BPV9_BOVIN;F1MCX7|F1MCX7_BOVIN	19987	57358
C-2.raw	59646	LAMDVASSEFYK	12	99.7	99.7	12	680.829	2	47.8541		1359.64	3.7		100 100 100 100 100 100 100 99 99 100 100 99	HCD	LAMDVASSEFYK	A0A3Q1M8Y2|A0A3Q1M8Y2_BOVIN;A0AAA9SDI3|A0AAA9SDI3_BOVIN;A0AAA9TQ14|A0AAA9TQ14_BOVIN;E1BDC5|E1BDC5_BOVIN;Q4ZHA6|KCNB2_BOVIN	0	77670
C-2.raw	24559	PLGSENSGKTTM(+15.99)LP	14	99.7	99.7	14	724.364	2	22.3234	6.6992644E7	1446.7	7	Oxidation (M)	100 100 100 100 100 100 100 100 98 99 100 100 100 100	HCD	PLGSENSGKTTM(+15.99)LP	A0A3Q1LHJ4|A0A3Q1LHJ4_BOVIN;A0A3Q1LIU1|A0A3Q1LIU1_BOVIN;A0A3Q1LJU8|A0A3Q1LJU8_BOVIN;A0A3Q1LQN7|A0A3Q1LQN7_BOVIN;A0A3Q1LQW6|A0A3Q1LQW6_BOVIN;A0A3Q1LTZ2|A0A3Q1LTZ2_BOVIN;A0A3Q1MBT8|A0A3Q1MBT8_BOVIN;A0A3Q1MBY8|A0A3Q1MBY8_BOVIN;A0A3Q1MFR5|A0A3Q1MFR5_BOVIN;A0A3Q1MHJ3|A0A3Q1MHJ3_BOVIN;A0A3Q1MJE5|A0A3Q1MJE5_BOVIN;A0A3Q8ABR9|A0A3Q8ABR9_BOVIN;A0A452DJ45|A0A452DJ45_BOVIN;A0AAA9RWX3|A0AAA9RWX3_BOVIN;A0AAA9S…	32131	30378
C-2.raw	62564	PLGSENSGKTTMPLW	15	99.7	99.7	15	809.404	2	51.5875	2.40683699E9	1616.79	4.2		100 100 100 100 100 100 100 100 98 99 100 100 100 100 100	HCD	PLGSENSGKTTMPLW	A0A3Q1LHJ4|A0A3Q1LHJ4_BOVIN;A0A3Q1LIU1|A0A3Q1LIU1_BOVIN;A0A3Q1LJU8|A0A3Q1LJU8_BOVIN;A0A3Q1LQN7|A0A3Q1LQN7_BOVIN;A0A3Q1LQW6|A0A3Q1LQW6_BOVIN;A0A3Q1LTZ2|A0A3Q1LTZ2_BOVIN;A0A3Q1MBT8|A0A3Q1MBT8_BOVIN;A0A3Q1MBY8|A0A3Q1MBY8_BOVIN;A0A3Q1MFR5|A0A3Q1MFR5_BOVIN;A0A3Q1MHJ3|A0A3Q1MHJ3_BOVIN;A0A3Q1MJE5|A0A3Q1MJE5_BOVIN;A0A3Q8ABR9|A0A3Q8ABR9_BOVIN;A0A452DJ45|A0A452DJ45_BOVIN;A0AAA9RWX3|A0AAA9RWX3_BOVIN;A0AAA9S…	40510	84316
C-2.raw	21950	M(+42.01)(+15.99)EVKPPP	7	99.7	99.7	7	428.219	2	20.8558	3018246	854.421	2.9	Acetylation (N-term); Oxidation (M)	100 99 99 100 100 100 100	HCD	M(+42.01)(+15.99)EVKPPP	A0A3Q1LZ97|A0A3Q1LZ97_BOVIN;A0A3Q1M2Z8|A0A3Q1M2Z8_BOVIN;A0A3Q1M7X1|A0A3Q1M7X1_BOVIN;A0A3Q1MB24|A0A3Q1MB24_BOVIN;A0A3Q1MD54|A0A3Q1MD54_BOVIN;A0A3Q1ME27|A0A3Q1ME27_BOVIN;A0A3Q1MHY6|A0A3Q1MHY6_BOVIN;A0AAA9RZS9|A0AAA9RZS9_BOVIN;A0AAA9S0F8|A0AAA9S0F8_BOVIN;A0AAA9S4S4|A0AAA9S4S4_BOVIN;A0AAA9S9Q7|A0AAA9S9Q7_BOVIN;A0AAA9SHA4|A0AAA9SHA4_BOVIN;A0AAA9SM72|A0AAA9SM72_BOVIN;A0AAA9SV55|A0AAA9SV55_BOVIN;A0AAA9T…	5191	28319
C-2.raw	34453	LSAM(+15.99)LYEETR	10	99.7	99.7	10	614.801	2	30.0203	5988256	1227.58	4.9	Oxidation (M)	100 100 100 100 100 100 100 100 99 99	HCD	LSAM(+15.99)LYEETR	E1BPV9|E1BPV9_BOVIN;F1MCX7|F1MCX7_BOVIN	20838	44339
C-2.raw	35460	PTQLEEQCHV	10	99.6	99.6	10	592.276	2	30.6552		1182.53	3.7		99 100 100 100 100 100 99 100 99 100	HCD	PTQLEEQCHV	A0A3Q1LHJ4|A0A3Q1LHJ4_BOVIN;A0A3Q1LQV6|A0A3Q1LQV6_BOVIN;A0A3Q1LQX0|A0A3Q1LQX0_BOVIN;A0A3Q1LVI3|A0A3Q1LVI3_BOVIN;A0A3Q1LWI0|A0A3Q1LWI0_BOVIN;A0A3Q1LYE8|A0A3Q1LYE8_BOVIN;A0A3Q1LZ35|A0A3Q1LZ35_BOVIN;A0A3Q1M1Y7|A0A3Q1M1Y7_BOVIN;A0A3Q1M2W2|A0A3Q1M2W2_BOVIN;A0A3Q1M2Z8|A0A3Q1M2Z8_BOVIN;A0A3Q1M701|A0A3Q1M701_BOVIN;A0A3Q1M751|A0A3Q1M751_BOVIN;A0A3Q1MAR1|A0A3Q1MAR1_BOVIN;A0A3Q1MNK0|A0A3Q1MNK0_BOVIN;A0A3Q1M…	0	45526
C-2.raw	71252	PLGSEDSGKTTMPLW	15	99.6	99.6	15	809.896	2	57.8035	1.78415923E9	1617.77	4.7		100 100 100 100 100 100 100 100 97 99 100 100 100 100 100	HCD	PLGSEDSGKTTMPLW	A0A3Q1LHJ4|A0A3Q1LHJ4_BOVIN;A0A3Q1MHJ3|A0A3Q1MHJ3_BOVIN;A0A3Q1MIJ1|A0A3Q1MIJ1_BOVIN;A0A3Q1MJE5|A0A3Q1MJE5_BOVIN;A0A3Q8ABR9|A0A3Q8ABR9_BOVIN;A0A452DJ45|A0A452DJ45_BOVIN;A0AAA9RWX3|A0AAA9RWX3_BOVIN;A0AAA9S3X3|A0AAA9S3X3_BOVIN;A0AAA9S451|A0AAA9S451_BOVIN;A0AAA9SAE1|A0AAA9SAE1_BOVIN;A0AAA9SR54|A0AAA9SR54_BOVIN;A0AAA9SRG0|A0AAA9SRG0_BOVIN;A0AAA9SV08|A0AAA9SV08_BOVIN;A0AAA9SY59|A0AAA9SY59_BOVIN;A0AAA9T…	40553	95333
C-2.raw	94203	G(+42.01)SGVGLLALWK	11	99.6	99.6	11	571.83	2	72.4942		1141.65	-3.2	Acetylation (N-term)	100 99 99 100 99 100 100 100 100 100 100	HCD	G(+42.01)SGVGLLALWK	A0A3Q1LPA1|A0A3Q1LPA1_BOVIN;A0A3Q1LSB9|A0A3Q1LSB9_BOVIN;A0A3Q1LVP0|A0A3Q1LVP0_BOVIN;A0A3Q1M202|A0A3Q1M202_BOVIN;A0A3Q1M2W2|A0A3Q1M2W2_BOVIN;A0A3Q1M8U0|A0A3Q1M8U0_BOVIN;A0A3Q1MA84|A0A3Q1MA84_BOVIN;A0A3Q1MCE6|A0A3Q1MCE6_BOVIN;A0A3Q1MTD2|A0A3Q1MTD2_BOVIN;A0A3Q1N2K8|A0A3Q1N2K8_BOVIN;A0A452DIW5|A0A452DIW5_BOVIN;A0AAA9RSX2|A0AAA9RSX2_BOVIN;A0AAA9RZR4|A0AAA9RZR4_BOVIN;A0AAA9S3S0|A0AAA9S3S0_BOVIN;A0AAA9S…	0	124270
C-2.raw	68825	LLFLLR	6	99.6	99.6	6	387.767	2	54.649	4.65597e+06	773.516	4.5		100 100 100 100 100 99	HCD	LLFLLR	A0A140T835|A0A140T835_BOVIN;A0A3Q1LPF9|A0A3Q1LPF9_BOVIN;A0A3Q1LW10|A0A3Q1LW10_BOVIN;A0A3Q1LYZ8|A0A3Q1LYZ8_BOVIN;A0A3Q1MBZ7|A0A3Q1MBZ7_BOVIN;A0A3Q1MHT1|A0A3Q1MHT1_BOVIN;A0A3Q1N325|A0A3Q1N325_BOVIN;A0A3Q1NE05|A0A3Q1NE05_BOVIN;A0AAA9TA73|A0AAA9TA73_BOVIN;A0AAA9TMQ4|A0AAA9TMQ4_BOVIN;A0AAF6DME5|A0AAF6DME5_BOVIN;E1BDA2|E1BDA2_BOVIN;E1BHI7|E1BHI7_BOVIN;E1BK38|E1BK38_BOVIN;F1MD60|F1MD60_BOVIN;F1MIM4|F1MI…	2378	89744
C-2.raw	34295	STELLLR	7	99.6	99.6	7	416.253	2	29.544	1.44093e+06	830.486	5.9		99 100 100 100 100 100 100	HCD	STELLLR	A0A3Q1LF52|A0A3Q1LF52_BOVIN;A0A3Q1LM54|A0A3Q1LM54_BOVIN;A0A3Q1LW91|A0A3Q1LW91_BOVIN;A0A3Q1M0Q6|A0A3Q1M0Q6_BOVIN;A0A3Q1M2R1|A0A3Q1M2R1_BOVIN;A0A3Q1M2W2|A0A3Q1M2W2_BOVIN;A0A3Q1M4U6|A0A3Q1M4U6_BOVIN;A0A3Q1M7X1|A0A3Q1M7X1_BOVIN;A0A3Q1M8I2|A0A3Q1M8I2_BOVIN;A0A3Q1MIL5|A0A3Q1MIL5_BOVIN;A0A3Q1MKC6|A0A3Q1MKC6_BOVIN;A0A3Q1MKW0|A0A3Q1MKW0_BOVIN;A0A3Q1N0F6|A0A3Q1N0F6_BOVIN;A0A3Q1N7N1|A0A3Q1N7N1_BOVIN;A0A3Q1N…	4339	43407
C-2.raw	4718	PLGSEDSGKTEA	12	99.6	99.6	12	595.782	2	6.928	796587	1189.55	2.4		100 100 100 100 100 100 100 100 100 100 99 97	HCD	PLGSEDSGKTEA	A0A3Q1LJT1|A0A3Q1LJT1_BOVIN;A0A3Q1LMZ6|A0A3Q1LMZ6_BOVIN;A0A3Q1LSX9|FMNL2_BOVIN;A0A3Q1LVV7|A0A3Q1LVV7_BOVIN;A0A3Q1ME49|A0A3Q1ME49_BOVIN;A0A3Q1MHJ3|A0A3Q1MHJ3_BOVIN;A0A3Q1MIJ1|A0A3Q1MIJ1_BOVIN;A0A3Q1MJE5|A0A3Q1MJE5_BOVIN;A0A3Q1MR53|A0A3Q1MR53_BOVIN;A0A3Q1MRI0|A0A3Q1MRI0_BOVIN;A0A3Q1MW55|A0A3Q1MW55_BOVIN;A0A3Q1MXG2|A0A3Q1MXG2_BOVIN;A0A3Q8ABR9|A0A3Q8ABR9_BOVIN;A0A452DJ45|A0A452DJ45_BOVIN;A0AAA9RWX3|A…	19059	4558
C-2.raw	6659	DEEKPKL	7	99.6	99.6	7	429.734	2	8.6761	6.35298e+06	857.449	4.1		99 99 100 100 100 100 100	HCD	DEEKPKL	A0A3Q1LIQ3|A0A3Q1LIQ3_BOVIN;A0A3Q1LPT1|A0A3Q1LPT1_BOVIN;A0A3Q1LZV8|A0A3Q1LZV8_BOVIN;A0A3Q1M2B2|A0A3Q1M2B2_BOVIN;A0A3Q1MHV6|A0A3Q1MHV6_BOVIN;A0A3Q1MN44|A0A3Q1MN44_BOVIN;A0A3Q1MUB3|A0A3Q1MUB3_BOVIN;A0AAA9RW50|A0AAA9RW50_BOVIN;A0AAA9RYG8|A0AAA9RYG8_BOVIN;A0AAA9S178|A0AAA9S178_BOVIN;A0AAA9S834|A0AAA9S834_BOVIN;A0AAA9SCT4|A0AAA9SCT4_BOVIN;A0AAA9SY27|A0AAA9SY27_BOVIN;A0AAA9T5K1|A0AAA9T5K1_BOVIN;A0AAA9T…	5342	6650
C-2.raw	4802	EEPVKKL	7	99.6	99.6	7	421.754	2	6.9616	280595	841.491	3.3		99 99 100 100 100 100 100	HCD	EEPVKKL	A0A3Q1M761|A0A3Q1M761_BOVIN;A0A3Q1MIC6|A0A3Q1MIC6_BOVIN;A0A3Q1MLP5|A0A3Q1MLP5_BOVIN;A0AAA9S484|A0AAA9S484_BOVIN;A0AAA9SBQ4|A0AAA9SBQ4_BOVIN;A0AAA9T0L5|A0AAA9T0L5_BOVIN;E1BPC9|E1BPC9_BOVIN	4693	4623
C-2.raw	8198	PPPPP	5	99.6	99.6	5	504.284	1	9.4589	747403	503.274	3.7		100 100 100 100 99	HCD	PPPPP	A0A3Q1LF52|A0A3Q1LF52_BOVIN;A0A3Q1LG90|A0A3Q1LG90_BOVIN;A0A3Q1LHF1|A0A3Q1LHF1_BOVIN;A0A3Q1LHJ4|A0A3Q1LHJ4_BOVIN;A0A3Q1LIB4|A0A3Q1LIB4_BOVIN;A0A3Q1LIQ3|A0A3Q1LIQ3_BOVIN;A0A3Q1LJ47|A0A3Q1LJ47_BOVIN;A0A3Q1LKU3|A0A3Q1LKU3_BOVIN;A0A3Q1LL88|A0A3Q1LL88_BOVIN;A0A3Q1LLX1|A0A3Q1LLX1_BOVIN;A0A3Q1LMZ6|A0A3Q1LMZ6_BOVIN;A0A3Q1LN46|A0A3Q1LN46_BOVIN;A0A3Q1LNE2|A0A3Q1LNE2_BOVIN;A0A3Q1LNR7|A0A3Q1LNR7_BOVIN;A0A3Q1L…	11055	7629
C-2.raw	4794	NPLGSENSGKTT	12	99.6	99.6	12	602.796	2	6.9616	4.26173e+06	1203.57	3		99 100 100 100 100 100 99 99 99 100 100 100	HCD	NPLGSENSGKTT	A0A3Q1LHJ4|A0A3Q1LHJ4_BOVIN;A0A3Q1LIU1|A0A3Q1LIU1_BOVIN;A0A3Q1LJU8|A0A3Q1LJU8_BOVIN;A0A3Q1LPA1|A0A3Q1LPA1_BOVIN;A0A3Q1LQN7|A0A3Q1LQN7_BOVIN;A0A3Q1LQW6|A0A3Q1LQW6_BOVIN;A0A3Q1LTZ2|A0A3Q1LTZ2_BOVIN;A0A3Q1LZ35|A0A3Q1LZ35_BOVIN;A0A3Q1M202|A0A3Q1M202_BOVIN;A0A3Q1MBT8|A0A3Q1MBT8_BOVIN;A0A3Q1MBY8|A0A3Q1MBY8_BOVIN;A0A3Q1MCE6|A0A3Q1MCE6_BOVIN;A0A3Q1MFR5|A0A3Q1MFR5_BOVIN;A0A3Q1MHJ3|A0A3Q1MHJ3_BOVIN;A0A3Q1M…	19681	4654
C-2.raw	18739	PTQLEEQSHV	10	99.6	99.6	10	584.289	2	18.5389	2.284854E7	1166.56	4.9		100 100 100 100 100 100 100 100 98 99	HCD	PTQLEEQSHV	A0A3Q1LHJ4|A0A3Q1LHJ4_BOVIN;A0A3Q1LN46|A0A3Q1LN46_BOVIN;A0A3Q1LPA1|A0A3Q1LPA1_BOVIN;A0A3Q1LQV6|A0A3Q1LQV6_BOVIN;A0A3Q1LQX0|A0A3Q1LQX0_BOVIN;A0A3Q1LRZ5|A0A3Q1LRZ5_BOVIN;A0A3Q1LVI3|A0A3Q1LVI3_BOVIN;A0A3Q1LWI0|A0A3Q1LWI0_BOVIN;A0A3Q1LYE8|A0A3Q1LYE8_BOVIN;A0A3Q1LZ35|A0A3Q1LZ35_BOVIN;A0A3Q1M1Y7|A0A3Q1M1Y7_BOVIN;A0A3Q1M2W2|A0A3Q1M2W2_BOVIN;A0A3Q1M2Z8|A0A3Q1M2Z8_BOVIN;A0A3Q1M701|A0A3Q1M701_BOVIN;A0A3Q1M…	17749	23571
C-2.raw	62023	LVEVSLADLQK	11	99.6	99.6	11	607.856	2	49.7029	2.0040838E7	1213.69	5.3		100 100 100 100 100 100 100 100 99 98 100	HCD	LVEVSLADLQK	A0A3Q1LIB4|A0A3Q1LIB4_BOVIN;A0A3Q1LQX0|A0A3Q1LQX0_BOVIN;A0A3Q1LRM3|A0A3Q1LRM3_BOVIN;A0A3Q1LVI3|A0A3Q1LVI3_BOVIN;A0A3Q1LWI0|A0A3Q1LWI0_BOVIN;A0A3Q1M5M7|A0A3Q1M5M7_BOVIN;A0A3Q1M751|A0A3Q1M751_BOVIN;A0A3Q1M8Y2|A0A3Q1M8Y2_BOVIN;A0A3Q1MAA5|A0A3Q1MAA5_BOVIN;A0A3Q1MAR1|A0A3Q1MAR1_BOVIN;A0A3Q1MB05|A0A3Q1MB05_BOVIN;A0A3Q1MFR5|A0A3Q1MFR5_BOVIN;A0A3Q1MIA9|A0A3Q1MIA9_BOVIN;A0A3Q1MLC5|A0A3Q1MLC5_BOVIN;A0A3Q1M…	20086	80976
C-2.raw	17633	PTQLEEQSHV	10	99.6	99.6	10	584.289	2	18.5389	2.284854E7	1166.56	4.9		100 100 100 100 100 100 100 100 98 99	HCD	PTQLEEQSHV	A0A3Q1LHJ4|A0A3Q1LHJ4_BOVIN;A0A3Q1LN46|A0A3Q1LN46_BOVIN;A0A3Q1LPA1|A0A3Q1LPA1_BOVIN;A0A3Q1LQV6|A0A3Q1LQV6_BOVIN;A0A3Q1LQX0|A0A3Q1LQX0_BOVIN;A0A3Q1LRZ5|A0A3Q1LRZ5_BOVIN;A0A3Q1LVI3|A0A3Q1LVI3_BOVIN;A0A3Q1LWI0|A0A3Q1LWI0_BOVIN;A0A3Q1LYE8|A0A3Q1LYE8_BOVIN;A0A3Q1LZ35|A0A3Q1LZ35_BOVIN;A0A3Q1M1Y7|A0A3Q1M1Y7_BOVIN;A0A3Q1M2W2|A0A3Q1M2W2_BOVIN;A0A3Q1M2Z8|A0A3Q1M2Z8_BOVIN;A0A3Q1M701|A0A3Q1M701_BOVIN;A0A3Q1M…	17749	23570
C-2.raw	19592	PTQLEEQSHV	10	99.6	99.6	10	584.289	2	18.5389	2.284854E7	1166.56	4.9		99 100 100 100 100 100 100 100 98 99	HCD	PTQLEEQSHV	A0A3Q1LHJ4|A0A3Q1LHJ4_BOVIN;A0A3Q1LN46|A0A3Q1LN46_BOVIN;A0A3Q1LPA1|A0A3Q1LPA1_BOVIN;A0A3Q1LQV6|A0A3Q1LQV6_BOVIN;A0A3Q1LQX0|A0A3Q1LQX0_BOVIN;A0A3Q1LRZ5|A0A3Q1LRZ5_BOVIN;A0A3Q1LVI3|A0A3Q1LVI3_BOVIN;A0A3Q1LWI0|A0A3Q1LWI0_BOVIN;A0A3Q1LYE8|A0A3Q1LYE8_BOVIN;A0A3Q1LZ35|A0A3Q1LZ35_BOVIN;A0A3Q1M1Y7|A0A3Q1M1Y7_BOVIN;A0A3Q1M2W2|A0A3Q1M2W2_BOVIN;A0A3Q1M2Z8|A0A3Q1M2Z8_BOVIN;A0A3Q1M701|A0A3Q1M701_BOVIN;A0A3Q1M…	17749	23572
C-2.raw	8060	PPPPP	5	99.6	99.6	5	504.284	1	9.4589	747403	503.274	3.7		100 100 100 100 99	HCD	PPPPP	A0A3Q1LF52|A0A3Q1LF52_BOVIN;A0A3Q1LG90|A0A3Q1LG90_BOVIN;A0A3Q1LHF1|A0A3Q1LHF1_BOVIN;A0A3Q1LHJ4|A0A3Q1LHJ4_BOVIN;A0A3Q1LIB4|A0A3Q1LIB4_BOVIN;A0A3Q1LIQ3|A0A3Q1LIQ3_BOVIN;A0A3Q1LJ47|A0A3Q1LJ47_BOVIN;A0A3Q1LKU3|A0A3Q1LKU3_BOVIN;A0A3Q1LL88|A0A3Q1LL88_BOVIN;A0A3Q1LLX1|A0A3Q1LLX1_BOVIN;A0A3Q1LMZ6|A0A3Q1LMZ6_BOVIN;A0A3Q1LN46|A0A3Q1LN46_BOVIN;A0A3Q1LNE2|A0A3Q1LNE2_BOVIN;A0A3Q1LNR7|A0A3Q1LNR7_BOVIN;A0A3Q1L…	11055	7628
C-2.raw	25513	VPYP	4	99.5	99.5	4	475.258	1	24.5565	6476179	474.248	5.7		99 99 100 100	HCD	VPYP		9025	34169
C-2.raw	41814	LPQGVLN	7	99.5	99.5	7	740.434	1	35.3659	1.3880818E7	739.423	5.3		100 99 99 100 100 100 99	HCD	LPQGVLN	A0A3Q1LLX1|A0A3Q1LLX1_BOVIN;A0A3Q1LM54|A0A3Q1LM54_BOVIN;A0A3Q1LTZ2|A0A3Q1LTZ2_BOVIN;A0A3Q1LZ90|A0A3Q1LZ90_BOVIN;A0A3Q1M0P2|A0A3Q1M0P2_BOVIN;A0A3Q1MBT8|A0A3Q1MBT8_BOVIN;A0A3Q1MKW0|A0A3Q1MKW0_BOVIN;A0A3Q1MM84|A0A3Q1MM84_BOVIN;A0A3Q1MSR1|A0A3Q1MSR1_BOVIN;A0A3Q1NE82|A0A3Q1NE82_BOVIN;A0AAA9S0R3|A0AAA9S0R3_BOVIN;A0AAA9S9Q7|A0AAA9S9Q7_BOVIN;A0AAA9SAE1|A0AAA9SAE1_BOVIN;A0AAA9SCC0|A0AAA9SCC0_BOVIN;A0AAA9S…	33815	54466
C-2.raw	54302	LAALVELVDHK	11	99.5	99.5	11	403.241	3	42.8904	7.299544E7	1206.7	3.8		99 100 100 100 100 100 100 100 100 98 99	HCD	LAALVELVDHK	A0A3Q1N4J1|A0A3Q1N4J1_BOVIN;A0A452DIZ8|A0A452DIZ8_BOVIN;A0AAA9S0R3|A0AAA9S0R3_BOVIN;A0AAA9S9Q7|A0AAA9S9Q7_BOVIN;A0AAA9SCV2|A0AAA9SCV2_BOVIN;A0AAA9SGU1|A0AAA9SGU1_BOVIN;A0AAA9SN79|A0AAA9SN79_BOVIN;A0AAA9T278|A0AAA9T278_BOVIN;A0AAA9T300|A0AAA9T300_BOVIN;A0AAA9T6Z9|A0AAA9T6Z9_BOVIN;A0AAA9TFC9|A0AAA9TFC9_BOVIN;A0AAA9TNQ6|A0AAA9TNQ6_BOVIN;E1BE19|E1BE19_BOVIN;E1BGT1|E1BGT1_BOVIN;E1BHT5|E1BHT5_BOVIN;E1B…	3450	67941
C-2.raw	69839	LLFLLR	6	99.5	99.5	6	387.767	2	54.649	4.65597e+06	773.516	4.5		100 100 99 99 100 99	HCD	LLFLLR	A0A140T835|A0A140T835_BOVIN;A0A3Q1LPF9|A0A3Q1LPF9_BOVIN;A0A3Q1LW10|A0A3Q1LW10_BOVIN;A0A3Q1LYZ8|A0A3Q1LYZ8_BOVIN;A0A3Q1M8U0|A0A3Q1M8U0_BOVIN;A0A3Q1MBZ7|A0A3Q1MBZ7_BOVIN;A0A3Q1MHT1|A0A3Q1MHT1_BOVIN;A0A3Q1N325|A0A3Q1N325_BOVIN;A0A3Q1NCG2|A0A3Q1NCG2_BOVIN;A0A3Q1NE05|A0A3Q1NE05_BOVIN;A0AAA9TMQ4|A0AAA9TMQ4_BOVIN;A0AAF6DME5|A0AAF6DME5_BOVIN;E1BDA2|E1BDA2_BOVIN;E1BDC5|E1BDC5_BOVIN;E1BHI7|E1BHI7_BOVIN;E1B…	2378	89746
C-2.raw	51486	SGKTTMPLW	9	99.5	99.5	9	1020.52	1	43.1343	5.346826E7	1019.51	4.3		98 98 100 100 100 100 100 100 100	HCD	SGKTTMPLW	A0A3Q1LHJ4|A0A3Q1LHJ4_BOVIN;A0A3Q1MJE5|A0A3Q1MJE5_BOVIN;O02754|CEBPA_BOVIN;P02662|CASA1_BOVIN;V9VGN8|V9VGN8_BOVIN;V9VJQ3|V9VJQ3_BOVIN	57603	68481
C-2.raw	23457	LLVT	4	99.5	99.5	4	445.303	1	21.581	3.63525e+06	444.295	2.4		100 100 100 99	HCD	LLVT		6642	29403
C-2.raw	28572	LLVTETMK	8	99.5	99.5	8	467.768	2	25.7001	3.28867e+06	933.52	1.2		100 100 100 99 99 99 99 100	HCD	LLVTETMK	A0A3Q1LPS2|A0A3Q1LPS2_BOVIN;A0A3Q1MKM2|A0A3Q1MKM2_BOVIN;A0A3Q1MN44|A0A3Q1MN44_BOVIN;A0A452DIZ8|A0A452DIZ8_BOVIN;A0AAA9RYG1|A0AAA9RYG1_BOVIN;A0AAA9S834|A0AAA9S834_BOVIN;A0AAA9SF55|A0AAA9SF55_BOVIN;A0AAA9T3F4|A0AAA9T3F4_BOVIN;A0AAA9TQX7|A0AAA9TQX7_BOVIN;E1B900|E1B900_BOVIN;E1BDH6|E1BDH6_BOVIN;E1BHG5|E1BHG5_BOVIN;E1BMH2|E1BMH2_BOVIN;F1N415|F1N415_BOVIN	8487	36278
C-2.raw	68714	LFALAFTK	8	99.5	99.5	8	455.775	2	54.6251	2213875	909.532	3.6		99 100 100 100 99 99 100 99	HCD	LFALAFTK	A0A3Q1LIU1|A0A3Q1LIU1_BOVIN;A0A3Q1LMZ6|A0A3Q1LMZ6_BOVIN;A0A3Q1M761|A0A3Q1M761_BOVIN;A0A3Q1MB82|A0A3Q1MB82_BOVIN;A0A3Q1MBV7|A0A3Q1MBV7_BOVIN;A0A3Q1MGE6|A0A3Q1MGE6_BOVIN;A0A3Q1MGP2|A0A3Q1MGP2_BOVIN;A0A3Q1MGZ6|A0A3Q1MGZ6_BOVIN;A0A3Q1MHJ4|A0A3Q1MHJ4_BOVIN;A0A3Q1MIC6|A0A3Q1MIC6_BOVIN;A0A3Q1MIJ1|A0A3Q1MIJ1_BOVIN;A0A3Q1MLP5|A0A3Q1MLP5_BOVIN;A0A3Q1N184|A0A3Q1N184_BOVIN;A0A3Q1N535|A0A3Q1N535_BOVIN;A0A3Q1N…	7567	89682
C-2.raw	37916	PLGSENSGKTTMLP	14	99.5	99.5	14	716.364	2	33.3691	2.44213968E8	1430.71	4.8		99 99 100 100 99 99 100 100 99 100 100 100 100 100	HCD	PLGSENSGKTTMLP	A0A3Q1LHJ4|A0A3Q1LHJ4_BOVIN;A0A3Q1LIU1|A0A3Q1LIU1_BOVIN;A0A3Q1LJU8|A0A3Q1LJU8_BOVIN;A0A3Q1LQN7|A0A3Q1LQN7_BOVIN;A0A3Q1LQW6|A0A3Q1LQW6_BOVIN;A0A3Q1LTZ2|A0A3Q1LTZ2_BOVIN;A0A3Q1MBT8|A0A3Q1MBT8_BOVIN;A0A3Q1MBY8|A0A3Q1MBY8_BOVIN;A0A3Q1MFR5|A0A3Q1MFR5_BOVIN;A0A3Q1MHJ3|A0A3Q1MHJ3_BOVIN;A0A3Q1MJE5|A0A3Q1MJE5_BOVIN;A0A3Q8ABR9|A0A3Q8ABR9_BOVIN;A0A452DJ45|A0A452DJ45_BOVIN;A0AAA9RWX3|A0AAA9RWX3_BOVIN;A0AAA9S…	31204	50825
C-2.raw	22461	LLVT	4	99.5	99.5	4	445.303	1	21.1207	5.33273e+06	444.295	2.9		100 100 100 99	HCD	LLVT		6643	28749
C-2.raw	78535	FPEVF	5	99.5	99.5	5	638.321	1	61.8903	2.62119e+06	637.311	4.4		99 99 100 100 100	HCD	FPEVF	A0A3Q1MJE5|A0A3Q1MJE5_BOVIN;P02662|CASA1_BOVIN	22943	103188
C-2.raw	79552	FPEVF	5	99.5	99.5	5	638.321	1	61.8903	2.62119e+06	637.311	4.4		99 99 100 100 100	HCD	FPEVF	A0A3Q1MJE5|A0A3Q1MJE5_BOVIN;P02662|CASA1_BOVIN	22943	103189
C-2.raw	75535	PLGSEDSGKTTMPLW	15	99.5	99.5	15	809.896	2	57.8035	1.78415923E9	1617.77	4.7		100 100 100 100 100 100 100 97 97 99 100 100 100 100 100	HCD	PLGSEDSGKTTMPLW	A0A3Q1LHJ4|A0A3Q1LHJ4_BOVIN;A0A3Q1LZ35|A0A3Q1LZ35_BOVIN;A0A3Q1M0Q6|A0A3Q1M0Q6_BOVIN;A0A3Q1M8I2|A0A3Q1M8I2_BOVIN;A0A3Q1MHJ3|A0A3Q1MHJ3_BOVIN;A0A3Q1MIJ1|A0A3Q1MIJ1_BOVIN;A0A3Q1MJE5|A0A3Q1MJE5_BOVIN;A0A3Q8ABR9|A0A3Q8ABR9_BOVIN;A0A452DJ45|A0A452DJ45_BOVIN;A0AAA9RWX3|A0AAA9RWX3_BOVIN;A0AAA9S3X3|A0AAA9S3X3_BOVIN;A0AAA9S451|A0AAA9S451_BOVIN;A0AAA9SAE1|A0AAA9SAE1_BOVIN;A0AAA9SR54|A0AAA9SR54_BOVIN;A0AAA9S…	40553	95336
C-2.raw	23755	LLVTQ	5	99.5	99.5	5	573.363	1	20.6839	1.87571648E8	572.353	3.9		100 100 100 100 98	HCD	LLVTQ	A0A3Q1LUN4|A0A3Q1LUN4_BOVIN;A0A3Q1LYZ8|A0A3Q1LYZ8_BOVIN;A0A3Q1M6G4|A0A3Q1M6G4_BOVIN;A0A3Q1MCK6|A0A3Q1MCK6_BOVIN;A0A3Q1MLN4|A0A3Q1MLN4_BOVIN;A0A3Q1N4J1|A0A3Q1N4J1_BOVIN;A0A452DIW5|A0A452DIW5_BOVIN;A0AAA9RZM4|A0AAA9RZM4_BOVIN;A0AAA9S484|A0AAA9S484_BOVIN;A0AAA9S8H0|A0AAA9S8H0_BOVIN;A0AAA9S8X2|A0AAA9S8X2_BOVIN;A0AAA9SA39|A0AAA9SA39_BOVIN;A0AAA9SBQ4|A0AAA9SBQ4_BOVIN;A0AAA9SBR2|A0AAA9SBR2_BOVIN;A0AAA9S…	16660	27985
C-2.raw	29068	PTQLEEQCHV	10	99.5	99.5	10	592.276	2	26.767	1.0455328E7	1182.53	3.7		99 100 99 100 100 100 100 100 98 100	HCD	PTQLEEQCHV	A0A3Q1LHJ4|A0A3Q1LHJ4_BOVIN;A0A3Q1LQV6|A0A3Q1LQV6_BOVIN;A0A3Q1LQX0|A0A3Q1LQX0_BOVIN;A0A3Q1LVI3|A0A3Q1LVI3_BOVIN;A0A3Q1LWI0|A0A3Q1LWI0_BOVIN;A0A3Q1LYE8|A0A3Q1LYE8_BOVIN;A0A3Q1LZ35|A0A3Q1LZ35_BOVIN;A0A3Q1M1Y7|A0A3Q1M1Y7_BOVIN;A0A3Q1M2W2|A0A3Q1M2W2_BOVIN;A0A3Q1M2Z8|A0A3Q1M2Z8_BOVIN;A0A3Q1M701|A0A3Q1M701_BOVIN;A0A3Q1M751|A0A3Q1M751_BOVIN;A0A3Q1MAR1|A0A3Q1MAR1_BOVIN;A0A3Q1MNK0|A0A3Q1MNK0_BOVIN;A0A3Q1M…	18639	38226
C-2.raw	42366	LPQGVLN	7	99.5	99.5	7	740.434	1	35.3659	1.3880818E7	739.423	5.3		100 99 99 100 100 100 99	HCD	LPQGVLN	A0A3Q1LLX1|A0A3Q1LLX1_BOVIN;A0A3Q1LM54|A0A3Q1LM54_BOVIN;A0A3Q1LTZ2|A0A3Q1LTZ2_BOVIN;A0A3Q1LZ90|A0A3Q1LZ90_BOVIN;A0A3Q1M0P2|A0A3Q1M0P2_BOVIN;A0A3Q1MBT8|A0A3Q1MBT8_BOVIN;A0A3Q1MKW0|A0A3Q1MKW0_BOVIN;A0A3Q1MM84|A0A3Q1MM84_BOVIN;A0A3Q1MSR1|A0A3Q1MSR1_BOVIN;A0A3Q1NE82|A0A3Q1NE82_BOVIN;A0AAA9S0R3|A0AAA9S0R3_BOVIN;A0AAA9S9Q7|A0AAA9S9Q7_BOVIN;A0AAA9SAE1|A0AAA9SAE1_BOVIN;A0AAA9SCC0|A0AAA9SCC0_BOVIN;A0AAA9S…	33815	54467
C-2.raw	31742	PLGSEDSGKTTM(+15.99)LP	14	99.5	99.5	14	724.854	2	27.0205	2.8199152E7	1447.69	4.4	Oxidation (M)	98 99 100 100 100 100 100 98 99 99 100 100 100 100	HCD	PLGSEDSGKTTM(+15.99)LP	A0A3Q1LHJ4|A0A3Q1LHJ4_BOVIN;A0A3Q1LZ35|A0A3Q1LZ35_BOVIN;A0A3Q1M0Q6|A0A3Q1M0Q6_BOVIN;A0A3Q1M8I2|A0A3Q1M8I2_BOVIN;A0A3Q1MHJ3|A0A3Q1MHJ3_BOVIN;A0A3Q1MIJ1|A0A3Q1MIJ1_BOVIN;A0A3Q1MJE5|A0A3Q1MJE5_BOVIN;A0A3Q8ABR9|A0A3Q8ABR9_BOVIN;A0A452DJ45|A0A452DJ45_BOVIN;A0AAA9RWX3|A0AAA9RWX3_BOVIN;A0AAA9S3X3|A0AAA9S3X3_BOVIN;A0AAA9S451|A0AAA9S451_BOVIN;A0AAA9SAE1|A0AAA9SAE1_BOVIN;A0AAA9SR54|A0AAA9SR54_BOVIN;A0AAA9S…	32150	38665
C-2.raw	39311	HLPLP	5	99.5	99.5	5	576.352	1	31.8797	3.28904e+06	575.343	2.4		98 100 100 100 100	HCD	HLPLP	A0A3Q1LPF6|A0A3Q1LPF6_BOVIN;A0A3Q1MIA9|A0A3Q1MIA9_BOVIN;A0A3Q1MIJ1|A0A3Q1MIJ1_BOVIN;A0A3Q1MPT8|A0A3Q1MPT8_BOVIN;A0A3Q1MUY0|A0A3Q1MUY0_BOVIN;A0AAA9S1N9|A0AAA9S1N9_BOVIN;A0AAA9SZD9|A0AAA9SZD9_BOVIN;A0AAA9T389|A0AAA9T389_BOVIN;A0AAA9T9Y7|A0AAA9T9Y7_BOVIN;A0AAA9TM40|A0AAA9TM40_BOVIN;A0AAA9U001|A0AAA9U001_BOVIN;E1B900|E1B900_BOVIN;E1BA93|E1BA93_BOVIN;E1BD73|E1BD73_BOVIN;E1BLX2|E1BLX2_BOVIN;E1BPS6|E1BP…	17073	47884
C-2.raw	53087	LAALVELVDHK	11	99.5	99.5	11	604.359	2	42.8904	1.0889242E7	1206.7	4.5		100 100 100 100 100 100 100 100 100 97 98	HCD	LAALVELVDHK	A0A3Q1N4J1|A0A3Q1N4J1_BOVIN;A0A452DIZ8|A0A452DIZ8_BOVIN;A0AAA9S0R3|A0AAA9S0R3_BOVIN;A0AAA9S9Q7|A0AAA9S9Q7_BOVIN;A0AAA9SCV2|A0AAA9SCV2_BOVIN;A0AAA9SGU1|A0AAA9SGU1_BOVIN;A0AAA9SN79|A0AAA9SN79_BOVIN;A0AAA9T278|A0AAA9T278_BOVIN;A0AAA9T300|A0AAA9T300_BOVIN;A0AAA9T5M5|A0AAA9T5M5_BOVIN;A0AAA9T6Z9|A0AAA9T6Z9_BOVIN;A0AAA9TFC9|A0AAA9TFC9_BOVIN;A0AAA9TNQ6|A0AAA9TNQ6_BOVIN;E1BBV1|E1BBV1_BOVIN;E1BE19|E1BE19_B…	19832	67950
C-2.raw	21621	LLVT	4	99.4	99.4	4	445.303	1	21.1207	5.33273e+06	444.295	2.9		100 100 100 99	HCD	LLVT		6643	28747
C-2.raw	4484	PLGSENSGKT	10	99.4	99.4	10	495.25	2	6.7593	1.30369e+06	988.482	3.8		100 100 100 99 99 97 100 100 100 100	HCD	PLGSENSGKT	A0A3Q1LIU1|A0A3Q1LIU1_BOVIN;A0A3Q1LJU8|A0A3Q1LJU8_BOVIN;A0A3Q1LQN7|A0A3Q1LQN7_BOVIN;A0A3Q1LQW6|A0A3Q1LQW6_BOVIN;A0A3Q1LTZ2|A0A3Q1LTZ2_BOVIN;A0A3Q1MBT8|A0A3Q1MBT8_BOVIN;A0A3Q1MBY8|A0A3Q1MBY8_BOVIN;A0A3Q1MFR5|A0A3Q1MFR5_BOVIN;A0A3Q1MHJ3|A0A3Q1MHJ3_BOVIN;A0A3Q1MJE5|A0A3Q1MJE5_BOVIN;A0A3Q8ABR9|A0A3Q8ABR9_BOVIN;A0A452DJ45|A0A452DJ45_BOVIN;A0AAA9RWX3|A0AAA9RWX3_BOVIN;A0AAA9S1U7|A0AAA9S1U7_BOVIN;A0AAA9S…	10394	4156
C-2.raw	37892	HLPLP	5	99.4	99.4	5	576.352	1	31.8797	3.28904e+06	575.343	2.4		99 99 99 100 100	HCD	HLPLP	A0A3Q1LPF6|A0A3Q1LPF6_BOVIN;A0A3Q1MIA9|A0A3Q1MIA9_BOVIN;A0A3Q1MIJ1|A0A3Q1MIJ1_BOVIN;A0A3Q1MPT8|A0A3Q1MPT8_BOVIN;A0A3Q1MUY0|A0A3Q1MUY0_BOVIN;A0AAA9S1N9|A0AAA9S1N9_BOVIN;A0AAA9SZD9|A0AAA9SZD9_BOVIN;A0AAA9T389|A0AAA9T389_BOVIN;A0AAA9T9Y7|A0AAA9T9Y7_BOVIN;A0AAA9TM40|A0AAA9TM40_BOVIN;A0AAA9U001|A0AAA9U001_BOVIN;E1B900|E1B900_BOVIN;E1BA93|E1BA93_BOVIN;E1BD73|E1BD73_BOVIN;E1BLX2|E1BLX2_BOVIN;E1BPS6|E1BP…	17073	47881
C-2.raw	33188	STELLLR	7	99.4	99.4	7	416.253	2	29.1168	295214	830.486	6.1		98 99 100 100 100 100 99	HCD	STELLLR	A0A3Q1LF52|A0A3Q1LF52_BOVIN;A0A3Q1LM54|A0A3Q1LM54_BOVIN;A0A3Q1LW91|A0A3Q1LW91_BOVIN;A0A3Q1M0Q6|A0A3Q1M0Q6_BOVIN;A0A3Q1M2R1|A0A3Q1M2R1_BOVIN;A0A3Q1M2W2|A0A3Q1M2W2_BOVIN;A0A3Q1M4U6|A0A3Q1M4U6_BOVIN;A0A3Q1M7X1|A0A3Q1M7X1_BOVIN;A0A3Q1M8I2|A0A3Q1M8I2_BOVIN;A0A3Q1MIL5|A0A3Q1MIL5_BOVIN;A0A3Q1MKC6|A0A3Q1MKC6_BOVIN;A0A3Q1MKW0|A0A3Q1MKW0_BOVIN;A0A3Q1N0F6|A0A3Q1N0F6_BOVIN;A0A3Q1N7N1|A0A3Q1N7N1_BOVIN;A0A3Q1N…	4340	42635
C-2.raw	23435	LLVTQ	5	99.4	99.4	5	573.363	1	20.6839	1.87571648E8	572.353	3.9		100 100 100 100 98	HCD	LLVTQ	A0A3Q1LPA1|A0A3Q1LPA1_BOVIN;A0A3Q1LUN4|A0A3Q1LUN4_BOVIN;A0A3Q1LYZ8|A0A3Q1LYZ8_BOVIN;A0A3Q1M2B2|A0A3Q1M2B2_BOVIN;A0A3Q1M6G4|A0A3Q1M6G4_BOVIN;A0A3Q1MAA5|A0A3Q1MAA5_BOVIN;A0A3Q1MCK6|A0A3Q1MCK6_BOVIN;A0A3Q1MHV6|A0A3Q1MHV6_BOVIN;A0A3Q1MLN4|A0A3Q1MLN4_BOVIN;A0A3Q1N4J1|A0A3Q1N4J1_BOVIN;A0A452DIW5|A0A452DIW5_BOVIN;A0AAA9RZM4|A0AAA9RZM4_BOVIN;A0AAA9S1U7|A0AAA9S1U7_BOVIN;A0AAA9S484|A0AAA9S484_BOVIN;A0AAA9S…	16660	27984
C-2.raw	32448	LSAM(+15.99)LYEETR	10	99.4	99.4	10	614.8	2	28.5042		1227.58	4.7	Oxidation (M)	99 99 100 100 100 99 99 99 99 99	HCD	LSAM(+15.99)LYEETR	A0AAA9S484|A0AAA9S484_BOVIN;A0AAA9SBQ4|A0AAA9SBQ4_BOVIN;A0AAA9SDI3|A0AAA9SDI3_BOVIN;A0AAA9T0L5|A0AAA9T0L5_BOVIN;E1BPV9|E1BPV9_BOVIN;F1MFZ1|F1MFZ1_BOVIN	0	41424
C-2.raw	28261	LPNPLGSENSGKTT	14	99.4	99.4	14	707.866	2	26.0047	5.0182928E7	1413.71	5		100 100 100 100 100 100 97 98 98 100 100 100 100 100	HCD	LPNPLGSENSGKTT	A0A3Q1LHJ4|A0A3Q1LHJ4_BOVIN;A0A3Q1LIU1|A0A3Q1LIU1_BOVIN;A0A3Q1LJU8|A0A3Q1LJU8_BOVIN;A0A3Q1LQN7|A0A3Q1LQN7_BOVIN;A0A3Q1LQW6|A0A3Q1LQW6_BOVIN;A0A3Q1LS91|A0A3Q1LS91_BOVIN;A0A3Q1LSB9|A0A3Q1LSB9_BOVIN;A0A3Q1LSF6|A0A3Q1LSF6_BOVIN;A0A3Q1LTZ2|A0A3Q1LTZ2_BOVIN;A0A3Q1LUD9|A0A3Q1LUD9_BOVIN;A0A3Q1LZR4|A0A3Q1LZR4_BOVIN;A0A3Q1M202|A0A3Q1M202_BOVIN;A0A3Q1M906|A0A3Q1M906_BOVIN;A0A3Q1MBT8|A0A3Q1MBT8_BOVIN;A0A3Q1M…	30173	36835
C-2.raw	76987	MPLW	4	99.4	99.4	4	546.278	1	59.9889	6188673	545.267	6.2		99 99 100 100	HCD	MPLW		14267	99581
C-2.raw	85578	FPLLV	5	99.4	99.4	5	588.378	1	65.496	2.5547206E7	587.368	4.6		99 99 100 100 100	HCD	FPLLV	A0A3Q1LYV7|A0A3Q1LYV7_BOVIN;A0A3Q1M8A4|A0A3Q1M8A4_BOVIN;A0AAA9SCA0|A0AAA9SCA0_BOVIN;A0AAA9SDI3|A0AAA9SDI3_BOVIN;A0AAA9SW34|A0AAA9SW34_BOVIN;A0AAA9SZ26|A0AAA9SZ26_BOVIN;A0AAA9T9Y7|A0AAA9T9Y7_BOVIN;A0AAA9TGW8|A0AAA9TGW8_BOVIN;A0AAA9TQR4|A0AAA9TQR4_BOVIN;P02666|CASB_BOVIN	18228	109927
C-2.raw	6706	ASEVVKP	7	99.4	99.4	7	365.212	2	8.8898	1.3641e+06	728.407	2.7		99 99 100 100 100 99 99	HCD	ASEVVKP	A0A3Q1M211|A0A3Q1M211_BOVIN;A0AAA9TXS8|A0AAA9TXS8_BOVIN;E1B842|E1B842_BOVIN;F1MFX7|F1MFX7_BOVIN	957	6929
C-2.raw	78450	VVTLSGFVESQAQAEEAVK	19	99.4	99.4	19	996.526	2	60.328	9568742	1991.02	8.1		99 99 100 100 100 100 100 100 100 100 99 99 99 100 100 100 96 98 99	HCD	VVTLSGFVESQAQAEEAVK	A0A140T835|A0A140T835_BOVIN;A0A3Q1LHJ4|A0A3Q1LHJ4_BOVIN;A0A3Q1LM54|A0A3Q1LM54_BOVIN;A0A3Q1LNR7|A0A3Q1LNR7_BOVIN;A0A3Q1LPS2|A0A3Q1LPS2_BOVIN;A0A3Q1LQX0|A0A3Q1LQX0_BOVIN;A0A3Q1LTZ2|A0A3Q1LTZ2_BOVIN;A0A3Q1LVI3|A0A3Q1LVI3_BOVIN;A0A3Q1LVP0|A0A3Q1LVP0_BOVIN;A0A3Q1M0F7|A0A3Q1M0F7_BOVIN;A0A3Q1M2W2|A0A3Q1M2W2_BOVIN;A0A3Q1M4Z1|A0A3Q1M4Z1_BOVIN;A0A3Q1MBT8|A0A3Q1MBT8_BOVIN;A0A3Q1MDA3|A0A3Q1MDA3_BOVIN;A0A3Q1M…	56294	100207
C-2.raw	19063	LLVTQ	5	99.4	99.4	5	573.363	1	19.7157	3.3188926E7	572.353	4.2		100 100 100 100 97	HCD	LLVTQ	A0A3Q1LPA1|A0A3Q1LPA1_BOVIN;A0A3Q1LUN4|A0A3Q1LUN4_BOVIN;A0A3Q1LYZ8|A0A3Q1LYZ8_BOVIN;A0A3Q1M2B2|A0A3Q1M2B2_BOVIN;A0A3Q1M6G4|A0A3Q1M6G4_BOVIN;A0A3Q1MAA5|A0A3Q1MAA5_BOVIN;A0A3Q1MCK6|A0A3Q1MCK6_BOVIN;A0A3Q1MHV6|A0A3Q1MHV6_BOVIN;A0A3Q1MLN4|A0A3Q1MLN4_BOVIN;A0A3Q1N4J1|A0A3Q1N4J1_BOVIN;A0A452DIW5|A0A452DIW5_BOVIN;A0AAA9RZM4|A0AAA9RZM4_BOVIN;A0AAA9S1U7|A0AAA9S1U7_BOVIN;A0AAA9S484|A0AAA9S484_BOVIN;A0AAA9S…	16661	25983
C-2.raw	24597	LLVTQ	5	99.4	99.4	5	573.363	1	20.6839	1.87571648E8	572.353	3.9		100 100 100 100 97	HCD	LLVTQ	A0A3Q1LUN4|A0A3Q1LUN4_BOVIN;A0A3Q1LYZ8|A0A3Q1LYZ8_BOVIN;A0A3Q1M6G4|A0A3Q1M6G4_BOVIN;A0A3Q1MCK6|A0A3Q1MCK6_BOVIN;A0A3Q1MLN4|A0A3Q1MLN4_BOVIN;A0A3Q1N4J1|A0A3Q1N4J1_BOVIN;A0A452DIW5|A0A452DIW5_BOVIN;A0AAA9RZM4|A0AAA9RZM4_BOVIN;A0AAA9S484|A0AAA9S484_BOVIN;A0AAA9S8H0|A0AAA9S8H0_BOVIN;A0AAA9S8X2|A0AAA9S8X2_BOVIN;A0AAA9SA39|A0AAA9SA39_BOVIN;A0AAA9SBQ4|A0AAA9SBQ4_BOVIN;A0AAA9SBR2|A0AAA9SBR2_BOVIN;A0AAA9S…	16660	27988
C-2.raw	24311	LLVTQ	5	99.4	99.4	5	573.363	1	20.6839	1.87571648E8	572.353	3.9		100 100 100 100 97	HCD	LLVTQ	A0A3Q1LPA1|A0A3Q1LPA1_BOVIN;A0A3Q1LUN4|A0A3Q1LUN4_BOVIN;A0A3Q1LYZ8|A0A3Q1LYZ8_BOVIN;A0A3Q1M2B2|A0A3Q1M2B2_BOVIN;A0A3Q1M6G4|A0A3Q1M6G4_BOVIN;A0A3Q1MAA5|A0A3Q1MAA5_BOVIN;A0A3Q1MCK6|A0A3Q1MCK6_BOVIN;A0A3Q1MHV6|A0A3Q1MHV6_BOVIN;A0A3Q1MLN4|A0A3Q1MLN4_BOVIN;A0A3Q1N4J1|A0A3Q1N4J1_BOVIN;A0A452DIW5|A0A452DIW5_BOVIN;A0AAA9RZM4|A0AAA9RZM4_BOVIN;A0AAA9S1U7|A0AAA9S1U7_BOVIN;A0AAA9S484|A0AAA9S484_BOVIN;A0AAA9S…	16660	27987
C-2.raw	20762	VPYPQ	5	99.4	99.4	5	603.316	1	20.4552	2.27133e+06	602.306	3.3		98 99 100 100 100	HCD	VPYPQ	A0A3Q1MHP9|A0A3Q1MHP9_BOVIN;A0AAA9T9Y7|A0AAA9T9Y7_BOVIN;E1BPV9|E1BPV9_BOVIN;F1N2H2|F1N2H2_BOVIN;P02666|CASB_BOVIN	19741	27570
C-2.raw	47887	LSAMLYEETR	10	99.3	99.3	10	606.803	2	36.9188	3.9387112E7	1211.59	4.6		100 100 100 100 100 99 99 99 98 98	HCD	LSAMLYEETR	E1BPV9|E1BPV9_BOVIN;F1MCX7|F1MCX7_BOVIN	19987	57359
C-2.raw	95664	VSGVGLLALWK	11	99.3	99.3	11	571.853	2	72.5294	4650521	1141.69	5.6		99 100 100 100 99 99 99 99 99 100 99	HCD	VSGVGLLALWK	A0A3Q1LSB9|A0A3Q1LSB9_BOVIN;A0A3Q1LVP0|A0A3Q1LVP0_BOVIN;A0A3Q1M2W2|A0A3Q1M2W2_BOVIN;A0A3Q1M8U0|A0A3Q1M8U0_BOVIN;A0A3Q1MA84|A0A3Q1MA84_BOVIN;A0A3Q1MTD2|A0A3Q1MTD2_BOVIN;A0A3Q1N2K8|A0A3Q1N2K8_BOVIN;A0AAA9RSX2|A0AAA9RSX2_BOVIN;A0AAA9RZR4|A0AAA9RZR4_BOVIN;A0AAA9SED9|A0AAA9SED9_BOVIN;A0AAA9SGU1|A0AAA9SGU1_BOVIN;A0AAA9SNC8|A0AAA9SNC8_BOVIN;A0AAA9SQE1|A0AAA9SQE1_BOVIN;A0AAA9SY77|A0AAA9SY77_BOVIN;A0AAA9T…	16539	124332
C-2.raw	24432	EYLTQ	5	99.3	99.3	5	653.317	1	23.3783	3.22269e+06	652.307	4.2		99 99 100 100 99	HCD	EYLTQ	A0A3Q1LJT1|A0A3Q1LJT1_BOVIN;A0A3Q1M2B2|A0A3Q1M2B2_BOVIN;A0A3Q1MHV6|A0A3Q1MHV6_BOVIN;A0AAA9S166|A0AAA9S166_BOVIN;F1N5D7|F1N5D7_BOVIN	24444	32032
C-2.raw	7482	ASEVVKP	7	99.3	99.3	7	365.212	2	8.8898	1.3641e+06	728.407	2.7		98 99 100 100 100 100 99	HCD	ASEVVKP	A0A3Q1M211|A0A3Q1M211_BOVIN;A0AAA9TXS8|A0AAA9TXS8_BOVIN;E1B842|E1B842_BOVIN;F1MFX7|F1MFX7_BOVIN	957	6930
C-2.raw	29904	EPVL	4	99.3	99.3	4	457.268	1	25.9846	1.887718E7	456.258	4.3		100 98 100 100	HCD	EPVL		7651	36778
C-2.raw	24262	LLVTQ	5	99.3	99.3	5	573.363	1	20.6839	1.87571648E8	572.353	3.9		100 100 100 100 97	HCD	LLVTQ	A0A3Q1LPA1|A0A3Q1LPA1_BOVIN;A0A3Q1LUN4|A0A3Q1LUN4_BOVIN;A0A3Q1LYZ8|A0A3Q1LYZ8_BOVIN;A0A3Q1M2B2|A0A3Q1M2B2_BOVIN;A0A3Q1M6G4|A0A3Q1M6G4_BOVIN;A0A3Q1MAA5|A0A3Q1MAA5_BOVIN;A0A3Q1MCK6|A0A3Q1MCK6_BOVIN;A0A3Q1MHV6|A0A3Q1MHV6_BOVIN;A0A3Q1MLN4|A0A3Q1MLN4_BOVIN;A0A3Q1N4J1|A0A3Q1N4J1_BOVIN;A0A452DIW5|A0A452DIW5_BOVIN;A0AAA9RZM4|A0AAA9RZM4_BOVIN;A0AAA9S1U7|A0AAA9S1U7_BOVIN;A0AAA9S484|A0AAA9S484_BOVIN;A0AAA9S…	16660	27986
C-2.raw	21630	LLVTQ	5	99.3	99.3	5	573.363	1	20.6839	1.87571648E8	572.353	3.9		100 100 100 100 97	HCD	LLVTQ	A0A3Q1LUN4|A0A3Q1LUN4_BOVIN;A0A3Q1LYZ8|A0A3Q1LYZ8_BOVIN;A0A3Q1M6G4|A0A3Q1M6G4_BOVIN;A0A3Q1MCK6|A0A3Q1MCK6_BOVIN;A0A3Q1MLN4|A0A3Q1MLN4_BOVIN;A0A3Q1N4J1|A0A3Q1N4J1_BOVIN;A0A452DIW5|A0A452DIW5_BOVIN;A0AAA9RZM4|A0AAA9RZM4_BOVIN;A0AAA9S484|A0AAA9S484_BOVIN;A0AAA9S8H0|A0AAA9S8H0_BOVIN;A0AAA9S8X2|A0AAA9S8X2_BOVIN;A0AAA9SA39|A0AAA9SA39_BOVIN;A0AAA9SBQ4|A0AAA9SBQ4_BOVIN;A0AAA9SBR2|A0AAA9SBR2_BOVIN;A0AAA9S…	16660	27974
C-2.raw	38491	HLPLP	5	99.3	99.3	5	576.352	1	31.8797	3.28904e+06	575.343	2.4		98 99 100 100 100	HCD	HLPLP	A0A3Q1LPF6|A0A3Q1LPF6_BOVIN;A0A3Q1MIA9|A0A3Q1MIA9_BOVIN;A0A3Q1MIJ1|A0A3Q1MIJ1_BOVIN;A0A3Q1MPT8|A0A3Q1MPT8_BOVIN;A0A3Q1MUY0|A0A3Q1MUY0_BOVIN;A0AAA9S1N9|A0AAA9S1N9_BOVIN;A0AAA9SZD9|A0AAA9SZD9_BOVIN;A0AAA9T389|A0AAA9T389_BOVIN;A0AAA9T9Y7|A0AAA9T9Y7_BOVIN;A0AAA9TM40|A0AAA9TM40_BOVIN;A0AAA9U001|A0AAA9U001_BOVIN;E1B900|E1B900_BOVIN;E1BA93|E1BA93_BOVIN;E1BD73|E1BD73_BOVIN;E1BLX2|E1BLX2_BOVIN;E1BPS6|E1BP…	17073	47883
C-2.raw	55345	TAAVLALTEVR	11	99.3	99.3	11	572.343	2	44.7426	5.4353476E7	1142.67	5.2		99 99 100 100 100 100 100 99 99 99 99	HCD	TAAVLALTEVR	A0A3Q1LM54|A0A3Q1LM54_BOVIN;A0A3Q1LMZ6|A0A3Q1LMZ6_BOVIN;A0A3Q1LVP0|A0A3Q1LVP0_BOVIN;A0A3Q1LZ35|A0A3Q1LZ35_BOVIN;A0A3Q1M2W2|A0A3Q1M2W2_BOVIN;A0A3Q1M2X0|A0A3Q1M2X0_BOVIN;A0A3Q1M646|A0A3Q1M646_BOVIN;A0A3Q1MM09|A0A3Q1MM09_BOVIN;A0A3Q1MUS1|A0A3Q1MUS1_BOVIN;A0A3Q1N2G2|A0A3Q1N2G2_BOVIN;A0A3Q1N2K8|A0A3Q1N2K8_BOVIN;A0AAA9S484|A0AAA9S484_BOVIN;A0AAA9S8B5|A0AAA9S8B5_BOVIN;A0AAA9SBQ4|A0AAA9SBQ4_BOVIN;A0AAA9T…	16585	71511
C-2.raw	26930	VPYP	4	99.3	99.3	4	475.258	1	24.5565	6476179	474.248	5.7		99 98 100 100	HCD	VPYP		9025	34180
C-2.raw	22610	LLVT	4	99.3	99.3	4	445.303	1	21.1207	5.33273e+06	444.295	2.9		100 99 100 98	HCD	LLVT		6643	28750
C-2.raw	77475	FPEVF	5	99.3	99.3	5	638.32	1	61.2574	1.05484e+06	637.311	3.1		99 98 100 100 100	HCD	FPEVF	A0A3Q1MJE5|A0A3Q1MJE5_BOVIN;P02662|CASA1_BOVIN	22942	101994
C-2.raw	77955	TMPLW	5	99.3	99.3	5	647.325	1	61.2012	2.310637E7	646.315	4.8		99 98 100 100 99	HCD	TMPLW	A0A3Q1MJE5|A0A3Q1MJE5_BOVIN;A0AAA9TG43|A0AAA9TG43_BOVIN;P02662|CASA1_BOVIN	23971	101870
C-2.raw	85798	FPLLV	5	99.3	99.3	5	588.378	1	65.496	2.5547206E7	587.368	4.6		99 98 100 100 100	HCD	FPLLV	A0A3Q1LYV7|A0A3Q1LYV7_BOVIN;A0A3Q1M8A4|A0A3Q1M8A4_BOVIN;A0AAA9SCA0|A0AAA9SCA0_BOVIN;A0AAA9SDI3|A0AAA9SDI3_BOVIN;A0AAA9SW34|A0AAA9SW34_BOVIN;A0AAA9T9Y7|A0AAA9T9Y7_BOVIN;P02666|CASB_BOVIN	18228	109928
C-2.raw	63577	LDYVLALK	8	99.3	99.3	8	467.788	2	50.6414		933.553	8.8		99 100 100 100 100 99 99 99	HCD	LDYVLALK	A0A3Q1LIU1|A0A3Q1LIU1_BOVIN;A0A3Q1LJ47|A0A3Q1LJ47_BOVIN;A0A3Q1LS11|A0A3Q1LS11_BOVIN;A0A3Q1M0F7|A0A3Q1M0F7_BOVIN;A0A3Q1N9X4|A0A3Q1N9X4_BOVIN;A0AAA9S428|A0AAA9S428_BOVIN;A0AAA9T546|A0AAA9T546_BOVIN;E1B8C2|E1B8C2_BOVIN;E1BH05|E1BH05_BOVIN;F1N3H5|F1N3H5_BOVIN;F1N5D7|F1N5D7_BOVIN;F6PRT4|F6PRT4_BOVIN	0	82517
C-2.raw	20599	AALLLAK	7	99.3	99.3	7	350.243	2	19.7157	115432	698.469	3.8		99 99 100 100 99 99 99	HCD	AALLLAK	A0A3Q1LIU1|A0A3Q1LIU1_BOVIN;A0A3Q1LLX1|A0A3Q1LLX1_BOVIN;A0A3Q1LNR2|A0A3Q1LNR2_BOVIN;A0A3Q1LPF9|A0A3Q1LPF9_BOVIN;A0A3Q1LRM3|A0A3Q1LRM3_BOVIN;A0A3Q1LS91|A0A3Q1LS91_BOVIN;A0A3Q1LWY2|A0A3Q1LWY2_BOVIN;A0A3Q1M2W2|A0A3Q1M2W2_BOVIN;A0A3Q1M5M7|A0A3Q1M5M7_BOVIN;A0A3Q1MIA9|A0A3Q1MIA9_BOVIN;A0A3Q1MPB6|A0A3Q1MPB6_BOVIN;A0AAA9RVE8|A0AAA9RVE8_BOVIN;A0AAA9RZS9|A0AAA9RZS9_BOVIN;A0AAA9S0R3|A0AAA9S0R3_BOVIN;A0AAA9S…	49	25904
C-2.raw	21477	LLVT	4	99.3	99.3	4	445.303	1	21.1207	5.33273e+06	444.295	2.9		100 99 100 99	HCD	LLVT		6643	28745
C-2.raw	62901	EAALLVFANK	10	99.3	99.3	10	538.312	2	50.1525		1074.61	1.9		99 99 100 100 100 100 100 99 98 97	HCD	EAALLVFANK	A0A3Q1LIU1|A0A3Q1LIU1_BOVIN;A0A3Q1M153|A0A3Q1M153_BOVIN;A0A3Q1NI13|A0A3Q1NI13_BOVIN;A0A3Q8ABR9|A0A3Q8ABR9_BOVIN;A0A452DIZ8|A0A452DIZ8_BOVIN;A0AAA9SEH5|A0AAA9SEH5_BOVIN;A0AAA9SW34|A0AAA9SW34_BOVIN;E1B842|E1B842_BOVIN;E1BFC1|E1BFC1_BOVIN;F1MWZ3|F1MWZ3_BOVIN;F1N3H5|F1N3H5_BOVIN;F1N6Y9|F1N6Y9_BOVIN	0	81700
C-2.raw	60567	LVTVATLVDR	10	99.3	99.3	10	543.833	2	47.7673	3.5439756E7	1085.64	6		99 98 100 100 100 100 99 99 99 99	HCD	LVTVATLVDR	A0A140T8A9|A0A140T8A9_BOVIN;A0AAA9T3R0|A0AAA9T3R0_BOVIN;F1N104|F1N104_BOVIN;P02668|CASK_BOVIN	14027	77476
C-2.raw	78052	FPEVF	5	99.3	99.3	5	638.32	1	61.2574	1.05484e+06	637.311	3.1		98 98 100 100 100	HCD	FPEVF	A0A3Q1MJE5|A0A3Q1MJE5_BOVIN;P02662|CASA1_BOVIN	22942	101997
C-2.raw	82983	PFPLL	5	99.3	99.3	5	586.363	1	63.9366	5.741032E7	585.353	5		99 99 99 100 100	HCD	PFPLL	A0A3Q1M1G7|A0A3Q1M1G7_BOVIN;A0A3Q1M751|A0A3Q1M751_BOVIN;A0A3Q1MS88|A0A3Q1MS88_BOVIN;A0A3Q1MU40|A0A3Q1MU40_BOVIN;A0A3Q1NCG2|A0A3Q1NCG2_BOVIN;A0A3Q1ND94|A0A3Q1ND94_BOVIN;A0AAA9RXM5|A0AAA9RXM5_BOVIN;A0AAA9S3X3|A0AAA9S3X3_BOVIN;A0AAA9S4A2|A0AAA9S4A2_BOVIN;A0AAA9SCA0|A0AAA9SCA0_BOVIN;A0AAA9SRG0|A0AAA9SRG0_BOVIN;A0AAA9SW34|A0AAA9SW34_BOVIN;A0AAA9T9Y7|A0AAA9T9Y7_BOVIN;E1AXU0|E1AXU0_BOVIN;F1MC27|F1MC27_B…	18001	107051
C-2.raw	43543	LLNEPEDETHLEAQ	14	99.2	99.2	14	819.391	2	35.3659	2.0164752E7	1636.76	5.4		99 98 100 100 99 99 99 99 99 97 99 100 100 100	HCD	LLNEPEDETHLEAQ	A0A3Q1LZU4|A0A3Q1LZU4_BOVIN;A0A3Q1M2B9|A0A3Q1M2B9_BOVIN;A0A3Q1M3Y2|A0A3Q1M3Y2_BOVIN;A0A3Q1MAA5|A0A3Q1MAA5_BOVIN;A0A3Q1MFR5|A0A3Q1MFR5_BOVIN;A0A3Q1MHP9|A0A3Q1MHP9_BOVIN;A0A3Q1MPG9|A0A3Q1MPG9_BOVIN;A0AAA9RT91|A0AAA9RT91_BOVIN;A0AAA9SRV3|A0AAA9SRV3_BOVIN;A0AAA9TJ30|A0AAA9TJ30_BOVIN;A7Z063|WASH1_BOVIN;E1BCR2|E1BCR2_BOVIN;E1BE18|E1BE18_BOVIN;E1BHT5|E1BHT5_BOVIN;F1N2H2|F1N2H2_BOVIN;G3MXH4|G3MXH4_BOVIN;…	41488	54484
C-2.raw	27951	LLVTE	5	99.2	99.2	5	574.345	1	25.1794	3482024	573.337	1.4		98 99 100 100 100	HCD	LLVTE	A0A3Q1LNE2|A0A3Q1LNE2_BOVIN;A0A3Q1LQX0|A0A3Q1LQX0_BOVIN;A0A3Q1LVI3|A0A3Q1LVI3_BOVIN;A0A3Q1LW91|A0A3Q1LW91_BOVIN;A0A3Q1M2W2|A0A3Q1M2W2_BOVIN;A0A3Q1M6Q9|A0A3Q1M6Q9_BOVIN;A0A3Q1M761|A0A3Q1M761_BOVIN;A0A3Q1MIC6|A0A3Q1MIC6_BOVIN;A0A3Q1MKM2|A0A3Q1MKM2_BOVIN;A0A3Q1MKW0|A0A3Q1MKW0_BOVIN;A0A3Q1MPH9|A0A3Q1MPH9_BOVIN;A0A3Q1MQC6|A0A3Q1MQC6_BOVIN;A0A3Q1MVW7|A0A3Q1MVW7_BOVIN;A0A452DIW5|A0A452DIW5_BOVIN;A0A452D…	16742	35327
C-2.raw	35187	R(+42.01)QLEEQCHV	9	99.2	99.2	9	592.283	2	30.4608		1182.55	5	Acetylation (N-term)	96 99 100 100 100 99 100 99 100	HCD	R(+42.01)QLEEQCHV	A0A3Q1LHJ4|A0A3Q1LHJ4_BOVIN;A0A3Q1LPA1|A0A3Q1LPA1_BOVIN;A0A3Q1LQV6|A0A3Q1LQV6_BOVIN;A0A3Q1LQX0|A0A3Q1LQX0_BOVIN;A0A3Q1LVI3|A0A3Q1LVI3_BOVIN;A0A3Q1LZ35|A0A3Q1LZ35_BOVIN;A0A3Q1M1Y7|A0A3Q1M1Y7_BOVIN;A0A3Q1M751|A0A3Q1M751_BOVIN;A0A3Q1MCK6|A0A3Q1MCK6_BOVIN;A0A3Q1MNK0|A0A3Q1MNK0_BOVIN;A0A3Q1MPH9|A0A3Q1MPH9_BOVIN;A0A3Q1MRR8|A0A3Q1MRR8_BOVIN;A0A3Q1N2K8|A0A3Q1N2K8_BOVIN;A0AAA9RYG1|A0AAA9RYG1_BOVIN;A0AAA9R…	0	45188
C-2.raw	19915	PTQLEEQSHV	10	99.2	99.2	10	584.289	2	18.5389	2.284854E7	1166.56	4.9		100 100 100 100 100 100 100 100 96 98	HCD	PTQLEEQSHV	A0A3Q1LHJ4|A0A3Q1LHJ4_BOVIN;A0A3Q1LN46|A0A3Q1LN46_BOVIN;A0A3Q1LPA1|A0A3Q1LPA1_BOVIN;A0A3Q1LQV6|A0A3Q1LQV6_BOVIN;A0A3Q1LQX0|A0A3Q1LQX0_BOVIN;A0A3Q1LRZ5|A0A3Q1LRZ5_BOVIN;A0A3Q1LVI3|A0A3Q1LVI3_BOVIN;A0A3Q1LWI0|A0A3Q1LWI0_BOVIN;A0A3Q1LYE8|A0A3Q1LYE8_BOVIN;A0A3Q1LZ35|A0A3Q1LZ35_BOVIN;A0A3Q1M1Y7|A0A3Q1M1Y7_BOVIN;A0A3Q1M2W2|A0A3Q1M2W2_BOVIN;A0A3Q1M2Z8|A0A3Q1M2Z8_BOVIN;A0A3Q1M701|A0A3Q1M701_BOVIN;A0A3Q1M…	17749	23573
C-2.raw	54973	A(+42.01)ENLLRF	7	99.2	99.2	7	452.746	2	44.6305		903.481	-5.1	Acetylation (N-term)	99 100 99 99 99 99 99	HCD	A(+42.01)ENLLRF	A0A3Q1M8Y2|A0A3Q1M8Y2_BOVIN;A0A3Q1MJE5|A0A3Q1MJE5_BOVIN;A0AAA9TQ14|A0AAA9TQ14_BOVIN;E1B9Z2|E1B9Z2_BOVIN;E1BAA0|E1BAA0_BOVIN;E1BHT5|E1BHT5_BOVIN;E1BK38|E1BK38_BOVIN;E1BMZ9|E1BMZ9_BOVIN;P02662|CASA1_BOVIN	0	71239
C-2.raw	72995	PLGSEDSGKTTMPLW	15	99.2	99.2	15	809.896	2	57.8035	1.78415923E9	1617.77	4.7		100 100 100 100 100 100 100 99 93 98 100 100 100 100 100	HCD	PLGSEDSGKTTMPLW	A0A3Q1LHJ4|A0A3Q1LHJ4_BOVIN;A0A3Q1MHJ3|A0A3Q1MHJ3_BOVIN;A0A3Q1MIJ1|A0A3Q1MIJ1_BOVIN;A0A3Q1MJE5|A0A3Q1MJE5_BOVIN;A0A3Q8ABR9|A0A3Q8ABR9_BOVIN;A0A452DJ45|A0A452DJ45_BOVIN;A0AAA9RWX3|A0AAA9RWX3_BOVIN;A0AAA9S3X3|A0AAA9S3X3_BOVIN;A0AAA9S451|A0AAA9S451_BOVIN;A0AAA9SAE1|A0AAA9SAE1_BOVIN;A0AAA9SR54|A0AAA9SR54_BOVIN;A0AAA9SRG0|A0AAA9SRG0_BOVIN;A0AAA9SV08|A0AAA9SV08_BOVIN;A0AAA9SY59|A0AAA9SY59_BOVIN;A0AAA9T…	40553	95334
C-2.raw	29115	LPNPLGSENSGKT	13	99.2	99.2	13	657.342	2	25.5186	1.247078E7	1312.66	4.9		100 100 100 100 100 99 98 99 97 99 99 100 100	HCD	LPNPLGSENSGKT	A0A3Q1LIU1|A0A3Q1LIU1_BOVIN;A0A3Q1LJU8|A0A3Q1LJU8_BOVIN;A0A3Q1LQN7|A0A3Q1LQN7_BOVIN;A0A3Q1LQW6|A0A3Q1LQW6_BOVIN;A0A3Q1LS91|A0A3Q1LS91_BOVIN;A0A3Q1LSB9|A0A3Q1LSB9_BOVIN;A0A3Q1LSF6|A0A3Q1LSF6_BOVIN;A0A3Q1LTZ2|A0A3Q1LTZ2_BOVIN;A0A3Q1LUD9|A0A3Q1LUD9_BOVIN;A0A3Q1LZR4|A0A3Q1LZR4_BOVIN;A0A3Q1M202|A0A3Q1M202_BOVIN;A0A3Q1M906|A0A3Q1M906_BOVIN;A0A3Q1MBT8|A0A3Q1MBT8_BOVIN;A0A3Q1MBY8|A0A3Q1MBY8_BOVIN;A0A3Q1M…	24710	36018
C-2.raw	39526	LPVP	4	99.2	99.2	4	425.277	1	31.8826	1.8587982E7	424.269	3.8		99 99 100 100	HCD	LPVP		4938	47997
C-2.raw	76682	PLGSEDSGKTTMPLW	15	99.2	99.2	15	809.896	2	57.8035	1.78415923E9	1617.77	4.7		100 100 100 100 100 100 100 98 93 98 100 100 100 100 100	HCD	PLGSEDSGKTTMPLW	A0A3Q1LHJ4|A0A3Q1LHJ4_BOVIN;A0A3Q1MHJ3|A0A3Q1MHJ3_BOVIN;A0A3Q1MIJ1|A0A3Q1MIJ1_BOVIN;A0A3Q1MJE5|A0A3Q1MJE5_BOVIN;A0A3Q8ABR9|A0A3Q8ABR9_BOVIN;A0A452DJ45|A0A452DJ45_BOVIN;A0AAA9RWX3|A0AAA9RWX3_BOVIN;A0AAA9S3X3|A0AAA9S3X3_BOVIN;A0AAA9S451|A0AAA9S451_BOVIN;A0AAA9SRG0|A0AAA9SRG0_BOVIN;A0AAA9SV08|A0AAA9SV08_BOVIN;A0AAA9SY59|A0AAA9SY59_BOVIN;A0AAA9TG43|A0AAA9TG43_BOVIN;A0AAA9THB0|A0AAA9THB0_BOVIN;A6QQ94|…	40553	95337
C-2.raw	63083	LVEVSLADLQK	11	99.2	99.2	11	607.856	2	49.7029	2.0040838E7	1213.69	5.3		100 100 100 100 100 100 99 99 99 96 99	HCD	LVEVSLADLQK	A0A3Q1LRM3|A0A3Q1LRM3_BOVIN;A0A3Q1LWI0|A0A3Q1LWI0_BOVIN;A0A3Q1M5M7|A0A3Q1M5M7_BOVIN;A0A3Q1M751|A0A3Q1M751_BOVIN;A0A3Q1M8Y2|A0A3Q1M8Y2_BOVIN;A0A3Q1MAA5|A0A3Q1MAA5_BOVIN;A0A3Q1MAR1|A0A3Q1MAR1_BOVIN;A0A3Q1MB05|A0A3Q1MB05_BOVIN;A0A3Q1MFR5|A0A3Q1MFR5_BOVIN;A0A3Q1MLC5|A0A3Q1MLC5_BOVIN;A0A3Q1MMU8|A0A3Q1MMU8_BOVIN;A0A3Q1MUS1|A0A3Q1MUS1_BOVIN;A0A3Q1N2K8|A0A3Q1N2K8_BOVIN;A0A3Q1NCP3|A0A3Q1NCP3_BOVIN;A0AAA9R…	20086	80977
C-2.raw	69759	LFALAFTK	8	99.2	99.2	8	455.775	2	54.6251	2213875	909.532	3.6		99 100 100 99 99 99 99 98	HCD	LFALAFTK	A0A3Q1LIU1|A0A3Q1LIU1_BOVIN;A0A3Q1LMZ6|A0A3Q1LMZ6_BOVIN;A0A3Q1M761|A0A3Q1M761_BOVIN;A0A3Q1MB82|A0A3Q1MB82_BOVIN;A0A3Q1MBV7|A0A3Q1MBV7_BOVIN;A0A3Q1MGE6|A0A3Q1MGE6_BOVIN;A0A3Q1MGP2|A0A3Q1MGP2_BOVIN;A0A3Q1MGZ6|A0A3Q1MGZ6_BOVIN;A0A3Q1MHJ4|A0A3Q1MHJ4_BOVIN;A0A3Q1MIC6|A0A3Q1MIC6_BOVIN;A0A3Q1MIJ1|A0A3Q1MIJ1_BOVIN;A0A3Q1MLP5|A0A3Q1MLP5_BOVIN;A0A3Q1N184|A0A3Q1N184_BOVIN;A0A3Q1N535|A0A3Q1N535_BOVIN;A0A3Q1N…	7567	89684
C-2.raw	54256	TAAVLALTEVR	11	99.2	99.2	11	572.343	2	44.7426	5.4353476E7	1142.67	5.2		99 99 100 100 100 100 100 98 98 98 99	HCD	TAAVLALTEVR	A0A3Q1LM54|A0A3Q1LM54_BOVIN;A0A3Q1LMZ6|A0A3Q1LMZ6_BOVIN;A0A3Q1LVP0|A0A3Q1LVP0_BOVIN;A0A3Q1LZ35|A0A3Q1LZ35_BOVIN;A0A3Q1M2W2|A0A3Q1M2W2_BOVIN;A0A3Q1M2X0|A0A3Q1M2X0_BOVIN;A0A3Q1M646|A0A3Q1M646_BOVIN;A0A3Q1MM09|A0A3Q1MM09_BOVIN;A0A3Q1MUS1|A0A3Q1MUS1_BOVIN;A0A3Q1N2G2|A0A3Q1N2G2_BOVIN;A0AAA9S484|A0AAA9S484_BOVIN;A0AAA9S8B5|A0AAA9S8B5_BOVIN;A0AAA9SBQ4|A0AAA9SBQ4_BOVIN;A0AAA9T0L5|A0AAA9T0L5_BOVIN;A0AAA9T…	16585	71510
C-2.raw	45609	LPLSLVK	7	99.2	99.2	7	385.264	2	37.6949	3.95306e+06	768.511	3.8		99 99 99 98 99 100 100	HCD	LPLSLVK	A0A3Q1LPF9|A0A3Q1LPF9_BOVIN;A0A3Q1LS63|A0A3Q1LS63_BOVIN;A0A3Q1M2M0|A0A3Q1M2M0_BOVIN;A0A3Q1M7T8|A0A3Q1M7T8_BOVIN;A0A3Q1MBZ7|A0A3Q1MBZ7_BOVIN;A0A3Q1MIJ1|A0A3Q1MIJ1_BOVIN;A0A3Q1MK05|A0A3Q1MK05_BOVIN;A0A3Q1MKW0|A0A3Q1MKW0_BOVIN;A0A3Q1MMY4|A0A3Q1MMY4_BOVIN;A0A3Q1N0F6|A0A3Q1N0F6_BOVIN;A0A3Q1N4J1|A0A3Q1N4J1_BOVIN;A0A3Q1N716|A0A3Q1N716_BOVIN;A0A3Q1NGV0|A0A3Q1NGV0_BOVIN;A0AAA9RTI8|A0AAA9RTI8_BOVIN;A0AAA9R…	2191	58639
C-2.raw	28469	LPNPLGSENSGKTT	14	99.2	99.2	14	707.866	2	26.0047	5.0182928E7	1413.71	5		100 100 100 100 100 99 96 97 98 100 100 100 100 100	HCD	LPNPLGSENSGKTT	A0A3Q1LHJ4|A0A3Q1LHJ4_BOVIN;A0A3Q1LIU1|A0A3Q1LIU1_BOVIN;A0A3Q1LJU8|A0A3Q1LJU8_BOVIN;A0A3Q1LQN7|A0A3Q1LQN7_BOVIN;A0A3Q1LQW6|A0A3Q1LQW6_BOVIN;A0A3Q1LS63|A0A3Q1LS63_BOVIN;A0A3Q1LS91|A0A3Q1LS91_BOVIN;A0A3Q1LSB9|A0A3Q1LSB9_BOVIN;A0A3Q1LSF6|A0A3Q1LSF6_BOVIN;A0A3Q1LTZ2|A0A3Q1LTZ2_BOVIN;A0A3Q1LUD9|A0A3Q1LUD9_BOVIN;A0A3Q1LZR4|A0A3Q1LZR4_BOVIN;A0A3Q1M202|A0A3Q1M202_BOVIN;A0A3Q1M906|A0A3Q1M906_BOVIN;A0A3Q1M…	30173	36836
C-2.raw	66681	LFDVSAFEK	9	99.2	99.2	9	528.276	2	52.9367	3.35063e+06	1054.53	3.5		99 100 100 100 99 99 99 99 97	HCD	LFDVSAFEK	A0A3Q1NE82|A0A3Q1NE82_BOVIN;A0A452DKC3|A0A452DKC3_BOVIN;A0AAA9TVR3|A0AAA9TVR3_BOVIN;P55106|GDF6_BOVIN	12758	86708
C-2.raw	60935	LVEVSLADLQK	11	99.2	99.2	11	607.856	2	49.7029	2.0040838E7	1213.69	5.3		99 100 100 100 99 99 99 99 99 97 100	HCD	LVEVSLADLQK	A0A3Q1LRM3|A0A3Q1LRM3_BOVIN;A0A3Q1LWI0|A0A3Q1LWI0_BOVIN;A0A3Q1M5M7|A0A3Q1M5M7_BOVIN;A0A3Q1M751|A0A3Q1M751_BOVIN;A0A3Q1M8Y2|A0A3Q1M8Y2_BOVIN;A0A3Q1MAA5|A0A3Q1MAA5_BOVIN;A0A3Q1MAR1|A0A3Q1MAR1_BOVIN;A0A3Q1MB05|A0A3Q1MB05_BOVIN;A0A3Q1MCX8|A0A3Q1MCX8_BOVIN;A0A3Q1MFR5|A0A3Q1MFR5_BOVIN;A0A3Q1MLC5|A0A3Q1MLC5_BOVIN;A0A3Q1MMU8|A0A3Q1MMU8_BOVIN;A0A3Q1MUS1|A0A3Q1MUS1_BOVIN;A0A3Q1N2K8|A0A3Q1N2K8_BOVIN;A0A3Q1N…	20086	80975
C-2.raw	42004	LPYP	4	99.2	99.2	4	489.273	1	34.4605	1.703197E7	488.264	4.7		99 98 100 100	HCD	LPYP		10057	52730
C-2.raw	29318	LPNPLGSENSGKTT	14	99.2	99.2	14	707.866	2	26.0047	5.0182928E7	1413.71	5		100 100 100 100 100 100 96 96 98 100 100 100 100 100	HCD	LPNPLGSENSGKTT	A0A3Q1LHJ4|A0A3Q1LHJ4_BOVIN;A0A3Q1LIU1|A0A3Q1LIU1_BOVIN;A0A3Q1LJU8|A0A3Q1LJU8_BOVIN;A0A3Q1LQN7|A0A3Q1LQN7_BOVIN;A0A3Q1LQW6|A0A3Q1LQW6_BOVIN;A0A3Q1LS63|A0A3Q1LS63_BOVIN;A0A3Q1LS91|A0A3Q1LS91_BOVIN;A0A3Q1LSB9|A0A3Q1LSB9_BOVIN;A0A3Q1LSF6|A0A3Q1LSF6_BOVIN;A0A3Q1LTZ2|A0A3Q1LTZ2_BOVIN;A0A3Q1LUD9|A0A3Q1LUD9_BOVIN;A0A3Q1LZR4|A0A3Q1LZR4_BOVIN;A0A3Q1M202|A0A3Q1M202_BOVIN;A0A3Q1M906|A0A3Q1M906_BOVIN;A0A3Q1M…	30173	36837
C-2.raw	56448	TAAVLALTEVR	11	99.2	99.2	11	572.343	2	44.7426	5.4353476E7	1142.67	5.2		99 99 100 100 100 100 100 99 98 98 99	HCD	TAAVLALTEVR	A0A3Q1LM54|A0A3Q1LM54_BOVIN;A0A3Q1LMZ6|A0A3Q1LMZ6_BOVIN;A0A3Q1LVP0|A0A3Q1LVP0_BOVIN;A0A3Q1LZ35|A0A3Q1LZ35_BOVIN;A0A3Q1M2W2|A0A3Q1M2W2_BOVIN;A0A3Q1M2X0|A0A3Q1M2X0_BOVIN;A0A3Q1M646|A0A3Q1M646_BOVIN;A0A3Q1MM09|A0A3Q1MM09_BOVIN;A0A3Q1MUS1|A0A3Q1MUS1_BOVIN;A0A3Q1N2G2|A0A3Q1N2G2_BOVIN;A0AAA9S484|A0AAA9S484_BOVIN;A0AAA9S8B5|A0AAA9S8B5_BOVIN;A0AAA9SBQ4|A0AAA9SBQ4_BOVIN;A0AAA9T0L5|A0AAA9T0L5_BOVIN;A0AAA9T…	16585	71512
C-2.raw	40846	LPYP	4	99.2	99.2	4	489.273	1	34.4605	1.703197E7	488.264	4.7		99 98 100 100	HCD	LPYP		10057	52727
C-2.raw	70783	LFALAFTK	8	99.2	99.2	8	455.775	2	55.872	83742.1	909.532	2.8		99 99 100 99 99 99 99 99	HCD	LFALAFTK	A0A3Q1LIU1|A0A3Q1LIU1_BOVIN;A0A3Q1M761|A0A3Q1M761_BOVIN;A0A3Q1MGE6|A0A3Q1MGE6_BOVIN;A0A3Q1MGP2|A0A3Q1MGP2_BOVIN;A0A3Q1MGZ6|A0A3Q1MGZ6_BOVIN;A0A3Q1MHJ4|A0A3Q1MHJ4_BOVIN;A0A3Q1MIC6|A0A3Q1MIC6_BOVIN;A0A3Q1MLP5|A0A3Q1MLP5_BOVIN;A0A3Q1N535|A0A3Q1N535_BOVIN;A0A3Q1ND94|A0A3Q1ND94_BOVIN;A0AAA9S594|A0AAA9S594_BOVIN;A2I7M9|SPA32_BOVIN;A2I7N2|SPA36_BOVIN;A6QPQ2|SPA38_BOVIN;F1MIX6|F1MIX6_BOVIN;F1N3H5|F1N3H5_…	7566	91820
C-2.raw	67688	GPFPL	5	99.2	99.2	5	530.3	1	52.6924	5.2403724E7	529.29	5.2		98 98 100 100 100	HCD	GPFPL	A0A3Q1M1G7|A0A3Q1M1G7_BOVIN;A0A3Q1M646|A0A3Q1M646_BOVIN;A0A3Q1MS88|A0A3Q1MS88_BOVIN;A0A3Q1MU40|A0A3Q1MU40_BOVIN;A0AAA9RXM5|A0AAA9RXM5_BOVIN;A0AAA9S258|A0AAA9S258_BOVIN;A0AAA9S8B5|A0AAA9S8B5_BOVIN;A0AAA9SED9|A0AAA9SED9_BOVIN;A0AAA9T997|A0AAA9T997_BOVIN;A0AAA9T9Y7|A0AAA9T9Y7_BOVIN;A0AAA9TJY0|A0AAA9TJY0_BOVIN;A0AAA9TTP7|A0AAA9TTP7_BOVIN;E1AXU0|E1AXU0_BOVIN;E1B842|E1B842_BOVIN;E1BCC6|E1BCC6_BOVIN;E1B…	12861	86311
C-2.raw	77383	VVTLSGFVESQAQAEEAVK	19	99.2	99.2	19	996.526	2	60.328	9568742	1991.02	8.1		99 99 100 100 100 100 100 100 100 99 98 99 98 99 99 99 97 97 99	HCD	VVTLSGFVESQAQAEEAVK	A0A3Q1LHJ4|A0A3Q1LHJ4_BOVIN;A0A3Q1LNR7|A0A3Q1LNR7_BOVIN;A0A3Q1LQX0|A0A3Q1LQX0_BOVIN;A0A3Q1LVI3|A0A3Q1LVI3_BOVIN;A0A3Q1LVP0|A0A3Q1LVP0_BOVIN;A0A3Q1M4Z1|A0A3Q1M4Z1_BOVIN;A0A3Q1MA84|A0A3Q1MA84_BOVIN;A0A3Q1ME27|A0A3Q1ME27_BOVIN;A0A3Q1MM09|A0A3Q1MM09_BOVIN;A0A3Q1MMU8|A0A3Q1MMU8_BOVIN;A0A3Q1N2K8|A0A3Q1N2K8_BOVIN;A0A3Q1N9V7|A0A3Q1N9V7_BOVIN;A0AAA9RWB6|A0AAA9RWB6_BOVIN;A0AAA9S0R3|A0AAA9S0R3_BOVIN;A0AAA9S…	56294	100206
C-2.raw	55402	LAALVELVDHK	11	99.1	99.1	11	403.241	3	42.8904	7.299544E7	1206.7	3.8		96 98 100 100 100 100 100 100 100 99 99	HCD	LAALVELVDHK	A0A3Q1N4J1|A0A3Q1N4J1_BOVIN;A0A452DIZ8|A0A452DIZ8_BOVIN;A0AAA9S0R3|A0AAA9S0R3_BOVIN;A0AAA9S9Q7|A0AAA9S9Q7_BOVIN;A0AAA9SCV2|A0AAA9SCV2_BOVIN;A0AAA9SGU1|A0AAA9SGU1_BOVIN;A0AAA9SN79|A0AAA9SN79_BOVIN;A0AAA9T278|A0AAA9T278_BOVIN;A0AAA9T300|A0AAA9T300_BOVIN;A0AAA9T5M5|A0AAA9T5M5_BOVIN;A0AAA9T6Z9|A0AAA9T6Z9_BOVIN;A0AAA9TFC9|A0AAA9TFC9_BOVIN;A0AAA9TNQ6|A0AAA9TNQ6_BOVIN;E1BBV1|E1BBV1_BOVIN;E1BE19|E1BE19_B…	3450	67942
C-2.raw	27017	VPYP	4	99.1	99.1	4	475.258	1	24.5565	6476179	474.248	5.7		99 98 100 100	HCD	VPYP		9025	34181
C-2.raw	54886	NPLSLLKEKHL	11	99.1	99.1	11	431.265	3	44.5673		1290.77	5.6		99 99 100 100 100 100 99 99 99 98 99	HCD	NPLSLLKEKHL	A0A3Q1LIU1|A0A3Q1LIU1_BOVIN;A0A3Q1LLU2|A0A3Q1LLU2_BOVIN;A0A3Q1LLX1|A0A3Q1LLX1_BOVIN;A0A3Q1LM54|A0A3Q1LM54_BOVIN;A0A3Q1LNE2|A0A3Q1LNE2_BOVIN;A0A3Q1LPA1|A0A3Q1LPA1_BOVIN;A0A3Q1LPF9|A0A3Q1LPF9_BOVIN;A0A3Q1LRZ5|A0A3Q1LRZ5_BOVIN;A0A3Q1LSB9|A0A3Q1LSB9_BOVIN;A0A3Q1LTR7|A0A3Q1LTR7_BOVIN;A0A3Q1LUD9|A0A3Q1LUD9_BOVIN;A0A3Q1M0F7|A0A3Q1M0F7_BOVIN;A0A3Q1M0Q6|A0A3Q1M0Q6_BOVIN;A0A3Q1M1Q0|A0A3Q1M1Q0_BOVIN;A0A3Q1M…	0	71096
C-2.raw	59525	VPTSNVSVVDLTVR	14	99.1	99.1	14	743.421	2	47.8823	1.16876416E8	1484.82	5.1		100 100 100 100 100 100 100 100 100 100 98 97 96 98	HCD	VPTSNVSVVDLTVR	A0A3Q1LQX0|A0A3Q1LQX0_BOVIN;A0A3Q1LRR9|A0A3Q1LRR9_BOVIN;A0A3Q1LVI3|A0A3Q1LVI3_BOVIN;A0A3Q1M751|A0A3Q1M751_BOVIN;A0A3Q1NE82|A0A3Q1NE82_BOVIN;A0A3Q1NFX4|A0A3Q1NFX4_BOVIN;A0AAA9S4S4|A0AAA9S4S4_BOVIN;A0AAA9SN79|A0AAA9SN79_BOVIN;A0AAA9T7W8|A0AAA9T7W8_BOVIN;A0AAA9TC70|A0AAA9TC70_BOVIN;A0AAA9TJY0|A0AAA9TJY0_BOVIN;A0AAA9TNA0|A0AAA9TNA0_BOVIN;A0AAA9TVR3|A0AAA9TVR3_BOVIN;A6QNQ8|A6QNQ8_BOVIN;A7XYH9|SOBP_BOV…	34079	77761
C-2.raw	36406	VLTLLNAK	8	99.1	99.1	8	436.286	2	31.2918	285255	870.554	3.1		99 100 100 100 99 97 98 99	HCD	VLTLLNAK	A0A3Q1LNE2|A0A3Q1LNE2_BOVIN;A0A3Q1M1P4|A0A3Q1M1P4_BOVIN;A0A3Q1MKM2|A0A3Q1MKM2_BOVIN;A0A3Q1MKW0|A0A3Q1MKW0_BOVIN;A0A3Q1MMY4|A0A3Q1MMY4_BOVIN;A0A3Q1MN44|A0A3Q1MN44_BOVIN;A0A3Q1MPT8|A0A3Q1MPT8_BOVIN;A0A3Q1MQC6|A0A3Q1MQC6_BOVIN;A0A3Q1MUY0|A0A3Q1MUY0_BOVIN;A0AAA9RYG1|A0AAA9RYG1_BOVIN;A0AAA9S166|A0AAA9S166_BOVIN;A0AAA9S834|A0AAA9S834_BOVIN;A0AAA9SAG2|A0AAA9SAG2_BOVIN;A0AAA9SJK7|A0AAA9SJK7_BOVIN;A0AAA9S…	5865	46747
C-2.raw	62795	VPTSNVSVVDLTVR	14	99.1	99.1	14	743.421	2	47.8823	1.16876416E8	1484.82	5.1		100 100 100 100 100 100 100 100 100 100 99 97 95 99	HCD	VPTSNVSVVDLTVR	A0A3Q1LQX0|A0A3Q1LQX0_BOVIN;A0A3Q1LRR9|A0A3Q1LRR9_BOVIN;A0A3Q1LVI3|A0A3Q1LVI3_BOVIN;A0A3Q1M751|A0A3Q1M751_BOVIN;A0A3Q1NE82|A0A3Q1NE82_BOVIN;A0A3Q1NFX4|A0A3Q1NFX4_BOVIN;A0AAA9S4S4|A0AAA9S4S4_BOVIN;A0AAA9SN79|A0AAA9SN79_BOVIN;A0AAA9T7W8|A0AAA9T7W8_BOVIN;A0AAA9TC70|A0AAA9TC70_BOVIN;A0AAA9TJY0|A0AAA9TJY0_BOVIN;A0AAA9TNA0|A0AAA9TNA0_BOVIN;A0AAA9TVR3|A0AAA9TVR3_BOVIN;A6QNQ8|A6QNQ8_BOVIN;A7XYH9|SOBP_BOV…	34079	77765
C-2.raw	86613	LTLNNLLLGVTK	12	99.1	99.1	12	649.91	2	67.6642	1.93279e+06	1297.8	6.9		97 99 100 99 99 100 100 100 98 99 99 100	HCD	LTLNNLLLGVTK	A0A3Q1LIU1|A0A3Q1LIU1_BOVIN;A0A3Q1LRR9|A0A3Q1LRR9_BOVIN;A0A3Q1LRY5|A0A3Q1LRY5_BOVIN;A0A3Q1LSA8|A0A3Q1LSA8_BOVIN;A0A3Q1LW91|A0A3Q1LW91_BOVIN;A0A3Q1LWY2|A0A3Q1LWY2_BOVIN;A0A3Q1M2W2|A0A3Q1M2W2_BOVIN;A0A3Q1M3H8|A0A3Q1M3H8_BOVIN;A0A3Q1MGE6|A0A3Q1MGE6_BOVIN;A0A3Q1MKC6|A0A3Q1MKC6_BOVIN;A0A3Q1NCG2|A0A3Q1NCG2_BOVIN;A0AAA9S1V7|A0AAA9S1V7_BOVIN;A0AAA9S594|A0AAA9S594_BOVIN;A0AAA9S5F0|A0AAA9S5F0_BOVIN;A0AAA9S…	24171	114271
C-2.raw	38761	PLGSENSGKTTM(+15.99)LP	14	99.1	99.1	14	724.362	2	33.1418	1.2279804E7	1446.7	4.4	Oxidation (M)	98 99 100 100 100 100 99 97 96 99 100 100 100 100	HCD	PLGSENSGKTTM(+15.99)LP	A0A3Q1LHJ4|A0A3Q1LHJ4_BOVIN;A0A3Q1LIU1|A0A3Q1LIU1_BOVIN;A0A3Q1LJU8|A0A3Q1LJU8_BOVIN;A0A3Q1LQN7|A0A3Q1LQN7_BOVIN;A0A3Q1LQW6|A0A3Q1LQW6_BOVIN;A0A3Q1LTZ2|A0A3Q1LTZ2_BOVIN;A0A3Q1MBT8|A0A3Q1MBT8_BOVIN;A0A3Q1MBY8|A0A3Q1MBY8_BOVIN;A0A3Q1MFR5|A0A3Q1MFR5_BOVIN;A0A3Q1MHJ3|A0A3Q1MHJ3_BOVIN;A0A3Q1MJE5|A0A3Q1MJE5_BOVIN;A0A3Q8ABR9|A0A3Q8ABR9_BOVIN;A0A452DJ45|A0A452DJ45_BOVIN;A0AAA9RWX3|A0AAA9RWX3_BOVIN;A0AAA9S…	32126	50371
C-2.raw	61687	VPTSNVSVVDLTVR	14	99.1	99.1	14	743.421	2	47.8823	1.16876416E8	1484.82	5.1		100 100 100 100 100 100 100 100 100 100 98 97 96 97	HCD	VPTSNVSVVDLTVR	A0A3Q1LQX0|A0A3Q1LQX0_BOVIN;A0A3Q1LRR9|A0A3Q1LRR9_BOVIN;A0A3Q1LVI3|A0A3Q1LVI3_BOVIN;A0A3Q1LXE5|A0A3Q1LXE5_BOVIN;A0A3Q1M751|A0A3Q1M751_BOVIN;A0A3Q1NE82|A0A3Q1NE82_BOVIN;A0A3Q1NFX4|A0A3Q1NFX4_BOVIN;A0AAA9S4S4|A0AAA9S4S4_BOVIN;A0AAA9SCT4|A0AAA9SCT4_BOVIN;A0AAA9SK38|A0AAA9SK38_BOVIN;A0AAA9SN79|A0AAA9SN79_BOVIN;A0AAA9T7W8|A0AAA9T7W8_BOVIN;A0AAA9TC70|A0AAA9TC70_BOVIN;A0AAA9TJY0|A0AAA9TJY0_BOVIN;A0AAA9T…	34079	77763
C-2.raw	39866	LPVP	4	99.1	99.1	4	425.277	1	31.8826	1.8587982E7	424.269	3.8		99 98 100 100	HCD	LPVP		4938	47999
C-2.raw	76922	MPLW	4	99.1	99.1	4	546.278	1	59.9889	6188673	545.267	6.2		98 99 100 100	HCD	MPLW		14267	99579
C-2.raw	28797	VPYP	4	99.1	99.1	4	475.258	1	25.1794	9559867	474.248	5.9		99 98 100 100	HCD	VPYP		9026	35317
C-2.raw	70865	LLFLLR	6	99.1	99.1	6	387.767	2	54.649	4.65597e+06	773.516	4.5		100 100 99 99 98 99	HCD	LLFLLR	A0A140T835|A0A140T835_BOVIN;A0A3Q1LPF9|A0A3Q1LPF9_BOVIN;A0A3Q1LW10|A0A3Q1LW10_BOVIN;A0A3Q1LYZ8|A0A3Q1LYZ8_BOVIN;A0A3Q1M8U0|A0A3Q1M8U0_BOVIN;A0A3Q1MBZ7|A0A3Q1MBZ7_BOVIN;A0A3Q1MHT1|A0A3Q1MHT1_BOVIN;A0A3Q1N325|A0A3Q1N325_BOVIN;A0A3Q1NCG2|A0A3Q1NCG2_BOVIN;A0A3Q1NE05|A0A3Q1NE05_BOVIN;A0AAA9TMQ4|A0AAA9TMQ4_BOVIN;A0AAF6DME5|A0AAF6DME5_BOVIN;E1BDA2|E1BDA2_BOVIN;E1BDC5|E1BDC5_BOVIN;E1BHI7|E1BHI7_BOVIN;E1B…	2378	89748
C-2.raw	72981	R(+42.01)TSLDVVYALK	11	99.1	99.1	11	653.869	2	57.4792		1305.73	-5.1	Acetylation (N-term)	98 99 100 100 100 100 100 99 99 99 98	HCD	R(+42.01)TSLDVVYALK	A0AAA9T9G0|A0AAA9T9G0_BOVIN;G3N2D1|G3N2D1_BOVIN	0	94740
C-2.raw	84062	PFPLL	5	99.1	99.1	5	586.363	1	63.9366	5.741032E7	585.353	5		98 99 99 100 100	HCD	PFPLL	A0A3Q1M1G7|A0A3Q1M1G7_BOVIN;A0A3Q1M751|A0A3Q1M751_BOVIN;A0A3Q1MS88|A0A3Q1MS88_BOVIN;A0A3Q1MU40|A0A3Q1MU40_BOVIN;A0A3Q1NCG2|A0A3Q1NCG2_BOVIN;A0A3Q1ND94|A0A3Q1ND94_BOVIN;A0AAA9RXM5|A0AAA9RXM5_BOVIN;A0AAA9S3X3|A0AAA9S3X3_BOVIN;A0AAA9S4A2|A0AAA9S4A2_BOVIN;A0AAA9SCA0|A0AAA9SCA0_BOVIN;A0AAA9SRG0|A0AAA9SRG0_BOVIN;A0AAA9SW34|A0AAA9SW34_BOVIN;A0AAA9T9Y7|A0AAA9T9Y7_BOVIN;E1AXU0|E1AXU0_BOVIN;F1MC27|F1MC27_B…	18001	107055
C-2.raw	26559	VPYP	4	99.1	99.1	4	475.258	1	24.5565	6476179	474.248	5.7		99 98 100 100	HCD	VPYP		9025	34176
C-2.raw	28262	VPYP	4	99.1	99.1	4	475.258	1	25.1794	9559867	474.248	5.9		99 98 100 100	HCD	VPYP		9026	35314
C-2.raw	28581	LPVPQ	5	99.1	99.1	5	553.337	1	25.2983	1.4524573E7	552.327	4.2		99 99 100 100 97	HCD	LPVPQ	A0A3Q1LIU1|A0A3Q1LIU1_BOVIN;A0A3Q1LLX1|A0A3Q1LLX1_BOVIN;A0A3Q1LMZ6|A0A3Q1LMZ6_BOVIN;A0A3Q1LPA8|A0A3Q1LPA8_BOVIN;A0A3Q1M153|A0A3Q1M153_BOVIN;A0A3Q1M1P4|A0A3Q1M1P4_BOVIN;A0A3Q1M1Y7|A0A3Q1M1Y7_BOVIN;A0A3Q1M3X2|A0A3Q1M3X2_BOVIN;A0A3Q1M466|A0A3Q1M466_BOVIN;A0A3Q1MA84|A0A3Q1MA84_BOVIN;A0A3Q1MH42|A0A3Q1MH42_BOVIN;A0A3Q1MIA9|A0A3Q1MIA9_BOVIN;A0A3Q1MMX7|A0A3Q1MMX7_BOVIN;A0A3Q1MN44|A0A3Q1MN44_BOVIN;A0A3Q1M…	15001	35640
C-2.raw	60608	VPTSNVSVVDLTVR	14	99.1	99.1	14	743.421	2	47.8823	1.16876416E8	1484.82	5.1		100 100 100 100 100 100 100 100 100 100 98 97 94 98	HCD	VPTSNVSVVDLTVR	A0A3Q1LQX0|A0A3Q1LQX0_BOVIN;A0A3Q1LRR9|A0A3Q1LRR9_BOVIN;A0A3Q1LVI3|A0A3Q1LVI3_BOVIN;A0A3Q1M751|A0A3Q1M751_BOVIN;A0A3Q1NE82|A0A3Q1NE82_BOVIN;A0A3Q1NFX4|A0A3Q1NFX4_BOVIN;A0AAA9S4S4|A0AAA9S4S4_BOVIN;A0AAA9SN79|A0AAA9SN79_BOVIN;A0AAA9T7W8|A0AAA9T7W8_BOVIN;A0AAA9TC70|A0AAA9TC70_BOVIN;A0AAA9TJY0|A0AAA9TJY0_BOVIN;A0AAA9TNA0|A0AAA9TNA0_BOVIN;A0AAA9TVR3|A0AAA9TVR3_BOVIN;A6QNQ8|A6QNQ8_BOVIN;A7XYH9|SOBP_BOV…	34079	77762
C-2.raw	36660	LSAM(+15.99)LYEETR	10	99.1	99.1	10	614.799	2	31.5074		1227.58	3.2	Oxidation (M)	99 100 100 100 100 100 99 99 98 96	HCD	LSAM(+15.99)LYEETR	E1BPV9|E1BPV9_BOVIN;F1MCX7|F1MCX7_BOVIN	0	47170
C-2.raw	123058	WVALAGVLHDVADFLK	16	99.1	99.1	16	585.327	3	92.6517		1752.96	1.2		95 99 100 100 100 100 100 100 100 100 99 97 98 100 100 100	HCD	WVALAGVLHDVADFLK	A0A3Q1LLU2|A0A3Q1LLU2_BOVIN;A0A3Q1LS11|A0A3Q1LS11_BOVIN;A0A3Q1MH42|A0A3Q1MH42_BOVIN;A0A3Q1ND94|A0A3Q1ND94_BOVIN;A0AAA9RVE8|A0AAA9RVE8_BOVIN;A0AAA9RYG8|A0AAA9RYG8_BOVIN;A0AAA9SJV8|A0AAA9SJV8_BOVIN;A0AAA9SY59|A0AAA9SY59_BOVIN;A0AAA9T6Z9|A0AAA9T6Z9_BOVIN;A0AAA9TZI5|A0AAA9TZI5_BOVIN;A4FV52|VGLU1_BOVIN;E1BFX6|E1BFX6_BOVIN;E1BGT1|E1BGT1_BOVIN;E1BH05|E1BH05_BOVIN;F1MI56|F1MI56_BOVIN;F1MPW8|F1MPW8_BOVIN;…	0	167008
C-2.raw	76964	MPLW	4	99.1	99.1	4	546.278	1	59.9889	6188673	545.267	6.2		98 99 100 100	HCD	MPLW		14267	99580
C-2.raw	92113	SVALDELLELAR	12	99.1	99.1	12	664.878	2	71.0314		1327.73	5.4		97 97 100 100 100 100 100 100 100 98 98 99	HCD	SVALDELLELAR	A0A3Q1LNE2|A0A3Q1LNE2_BOVIN;A0A3Q1LRM3|A0A3Q1LRM3_BOVIN;A0A3Q1LS91|A0A3Q1LS91_BOVIN;A0A3Q1LSA8|A0A3Q1LSA8_BOVIN;A0A3Q1LUD9|A0A3Q1LUD9_BOVIN;A0A3Q1LWI0|A0A3Q1LWI0_BOVIN;A0A3Q1LXM2|A0A3Q1LXM2_BOVIN;A0A3Q1M202|A0A3Q1M202_BOVIN;A0A3Q1M2B2|A0A3Q1M2B2_BOVIN;A0A3Q1M2W2|A0A3Q1M2W2_BOVIN;A0A3Q1M5M7|A0A3Q1M5M7_BOVIN;A0A3Q1M751|A0A3Q1M751_BOVIN;A0A3Q1M761|A0A3Q1M761_BOVIN;A0A3Q1MB24|A0A3Q1MB24_BOVIN;A0A3Q1M…	0	121209
C-2.raw	28552	PLGSEDSGKTTM(+15.99)LP	14	99.1	99.1	14	724.853	2	26.767	3.979878E7	1447.69	4	Oxidation (M)	100 100 100 100 100 100 100 91 99 99 100 100 100 100	HCD	PLGSEDSGKTTM(+15.99)LP	A0A3Q1LHJ4|A0A3Q1LHJ4_BOVIN;A0A3Q1LZ35|A0A3Q1LZ35_BOVIN;A0A3Q1M0Q6|A0A3Q1M0Q6_BOVIN;A0A3Q1M8I2|A0A3Q1M8I2_BOVIN;A0A3Q1MHJ3|A0A3Q1MHJ3_BOVIN;A0A3Q1MIJ1|A0A3Q1MIJ1_BOVIN;A0A3Q1MJE5|A0A3Q1MJE5_BOVIN;A0A3Q8ABR9|A0A3Q8ABR9_BOVIN;A0A452DJ45|A0A452DJ45_BOVIN;A0AAA9RWX3|A0AAA9RWX3_BOVIN;A0AAA9S3X3|A0AAA9S3X3_BOVIN;A0AAA9S451|A0AAA9S451_BOVIN;A0AAA9SRG0|A0AAA9SRG0_BOVIN;A0AAA9SV08|A0AAA9SV08_BOVIN;A0AAA9S…	32149	38238
C-2.raw	36527	LPVP	4	99.1	99.1	4	425.277	1	31.6527	3.71224e+06	424.269	3.8		98 98 100 100	HCD	LPVP		4937	47490
C-2.raw	21984	VPYPQ	5	99.1	99.1	5	603.316	1	20.4552	2.27133e+06	602.306	3.3		97 98 100 100 100	HCD	VPYPQ	A0AAA9S3P4|A0AAA9S3P4_BOVIN;A0AAA9T9Y7|A0AAA9T9Y7_BOVIN;E1BPV9|E1BPV9_BOVIN;P02666|CASB_BOVIN	19741	27573
C-2.raw	83917	FPLLV	5	99.1	99.1	5	588.378	1	65.496	2.5547206E7	587.368	4.6		99 98 100 100 99	HCD	FPLLV	A0A3Q1LYV7|A0A3Q1LYV7_BOVIN;A0A3Q1M8A4|A0A3Q1M8A4_BOVIN;A0AAA9SCA0|A0AAA9SCA0_BOVIN;A0AAA9SW34|A0AAA9SW34_BOVIN;A0AAA9SZ26|A0AAA9SZ26_BOVIN;A0AAA9T9Y7|A0AAA9T9Y7_BOVIN;A0AAA9TGW8|A0AAA9TGW8_BOVIN;A0AAA9TQR4|A0AAA9TQR4_BOVIN;P02666|CASB_BOVIN	18228	109917
C-2.raw	96891	K(+42.01)PQGVLNENLLRF	13	99.1	99.1	13	785.446	2	74.8079	3.29264e+06	1568.87	5.7	Acetylation (N-term)	97 100 99 100 100 100 100 100 97 97 99 100 100	HCD	K(+42.01)PQGVLNENLLRF	A0A3Q1LM54|A0A3Q1LM54_BOVIN;A0A3Q1LTZ2|A0A3Q1LTZ2_BOVIN;A0A3Q1LZ90|A0A3Q1LZ90_BOVIN;A0A3Q1MBT8|A0A3Q1MBT8_BOVIN;A0A3Q1MCC9|A0A3Q1MCC9_BOVIN;A0A3Q1MJE5|A0A3Q1MJE5_BOVIN;A0A3Q1MY21|A0A3Q1MY21_BOVIN;A0A3Q1N5T5|A0A3Q1N5T5_BOVIN;A0AAA9S9Q7|A0AAA9S9Q7_BOVIN;A0AAA9SVN2|A0AAA9SVN2_BOVIN;A0AAA9T278|A0AAA9T278_BOVIN;A0AAA9TGG0|A0AAA9TGG0_BOVIN;A0AAA9TNK7|A0AAA9TNK7_BOVIN;E1B842|E1B842_BOVIN;E1B9Z2|E1B9Z2_B…	38467	128477
C-2.raw	34895	STELLLR	7	99	99	7	416.252	2	29.9705	660122	830.486	4.7		98 98 100 100 100 99 99	HCD	STELLLR	A0A3Q1LF52|A0A3Q1LF52_BOVIN;A0A3Q1LM54|A0A3Q1LM54_BOVIN;A0A3Q1LW91|A0A3Q1LW91_BOVIN;A0A3Q1M0Q6|A0A3Q1M0Q6_BOVIN;A0A3Q1M2R1|A0A3Q1M2R1_BOVIN;A0A3Q1M2W2|A0A3Q1M2W2_BOVIN;A0A3Q1M4U6|A0A3Q1M4U6_BOVIN;A0A3Q1M7X1|A0A3Q1M7X1_BOVIN;A0A3Q1M8I2|A0A3Q1M8I2_BOVIN;A0A3Q1MIL5|A0A3Q1MIL5_BOVIN;A0A3Q1MKC6|A0A3Q1MKC6_BOVIN;A0A3Q1MKW0|A0A3Q1MKW0_BOVIN;A0A3Q1N0F6|A0A3Q1N0F6_BOVIN;A0A3Q1N7N1|A0A3Q1N7N1_BOVIN;A0A3Q1N…	4338	44172
C-2.raw	74365	PLGSEDSGKTTMPLW	15	99	99	15	809.896	2	57.8035	1.78415923E9	1617.77	4.7		100 100 100 100 100 100 100 94 94 98 100 100 100 100 100	HCD	PLGSEDSGKTTMPLW	A0A3Q1LHJ4|A0A3Q1LHJ4_BOVIN;A0A3Q1LZ35|A0A3Q1LZ35_BOVIN;A0A3Q1M0Q6|A0A3Q1M0Q6_BOVIN;A0A3Q1M8I2|A0A3Q1M8I2_BOVIN;A0A3Q1MHJ3|A0A3Q1MHJ3_BOVIN;A0A3Q1MIJ1|A0A3Q1MIJ1_BOVIN;A0A3Q1MJE5|A0A3Q1MJE5_BOVIN;A0A3Q8ABR9|A0A3Q8ABR9_BOVIN;A0A452DJ45|A0A452DJ45_BOVIN;A0AAA9RWX3|A0AAA9RWX3_BOVIN;A0AAA9S3X3|A0AAA9S3X3_BOVIN;A0AAA9S451|A0AAA9S451_BOVIN;A0AAA9SAE1|A0AAA9SAE1_BOVIN;A0AAA9SR54|A0AAA9SR54_BOVIN;A0AAA9S…	40553	95335
C-2.raw	76675	TMPLW	5	99	99	5	647.325	1	61.2012	2.310637E7	646.315	4.8		99 97 100 100 100	HCD	TMPLW	A0A3Q1MJE5|A0A3Q1MJE5_BOVIN;A0AAA9TG43|A0AAA9TG43_BOVIN;P02662|CASA1_BOVIN	23971	101866
C-2.raw	85430	FPLLV	5	99	99	5	588.378	1	65.496	2.5547206E7	587.368	4.6		99 98 100 100 99	HCD	FPLLV	A0A3Q1LYV7|A0A3Q1LYV7_BOVIN;A0A3Q1M8A4|A0A3Q1M8A4_BOVIN;A0AAA9SCA0|A0AAA9SCA0_BOVIN;A0AAA9SW34|A0AAA9SW34_BOVIN;A0AAA9SZ26|A0AAA9SZ26_BOVIN;A0AAA9T9Y7|A0AAA9T9Y7_BOVIN;A0AAA9TGW8|A0AAA9TGW8_BOVIN;A0AAA9TQR4|A0AAA9TQR4_BOVIN;P02666|CASB_BOVIN	18228	109925
C-2.raw	58418	VPTSNVSVVDLTVR	14	99	99	14	743.421	2	47.8823	1.16876416E8	1484.82	5.1		100 100 100 100 100 100 100 100 100 100 98 96 96 97	HCD	VPTSNVSVVDLTVR	A0A3Q1LQX0|A0A3Q1LQX0_BOVIN;A0A3Q1LRR9|A0A3Q1LRR9_BOVIN;A0A3Q1LVI3|A0A3Q1LVI3_BOVIN;A0A3Q1M751|A0A3Q1M751_BOVIN;A0A3Q1NE82|A0A3Q1NE82_BOVIN;A0A3Q1NFX4|A0A3Q1NFX4_BOVIN;A0AAA9S4S4|A0AAA9S4S4_BOVIN;A0AAA9SN79|A0AAA9SN79_BOVIN;A0AAA9T7W8|A0AAA9T7W8_BOVIN;A0AAA9TC70|A0AAA9TC70_BOVIN;A0AAA9TJY0|A0AAA9TJY0_BOVIN;A0AAA9TNA0|A0AAA9TNA0_BOVIN;A0AAA9TVR3|A0AAA9TVR3_BOVIN;A6QNQ8|A6QNQ8_BOVIN;A7XYH9|SOBP_BOV…	34079	77760
C-2.raw	27749	VPYP	4	99	99	4	475.258	1	25.1794	9559867	474.248	5.9		99 98 100 100	HCD	VPYP		9026	35311
C-2.raw	38688	LELLAHNELSGR	12	99	99	12	676.373	2	33.1717	1.33498E7	1350.73	4.8		99 100 100 100 100 100 99 99 99 98 96 98	HCD	LELLAHNELSGR	A0A3Q1LRF8|A0A3Q1LRF8_BOVIN;A0A3Q1LSX9|FMNL2_BOVIN;A0A3Q1M2R1|A0A3Q1M2R1_BOVIN;A0A3Q1ME49|A0A3Q1ME49_BOVIN;A0A3Q1MHJ3|A0A3Q1MHJ3_BOVIN;A0A3Q1MPG9|A0A3Q1MPG9_BOVIN;A0A3Q1MPT8|A0A3Q1MPT8_BOVIN;A0A3Q1MUY0|A0A3Q1MUY0_BOVIN;A0A3Q1N357|A0A3Q1N357_BOVIN;A0A3Q1NNA8|A0A3Q1NNA8_BOVIN;A0A3Q8ABR9|A0A3Q8ABR9_BOVIN;A0A3S5ZP47|A0A3S5ZP47_BOVIN;A0AAA9RWX3|A0AAA9RWX3_BOVIN;A0AAA9S3H0|A0AAA9S3H0_BOVIN;A0AAA9SHV0|A…	26827	50432
C-2.raw	33819	HGQLEEQCHV	10	99	99	10	590.261	2	29.3712	287860	1178.51	-5.3		96 97 99 100 100 100 99 100 100 100	HCD	HGQLEEQCHV	A0A3Q1LHJ4|A0A3Q1LHJ4_BOVIN;A0A3Q1LQV6|A0A3Q1LQV6_BOVIN;A0A3Q1LQX0|A0A3Q1LQX0_BOVIN;A0A3Q1LVI3|A0A3Q1LVI3_BOVIN;A0A3Q1LWI0|A0A3Q1LWI0_BOVIN;A0A3Q1LZ35|A0A3Q1LZ35_BOVIN;A0A3Q1M1Y7|A0A3Q1M1Y7_BOVIN;A0A3Q1M751|A0A3Q1M751_BOVIN;A0A3Q1M7Z3|A0A3Q1M7Z3_BOVIN;A0A3Q1ME27|A0A3Q1ME27_BOVIN;A0A3Q1MGP2|A0A3Q1MGP2_BOVIN;A0A3Q1MGZ6|A0A3Q1MGZ6_BOVIN;A0A3Q1MNK0|A0A3Q1MNK0_BOVIN;A0A3Q1MPH9|A0A3Q1MPH9_BOVIN;A0A3Q1M…	18334	43069
C-2.raw	75571	MPLW	4	99	99	4	546.278	1	59.9889	6188673	545.267	6.2		98 98 100 100	HCD	MPLW		14267	99575
C-2.raw	74984	AKTSLDVVYALK	12	99	99	12	654.376	2	58.9106		1306.75	-9.5		93 97 100 100 100 100 100 100 100 99 100 100	HCD	AKTSLDVVYALK	A0A3Q1LHJ4|A0A3Q1LHJ4_BOVIN;A0A3Q1MPG6|A0A3Q1MPG6_BOVIN;A0AAA9T9G0|A0AAA9T9G0_BOVIN;E1BL04|E1BL04_BOVIN;G3N2D1|G3N2D1_BOVIN;V9VGN8|V9VGN8_BOVIN;V9VJQ3|V9VJQ3_BOVIN	0	97438
C-2.raw	75901	MPLW	4	99	99	4	546.278	1	59.9889	6188673	545.267	6.2		98 99 100 100	HCD	MPLW		14267	99576
C-2.raw	28927	LPVPQ	5	99	99	5	553.337	1	25.2983	1.4524573E7	552.327	4.2		99 99 100 100 97	HCD	LPVPQ	A0A3Q1LIU1|A0A3Q1LIU1_BOVIN;A0A3Q1LMZ6|A0A3Q1LMZ6_BOVIN;A0A3Q1LPA8|A0A3Q1LPA8_BOVIN;A0A3Q1LQL9|A0A3Q1LQL9_BOVIN;A0A3Q1M153|A0A3Q1M153_BOVIN;A0A3Q1M1P4|A0A3Q1M1P4_BOVIN;A0A3Q1M1Y7|A0A3Q1M1Y7_BOVIN;A0A3Q1M3X2|A0A3Q1M3X2_BOVIN;A0A3Q1MA84|A0A3Q1MA84_BOVIN;A0A3Q1MH42|A0A3Q1MH42_BOVIN;A0A3Q1MIA9|A0A3Q1MIA9_BOVIN;A0A3Q1MMX7|A0A3Q1MMX7_BOVIN;A0A3Q1MN44|A0A3Q1MN44_BOVIN;A0A3Q1MR30|A0A3Q1MR30_BOVIN;A0A3Q1M…	15001	35641
C-2.raw	34669	VLGPV	5	99	99	5	484.315	1	30.0428	556517	483.306	5		99 99 100 99 98	HCD	VLGPV	A0A3Q1LM54|A0A3Q1LM54_BOVIN;A0A3Q1LS11|A0A3Q1LS11_BOVIN;A0AAA9S4S4|A0AAA9S4S4_BOVIN;A0AAA9SCT4|A0AAA9SCT4_BOVIN;A0AAA9T3R5|A0AAA9T3R5_BOVIN;A0AAA9T9Y7|A0AAA9T9Y7_BOVIN;E1B8K0|E1B8K0_BOVIN;E1BH05|E1BH05_BOVIN;F1MBC6|F1MBC6_BOVIN;P02666|CASB_BOVIN;P02702|FOLR1_BOVIN	9740	44396
C-2.raw	34873	NSAM(+15.99)LYEETR	10	99	99	10	615.276	2	30.2382		1228.54	-0.8	Oxidation (M)	97 99 99 100 100 100 100 100 98 98	HCD	NSAM(+15.99)LYEETR	A0A3Q1MIA9|A0A3Q1MIA9_BOVIN;A0A3Q1MMY4|A0A3Q1MMY4_BOVIN;A0A452DII8|A0A452DII8_BOVIN;E1BLX2|E1BLX2_BOVIN;F1MCX7|F1MCX7_BOVIN	0	44780
C-2.raw	67815	GPFPL	5	99	99	5	530.3	1	52.6924	5.2403724E7	529.29	5.2		97 98 100 100 100	HCD	GPFPL	A0A3Q1M1G7|A0A3Q1M1G7_BOVIN;A0A3Q1M646|A0A3Q1M646_BOVIN;A0A3Q1MS88|A0A3Q1MS88_BOVIN;A0A3Q1MU40|A0A3Q1MU40_BOVIN;A0AAA9RXM5|A0AAA9RXM5_BOVIN;A0AAA9S258|A0AAA9S258_BOVIN;A0AAA9S8B5|A0AAA9S8B5_BOVIN;A0AAA9SED9|A0AAA9SED9_BOVIN;A0AAA9T997|A0AAA9T997_BOVIN;A0AAA9T9Y7|A0AAA9T9Y7_BOVIN;A0AAA9TJY0|A0AAA9TJY0_BOVIN;A0AAA9TTP7|A0AAA9TTP7_BOVIN;E1AXU0|E1AXU0_BOVIN;E1B842|E1B842_BOVIN;E1BCC6|E1BCC6_BOVIN;E1B…	12861	86312
C-2.raw	29150	LPVPQ	5	99	99	5	553.337	1	25.2983	1.4524573E7	552.327	4.2		99 99 100 100 97	HCD	LPVPQ	A0A3Q1LIU1|A0A3Q1LIU1_BOVIN;A0A3Q1LMZ6|A0A3Q1LMZ6_BOVIN;A0A3Q1LPA8|A0A3Q1LPA8_BOVIN;A0A3Q1LQL9|A0A3Q1LQL9_BOVIN;A0A3Q1M153|A0A3Q1M153_BOVIN;A0A3Q1M1P4|A0A3Q1M1P4_BOVIN;A0A3Q1M1Y7|A0A3Q1M1Y7_BOVIN;A0A3Q1M3X2|A0A3Q1M3X2_BOVIN;A0A3Q1MA84|A0A3Q1MA84_BOVIN;A0A3Q1MH42|A0A3Q1MH42_BOVIN;A0A3Q1MIA9|A0A3Q1MIA9_BOVIN;A0A3Q1MMX7|A0A3Q1MMX7_BOVIN;A0A3Q1MN44|A0A3Q1MN44_BOVIN;A0A3Q1MR30|A0A3Q1MR30_BOVIN;A0A3Q1M…	15001	35642
C-2.raw	38288	LPYP	4	99	99	4	489.273	1	34.4605	1.703197E7	488.264	4.7		99 97 100 100	HCD	LPYP		10057	52721
C-2.raw	48994	LPLSLVKE	8	99	99	8	449.786	2	40.2963	704041	897.553	3.9		99 99 99 98 99 99 98 99	HCD	LPLSLVKE	A0A3Q1LPF9|A0A3Q1LPF9_BOVIN;A0A3Q1LT95|A0A3Q1LT95_BOVIN;A0A3Q1MFR5|A0A3Q1MFR5_BOVIN;A0A3Q1MIJ1|A0A3Q1MIJ1_BOVIN;A0A3Q1MK05|A0A3Q1MK05_BOVIN;A0A3Q1MKW0|A0A3Q1MKW0_BOVIN;A0A3Q1MMY4|A0A3Q1MMY4_BOVIN;A0A3Q1MNQ6|A0A3Q1MNQ6_BOVIN;A0A3Q1MPT8|A0A3Q1MPT8_BOVIN;A0A3Q1MUY0|A0A3Q1MUY0_BOVIN;A0A3Q1N4J1|A0A3Q1N4J1_BOVIN;A0A3Q1N716|A0A3Q1N716_BOVIN;A0A3Q1NI13|A0A3Q1NI13_BOVIN;A0A3Q1NJV0|A0A3Q1NJV0_BOVIN;A0AAA9R…	7018	63099
C-2.raw	41357	LLNEPEDETHLEAQ	14	99	99	14	819.391	2	35.3659	2.0164752E7	1636.76	5.4		100 99 99 100 97 96 99 100 100 99 97 99 100 100	HCD	LLNEPEDETHLEAQ	A0A3Q1LNE2|A0A3Q1LNE2_BOVIN;A0A3Q1LZU4|A0A3Q1LZU4_BOVIN;A0A3Q1M2B9|A0A3Q1M2B9_BOVIN;A0A3Q1M3Y2|A0A3Q1M3Y2_BOVIN;A0A3Q1M761|A0A3Q1M761_BOVIN;A0A3Q1MAA5|A0A3Q1MAA5_BOVIN;A0A3Q1MFR5|A0A3Q1MFR5_BOVIN;A0A3Q1MHP9|A0A3Q1MHP9_BOVIN;A0A3Q1MIC6|A0A3Q1MIC6_BOVIN;A0A3Q1MLP5|A0A3Q1MLP5_BOVIN;A0A3Q1MPG9|A0A3Q1MPG9_BOVIN;A0A3Q1MQC6|A0A3Q1MQC6_BOVIN;A0AAA9RT91|A0AAA9RT91_BOVIN;A0AAA9SRV3|A0AAA9SRV3_BOVIN;A0AAA9T…	41488	54482
C-2.raw	25752	VPYP	4	99	99	4	475.258	1	24.5565	6476179	474.248	5.7		98 98 100 100	HCD	VPYP		9025	34172
C-2.raw	59734	TM(+15.99)PLW	5	99	99	5	663.32	1	47.7856	6.25602e+06	662.31	5	Oxidation (M)	98 98 100 100 100	HCD	TM(+15.99)PLW	A0A3Q1MJE5|A0A3Q1MJE5_BOVIN;A0AAA9TG43|A0AAA9TG43_BOVIN;P02662|CASA1_BOVIN	25244	77567
C-2.raw	77762	PLGSEDSGKTTMPLW	15	99	99	15	809.896	2	57.8035	1.78415923E9	1617.77	4.7		100 100 100 100 100 100 100 94 93 99 100 100 100 100 100	HCD	PLGSEDSGKTTMPLW	A0A3Q1LHJ4|A0A3Q1LHJ4_BOVIN;A0A3Q1LZ35|A0A3Q1LZ35_BOVIN;A0A3Q1M0Q6|A0A3Q1M0Q6_BOVIN;A0A3Q1M8I2|A0A3Q1M8I2_BOVIN;A0A3Q1MHJ3|A0A3Q1MHJ3_BOVIN;A0A3Q1MIJ1|A0A3Q1MIJ1_BOVIN;A0A3Q1MJE5|A0A3Q1MJE5_BOVIN;A0A3Q8ABR9|A0A3Q8ABR9_BOVIN;A0A452DJ45|A0A452DJ45_BOVIN;A0AAA9RWX3|A0AAA9RWX3_BOVIN;A0AAA9S3X3|A0AAA9S3X3_BOVIN;A0AAA9S451|A0AAA9S451_BOVIN;A0AAA9SAE1|A0AAA9SAE1_BOVIN;A0AAA9SR54|A0AAA9SR54_BOVIN;A0AAA9S…	40553	95338
C-2.raw	27687	Y(+42.01)YNQEQPLRCEKEE	14	99	99	14	935.914	2	25.1231	848415	1869.82	-3.7	Acetylation (N-term)	95 93 99 99 100 100 100 100 100 100 100 100 100 100	HCD	Y(+42.01)YNQEQPLRCEKEE	A0A3Q1LM54|A0A3Q1LM54_BOVIN;A0A3Q1LRT9|A0A3Q1LRT9_BOVIN;A0A3Q1LSC1|A0A3Q1LSC1_BOVIN;A0A3Q1LU21|A0A3Q1LU21_BOVIN;A0A3Q1LYZ8|A0A3Q1LYZ8_BOVIN;A0A3Q1M0B1|A0A3Q1M0B1_BOVIN;A0A3Q1M7A5|A0A3Q1M7A5_BOVIN;A0A3Q1MAR1|A0A3Q1MAR1_BOVIN;A0A3Q1MCK6|A0A3Q1MCK6_BOVIN;A0A3Q1MK05|A0A3Q1MK05_BOVIN;A0A3Q1MMU8|A0A3Q1MMU8_BOVIN;A0A3Q1MR53|A0A3Q1MR53_BOVIN;A0A3Q1MTL1|A0A3Q1MTL1_BOVIN;A0A3Q1N716|A0A3Q1N716_BOVIN;A0A3Q1N…	51091	35202
C-2.raw	77838	TMPLW	5	99	99	5	647.325	1	61.2012	2.310637E7	646.315	4.8		98 97 100 100 99	HCD	TMPLW	A0A3Q1MJE5|A0A3Q1MJE5_BOVIN;A0AAA9TG43|A0AAA9TG43_BOVIN;P02662|CASA1_BOVIN	23971	101869
C-2.raw	25646	VPYP	4	98.9	98.9	4	475.258	1	24.5565	6476179	474.248	5.7		98 98 100 100	HCD	VPYP		9025	34171
C-2.raw	90978	SVALDELLELAR	12	98.9	98.9	12	664.88	2	70.242	1.1894687E7	1327.73	8.3		96 97 100 100 100 100 100 100 100 98 98 99	HCD	SVALDELLELAR	A0A3Q1LNE2|A0A3Q1LNE2_BOVIN;A0A3Q1LRM3|A0A3Q1LRM3_BOVIN;A0A3Q1LS91|A0A3Q1LS91_BOVIN;A0A3Q1LSA8|A0A3Q1LSA8_BOVIN;A0A3Q1LUD9|A0A3Q1LUD9_BOVIN;A0A3Q1LWI0|A0A3Q1LWI0_BOVIN;A0A3Q1LXM2|A0A3Q1LXM2_BOVIN;A0A3Q1M202|A0A3Q1M202_BOVIN;A0A3Q1M2B2|A0A3Q1M2B2_BOVIN;A0A3Q1M2W2|A0A3Q1M2W2_BOVIN;A0A3Q1M5M7|A0A3Q1M5M7_BOVIN;A0A3Q1M751|A0A3Q1M751_BOVIN;A0A3Q1M761|A0A3Q1M761_BOVIN;A0A3Q1MB24|A0A3Q1MB24_BOVIN;A0A3Q1M…	25432	119513
C-2.raw	75473	MPLW	4	98.9	98.9	4	546.278	1	59.9889	6188673	545.267	6.2		98 98 100 100	HCD	MPLW		14267	99573
C-2.raw	38517	LPVP	4	98.9	98.9	4	425.277	1	31.8826	1.8587982E7	424.269	3.8		98 98 100 100	HCD	LPVP		4938	47992
C-2.raw	29784	EPVL	4	98.9	98.9	4	457.268	1	25.9846	1.887718E7	456.258	4.3		99 97 100 99	HCD	EPVL		7651	36777
C-2.raw	79902	PFPLL	5	98.9	98.9	5	586.363	1	63.9366	5.741032E7	585.353	5		97 98 99 100 100	HCD	PFPLL	A0A3Q1M1G7|A0A3Q1M1G7_BOVIN;A0A3Q1M751|A0A3Q1M751_BOVIN;A0A3Q1MS88|A0A3Q1MS88_BOVIN;A0A3Q1MU40|A0A3Q1MU40_BOVIN;A0A3Q1NCG2|A0A3Q1NCG2_BOVIN;A0A3Q1ND94|A0A3Q1ND94_BOVIN;A0AAA9RXM5|A0AAA9RXM5_BOVIN;A0AAA9S3X3|A0AAA9S3X3_BOVIN;A0AAA9S4A2|A0AAA9S4A2_BOVIN;A0AAA9SCA0|A0AAA9SCA0_BOVIN;A0AAA9SRG0|A0AAA9SRG0_BOVIN;A0AAA9SW34|A0AAA9SW34_BOVIN;A0AAA9T9Y7|A0AAA9T9Y7_BOVIN;E1AXU0|E1AXU0_BOVIN;F1MC27|F1MC27_B…	18001	107039
C-2.raw	50504	LVVQLLGR	8	98.9	98.9	8	449.3	2	41.8113	4.7691e+06	896.581	4.4		100 100 100 99 100 99 97 97	HCD	LVVQLLGR	A0A3Q1LM54|A0A3Q1LM54_BOVIN;A0A3Q1LN46|A0A3Q1LN46_BOVIN;A0A3Q1LNE2|A0A3Q1LNE2_BOVIN;A0A3Q1LPF9|A0A3Q1LPF9_BOVIN;A0A3Q1LPT1|A0A3Q1LPT1_BOVIN;A0A3Q1LSV6|A0A3Q1LSV6_BOVIN;A0A3Q1LSX9|FMNL2_BOVIN;A0A3Q1LTA5|A0A3Q1LTA5_BOVIN;A0A3Q1LVP0|A0A3Q1LVP0_BOVIN;A0A3Q1LWI0|A0A3Q1LWI0_BOVIN;A0A3Q1M2R1|A0A3Q1M2R1_BOVIN;A0A3Q1M312|A0A3Q1M312_BOVIN;A0A3Q1M466|A0A3Q1M466_BOVIN;A0A3Q1M9W3|A0A3Q1M9W3_BOVIN;A0A3Q1MA84|A…	6985	66019
C-2.raw	42257	LPYP	4	98.9	98.9	4	489.273	1	34.4605	1.703197E7	488.264	4.7		99 97 100 100	HCD	LPYP		10057	52732
C-2.raw	38064	LPVP	4	98.9	98.9	4	425.277	1	31.8826	1.8587982E7	424.269	3.8		98 98 100 100	HCD	LPVP		4938	47986
C-2.raw	85546	FPLLV	5	98.9	98.9	5	588.378	1	65.496	2.5547206E7	587.368	4.6		99 98 100 100 99	HCD	FPLLV	A0A3Q1LYV7|A0A3Q1LYV7_BOVIN;A0A3Q1M8A4|A0A3Q1M8A4_BOVIN;A0AAA9SCA0|A0AAA9SCA0_BOVIN;A0AAA9SDI3|A0AAA9SDI3_BOVIN;A0AAA9SW34|A0AAA9SW34_BOVIN;A0AAA9SZ26|A0AAA9SZ26_BOVIN;A0AAA9T9Y7|A0AAA9T9Y7_BOVIN;A0AAA9TGW8|A0AAA9TGW8_BOVIN;A0AAA9TQR4|A0AAA9TQR4_BOVIN;P02666|CASB_BOVIN	18228	109926
C-2.raw	41190	PLGSENSGKTTMLP	14	98.9	98.9	14	716.364	2	33.3691	2.44213968E8	1430.71	4.8		98 99 99 98 99 98 99 99 98 98 99 100 100 99	HCD	PLGSENSGKTTMLP	A0A3Q1LHJ4|A0A3Q1LHJ4_BOVIN;A0A3Q1LIU1|A0A3Q1LIU1_BOVIN;A0A3Q1LJU8|A0A3Q1LJU8_BOVIN;A0A3Q1LQN7|A0A3Q1LQN7_BOVIN;A0A3Q1LQW6|A0A3Q1LQW6_BOVIN;A0A3Q1LTZ2|A0A3Q1LTZ2_BOVIN;A0A3Q1MBT8|A0A3Q1MBT8_BOVIN;A0A3Q1MBY8|A0A3Q1MBY8_BOVIN;A0A3Q1MFR5|A0A3Q1MFR5_BOVIN;A0A3Q1MHJ3|A0A3Q1MHJ3_BOVIN;A0A3Q1MJE5|A0A3Q1MJE5_BOVIN;A0A3Q8ABR9|A0A3Q8ABR9_BOVIN;A0A452DJ45|A0A452DJ45_BOVIN;A0AAA9RWX3|A0AAA9RWX3_BOVIN;A0AAA9S…	31204	50828
C-2.raw	51602	LVVQLLGR	8	98.9	98.9	8	449.3	2	41.8113	4.7691e+06	896.581	4.4		100 100 100 99 100 99 97 97	HCD	LVVQLLGR	A0A3Q1LM54|A0A3Q1LM54_BOVIN;A0A3Q1LN46|A0A3Q1LN46_BOVIN;A0A3Q1LNE2|A0A3Q1LNE2_BOVIN;A0A3Q1LPF9|A0A3Q1LPF9_BOVIN;A0A3Q1LPT1|A0A3Q1LPT1_BOVIN;A0A3Q1LSV6|A0A3Q1LSV6_BOVIN;A0A3Q1LSX9|FMNL2_BOVIN;A0A3Q1LTA5|A0A3Q1LTA5_BOVIN;A0A3Q1LWI0|A0A3Q1LWI0_BOVIN;A0A3Q1M2R1|A0A3Q1M2R1_BOVIN;A0A3Q1M312|A0A3Q1M312_BOVIN;A0A3Q1M9W3|A0A3Q1M9W3_BOVIN;A0A3Q1MA84|A0A3Q1MA84_BOVIN;A0A3Q1MAR1|A0A3Q1MAR1_BOVIN;A0A3Q1MB17|A…	6985	66020
C-2.raw	57568	TAAVLALTEVR	11	98.9	98.9	11	572.343	2	44.7426	5.4353476E7	1142.67	5.2		99 99 100 100 100 100 100 98 98 96 98	HCD	TAAVLALTEVR	A0A3Q1LM54|A0A3Q1LM54_BOVIN;A0A3Q1LVP0|A0A3Q1LVP0_BOVIN;A0A3Q1LZ35|A0A3Q1LZ35_BOVIN;A0A3Q1M2W2|A0A3Q1M2W2_BOVIN;A0A3Q1M2X0|A0A3Q1M2X0_BOVIN;A0A3Q1M646|A0A3Q1M646_BOVIN;A0A3Q1MM09|A0A3Q1MM09_BOVIN;A0A3Q1MUS1|A0A3Q1MUS1_BOVIN;A0A3Q1N2G2|A0A3Q1N2G2_BOVIN;A0AAA9S484|A0AAA9S484_BOVIN;A0AAA9S8B5|A0AAA9S8B5_BOVIN;A0AAA9SBQ4|A0AAA9SBQ4_BOVIN;A0AAA9T0L5|A0AAA9T0L5_BOVIN;A0AAA9T5M5|A0AAA9T5M5_BOVIN;E1B8E7|…	16585	71513
C-2.raw	39355	LPVP	4	98.9	98.9	4	425.277	1	31.8826	1.8587982E7	424.269	3.8		98 98 100 100	HCD	LPVP		4938	47995
C-2.raw	22305	VPYPQ	5	98.9	98.9	5	603.316	1	20.4552	2.27133e+06	602.306	3.3		97 98 100 100 100	HCD	VPYPQ	A0AAA9T9Y7|A0AAA9T9Y7_BOVIN;E1BPV9|E1BPV9_BOVIN;P02666|CASB_BOVIN	19741	27574
C-2.raw	41617	LPYP	4	98.9	98.9	4	489.273	1	34.4605	1.703197E7	488.264	4.7		98 98 100 100	HCD	LPYP		10057	52729
C-2.raw	5952	DEEKPKL	7	98.9	98.9	7	429.734	2	8.6761	6.35298e+06	857.449	4.1		97 97 99 99 100 100 100	HCD	DEEKPKL	A0A3Q1LIQ3|A0A3Q1LIQ3_BOVIN;A0A3Q1LPT1|A0A3Q1LPT1_BOVIN;A0A3Q1LZV8|A0A3Q1LZV8_BOVIN;A0A3Q1M2B2|A0A3Q1M2B2_BOVIN;A0A3Q1M2R1|A0A3Q1M2R1_BOVIN;A0A3Q1MCC9|A0A3Q1MCC9_BOVIN;A0A3Q1MCK6|A0A3Q1MCK6_BOVIN;A0A3Q1ME27|A0A3Q1ME27_BOVIN;A0A3Q1MHJ3|A0A3Q1MHJ3_BOVIN;A0A3Q1MHV6|A0A3Q1MHV6_BOVIN;A0A3Q1MI74|A0A3Q1MI74_BOVIN;A0A3Q1MI94|A0A3Q1MI94_BOVIN;A0A3Q1MMY4|A0A3Q1MMY4_BOVIN;A0A3Q1MN44|A0A3Q1MN44_BOVIN;A0A3Q1M…	5342	6649
C-2.raw	27003	LPVPQ	5	98.9	98.9	5	553.337	1	24.6225	2.81069e+06	552.327	4.7		99 99 100 100 97	HCD	LPVPQ	A0A3Q1LIU1|A0A3Q1LIU1_BOVIN;A0A3Q1LLX1|A0A3Q1LLX1_BOVIN;A0A3Q1LPA8|A0A3Q1LPA8_BOVIN;A0A3Q1M153|A0A3Q1M153_BOVIN;A0A3Q1M1P4|A0A3Q1M1P4_BOVIN;A0A3Q1M1Y7|A0A3Q1M1Y7_BOVIN;A0A3Q1M3X2|A0A3Q1M3X2_BOVIN;A0A3Q1M466|A0A3Q1M466_BOVIN;A0A3Q1MA84|A0A3Q1MA84_BOVIN;A0A3Q1MH42|A0A3Q1MH42_BOVIN;A0A3Q1MIA9|A0A3Q1MIA9_BOVIN;A0A3Q1MMX7|A0A3Q1MMX7_BOVIN;A0A3Q1MN44|A0A3Q1MN44_BOVIN;A0A3Q1MR30|A0A3Q1MR30_BOVIN;A0A3Q1M…	15002	34358
C-2.raw	75387	MPLW	4	98.9	98.9	4	546.278	1	59.9889	6188673	545.267	6.2		97 98 100 100	HCD	MPLW		14267	99572
C-2.raw	59390	A(+42.01)VTVATLVDR	10	98.9	98.9	10	543.806	2	47.6782		1085.61	-9.4	Acetylation (N-term)	99 99 100 99 99 99 98 98 99 99	HCD	A(+42.01)VTVATLVDR	A0A140T8A9|A0A140T8A9_BOVIN;A0A3Q1LRM3|A0A3Q1LRM3_BOVIN;A0A3Q1M5M7|A0A3Q1M5M7_BOVIN;A0A3Q1MHJ4|A0A3Q1MHJ4_BOVIN;A0A3Q1N5T5|A0A3Q1N5T5_BOVIN;A0AAA9S9Q7|A0AAA9S9Q7_BOVIN;A0AAA9T278|A0AAA9T278_BOVIN;F1MD60|F1MD60_BOVIN;F1MQ84|F1MQ84_BOVIN;G5E5W9|G5E5W9_BOVIN;P02668|CASK_BOVIN	0	77264
C-2.raw	84475	FPLLV	5	98.9	98.9	5	588.378	1	65.496	2.5547206E7	587.368	4.6		99 98 100 100 99	HCD	FPLLV	A0A3Q1LYV7|A0A3Q1LYV7_BOVIN;A0A3Q1M8A4|A0A3Q1M8A4_BOVIN;A0AAA9SCA0|A0AAA9SCA0_BOVIN;A0AAA9SDI3|A0AAA9SDI3_BOVIN;A0AAA9SW34|A0AAA9SW34_BOVIN;A0AAA9SZ26|A0AAA9SZ26_BOVIN;A0AAA9T9Y7|A0AAA9T9Y7_BOVIN;A0AAA9TGW8|A0AAA9TGW8_BOVIN;A0AAA9TQR4|A0AAA9TQR4_BOVIN;P02666|CASB_BOVIN	18228	109921
C-2.raw	38108	LPVP	4	98.9	98.9	4	425.277	1	31.8826	1.8587982E7	424.269	3.8		98 98 100 100	HCD	LPVP		4938	47988
C-2.raw	83623	PFPLL	5	98.9	98.9	5	586.363	1	63.9366	5.741032E7	585.353	5		98 99 99 99 100	HCD	PFPLL	A0A3Q1M1G7|A0A3Q1M1G7_BOVIN;A0A3Q1M751|A0A3Q1M751_BOVIN;A0A3Q1MS88|A0A3Q1MS88_BOVIN;A0A3Q1MU40|A0A3Q1MU40_BOVIN;A0A3Q1NCG2|A0A3Q1NCG2_BOVIN;A0A3Q1ND94|A0A3Q1ND94_BOVIN;A0AAA9RXM5|A0AAA9RXM5_BOVIN;A0AAA9S3X3|A0AAA9S3X3_BOVIN;A0AAA9S4A2|A0AAA9S4A2_BOVIN;A0AAA9SCA0|A0AAA9SCA0_BOVIN;A0AAA9SRG0|A0AAA9SRG0_BOVIN;A0AAA9SW34|A0AAA9SW34_BOVIN;A0AAA9T9Y7|A0AAA9T9Y7_BOVIN;E1AXU0|E1AXU0_BOVIN;F1MC27|F1MC27_B…	18001	107053
C-2.raw	39560	LPYP	4	98.9	98.9	4	489.273	1	34.4605	1.703197E7	488.264	4.7		99 97 100 100	HCD	LPYP		10057	52724
C-2.raw	65433	GPFPL	5	98.9	98.9	5	530.3	1	52.6924	5.2403724E7	529.29	5.2		97 98 100 100 100	HCD	GPFPL	A0A3Q1M1G7|A0A3Q1M1G7_BOVIN;A0A3Q1M646|A0A3Q1M646_BOVIN;A0A3Q1MS88|A0A3Q1MS88_BOVIN;A0A3Q1MU40|A0A3Q1MU40_BOVIN;A0AAA9RXM5|A0AAA9RXM5_BOVIN;A0AAA9S258|A0AAA9S258_BOVIN;A0AAA9S8B5|A0AAA9S8B5_BOVIN;A0AAA9SED9|A0AAA9SED9_BOVIN;A0AAA9T997|A0AAA9T997_BOVIN;A0AAA9T9Y7|A0AAA9T9Y7_BOVIN;A0AAA9TJY0|A0AAA9TJY0_BOVIN;A0AAA9TTP7|A0AAA9TTP7_BOVIN;E1AXU0|E1AXU0_BOVIN;E1B842|E1B842_BOVIN;E1BCC6|E1BCC6_BOVIN;E1B…	12861	86307
C-2.raw	38011	LPVP	4	98.9	98.9	4	425.277	1	31.8826	1.8587982E7	424.269	3.8		98 98 100 100	HCD	LPVP		4938	47985
C-2.raw	71073	DSTSLDVVYALK	12	98.9	98.9	12	655.847	2	56.0851		1309.68	1.7		97 96 99 99 99 100 100 100 99 99 99 99	HCD	DSTSLDVVYALK	A0A3Q1M211|A0A3Q1M211_BOVIN;A0A3Q1MPG6|A0A3Q1MPG6_BOVIN;A0A452DKC3|A0A452DKC3_BOVIN;A0AAA9S9Q7|A0AAA9S9Q7_BOVIN;A0AAA9SCT4|A0AAA9SCT4_BOVIN;A0AAA9T278|A0AAA9T278_BOVIN;A0AAA9T9G0|A0AAA9T9G0_BOVIN;A0AAA9TXS8|A0AAA9TXS8_BOVIN;A0AAA9U073|A0AAA9U073_BOVIN;E1B914|E1B914_BOVIN;E1BHT5|E1BHT5_BOVIN;F1MD78|F1MD78_BOVIN;F1MIM4|F1MIM4_BOVIN;F1MQ84|F1MQ84_BOVIN;F1N2B6|F1N2B6_BOVIN;F6RIX5|F6RIX5_BOVIN;G3N2D1|…	0	92170
C-2.raw	38129	LPVP	4	98.9	98.9	4	425.277	1	31.8826	1.8587982E7	424.269	3.8		98 98 100 100	HCD	LPVP		4938	47989
C-2.raw	27116	PLGSEDSGKTTMP	13	98.9	98.9	13	660.314	2	24.1421	6.2796408E7	1318.61	4.3		98 99 100 99 100 99 98 97 96 99 100 100 100	HCD	PLGSEDSGKTTMP	A0A3Q1LHJ4|A0A3Q1LHJ4_BOVIN;A0A3Q1MHJ3|A0A3Q1MHJ3_BOVIN;A0A3Q1MIJ1|A0A3Q1MIJ1_BOVIN;A0A3Q1MJE5|A0A3Q1MJE5_BOVIN;A0A3Q8ABR9|A0A3Q8ABR9_BOVIN;A0A452DJ45|A0A452DJ45_BOVIN;A0AAA9RWX3|A0AAA9RWX3_BOVIN;A0AAA9S451|A0AAA9S451_BOVIN;A0AAA9SV08|A0AAA9SV08_BOVIN;A0AAA9SY59|A0AAA9SY59_BOVIN;A0AAA9THB0|A0AAA9THB0_BOVIN;A6QQ94|DMTA2_BOVIN;E1B914|E1B914_BOVIN;E1BA93|E1BA93_BOVIN;E1BP48|E1BP48_BOVIN;F1MI56|F1MI5…	24997	33434
C-2.raw	34942	VLGPV	5	98.8	98.8	5	484.315	1	30.0428	556517	483.306	5		98 99 100 99 98	HCD	VLGPV	A0A3Q1LM54|A0A3Q1LM54_BOVIN;A0A3Q1LS11|A0A3Q1LS11_BOVIN;A0AAA9S4S4|A0AAA9S4S4_BOVIN;A0AAA9SCT4|A0AAA9SCT4_BOVIN;A0AAA9T3R5|A0AAA9T3R5_BOVIN;A0AAA9T9Y7|A0AAA9T9Y7_BOVIN;E1B8K0|E1B8K0_BOVIN;E1BH05|E1BH05_BOVIN;F1MBC6|F1MBC6_BOVIN;P02666|CASB_BOVIN;P02702|FOLR1_BOVIN	9740	44398
C-2.raw	23161	LLVT	4	98.8	98.8	4	445.303	1	21.581	3.63525e+06	444.295	2.4		99 99 99 98	HCD	LLVT		6642	29402
C-2.raw	66655	LLFLLR	6	98.8	98.8	6	387.768	2	52.9064	141744	773.516	6		99 99 99 99 99 99	HCD	LLFLLR	A0A140T835|A0A140T835_BOVIN;A0A3Q1LPF9|A0A3Q1LPF9_BOVIN;A0A3Q1LW10|A0A3Q1LW10_BOVIN;A0A3Q1LYZ8|A0A3Q1LYZ8_BOVIN;A0A3Q1MBZ7|A0A3Q1MBZ7_BOVIN;A0A3Q1MHT1|A0A3Q1MHT1_BOVIN;A0A3Q1N325|A0A3Q1N325_BOVIN;A0A3Q1NE05|A0A3Q1NE05_BOVIN;A0AAA9TMQ4|A0AAA9TMQ4_BOVIN;A0AAF6DME5|A0AAF6DME5_BOVIN;E1BDA2|E1BDA2_BOVIN;E1BHI7|E1BHI7_BOVIN;E1BK38|E1BK38_BOVIN;F1MD60|F1MD60_BOVIN;F1MIM4|F1MIM4_BOVIN;F1MM24|F1MM24_BOVIN…	2380	86656
C-2.raw	24684	M(+42.01)(+15.99)EVKPPP	7	98.8	98.8	7	428.219	2	21.7328	3.71328e+06	854.421	2.5	Acetylation (N-term); Oxidation (M)	100 98 97 98 99 100 100	HCD	M(+42.01)(+15.99)EVKPPP	A0A3Q1LZ97|A0A3Q1LZ97_BOVIN;A0A3Q1M2Z8|A0A3Q1M2Z8_BOVIN;A0A3Q1M7X1|A0A3Q1M7X1_BOVIN;A0A3Q1MD54|A0A3Q1MD54_BOVIN;A0AAA9S4S4|A0AAA9S4S4_BOVIN;A0AAA9S9Q7|A0AAA9S9Q7_BOVIN;A0AAA9SHA4|A0AAA9SHA4_BOVIN;A0AAA9SM72|A0AAA9SM72_BOVIN;A0AAA9SV55|A0AAA9SV55_BOVIN;A0AAA9T278|A0AAA9T278_BOVIN;A0AAA9TJY0|A0AAA9TJY0_BOVIN;A0AAA9TZ00|A0AAA9TZ00_BOVIN;E1B777|E1B777_BOVIN;E1BKN0|E1BKN0_BOVIN;E1BPM7|E1BPM7_BOVIN;E1B…	5190	29595
C-2.raw	75219	VVTLSGFVESQAQAEEAVK	19	98.8	98.8	19	996.526	2	60.328	9568742	1991.02	8.1		99 99 99 100 100 100 100 100 100 100 99 99 99 99 99 99 93 96 99	HCD	VVTLSGFVESQAQAEEAVK	A0A140T835|A0A140T835_BOVIN;A0A3Q1LHJ4|A0A3Q1LHJ4_BOVIN;A0A3Q1LNR7|A0A3Q1LNR7_BOVIN;A0A3Q1LQX0|A0A3Q1LQX0_BOVIN;A0A3Q1LS63|A0A3Q1LS63_BOVIN;A0A3Q1LVI3|A0A3Q1LVI3_BOVIN;A0A3Q1LVP0|A0A3Q1LVP0_BOVIN;A0A3Q1M4Z1|A0A3Q1M4Z1_BOVIN;A0A3Q1M751|A0A3Q1M751_BOVIN;A0A3Q1MA84|A0A3Q1MA84_BOVIN;A0A3Q1ME27|A0A3Q1ME27_BOVIN;A0A3Q1MM09|A0A3Q1MM09_BOVIN;A0A3Q1MMU8|A0A3Q1MMU8_BOVIN;A0A3Q1MUS1|A0A3Q1MUS1_BOVIN;A0A3Q1N…	56294	100204
C-2.raw	37476	VLTLLNAK	8	98.8	98.8	8	436.285	2	31.8797	1.29996e+06	870.554	2.8		98 99 100 100 99 97 99 98	HCD	VLTLLNAK	A0A3Q1LNE2|A0A3Q1LNE2_BOVIN;A0A3Q1M1P4|A0A3Q1M1P4_BOVIN;A0A3Q1M761|A0A3Q1M761_BOVIN;A0A3Q1MIC6|A0A3Q1MIC6_BOVIN;A0A3Q1MKM2|A0A3Q1MKM2_BOVIN;A0A3Q1MKW0|A0A3Q1MKW0_BOVIN;A0A3Q1MLP5|A0A3Q1MLP5_BOVIN;A0A3Q1MMY4|A0A3Q1MMY4_BOVIN;A0A3Q1MN44|A0A3Q1MN44_BOVIN;A0A3Q1MPT8|A0A3Q1MPT8_BOVIN;A0A3Q1MQC6|A0A3Q1MQC6_BOVIN;A0A3Q1MUY0|A0A3Q1MUY0_BOVIN;A0AAA9RYG1|A0AAA9RYG1_BOVIN;A0AAA9S166|A0AAA9S166_BOVIN;A0AAA9S…	5862	47852
C-2.raw	52548	LAALVELVDHK	11	98.8	98.8	11	604.359	2	42.8904	1.0889242E7	1206.7	4.5		99 99 100 100 100 100 99 99 99 94 98	HCD	LAALVELVDHK	A0A3Q1N4J1|A0A3Q1N4J1_BOVIN;A0A452DIZ8|A0A452DIZ8_BOVIN;A0AAA9S0R3|A0AAA9S0R3_BOVIN;A0AAA9S9Q7|A0AAA9S9Q7_BOVIN;A0AAA9SCV2|A0AAA9SCV2_BOVIN;A0AAA9SGU1|A0AAA9SGU1_BOVIN;A0AAA9SN79|A0AAA9SN79_BOVIN;A0AAA9T278|A0AAA9T278_BOVIN;A0AAA9T300|A0AAA9T300_BOVIN;A0AAA9T5M5|A0AAA9T5M5_BOVIN;A0AAA9T6Z9|A0AAA9T6Z9_BOVIN;A0AAA9TFC9|A0AAA9TFC9_BOVIN;A0AAA9TNQ6|A0AAA9TNQ6_BOVIN;E1BBV1|E1BBV1_BOVIN;E1BE19|E1BE19_B…	19832	67949
C-2.raw	53171	NAALVELVDHK	11	98.8	98.8	11	403.559	3	43.3546		1207.66	-1.7		96 97 99 100 100 100 100 100 100 97 99	HCD	NAALVELVDHK	A0A3Q1MB17|A0A3Q1MB17_BOVIN;A0A3Q1MHJ3|A0A3Q1MHJ3_BOVIN;A0A3Q1MMU8|A0A3Q1MMU8_BOVIN;A0A3Q1N4J1|A0A3Q1N4J1_BOVIN;A0A452DIZ8|A0A452DIZ8_BOVIN;A0AAA9RVE8|A0AAA9RVE8_BOVIN;A0AAA9RWX3|A0AAA9RWX3_BOVIN;A0AAA9S9Q7|A0AAA9S9Q7_BOVIN;A0AAA9SAG2|A0AAA9SAG2_BOVIN;A0AAA9SGU1|A0AAA9SGU1_BOVIN;A0AAA9SHV0|A0AAA9SHV0_BOVIN;A0AAA9SWD2|A0AAA9SWD2_BOVIN;A0AAA9T278|A0AAA9T278_BOVIN;A0AAA9T300|A0AAA9T300_BOVIN;A0AAA9T…	0	68928
C-2.raw	28064	LPVPQ	5	98.8	98.8	5	553.337	1	25.2983	1.4524573E7	552.327	4.2		99 99 100 99 97	HCD	LPVPQ	A0A3Q1LIU1|A0A3Q1LIU1_BOVIN;A0A3Q1LMZ6|A0A3Q1LMZ6_BOVIN;A0A3Q1LPA8|A0A3Q1LPA8_BOVIN;A0A3Q1LQL9|A0A3Q1LQL9_BOVIN;A0A3Q1M153|A0A3Q1M153_BOVIN;A0A3Q1M1P4|A0A3Q1M1P4_BOVIN;A0A3Q1M1Y7|A0A3Q1M1Y7_BOVIN;A0A3Q1M3X2|A0A3Q1M3X2_BOVIN;A0A3Q1MA84|A0A3Q1MA84_BOVIN;A0A3Q1MH42|A0A3Q1MH42_BOVIN;A0A3Q1MIA9|A0A3Q1MIA9_BOVIN;A0A3Q1MMX7|A0A3Q1MMX7_BOVIN;A0A3Q1MN44|A0A3Q1MN44_BOVIN;A0A3Q1MR30|A0A3Q1MR30_BOVIN;A0A3Q1M…	15001	35638
C-2.raw	19601	PLGSENSGKTTM(+15.99)P	13	98.8	98.8	13	667.82	2	19.3507	2751395	1333.62	4.6	Oxidation (M)	99 100 100 100 100 99 100 99 94 97 99 99 100	HCD	PLGSENSGKTTM(+15.99)P	A0A3Q1LHJ4|A0A3Q1LHJ4_BOVIN;A0A3Q1LIU1|A0A3Q1LIU1_BOVIN;A0A3Q1LJU8|A0A3Q1LJU8_BOVIN;A0A3Q1LQN7|A0A3Q1LQN7_BOVIN;A0A3Q1LQW6|A0A3Q1LQW6_BOVIN;A0A3Q1LTZ2|A0A3Q1LTZ2_BOVIN;A0A3Q1MBT8|A0A3Q1MBT8_BOVIN;A0A3Q1MBY8|A0A3Q1MBY8_BOVIN;A0A3Q1MFR5|A0A3Q1MFR5_BOVIN;A0A3Q1MHJ3|A0A3Q1MHJ3_BOVIN;A0A3Q1MJE5|A0A3Q1MJE5_BOVIN;A0A3Q8ABR9|A0A3Q8ABR9_BOVIN;A0A452DJ45|A0A452DJ45_BOVIN;A0AAA9RWX3|A0AAA9RWX3_BOVIN;A0AAA9S…	25769	25159
C-2.raw	68466	GPFPL	5	98.8	98.8	5	530.3	1	52.6924	5.2403724E7	529.29	5.2		97 98 100 100 100	HCD	GPFPL	A0A3Q1M1G7|A0A3Q1M1G7_BOVIN;A0A3Q1M646|A0A3Q1M646_BOVIN;A0A3Q1MS88|A0A3Q1MS88_BOVIN;A0A3Q1MU40|A0A3Q1MU40_BOVIN;A0AAA9RXM5|A0AAA9RXM5_BOVIN;A0AAA9S258|A0AAA9S258_BOVIN;A0AAA9S8B5|A0AAA9S8B5_BOVIN;A0AAA9SED9|A0AAA9SED9_BOVIN;A0AAA9T997|A0AAA9T997_BOVIN;A0AAA9T9Y7|A0AAA9T9Y7_BOVIN;A0AAA9TJY0|A0AAA9TJY0_BOVIN;A0AAA9TTP7|A0AAA9TTP7_BOVIN;E1AXU0|E1AXU0_BOVIN;E1B842|E1B842_BOVIN;E1BCC6|E1BCC6_BOVIN;E1B…	12861	86313
C-2.raw	71906	LLFLLR	6	98.8	98.8	6	387.767	2	54.649	4.65597e+06	773.516	4.5		99 99 98 98 99 99	HCD	LLFLLR	A0A140T835|A0A140T835_BOVIN;A0A3Q1LPF9|A0A3Q1LPF9_BOVIN;A0A3Q1LW10|A0A3Q1LW10_BOVIN;A0A3Q1LYZ8|A0A3Q1LYZ8_BOVIN;A0A3Q1M8U0|A0A3Q1M8U0_BOVIN;A0A3Q1MBZ7|A0A3Q1MBZ7_BOVIN;A0A3Q1MHT1|A0A3Q1MHT1_BOVIN;A0A3Q1N325|A0A3Q1N325_BOVIN;A0A3Q1NCG2|A0A3Q1NCG2_BOVIN;A0A3Q1NE05|A0A3Q1NE05_BOVIN;A0AAA9TMQ4|A0AAA9TMQ4_BOVIN;A0AAF6DME5|A0AAF6DME5_BOVIN;E1BDA2|E1BDA2_BOVIN;E1BDC5|E1BDC5_BOVIN;E1BHI7|E1BHI7_BOVIN;E1B…	2378	89749
C-2.raw	66332	LTPDVGELDLAATK	14	98.8	98.8	14	721.894	2	52.678	723253	1441.77	5.4		97 97 100 100 100 98 99 99 100 99 99 99 99 97	HCD	LTPDVGELDLAATK	A0A3Q1LKU3|A0A3Q1LKU3_BOVIN;A0A3Q1LSV6|A0A3Q1LSV6_BOVIN;A0A3Q1LTA5|A0A3Q1LTA5_BOVIN;A0A3Q1LXM2|A0A3Q1LXM2_BOVIN;A0A3Q1LYA4|A0A3Q1LYA4_BOVIN;A0A3Q1M153|A0A3Q1M153_BOVIN;A0A3Q1M2B9|A0A3Q1M2B9_BOVIN;A0A3Q1MSR1|A0A3Q1MSR1_BOVIN;A0A3Q1N7N1|A0A3Q1N7N1_BOVIN;A0A3Q1NE82|A0A3Q1NE82_BOVIN;A0AAA9SEH5|A0AAA9SEH5_BOVIN;A0AAA9SJW0|A0AAA9SJW0_BOVIN;A0AAA9SMI1|A0AAA9SMI1_BOVIN;A0AAA9SMS5|A0AAA9SMS5_BOVIN;A0AAA9S…	31771	86282
C-2.raw	36877	LPVP	4	98.8	98.8	4	425.277	1	31.6527	3.71224e+06	424.269	3.8		98 98 100 100	HCD	LPVP		4937	47492
C-2.raw	25334	A(+42.01)LVTQTMKG	9	98.8	98.8	9	495.765	2	23.4057		989.521	-6.2	Acetylation (N-term)	100 100 100 100 98 99 99 96 97	HCD	A(+42.01)LVTQTMKG	A0A3Q1LRR9|A0A3Q1LRR9_BOVIN;A0A3Q1LUN4|A0A3Q1LUN4_BOVIN;A0A3Q1LYZ8|A0A3Q1LYZ8_BOVIN;A0A3Q1M6G4|A0A3Q1M6G4_BOVIN;A0A3Q1M720|A0A3Q1M720_BOVIN;A0A3Q1MCK6|A0A3Q1MCK6_BOVIN;A0A3Q1MLN4|A0A3Q1MLN4_BOVIN;A0A3Q1N4J1|A0A3Q1N4J1_BOVIN;A0A452DIW5|A0A452DIW5_BOVIN;A0AAA9RVE8|A0AAA9RVE8_BOVIN;A0AAA9RZ74|A0AAA9RZ74_BOVIN;A0AAA9S424|A0AAA9S424_BOVIN;A0AAA9S484|A0AAA9S484_BOVIN;A0AAA9S5L9|A0AAA9S5L9_BOVIN;A0AAA9S…	0	32068
C-2.raw	56181	LAVGASLDVLK	11	98.8	98.8	11	543.334	2	45.5555	1.58545e+06	1084.65	4		95 97 100 100 100 99 98 99 99 99 100	HCD	LAVGASLDVLK	A0A3Q1MAA5|A0A3Q1MAA5_BOVIN;A0A452DIW5|A0A452DIW5_BOVIN;A0AAA9SMI1|A0AAA9SMI1_BOVIN;A0AAA9T3R0|A0AAA9T3R0_BOVIN;E1BCR2|E1BCR2_BOVIN;E1BHT5|E1BHT5_BOVIN;E1BNQ7|E1BNQ7_BOVIN;F1N104|F1N104_BOVIN;F1N6Y9|F1N6Y9_BOVIN	13978	72948
C-2.raw	37262	LPVP	4	98.8	98.8	4	425.277	1	31.8826	1.8587982E7	424.269	3.8		98 98 100 100	HCD	LPVP		4938	47983
C-2.raw	84009	FPLLV	5	98.8	98.8	5	588.378	1	65.496	2.5547206E7	587.368	4.6		98 98 100 99 99	HCD	FPLLV	A0A3Q1LYV7|A0A3Q1LYV7_BOVIN;A0A3Q1M8A4|A0A3Q1M8A4_BOVIN;A0AAA9SCA0|A0AAA9SCA0_BOVIN;A0AAA9SW34|A0AAA9SW34_BOVIN;A0AAA9SZ26|A0AAA9SZ26_BOVIN;A0AAA9T9Y7|A0AAA9T9Y7_BOVIN;A0AAA9TGW8|A0AAA9TGW8_BOVIN;A0AAA9TQR4|A0AAA9TQR4_BOVIN;P02666|CASB_BOVIN	18228	109918
C-2.raw	48464	VLPVP	5	98.8	98.8	5	524.346	1	39.7217	3.43906e+06	523.337	2.7		97 98 99 100 100	HCD	VLPVP	A0A3Q1LS11|A0A3Q1LS11_BOVIN;A0A3Q1M1G7|A0A3Q1M1G7_BOVIN;A0A3Q1MBZ7|A0A3Q1MBZ7_BOVIN;A0A3Q1MCC9|A0A3Q1MCC9_BOVIN;A0A3Q1MY21|A0A3Q1MY21_BOVIN;A0AAA9RXM5|A0AAA9RXM5_BOVIN;A0AAA9T9Y7|A0AAA9T9Y7_BOVIN;A6QNQ8|A6QNQ8_BOVIN;A7XYH9|SOBP_BOVIN;E1BCC6|E1BCC6_BOVIN;E1BDA2|E1BDA2_BOVIN;E1BH05|E1BH05_BOVIN;F1MCZ3|F1MCZ3_BOVIN;F1MDT8|F1MDT8_BOVIN;P02666|CASB_BOVIN	12456	62071
C-2.raw	36965	LPVP	4	98.8	98.8	4	425.277	1	31.6527	3.71224e+06	424.269	3.8		98 98 100 100	HCD	LPVP		4937	47493
C-2.raw	4658	NHYTQKSLSKSGP	13	98.8	98.8	13	482.917	3	6.907		1445.73	1.7		99 97 100 98 98 100 99 99 98 99 100 99 99	HCD	NHYTQKSLSKSGP	A0A3Q1LG90|A0A3Q1LG90_BOVIN;A0A3Q1LHF1|A0A3Q1LHF1_BOVIN;A0A3Q1LHJ4|A0A3Q1LHJ4_BOVIN;A0A3Q1LKW4|A0A3Q1LKW4_BOVIN;A0A3Q1LRF8|A0A3Q1LRF8_BOVIN;A0A3Q1LS63|A0A3Q1LS63_BOVIN;A0A3Q1M0Q6|A0A3Q1M0Q6_BOVIN;A0A3Q1M2W2|A0A3Q1M2W2_BOVIN;A0A3Q1M3E4|A0A3Q1M3E4_BOVIN;A0A3Q1M7Z3|A0A3Q1M7Z3_BOVIN;A0A3Q1M8I2|A0A3Q1M8I2_BOVIN;A0A3Q1MAR1|A0A3Q1MAR1_BOVIN;A0A3Q1MBZ7|A0A3Q1MBZ7_BOVIN;A0A3Q1MCC9|A0A3Q1MCC9_BOVIN;A0A3Q1M…	0	4497
C-2.raw	28361	VPYP	4	98.8	98.8	4	475.258	1	25.1794	9559867	474.248	5.9		98 97 100 100	HCD	VPYP		9026	35315
C-2.raw	37373	LPVP	4	98.8	98.8	4	425.277	1	31.8826	1.8587982E7	424.269	3.8		98 98 100 100	HCD	LPVP		4938	47984
C-2.raw	39452	LPYP	4	98.8	98.8	4	489.273	1	34.4605	1.703197E7	488.264	4.7		98 97 100 100	HCD	LPYP		10057	52723
C-2.raw	42514	LPYP	4	98.7	98.7	4	489.273	1	34.4605	1.703197E7	488.264	4.7		99 97 100 100	HCD	LPYP		10057	52734
C-2.raw	26810	VPYP	4	98.7	98.7	4	475.258	1	24.5565	6476179	474.248	5.7		98 97 100 100	HCD	VPYP		9025	34178
C-2.raw	27825	VPYP	4	98.7	98.7	4	475.258	1	25.1794	9559867	474.248	5.9		98 97 100 100	HCD	VPYP		9026	35312
C-2.raw	28229	LPVPQ	5	98.7	98.7	5	553.337	1	25.2983	1.4524573E7	552.327	4.2		99 99 100 100 97	HCD	LPVPQ	A0A3Q1LIU1|A0A3Q1LIU1_BOVIN;A0A3Q1LMZ6|A0A3Q1LMZ6_BOVIN;A0A3Q1LPA8|A0A3Q1LPA8_BOVIN;A0A3Q1LQL9|A0A3Q1LQL9_BOVIN;A0A3Q1M153|A0A3Q1M153_BOVIN;A0A3Q1M1P4|A0A3Q1M1P4_BOVIN;A0A3Q1M1Y7|A0A3Q1M1Y7_BOVIN;A0A3Q1M3X2|A0A3Q1M3X2_BOVIN;A0A3Q1MA84|A0A3Q1MA84_BOVIN;A0A3Q1MH42|A0A3Q1MH42_BOVIN;A0A3Q1MIA9|A0A3Q1MIA9_BOVIN;A0A3Q1MMX7|A0A3Q1MMX7_BOVIN;A0A3Q1MN44|A0A3Q1MN44_BOVIN;A0A3Q1MR30|A0A3Q1MR30_BOVIN;A0A3Q1M…	15001	35639
C-2.raw	31346	NPPNLEEQCHV	11	98.7	98.7	11	640.287	2	27.7112		1278.57	-5.8		99 100 99 98 100 100 100 96 96 99 100	HCD	NPPNLEEQCHV	A0A3Q1LIB4|A0A3Q1LIB4_BOVIN;A0A3Q1LKU3|A0A3Q1LKU3_BOVIN;A0A3Q1LLX1|A0A3Q1LLX1_BOVIN;A0A3Q1LM54|A0A3Q1LM54_BOVIN;A0A3Q1LWV1|A0A3Q1LWV1_BOVIN;A0A3Q1M970|A0A3Q1M970_BOVIN;A0A3Q1ME27|A0A3Q1ME27_BOVIN;A0A3Q1MIA9|A0A3Q1MIA9_BOVIN;A0A3Q1MZ61|A0A3Q1MZ61_BOVIN;A0A3Q1N2K8|A0A3Q1N2K8_BOVIN;A0A3Q1NE05|A0A3Q1NE05_BOVIN;A0AAA9RT42|A0AAA9RT42_BOVIN;A0AAA9RY74|A0AAA9RY74_BOVIN;A0AAA9RYD9|A0AAA9RYD9_BOVIN;A0AAA9R…	0	39943
C-2.raw	59265	TM(+15.99)PLW	5	98.7	98.7	5	663.32	1	47.7856	6.25602e+06	662.31	5	Oxidation (M)	97 98 99 100 100	HCD	TM(+15.99)PLW	A0A3Q1MJE5|A0A3Q1MJE5_BOVIN;A0AAA9TG43|A0AAA9TG43_BOVIN;P02662|CASA1_BOVIN	25244	77564
C-2.raw	81570	PFPLL	5	98.7	98.7	5	586.363	1	63.9366	5.741032E7	585.353	5		98 98 99 99 100	HCD	PFPLL	A0A3Q1M1G7|A0A3Q1M1G7_BOVIN;A0A3Q1M751|A0A3Q1M751_BOVIN;A0A3Q1MS88|A0A3Q1MS88_BOVIN;A0A3Q1MU40|A0A3Q1MU40_BOVIN;A0A3Q1NCG2|A0A3Q1NCG2_BOVIN;A0A3Q1ND94|A0A3Q1ND94_BOVIN;A0AAA9RXM5|A0AAA9RXM5_BOVIN;A0AAA9S3X3|A0AAA9S3X3_BOVIN;A0AAA9S4A2|A0AAA9S4A2_BOVIN;A0AAA9SCA0|A0AAA9SCA0_BOVIN;A0AAA9SRG0|A0AAA9SRG0_BOVIN;A0AAA9SW34|A0AAA9SW34_BOVIN;A0AAA9T9Y7|A0AAA9T9Y7_BOVIN;E1AXU0|E1AXU0_BOVIN;F1MC27|F1MC27_B…	18001	107044
C-2.raw	17312	PLGSEDSGKTTM	12	98.7	98.7	12	611.789	2	17.8121	3.29504e+06	1221.55	7.4		100 99 96 95 99 100 100 97 99 100 100 100	HCD	PLGSEDSGKTTM	A0A3Q1LHJ4|A0A3Q1LHJ4_BOVIN;A0A3Q1MHJ3|A0A3Q1MHJ3_BOVIN;A0A3Q1MIJ1|A0A3Q1MIJ1_BOVIN;A0A3Q1MJE5|A0A3Q1MJE5_BOVIN;A0A3Q1MR53|A0A3Q1MR53_BOVIN;A0A3Q1MRI0|A0A3Q1MRI0_BOVIN;A0A3Q1MW55|A0A3Q1MW55_BOVIN;A0A3Q8ABR9|A0A3Q8ABR9_BOVIN;A0A452DJ45|A0A452DJ45_BOVIN;A0AAA9RWX3|A0AAA9RWX3_BOVIN;A0AAA9S451|A0AAA9S451_BOVIN;A0AAA9SV08|A0AAA9SV08_BOVIN;A0AAA9SY59|A0AAA9SY59_BOVIN;A0AAA9THB0|A0AAA9THB0_BOVIN;A6QQ94|…	20560	22250
C-2.raw	53555	GKTTMPLW	8	98.7	98.7	8	933.491	1	44.8011	1.0823455E7	932.479	5.5		95 97 99 99 100 100 100 100	HCD	GKTTMPLW	A0A3Q1MJE5|A0A3Q1MJE5_BOVIN;O02754|CEBPA_BOVIN;P02662|CASA1_BOVIN	50871	71640
C-2.raw	40118	LPPLT	5	98.7	98.7	5	540.342	1	34.4605	9248964	539.332	4.4		100 100 100 98 96	HCD	LPPLT	A0A3Q1LLX1|A0A3Q1LLX1_BOVIN;A0A3Q1LMZ6|A0A3Q1LMZ6_BOVIN;A0A3Q1LS63|A0A3Q1LS63_BOVIN;A0A3Q1M751|A0A3Q1M751_BOVIN;A0A3Q1MB82|A0A3Q1MB82_BOVIN;A0A3Q1MBV7|A0A3Q1MBV7_BOVIN;A0A3Q1MPG6|A0A3Q1MPG6_BOVIN;A0A3Q1MPH9|A0A3Q1MPH9_BOVIN;A0A3Q1MPT8|A0A3Q1MPT8_BOVIN;A0A3Q1MUY0|A0A3Q1MUY0_BOVIN;A0A3Q1MVW7|A0A3Q1MVW7_BOVIN;A0A3Q1N184|A0A3Q1N184_BOVIN;A0A3Q1N357|A0A3Q1N357_BOVIN;A0A3Q1N5T5|A0A3Q1N5T5_BOVIN;A0A3Q1N…	13728	52759
C-2.raw	31627	HGQLEEQCHV	10	98.7	98.7	10	590.268	2	27.915		1178.51	6.3		95 96 99 100 100 100 99 100 100 100	HCD	HGQLEEQCHV	A0A3Q1LHJ4|A0A3Q1LHJ4_BOVIN;A0A3Q1LQV6|A0A3Q1LQV6_BOVIN;A0A3Q1LWI0|A0A3Q1LWI0_BOVIN;A0A3Q1LZ35|A0A3Q1LZ35_BOVIN;A0A3Q1M1Y7|A0A3Q1M1Y7_BOVIN;A0A3Q1M751|A0A3Q1M751_BOVIN;A0A3Q1M7Z3|A0A3Q1M7Z3_BOVIN;A0A3Q1ME27|A0A3Q1ME27_BOVIN;A0A3Q1MGP2|A0A3Q1MGP2_BOVIN;A0A3Q1MGZ6|A0A3Q1MGZ6_BOVIN;A0A3Q1MNK0|A0A3Q1MNK0_BOVIN;A0A3Q1MPH9|A0A3Q1MPH9_BOVIN;A0A3Q1MRE2|A0A3Q1MRE2_BOVIN;A0A3Q1MRR8|A0A3Q1MRR8_BOVIN;A0A3Q1N…	0	40267
C-2.raw	79709	PFPLL	5	98.7	98.7	5	586.363	1	63.9366	5.741032E7	585.353	5		97 98 99 100 100	HCD	PFPLL	A0A3Q1M1G7|A0A3Q1M1G7_BOVIN;A0A3Q1M751|A0A3Q1M751_BOVIN;A0A3Q1MS88|A0A3Q1MS88_BOVIN;A0A3Q1MU40|A0A3Q1MU40_BOVIN;A0A3Q1NCG2|A0A3Q1NCG2_BOVIN;A0A3Q1ND94|A0A3Q1ND94_BOVIN;A0AAA9RXM5|A0AAA9RXM5_BOVIN;A0AAA9S3X3|A0AAA9S3X3_BOVIN;A0AAA9S4A2|A0AAA9S4A2_BOVIN;A0AAA9SCA0|A0AAA9SCA0_BOVIN;A0AAA9SRG0|A0AAA9SRG0_BOVIN;A0AAA9SW34|A0AAA9SW34_BOVIN;A0AAA9T9Y7|A0AAA9T9Y7_BOVIN;E1AXU0|E1AXU0_BOVIN;F1MC27|F1MC27_B…	18001	107038
C-2.raw	57306	VPTSNVSVVDLTVR	14	98.7	98.7	14	743.421	2	47.8823	1.16876416E8	1484.82	5.1		100 100 100 100 100 100 100 99 99 99 96 95 96 98	HCD	VPTSNVSVVDLTVR	A0A3Q1LQX0|A0A3Q1LQX0_BOVIN;A0A3Q1LRR9|A0A3Q1LRR9_BOVIN;A0A3Q1LVI3|A0A3Q1LVI3_BOVIN;A0A3Q1M751|A0A3Q1M751_BOVIN;A0A3Q1NE82|A0A3Q1NE82_BOVIN;A0A3Q1NFX4|A0A3Q1NFX4_BOVIN;A0AAA9S4S4|A0AAA9S4S4_BOVIN;A0AAA9SDI3|A0AAA9SDI3_BOVIN;A0AAA9SN79|A0AAA9SN79_BOVIN;A0AAA9T7W8|A0AAA9T7W8_BOVIN;A0AAA9TC70|A0AAA9TC70_BOVIN;A0AAA9TJY0|A0AAA9TJY0_BOVIN;A0AAA9TNA0|A0AAA9TNA0_BOVIN;A0AAA9TVR3|A0AAA9TVR3_BOVIN;A6QNQ8|…	34079	77759
C-2.raw	39438	LPVP	4	98.7	98.7	4	425.277	1	31.8826	1.8587982E7	424.269	3.8		98 97 100 100	HCD	LPVP		4938	47996
C-2.raw	58992	TM(+15.99)PLW	5	98.7	98.7	5	663.32	1	47.7856	6.25602e+06	662.31	5	Oxidation (M)	97 97 99 100 100	HCD	TM(+15.99)PLW	A0A3Q1MJE5|A0A3Q1MJE5_BOVIN;A0AAA9TG43|A0AAA9TG43_BOVIN;P02662|CASA1_BOVIN	25244	77562
C-2.raw	31301	VTVDAAEALKQ	11	98.7	98.7	11	572.817	2	27.6813		1143.61	6		98 99 100 100 99 98 99 99 99 97 96	HCD	VTVDAAEALKQ	A0A3Q1LIB4|A0A3Q1LIB4_BOVIN;A0A3Q1M466|A0A3Q1M466_BOVIN;A0A3Q1M906|A0A3Q1M906_BOVIN;A0A3Q1MAA5|A0A3Q1MAA5_BOVIN;A0A3Q1MM84|A0A3Q1MM84_BOVIN;A0A3Q1MMU8|A0A3Q1MMU8_BOVIN;A0A3Q1MPT8|A0A3Q1MPT8_BOVIN;A0A3Q1MUY0|A0A3Q1MUY0_BOVIN;A0A452DI25|A0A452DI25_BOVIN;A0AAA9RW63|A0AAA9RW63_BOVIN;A0AAA9S669|A0AAA9S669_BOVIN;A0AAA9SGC7|A0AAA9SGC7_BOVIN;A0AAA9SMJ4|A0AAA9SMJ4_BOVIN;A0AAA9SMS5|A0AAA9SMS5_BOVIN;A0AAA9S…	0	39882
C-2.raw	11675	LPTP	4	98.7	98.7	4	427.256	1	11.9462	6015563	426.248	3.2		99 98 99 98	HCD	LPTP		5137	11357
C-2.raw	62234	LDYVLALK	8	98.7	98.7	8	467.788	2	49.6758		933.553	7.8		97 99 100 100 99 98 98 99	HCD	LDYVLALK	A0A3Q1LIU1|A0A3Q1LIU1_BOVIN;A0A3Q1LJ47|A0A3Q1LJ47_BOVIN;A0A3Q1M0F7|A0A3Q1M0F7_BOVIN;A0A3Q1N9X4|A0A3Q1N9X4_BOVIN;A0AAA9S428|A0AAA9S428_BOVIN;A0AAA9T546|A0AAA9T546_BOVIN;E1B8C2|E1B8C2_BOVIN;F1N3H5|F1N3H5_BOVIN;F1N5D7|F1N5D7_BOVIN;F6PRT4|F6PRT4_BOVIN	0	80919
C-2.raw	52184	LAALVELVDHK	11	98.7	98.7	11	403.241	3	42.8904	7.299544E7	1206.7	3.8		98 94 98 100 100 100 100 100 100 98 99	HCD	LAALVELVDHK	A0A3Q1MMU8|A0A3Q1MMU8_BOVIN;A0A3Q1N4J1|A0A3Q1N4J1_BOVIN;A0A452DIZ8|A0A452DIZ8_BOVIN;A0AAA9S0R3|A0AAA9S0R3_BOVIN;A0AAA9S9Q7|A0AAA9S9Q7_BOVIN;A0AAA9SCV2|A0AAA9SCV2_BOVIN;A0AAA9SGU1|A0AAA9SGU1_BOVIN;A0AAA9SN79|A0AAA9SN79_BOVIN;A0AAA9T278|A0AAA9T278_BOVIN;A0AAA9T300|A0AAA9T300_BOVIN;A0AAA9T3R0|A0AAA9T3R0_BOVIN;A0AAA9T6Z9|A0AAA9T6Z9_BOVIN;A0AAA9TFC9|A0AAA9TFC9_BOVIN;A0AAA9TNQ6|A0AAA9TNQ6_BOVIN;E1BE19|…	3450	67939
C-2.raw	84825	FPLLV	5	98.7	98.7	5	588.378	1	65.496	2.5547206E7	587.368	4.6		98 97 100 99 99	HCD	FPLLV	A0A3Q1LYV7|A0A3Q1LYV7_BOVIN;A0A3Q1M8A4|A0A3Q1M8A4_BOVIN;A0AAA9SCA0|A0AAA9SCA0_BOVIN;A0AAA9SDI3|A0AAA9SDI3_BOVIN;A0AAA9SW34|A0AAA9SW34_BOVIN;A0AAA9SZ26|A0AAA9SZ26_BOVIN;A0AAA9T9Y7|A0AAA9T9Y7_BOVIN;A0AAA9TGW8|A0AAA9TGW8_BOVIN;A0AAA9TQR4|A0AAA9TQR4_BOVIN;P02666|CASB_BOVIN	18228	109923
C-2.raw	70225	PLGSEDSGKTTMPLW	15	98.7	98.7	15	809.896	2	57.8035	1.78415923E9	1617.77	4.7		94 96 100 100 100 100 100 99 95 98 100 100 100 100 100	HCD	PLGSEDSGKTTMPLW	A0A3Q1LHJ4|A0A3Q1LHJ4_BOVIN;A0A3Q1MHJ3|A0A3Q1MHJ3_BOVIN;A0A3Q1MIJ1|A0A3Q1MIJ1_BOVIN;A0A3Q1MJE5|A0A3Q1MJE5_BOVIN;A0A3Q8ABR9|A0A3Q8ABR9_BOVIN;A0A452DJ45|A0A452DJ45_BOVIN;A0AAA9RWX3|A0AAA9RWX3_BOVIN;A0AAA9S451|A0AAA9S451_BOVIN;A0AAA9SAE1|A0AAA9SAE1_BOVIN;A0AAA9SR54|A0AAA9SR54_BOVIN;A0AAA9SV08|A0AAA9SV08_BOVIN;A0AAA9SY59|A0AAA9SY59_BOVIN;A0AAA9TG43|A0AAA9TG43_BOVIN;A0AAA9THB0|A0AAA9THB0_BOVIN;A0AAA9T…	40553	95332
C-2.raw	20954	VPYPQ	5	98.7	98.7	5	603.316	1	20.4552	2.27133e+06	602.306	3.3		97 97 99 100 100	HCD	VPYPQ	A0A3Q1M720|A0A3Q1M720_BOVIN;A0A3Q1NE82|A0A3Q1NE82_BOVIN;A0AAA9RZ74|A0AAA9RZ74_BOVIN;A0AAA9S424|A0AAA9S424_BOVIN;A0AAA9T9Y7|A0AAA9T9Y7_BOVIN;A0AAA9TVR3|A0AAA9TVR3_BOVIN;E1BPV9|E1BPV9_BOVIN;P02666|CASB_BOVIN	19741	27571
C-2.raw	29459	EPVL	4	98.7	98.7	4	457.268	1	25.9846	1.887718E7	456.258	4.3		99 97 100 99	HCD	EPVL		7651	36773
C-2.raw	40559	LTVSVEPT	8	98.7	98.7	8	845.466	1	34.2163	1.5938858E7	844.454	4.8		95 95 100 100 100 100 100 100	HCD	LTVSVEPT	A0A3Q1LW91|A0A3Q1LW91_BOVIN;A0A3Q1LY87|A0A3Q1LY87_BOVIN;A0AAA9RYM3|A0AAA9RYM3_BOVIN;A0AAA9S1V7|A0AAA9S1V7_BOVIN;A0AAA9S4S4|A0AAA9S4S4_BOVIN;A0AAA9SJ25|A0AAA9SJ25_BOVIN;E1BMN2|E1BMN2_BOVIN;F1MUT3|F1MUT3_BOVIN;F1N214|F1N214_BOVIN;P01017|ANGT_BOVIN;Q1JQB5|FBLI1_BOVIN	44036	52315
C-2.raw	76309	VVTLSGFVESQAQAEEAVK	19	98.7	98.7	19	996.526	2	60.328	9568742	1991.02	8.1		97 96 98 99 100 100 100 100 100 99 98 99 98 99 99 100 95 98 99	HCD	VVTLSGFVESQAQAEEAVK	A0A3Q1LHJ4|A0A3Q1LHJ4_BOVIN;A0A3Q1LM54|A0A3Q1LM54_BOVIN;A0A3Q1LNR7|A0A3Q1LNR7_BOVIN;A0A3Q1LQX0|A0A3Q1LQX0_BOVIN;A0A3Q1LS63|A0A3Q1LS63_BOVIN;A0A3Q1LTZ2|A0A3Q1LTZ2_BOVIN;A0A3Q1LVI3|A0A3Q1LVI3_BOVIN;A0A3Q1LVP0|A0A3Q1LVP0_BOVIN;A0A3Q1M2W2|A0A3Q1M2W2_BOVIN;A0A3Q1M4Z1|A0A3Q1M4Z1_BOVIN;A0A3Q1M751|A0A3Q1M751_BOVIN;A0A3Q1MBT8|A0A3Q1MBT8_BOVIN;A0A3Q1ME27|A0A3Q1ME27_BOVIN;A0A3Q1MM09|A0A3Q1MM09_BOVIN;A0A3Q1M…	56294	100205
C-2.raw	46582	LPLSLVK	7	98.6	98.6	7	385.264	2	37.6949	3.95306e+06	768.511	3.8		99 99 99 97 99 99 100	HCD	LPLSLVK	A0A3Q1LPF9|A0A3Q1LPF9_BOVIN;A0A3Q1LS63|A0A3Q1LS63_BOVIN;A0A3Q1M2M0|A0A3Q1M2M0_BOVIN;A0A3Q1M7T8|A0A3Q1M7T8_BOVIN;A0A3Q1MBZ7|A0A3Q1MBZ7_BOVIN;A0A3Q1MIJ1|A0A3Q1MIJ1_BOVIN;A0A3Q1MK05|A0A3Q1MK05_BOVIN;A0A3Q1MKW0|A0A3Q1MKW0_BOVIN;A0A3Q1MMY4|A0A3Q1MMY4_BOVIN;A0A3Q1N0F6|A0A3Q1N0F6_BOVIN;A0A3Q1N4J1|A0A3Q1N4J1_BOVIN;A0A3Q1N716|A0A3Q1N716_BOVIN;A0A3Q1NGV0|A0A3Q1NGV0_BOVIN;A0AAA9RTI8|A0AAA9RTI8_BOVIN;A0AAA9R…	2191	58641
C-2.raw	41082	LPYP	4	98.6	98.6	4	489.273	1	34.4605	1.703197E7	488.264	4.7		98 97 100 100	HCD	LPYP		10057	52728
C-2.raw	27333	PLGSEDSGKTTMP	13	98.6	98.6	13	660.314	2	25.1794	8.5839672E7	1318.61	4.5		99 99 100 99 100 99 98 94 96 99 100 100 100	HCD	PLGSEDSGKTTMP	A0A3Q1LHJ4|A0A3Q1LHJ4_BOVIN;A0A3Q1MHJ3|A0A3Q1MHJ3_BOVIN;A0A3Q1MIJ1|A0A3Q1MIJ1_BOVIN;A0A3Q1MJE5|A0A3Q1MJE5_BOVIN;A0A3Q8ABR9|A0A3Q8ABR9_BOVIN;A0A452DJ45|A0A452DJ45_BOVIN;A0AAA9RWX3|A0AAA9RWX3_BOVIN;A0AAA9S451|A0AAA9S451_BOVIN;A0AAA9SAE1|A0AAA9SAE1_BOVIN;A0AAA9SR54|A0AAA9SR54_BOVIN;A0AAA9SV08|A0AAA9SV08_BOVIN;A0AAA9SY59|A0AAA9SY59_BOVIN;A0AAA9THB0|A0AAA9THB0_BOVIN;A0AAA9TTP7|A0AAA9TTP7_BOVIN;A6QQ94|…	24998	35341
C-2.raw	26383	VPYP	4	98.6	98.6	4	475.258	1	24.5565	6476179	474.248	5.7		98 97 100 100	HCD	VPYP		9025	34174
C-2.raw	56037	NPLSLLKEKHL	11	98.6	98.6	11	431.264	3	45.3645		1290.77	2.2		98 98 99 99 99 100 99 99 97 97 99	HCD	NPLSLLKEKHL	A0A3Q1LIU1|A0A3Q1LIU1_BOVIN;A0A3Q1LLU2|A0A3Q1LLU2_BOVIN;A0A3Q1LLX1|A0A3Q1LLX1_BOVIN;A0A3Q1LM54|A0A3Q1LM54_BOVIN;A0A3Q1LNE2|A0A3Q1LNE2_BOVIN;A0A3Q1LPA1|A0A3Q1LPA1_BOVIN;A0A3Q1LPF9|A0A3Q1LPF9_BOVIN;A0A3Q1LRZ5|A0A3Q1LRZ5_BOVIN;A0A3Q1LSB9|A0A3Q1LSB9_BOVIN;A0A3Q1LTR7|A0A3Q1LTR7_BOVIN;A0A3Q1LUD9|A0A3Q1LUD9_BOVIN;A0A3Q1M0F7|A0A3Q1M0F7_BOVIN;A0A3Q1M0Q6|A0A3Q1M0Q6_BOVIN;A0A3Q1M1Q0|A0A3Q1M1Q0_BOVIN;A0A3Q1M…	0	72620
C-2.raw	48630	VLPVP	5	98.6	98.6	5	524.346	1	39.7217	3.43906e+06	523.337	2.7		96 98 99 100 100	HCD	VLPVP	A0A3Q1LS11|A0A3Q1LS11_BOVIN;A0A3Q1M1G7|A0A3Q1M1G7_BOVIN;A0A3Q1MCC9|A0A3Q1MCC9_BOVIN;A0A3Q1MY21|A0A3Q1MY21_BOVIN;A0AAA9RXM5|A0AAA9RXM5_BOVIN;A0AAA9T9Y7|A0AAA9T9Y7_BOVIN;E1BCC6|E1BCC6_BOVIN;E1BH05|E1BH05_BOVIN;F1MCZ3|F1MCZ3_BOVIN;F1MDT8|F1MDT8_BOVIN;P02666|CASB_BOVIN	12456	62073
C-2.raw	59367	TM(+15.99)PLW	5	98.6	98.6	5	663.32	1	47.7856	6.25602e+06	662.31	5	Oxidation (M)	97 97 99 100 100	HCD	TM(+15.99)PLW	A0A3Q1MJE5|A0A3Q1MJE5_BOVIN;A0AAA9TG43|A0AAA9TG43_BOVIN;P02662|CASA1_BOVIN	25244	77565
C-2.raw	23631	PLGSENSGKTTM(+15.99)LP	14	98.6	98.6	14	724.364	2	22.3234	6.6992644E7	1446.7	7	Oxidation (M)	98 100 100 100 100 99 100 96 93 97 100 100 100 99	HCD	PLGSENSGKTTM(+15.99)LP	A0A3Q1LHJ4|A0A3Q1LHJ4_BOVIN;A0A3Q1LIU1|A0A3Q1LIU1_BOVIN;A0A3Q1LJU8|A0A3Q1LJU8_BOVIN;A0A3Q1LQN7|A0A3Q1LQN7_BOVIN;A0A3Q1LQW6|A0A3Q1LQW6_BOVIN;A0A3Q1LTZ2|A0A3Q1LTZ2_BOVIN;A0A3Q1MBT8|A0A3Q1MBT8_BOVIN;A0A3Q1MBY8|A0A3Q1MBY8_BOVIN;A0A3Q1MFR5|A0A3Q1MFR5_BOVIN;A0A3Q1MHJ3|A0A3Q1MHJ3_BOVIN;A0A3Q1MJE5|A0A3Q1MJE5_BOVIN;A0A3Q8ABR9|A0A3Q8ABR9_BOVIN;A0A452DJ45|A0A452DJ45_BOVIN;A0AAA9RWX3|A0AAA9RWX3_BOVIN;A0AAA9S…	32131	30377
C-2.raw	70832	LFALAFTK	8	98.6	98.6	8	455.775	2	55.872	83742.1	909.532	2.8		99 99 100 100 99 98 98 96	HCD	LFALAFTK	A0A3Q1LIU1|A0A3Q1LIU1_BOVIN;A0A3Q1M761|A0A3Q1M761_BOVIN;A0A3Q1MGE6|A0A3Q1MGE6_BOVIN;A0A3Q1MGP2|A0A3Q1MGP2_BOVIN;A0A3Q1MGZ6|A0A3Q1MGZ6_BOVIN;A0A3Q1MHJ4|A0A3Q1MHJ4_BOVIN;A0A3Q1MIC6|A0A3Q1MIC6_BOVIN;A0A3Q1MLP5|A0A3Q1MLP5_BOVIN;A0A3Q1N535|A0A3Q1N535_BOVIN;A0A3Q1ND94|A0A3Q1ND94_BOVIN;A0AAA9S594|A0AAA9S594_BOVIN;A2I7M9|SPA32_BOVIN;A2I7N2|SPA36_BOVIN;A6QPQ2|SPA38_BOVIN;F1MIX6|F1MIX6_BOVIN;F1N3H5|F1N3H5_…	7566	91821
C-2.raw	4751	NPLGSENSGKT	11	98.6	98.6	11	552.272	2	6.9607	774131	1102.53	2.9		96 99 100 100 100 99 98 98 98 98 99	HCD	NPLGSENSGKT	A0A3Q1LIU1|A0A3Q1LIU1_BOVIN;A0A3Q1MFR5|A0A3Q1MFR5_BOVIN;A0A3Q1MHJ3|A0A3Q1MHJ3_BOVIN;A0A3Q1MJE5|A0A3Q1MJE5_BOVIN;A0A3Q1NGX7|A0A3Q1NGX7_BOVIN;A0A3Q8ABR9|A0A3Q8ABR9_BOVIN;A0A452DJ45|A0A452DJ45_BOVIN;A0AAA9RWX3|A0AAA9RWX3_BOVIN;A0AAA9S451|A0AAA9S451_BOVIN;A0AAA9SY59|A0AAA9SY59_BOVIN;A0AAA9SYG3|A0AAA9SYG3_BOVIN;A0AAA9TTP7|A0AAA9TTP7_BOVIN;A6QQ94|DMTA2_BOVIN;E1BHM4|E1BHM4_BOVIN;E1BK38|E1BK38_BOVIN;E1BP…	14848	4608
C-2.raw	26738	VPYP	4	98.6	98.6	4	475.258	1	24.5565	6476179	474.248	5.7		98 97 100 100	HCD	VPYP		9025	34177
C-2.raw	53553	NPLSLLKEKHL	11	98.6	98.6	11	431.267	3	43.6224		1290.77	9.7		99 99 99 98 99 100 99 99 98 96 99	HCD	NPLSLLKEKHL	A0A3Q1LIU1|A0A3Q1LIU1_BOVIN;A0A3Q1LLU2|A0A3Q1LLU2_BOVIN;A0A3Q1LLX1|A0A3Q1LLX1_BOVIN;A0A3Q1LM54|A0A3Q1LM54_BOVIN;A0A3Q1LNE2|A0A3Q1LNE2_BOVIN;A0A3Q1LPA1|A0A3Q1LPA1_BOVIN;A0A3Q1LPF9|A0A3Q1LPF9_BOVIN;A0A3Q1LRZ5|A0A3Q1LRZ5_BOVIN;A0A3Q1LSB9|A0A3Q1LSB9_BOVIN;A0A3Q1LTR7|A0A3Q1LTR7_BOVIN;A0A3Q1LUD9|A0A3Q1LUD9_BOVIN;A0A3Q1M0F7|A0A3Q1M0F7_BOVIN;A0A3Q1M0Q6|A0A3Q1M0Q6_BOVIN;A0A3Q1M1Q0|A0A3Q1M1Q0_BOVIN;A0A3Q1M…	0	69334
C-2.raw	4909	VPGE	4	98.6	98.6	4	401.204	1	6.9952	391177	400.196	2.2		99 97 99 99	HCD	VPGE		3264	4720
C-2.raw	32768	HGQLEEQCHV	10	98.6	98.6	10	590.264	2	28.7556		1178.51	-0.7		95 95 99 100 100 100 99 99 99 100	HCD	HGQLEEQCHV	A0A3Q1LHJ4|A0A3Q1LHJ4_BOVIN;A0A3Q1LQV6|A0A3Q1LQV6_BOVIN;A0A3Q1LWI0|A0A3Q1LWI0_BOVIN;A0A3Q1LZ35|A0A3Q1LZ35_BOVIN;A0A3Q1M1Y7|A0A3Q1M1Y7_BOVIN;A0A3Q1M751|A0A3Q1M751_BOVIN;A0A3Q1M7Z3|A0A3Q1M7Z3_BOVIN;A0A3Q1ME27|A0A3Q1ME27_BOVIN;A0A3Q1MGP2|A0A3Q1MGP2_BOVIN;A0A3Q1MGZ6|A0A3Q1MGZ6_BOVIN;A0A3Q1MNK0|A0A3Q1MNK0_BOVIN;A0A3Q1MPH9|A0A3Q1MPH9_BOVIN;A0A3Q1MRE2|A0A3Q1MRE2_BOVIN;A0A3Q1MRR8|A0A3Q1MRR8_BOVIN;A0A3Q1N…	0	41829
C-2.raw	59152	TM(+15.99)PLW	5	98.6	98.6	5	663.32	1	47.7856	6.25602e+06	662.31	5	Oxidation (M)	97 97 100 100 100	HCD	TM(+15.99)PLW	A0A3Q1MJE5|A0A3Q1MJE5_BOVIN;A0AAA9TG43|A0AAA9TG43_BOVIN;P02662|CASA1_BOVIN	25244	77563
C-2.raw	28055	LPNPLGSENSGKT	13	98.6	98.6	13	657.342	2	25.5186	1.247078E7	1312.66	4.9		100 100 100 100 100 99 98 97 95 96 98 99 100	HCD	LPNPLGSENSGKT	A0A3Q1LIU1|A0A3Q1LIU1_BOVIN;A0A3Q1LQN7|A0A3Q1LQN7_BOVIN;A0A3Q1LS91|A0A3Q1LS91_BOVIN;A0A3Q1LSB9|A0A3Q1LSB9_BOVIN;A0A3Q1LSF6|A0A3Q1LSF6_BOVIN;A0A3Q1LTZ2|A0A3Q1LTZ2_BOVIN;A0A3Q1LUD9|A0A3Q1LUD9_BOVIN;A0A3Q1LZR4|A0A3Q1LZR4_BOVIN;A0A3Q1M202|A0A3Q1M202_BOVIN;A0A3Q1M906|A0A3Q1M906_BOVIN;A0A3Q1MBT8|A0A3Q1MBT8_BOVIN;A0A3Q1MBY8|A0A3Q1MBY8_BOVIN;A0A3Q1MCE6|A0A3Q1MCE6_BOVIN;A0A3Q1MFR5|A0A3Q1MFR5_BOVIN;A0A3Q1M…	24710	36016
C-2.raw	56514	LAALVELVDHK	11	98.6	98.6	11	403.241	3	42.8904	7.299544E7	1206.7	3.8		94 96 99 100 100 100 100 100 100 98 99	HCD	LAALVELVDHK	A0A3Q1M0Q6|A0A3Q1M0Q6_BOVIN;A0A3Q1M8I2|A0A3Q1M8I2_BOVIN;A0A3Q1N4J1|A0A3Q1N4J1_BOVIN;A0A452DIZ8|A0A452DIZ8_BOVIN;A0AAA9S0R3|A0AAA9S0R3_BOVIN;A0AAA9S9Q7|A0AAA9S9Q7_BOVIN;A0AAA9SCV2|A0AAA9SCV2_BOVIN;A0AAA9SGU1|A0AAA9SGU1_BOVIN;A0AAA9SN79|A0AAA9SN79_BOVIN;A0AAA9T278|A0AAA9T278_BOVIN;A0AAA9T300|A0AAA9T300_BOVIN;A0AAA9T6Z9|A0AAA9T6Z9_BOVIN;A0AAA9TFC9|A0AAA9TFC9_BOVIN;A0AAA9TNQ6|A0AAA9TNQ6_BOVIN;E1BE19|…	3450	67943
C-2.raw	47473	VLPVP	5	98.6	98.6	5	524.346	1	39.7217	3.43906e+06	523.337	2.7		97 98 99 100 100	HCD	VLPVP	A0A3Q1LS11|A0A3Q1LS11_BOVIN;A0A3Q1M1G7|A0A3Q1M1G7_BOVIN;A0A3Q1MBZ7|A0A3Q1MBZ7_BOVIN;A0A3Q1MCC9|A0A3Q1MCC9_BOVIN;A0A3Q1MY21|A0A3Q1MY21_BOVIN;A0AAA9RXM5|A0AAA9RXM5_BOVIN;A0AAA9T9Y7|A0AAA9T9Y7_BOVIN;A6QNQ8|A6QNQ8_BOVIN;A7XYH9|SOBP_BOVIN;E1BCC6|E1BCC6_BOVIN;E1BDA2|E1BDA2_BOVIN;E1BH05|E1BH05_BOVIN;F1MCZ3|F1MCZ3_BOVIN;F1MDT8|F1MDT8_BOVIN;P02666|CASB_BOVIN	12456	62066
C-2.raw	39779	LELLAHNELSGR	12	98.6	98.6	12	451.251	3	32.6308	1.70043312E8	1350.73	3.9		99 100 100 100 100 100 99 99 99 95 95 97	HCD	LELLAHNELSGR	A0A3Q1LRF8|A0A3Q1LRF8_BOVIN;A0A3Q1LSX9|FMNL2_BOVIN;A0A3Q1M2R1|A0A3Q1M2R1_BOVIN;A0A3Q1ME49|A0A3Q1ME49_BOVIN;A0A3Q1MHJ3|A0A3Q1MHJ3_BOVIN;A0A3Q1MPG9|A0A3Q1MPG9_BOVIN;A0A3Q1MPT8|A0A3Q1MPT8_BOVIN;A0A3Q1MUY0|A0A3Q1MUY0_BOVIN;A0A3Q1N357|A0A3Q1N357_BOVIN;A0A3Q1NNA8|A0A3Q1NNA8_BOVIN;A0A3S5ZP47|A0A3S5ZP47_BOVIN;A0AAA9RWX3|A0AAA9RWX3_BOVIN;A0AAA9S3H0|A0AAA9S3H0_BOVIN;A0AAA9SHV0|A0AAA9SHV0_BOVIN;A0AAA9SNC8|A…	7156	49539
C-2.raw	59486	LVTVATLVDR	10	98.6	98.6	10	543.833	2	47.7673	3.5439756E7	1085.64	6		99 99 100 99 98 97 98 97 98 99	HCD	LVTVATLVDR	A0A140T8A9|A0A140T8A9_BOVIN;A0AAA9RTL5|A0AAA9RTL5_BOVIN;A0AAA9SJW2|A0AAA9SJW2_BOVIN;A0AAA9T2U2|A0AAA9T2U2_BOVIN;A0AAA9TZ13|A0AAA9TZ13_BOVIN;E1BP84|E1BP84_BOVIN;F1MIB3|F1MIB3_BOVIN;F1MWK5|F1MWK5_BOVIN;P02668|CASK_BOVIN	14027	77475
C-2.raw	12759	ESPP	4	98.6	98.6	4	429.201	1	13.8482	522404	428.191	6		99 97 99 99	HCD	ESPP		5298	14393
C-2.raw	75553	MPLW	4	98.6	98.6	4	546.278	1	59.9889	6188673	545.267	6.2		97 98 100 100	HCD	MPLW		14267	99574
C-2.raw	81779	PFPLL	5	98.6	98.6	5	586.363	1	63.9366	5.741032E7	585.353	5		98 98 98 99 99	HCD	PFPLL	A0A3Q1LN46|A0A3Q1LN46_BOVIN;A0A3Q1M1G7|A0A3Q1M1G7_BOVIN;A0A3Q1M751|A0A3Q1M751_BOVIN;A0A3Q1M9W3|A0A3Q1M9W3_BOVIN;A0A3Q1MS88|A0A3Q1MS88_BOVIN;A0A3Q1MU40|A0A3Q1MU40_BOVIN;A0A3Q1NCG2|A0A3Q1NCG2_BOVIN;A0A3Q1ND94|A0A3Q1ND94_BOVIN;A0AAA9RXM5|A0AAA9RXM5_BOVIN;A0AAA9S3X3|A0AAA9S3X3_BOVIN;A0AAA9S4A2|A0AAA9S4A2_BOVIN;A0AAA9SCA0|A0AAA9SCA0_BOVIN;A0AAA9SRG0|A0AAA9SRG0_BOVIN;A0AAA9SW34|A0AAA9SW34_BOVIN;A0AAA9T…	18001	107047
C-2.raw	12394	ESPP	4	98.6	98.6	4	429.201	1	13.8482	522404	428.191	6		99 97 99 99	HCD	ESPP		5298	14390
C-2.raw	11394	PLGSEDSGKTTM(+15.99)P	13	98.5	98.5	13	668.312	2	13.5809	2.8792518E7	1334.6	5	Oxidation (M)	100 100 100 100 100 100 99 94 91 98 100 100 100	HCD	PLGSEDSGKTTM(+15.99)P	A0A3Q1LHJ4|A0A3Q1LHJ4_BOVIN;A0A3Q1LZ35|A0A3Q1LZ35_BOVIN;A0A3Q1M0Q6|A0A3Q1M0Q6_BOVIN;A0A3Q1M8I2|A0A3Q1M8I2_BOVIN;A0A3Q1MHJ3|A0A3Q1MHJ3_BOVIN;A0A3Q1MIJ1|A0A3Q1MIJ1_BOVIN;A0A3Q1MJE5|A0A3Q1MJE5_BOVIN;A0A3Q8ABR9|A0A3Q8ABR9_BOVIN;A0A452DJ45|A0A452DJ45_BOVIN;A0AAA9RWX3|A0AAA9RWX3_BOVIN;A0AAA9S3X3|A0AAA9S3X3_BOVIN;A0AAA9S451|A0AAA9S451_BOVIN;A0AAA9SAE1|A0AAA9SAE1_BOVIN;A0AAA9SRG0|A0AAA9SRG0_BOVIN;A0AAA9S…	25814	13899
C-2.raw	38957	LPVP	4	98.5	98.5	4	425.277	1	31.8826	1.8587982E7	424.269	3.8		97 97 100 100	HCD	LPVP		4938	47994
C-2.raw	24019	EYLTQ	5	98.5	98.5	5	653.317	1	23.3783	3.22269e+06	652.307	4.2		97 97 100 100 99	HCD	EYLTQ	A0A3Q1LJT1|A0A3Q1LJT1_BOVIN;A0A3Q1M2B2|A0A3Q1M2B2_BOVIN;A0A3Q1MHV6|A0A3Q1MHV6_BOVIN;A0AAA9S166|A0AAA9S166_BOVIN;F1N5D7|F1N5D7_BOVIN	24444	32030
C-2.raw	67764	LLFLLR	6	98.5	98.5	6	387.767	2	54.649	4.65597e+06	773.516	4.5		100 99 99 98 98 96	HCD	LLFLLR	A0A140T835|A0A140T835_BOVIN;A0A3Q1LPF9|A0A3Q1LPF9_BOVIN;A0A3Q1LW10|A0A3Q1LW10_BOVIN;A0A3Q1LYZ8|A0A3Q1LYZ8_BOVIN;A0A3Q1MBZ7|A0A3Q1MBZ7_BOVIN;A0A3Q1MHT1|A0A3Q1MHT1_BOVIN;A0A3Q1N325|A0A3Q1N325_BOVIN;A0A3Q1NE05|A0A3Q1NE05_BOVIN;A0AAA9TA73|A0AAA9TA73_BOVIN;A0AAA9TMQ4|A0AAA9TMQ4_BOVIN;A0AAF6DME5|A0AAF6DME5_BOVIN;E1BDA2|E1BDA2_BOVIN;E1BHI7|E1BHI7_BOVIN;E1BK38|E1BK38_BOVIN;F1MD60|F1MD60_BOVIN;F1MIM4|F1MI…	2378	89742
C-2.raw	21548	LLVT	4	98.5	98.5	4	445.303	1	21.1207	5.33273e+06	444.295	2.9		100 99 99 96	HCD	LLVT		6643	28746
C-2.raw	78382	MPLW	4	98.5	98.5	4	546.278	1	59.9889	6188673	545.267	6.2		97 98 100 100	HCD	MPLW		14267	99582
C-2.raw	76132	TMPLW	5	98.5	98.5	5	647.325	1	61.2012	2.310637E7	646.315	4.8		97 96 100 100 99	HCD	TMPLW	A0A3Q1MJE5|A0A3Q1MJE5_BOVIN;A0AAA9TG43|A0AAA9TG43_BOVIN;P02662|CASA1_BOVIN	23971	101865
C-2.raw	49960	LSAMLYEETR	10	98.5	98.5	10	606.803	2	36.9188	3.9387112E7	1211.59	4.6		99 100 100 100 100 99 99 98 97 94	HCD	LSAMLYEETR	E1BPV9|E1BPV9_BOVIN	19987	57362
C-2.raw	26304	VPYP	4	98.5	98.5	4	475.258	1	24.5565	6476179	474.248	5.7		98 97 100 100	HCD	VPYP		9025	34173
C-2.raw	40897	L(+42.01)DHFVK	6	98.5	98.5	6	400.719	2	34.4903		799.423	0.2	Acetylation (N-term)	98 99 97 98 99 100	HCD	L(+42.01)DHFVK		0	52883
C-2.raw	87909	LFASFNDTFVHVTDLSGR	18	98.5	98.5	18	676.011	3	67.4523	5.0273212E7	2025	8.1		100 100 100 100 100 100 100 100 100 100 100 100 99 98 95 93 92 97	HCD	LFASFNDTFVHVTDLSGR	A0A3Q1LK71|A0A3Q1LK71_BOVIN;A0A3Q1LNR2|A0A3Q1LNR2_BOVIN;A0A3Q1LQX0|A0A3Q1LQX0_BOVIN;A0A3Q1LTY8|A0A3Q1LTY8_BOVIN;A0A3Q1LVI3|A0A3Q1LVI3_BOVIN;A0AAA9S484|A0AAA9S484_BOVIN;A0AAA9SBQ4|A0AAA9SBQ4_BOVIN;A0AAA9T0L5|A0AAA9T0L5_BOVIN;A0AAA9TCV3|A0AAA9TCV3_BOVIN;A0AAA9TJY0|A0AAA9TJY0_BOVIN;F1MB71|F1MB71_BOVIN;F1MCK0|F1MCK0_BOVIN;F1MET2|F1MET2_BOVIN;F6PSD3|F6PSD3_BOVIN;F6QMQ4|F6QMQ4_BOVIN	26730	113844
C-2.raw	39945	LPYP	4	98.5	98.5	4	489.273	1	34.4605	1.703197E7	488.264	4.7		98 97 100 100	HCD	LPYP		10057	52725
C-2.raw	40517	LPVP	4	98.5	98.5	4	425.277	1	31.8826	1.8587982E7	424.269	3.8		98 97 100 99	HCD	LPVP		4938	48001
C-2.raw	40674	LPVP	4	98.5	98.5	4	425.277	1	31.8826	1.8587982E7	424.269	3.8		98 97 100 99	HCD	LPVP		4938	48003
C-2.raw	57331	PLGSEDSGKTTM(+15.99)PLW	15	98.5	98.5	15	817.897	2	46.8675	5.9293024E8	1633.77	7.9	Oxidation (M)	98 98 100 100 100 100 100 98 98 94 94 99 98 99 100	HCD	PLGSEDSGKTTM(+15.99)PLW	A0A3Q1LHJ4|A0A3Q1LHJ4_BOVIN;A0A3Q1MHJ3|A0A3Q1MHJ3_BOVIN;A0A3Q1MIJ1|A0A3Q1MIJ1_BOVIN;A0A3Q1MJE5|A0A3Q1MJE5_BOVIN;A0A3Q1MR53|A0A3Q1MR53_BOVIN;A0A3Q1MRI0|A0A3Q1MRI0_BOVIN;A0A3Q1MW55|A0A3Q1MW55_BOVIN;A0A3Q8ABR9|A0A3Q8ABR9_BOVIN;A0A452DJ45|A0A452DJ45_BOVIN;A0AAA9RWX3|A0AAA9RWX3_BOVIN;A0AAA9S451|A0AAA9S451_BOVIN;A0AAA9SAE1|A0AAA9SAE1_BOVIN;A0AAA9SR54|A0AAA9SR54_BOVIN;A0AAA9SV08|A0AAA9SV08_BOVIN;A0AAA9S…	41406	75523
C-2.raw	44874	LSAMLYEETR	10	98.5	98.5	10	606.803	2	36.9188	3.9387112E7	1211.59	4.6		99 100 100 100 100 100 95 94 98 99	HCD	LSAMLYEETR	E1BPV9|E1BPV9_BOVIN	19987	57356
C-2.raw	38079	LPVP	4	98.5	98.5	4	425.277	1	31.8826	1.8587982E7	424.269	3.8		97 97 100 100	HCD	LPVP		4938	47987
C-2.raw	29523	LPVPQ	5	98.5	98.5	5	553.337	1	25.2983	1.4524573E7	552.327	4.2		98 99 100 99 96	HCD	LPVPQ	A0A3Q1LIU1|A0A3Q1LIU1_BOVIN;A0A3Q1LMZ6|A0A3Q1LMZ6_BOVIN;A0A3Q1LPA8|A0A3Q1LPA8_BOVIN;A0A3Q1LQL9|A0A3Q1LQL9_BOVIN;A0A3Q1M153|A0A3Q1M153_BOVIN;A0A3Q1M1P4|A0A3Q1M1P4_BOVIN;A0A3Q1M1Y7|A0A3Q1M1Y7_BOVIN;A0A3Q1M3X2|A0A3Q1M3X2_BOVIN;A0A3Q1MA84|A0A3Q1MA84_BOVIN;A0A3Q1MH42|A0A3Q1MH42_BOVIN;A0A3Q1MIA9|A0A3Q1MIA9_BOVIN;A0A3Q1MMX7|A0A3Q1MMX7_BOVIN;A0A3Q1MN44|A0A3Q1MN44_BOVIN;A0A3Q1MR30|A0A3Q1MR30_BOVIN;A0A3Q1M…	15001	35644
C-2.raw	11729	PLGSENSGKTTM	12	98.5	98.5	12	611.295	2	13.5863	1957329	1220.57	4.4		99 100 99 99 99 95 97 95 98 100 100 100	HCD	PLGSENSGKTTM	A0A3Q1LHJ4|A0A3Q1LHJ4_BOVIN;A0A3Q1LIU1|A0A3Q1LIU1_BOVIN;A0A3Q1LJU8|A0A3Q1LJU8_BOVIN;A0A3Q1LQN7|A0A3Q1LQN7_BOVIN;A0A3Q1LQW6|A0A3Q1LQW6_BOVIN;A0A3Q1LTZ2|A0A3Q1LTZ2_BOVIN;A0A3Q1MBT8|A0A3Q1MBT8_BOVIN;A0A3Q1MBY8|A0A3Q1MBY8_BOVIN;A0A3Q1MFR5|A0A3Q1MFR5_BOVIN;A0A3Q1MHJ3|A0A3Q1MHJ3_BOVIN;A0A3Q1MJE5|A0A3Q1MJE5_BOVIN;A0A3Q8ABR9|A0A3Q8ABR9_BOVIN;A0A452DJ45|A0A452DJ45_BOVIN;A0AAA9RWX3|A0AAA9RWX3_BOVIN;A0AAA9S…	20484	13944
C-2.raw	67760	LFDVSAFEK	9	98.5	98.5	9	528.276	2	52.9367	3.35063e+06	1054.53	3.5		98 99 100 100 98 98 99 99 95	HCD	LFDVSAFEK	A0A3Q1NE82|A0A3Q1NE82_BOVIN;A0A452DKC3|A0A452DKC3_BOVIN;A0AAA9TVR3|A0AAA9TVR3_BOVIN;P55106|GDF6_BOVIN	12758	86710
C-2.raw	28584	EPVL	4	98.5	98.5	4	457.268	1	25.9846	1.887718E7	456.258	4.3		99 96 100 99	HCD	EPVL		7651	36766
C-2.raw	48826	VLPVP	5	98.4	98.4	5	524.346	1	39.7217	3.43906e+06	523.337	2.7		96 97 99 100 100	HCD	VLPVP	A0A3Q1LS11|A0A3Q1LS11_BOVIN;A0A3Q1M1G7|A0A3Q1M1G7_BOVIN;A0A3Q1MBZ7|A0A3Q1MBZ7_BOVIN;A0A3Q1MCC9|A0A3Q1MCC9_BOVIN;A0A3Q1MY21|A0A3Q1MY21_BOVIN;A0AAA9RXM5|A0AAA9RXM5_BOVIN;A0AAA9T9Y7|A0AAA9T9Y7_BOVIN;A6QNQ8|A6QNQ8_BOVIN;A7XYH9|SOBP_BOVIN;E1BCC6|E1BCC6_BOVIN;E1BDA2|E1BDA2_BOVIN;E1BH05|E1BH05_BOVIN;F1MCZ3|F1MCZ3_BOVIN;F1MDT8|F1MDT8_BOVIN;P02666|CASB_BOVIN	12456	62074
C-2.raw	48805	LPLVGGHEGAGVVVDR	16	98.4	98.4	16	525.628	3	39.8012	4.0317812E7	1573.86	3.5		100 100 100 100 100 99 100 100 100 99 96 94 99 97 95 97	HCD	LPLVGGHEGAGVVVDR	A0A3Q1LG90|A0A3Q1LG90_BOVIN;A0A3Q1LXM2|A0A3Q1LXM2_BOVIN;A0A3Q1LYE8|A0A3Q1LYE8_BOVIN;A0A3Q1M2W2|A0A3Q1M2W2_BOVIN;A0A3Q1M646|A0A3Q1M646_BOVIN;A0A3Q1MKC6|A0A3Q1MKC6_BOVIN;A0A3Q1MYK9|A0A3Q1MYK9_BOVIN;A0A3Q1NFX4|A0A3Q1NFX4_BOVIN;A0A452DHZ7|A0A452DHZ7_BOVIN;A0AAA9S484|A0AAA9S484_BOVIN;A0AAA9S8B5|A0AAA9S8B5_BOVIN;A0AAA9SBQ4|A0AAA9SBQ4_BOVIN;A0AAA9SVN2|A0AAA9SVN2_BOVIN;A0AAA9T0L5|A0AAA9T0L5_BOVIN;A0AAA9T…	12547	62248
C-2.raw	4553	EPVKKL	6	98.4	98.4	6	357.232	2	6.827	88893.7	712.448	1.3		97 96 98 99 100 100	HCD	EPVKKL	A0A3Q1LNR7|A0A3Q1LNR7_BOVIN;A0AAA9RWB6|A0AAA9RWB6_BOVIN;A0AAA9S484|A0AAA9S484_BOVIN;A0AAA9SBQ4|A0AAA9SBQ4_BOVIN;A0AAA9T0L5|A0AAA9T0L5_BOVIN;A0AAA9T2U2|A0AAA9T2U2_BOVIN;E1BPC9|E1BPC9_BOVIN;F1MIB3|F1MIB3_BOVIN;F1MZM7|F1MZM7_BOVIN;F1N1I9|F1N1I9_BOVIN	468	4309
C-2.raw	28723	VPYP	4	98.4	98.4	4	475.258	1	25.1794	9559867	474.248	5.9		98 96 100 100	HCD	VPYP		9026	35316
C-2.raw	38225	LPVP	4	98.4	98.4	4	425.277	1	31.8826	1.8587982E7	424.269	3.8		97 97 100 100	HCD	LPVP		4938	47990
C-2.raw	26132	PTQLEEQCHV	10	98.4	98.4	10	592.278	2	24.0193	1.77331e+06	1182.53	6.2		98 99 99 100 100 100 99 99 91 98	HCD	PTQLEEQCHV	A0A3Q1LHJ4|A0A3Q1LHJ4_BOVIN;A0A3Q1LWI0|A0A3Q1LWI0_BOVIN;A0A3Q1LYE8|A0A3Q1LYE8_BOVIN;A0A3Q1LZ35|A0A3Q1LZ35_BOVIN;A0A3Q1M1Y7|A0A3Q1M1Y7_BOVIN;A0A3Q1M2W2|A0A3Q1M2W2_BOVIN;A0A3Q1M2Z8|A0A3Q1M2Z8_BOVIN;A0A3Q1M701|A0A3Q1M701_BOVIN;A0A3Q1MAR1|A0A3Q1MAR1_BOVIN;A0A3Q1MNK0|A0A3Q1MNK0_BOVIN;A0A3Q1MPH9|A0A3Q1MPH9_BOVIN;A0A3Q1MRR8|A0A3Q1MRR8_BOVIN;A0A3Q1MUB3|A0A3Q1MUB3_BOVIN;A0A3Q1N2K8|A0A3Q1N2K8_BOVIN;A0A3Q1N…	18642	33099
C-2.raw	38426	LPVP	4	98.4	98.4	4	425.277	1	31.8826	1.8587982E7	424.269	3.8		97 97 100 100	HCD	LPVP		4938	47991
C-2.raw	45465	PLGSEDSGKTTMLP	14	98.4	98.4	14	716.855	2	37.9199	1.38650336E8	1431.69	2.7		99 99 100 100 100 100 99 96 90 97 99 100 100 100	HCD	PLGSEDSGKTTMLP	A0A3Q1LHJ4|A0A3Q1LHJ4_BOVIN;A0A3Q1LZ35|A0A3Q1LZ35_BOVIN;A0A3Q1M0Q6|A0A3Q1M0Q6_BOVIN;A0A3Q1M8I2|A0A3Q1M8I2_BOVIN;A0A3Q1MHJ3|A0A3Q1MHJ3_BOVIN;A0A3Q1MIJ1|A0A3Q1MIJ1_BOVIN;A0A3Q1MJE5|A0A3Q1MJE5_BOVIN;A0A3Q8ABR9|A0A3Q8ABR9_BOVIN;A0A452DJ45|A0A452DJ45_BOVIN;A0AAA9RWX3|A0AAA9RWX3_BOVIN;A0AAA9S3X3|A0AAA9S3X3_BOVIN;A0AAA9S451|A0AAA9S451_BOVIN;A0AAA9SAE1|A0AAA9SAE1_BOVIN;A0AAA9SRG0|A0AAA9SRG0_BOVIN;A0AAA9S…	31240	59009
C-2.raw	84679	FPLLV	5	98.4	98.4	5	588.378	1	65.496	2.5547206E7	587.368	4.6		98 97 100 99 98	HCD	FPLLV	A0A3Q1LYV7|A0A3Q1LYV7_BOVIN;A0A3Q1M8A4|A0A3Q1M8A4_BOVIN;A0AAA9SCA0|A0AAA9SCA0_BOVIN;A0AAA9SW34|A0AAA9SW34_BOVIN;A0AAA9SZ26|A0AAA9SZ26_BOVIN;A0AAA9T9Y7|A0AAA9T9Y7_BOVIN;A0AAA9TGW8|A0AAA9TGW8_BOVIN;A0AAA9TQR4|A0AAA9TQR4_BOVIN;P02666|CASB_BOVIN	18228	109922
C-2.raw	30680	PLGSEDSGKTTM(+15.99)LP	14	98.4	98.4	14	724.854	2	27.0205	2.8199152E7	1447.69	4.4	Oxidation (M)	100 100 98 98 100 100 99 97 89 98 100 100 100 99	HCD	PLGSEDSGKTTM(+15.99)LP	A0A3Q1LHJ4|A0A3Q1LHJ4_BOVIN;A0A3Q1MHJ3|A0A3Q1MHJ3_BOVIN;A0A3Q1MIJ1|A0A3Q1MIJ1_BOVIN;A0A3Q1MJE5|A0A3Q1MJE5_BOVIN;A0A3Q1MVW7|A0A3Q1MVW7_BOVIN;A0A3Q1NIZ0|A0A3Q1NIZ0_BOVIN;A0A3Q8ABR9|A0A3Q8ABR9_BOVIN;A0A452DJ45|A0A452DJ45_BOVIN;A0AAA9RWX3|A0AAA9RWX3_BOVIN;A0AAA9S3X3|A0AAA9S3X3_BOVIN;A0AAA9S451|A0AAA9S451_BOVIN;A0AAA9S4S4|A0AAA9S4S4_BOVIN;A0AAA9SRG0|A0AAA9SRG0_BOVIN;A0AAA9SV08|A0AAA9SV08_BOVIN;A0AAA9S…	32150	38664
C-2.raw	39591	HLPLP	5	98.4	98.4	5	576.352	1	31.8797	3.28904e+06	575.343	2.4		95 98 99 100 100	HCD	HLPLP	A0A3Q1LPF6|A0A3Q1LPF6_BOVIN;A0A3Q1MIA9|A0A3Q1MIA9_BOVIN;A0A3Q1MIJ1|A0A3Q1MIJ1_BOVIN;A0AAA9RXA4|A0AAA9RXA4_BOVIN;A0AAA9RYG1|A0AAA9RYG1_BOVIN;A0AAA9S1N9|A0AAA9S1N9_BOVIN;A0AAA9SCA0|A0AAA9SCA0_BOVIN;A0AAA9SZD9|A0AAA9SZD9_BOVIN;A0AAA9T389|A0AAA9T389_BOVIN;A0AAA9T9Y7|A0AAA9T9Y7_BOVIN;A0AAA9TDB4|A0AAA9TDB4_BOVIN;A0AAA9TH85|A0AAA9TH85_BOVIN;A0AAA9TM40|A0AAA9TM40_BOVIN;E1B900|E1B900_BOVIN;E1BK38|E1BK38_B…	17073	47885
C-2.raw	94228	VSGVGLLALWK	11	98.4	98.4	11	571.853	2	72.5294	4650521	1141.69	5.6		98 99 99 99 96 95 99 99 99 99 99	HCD	VSGVGLLALWK	A0A3Q1LSB9|A0A3Q1LSB9_BOVIN;A0A3Q1LVP0|A0A3Q1LVP0_BOVIN;A0A3Q1M2W2|A0A3Q1M2W2_BOVIN;A0A3Q1M8U0|A0A3Q1M8U0_BOVIN;A0A3Q1MA84|A0A3Q1MA84_BOVIN;A0A3Q1MTD2|A0A3Q1MTD2_BOVIN;A0A3Q1N2K8|A0A3Q1N2K8_BOVIN;A0AAA9RSX2|A0AAA9RSX2_BOVIN;A0AAA9RZR4|A0AAA9RZR4_BOVIN;A0AAA9SED9|A0AAA9SED9_BOVIN;A0AAA9SGU1|A0AAA9SGU1_BOVIN;A0AAA9SNC8|A0AAA9SNC8_BOVIN;A0AAA9SQE1|A0AAA9SQE1_BOVIN;A0AAA9SY77|A0AAA9SY77_BOVIN;A0AAA9T…	16539	124330
C-2.raw	54870	KSYAASSYLSLTSTDWKSKG	20	98.4	98.4	20	727.371	3	44.2254	3.6171236E7	2179.08	4.9		88 90 100 100 100 99 98 100 100 100 100 100 100 99 99 99 100 100 99 100	HCD	KSYAASSYLSLTSTDWKSKG	A0A3Q1LNE2|A0A3Q1LNE2_BOVIN;A0A3Q1LPA8|A0A3Q1LPA8_BOVIN;A0A3Q1LTY8|A0A3Q1LTY8_BOVIN;A0A3Q1LWY2|A0A3Q1LWY2_BOVIN;A0A3Q1LXM2|A0A3Q1LXM2_BOVIN;A0A3Q1M4Z1|A0A3Q1M4Z1_BOVIN;A0A3Q1MQC6|A0A3Q1MQC6_BOVIN;A0AAA9RVE8|A0AAA9RVE8_BOVIN;A0AAA9S484|A0AAA9S484_BOVIN;A0AAA9SAB9|A0AAA9SAB9_BOVIN;A0AAA9SBQ4|A0AAA9SBQ4_BOVIN;A0AAA9SDU2|A0AAA9SDU2_BOVIN;A0AAA9SF39|A0AAA9SF39_BOVIN;A0AAA9SZG1|A0AAA9SZG1_BOVIN;A0AAA9T…	32388	70536
C-2.raw	81689	PFPLL	5	98.4	98.4	5	586.363	1	63.9366	5.741032E7	585.353	5		97 98 98 99 100	HCD	PFPLL	A0A3Q1M1G7|A0A3Q1M1G7_BOVIN;A0A3Q1M751|A0A3Q1M751_BOVIN;A0A3Q1MS88|A0A3Q1MS88_BOVIN;A0A3Q1MU40|A0A3Q1MU40_BOVIN;A0A3Q1NCG2|A0A3Q1NCG2_BOVIN;A0A3Q1ND94|A0A3Q1ND94_BOVIN;A0AAA9RXM5|A0AAA9RXM5_BOVIN;A0AAA9S3X3|A0AAA9S3X3_BOVIN;A0AAA9S4A2|A0AAA9S4A2_BOVIN;A0AAA9SCA0|A0AAA9SCA0_BOVIN;A0AAA9SRG0|A0AAA9SRG0_BOVIN;A0AAA9SW34|A0AAA9SW34_BOVIN;A0AAA9T9Y7|A0AAA9T9Y7_BOVIN;E1AXU0|E1AXU0_BOVIN;F1MC27|F1MC27_B…	18001	107045
C-2.raw	78550	MPLW	4	98.4	98.4	4	546.276	1	61.5191	156377	545.267	3.2		96 98 100 100	HCD	MPLW		14266	102483
C-2.raw	93208	SVALDELLELAR	12	98.4	98.4	12	664.879	2	71.8696	8731861	1327.73	6.9		92 94 100 100 100 100 100 100 100 98 97 99	HCD	SVALDELLELAR	A0A3Q1LNE2|A0A3Q1LNE2_BOVIN;A0A3Q1LRM3|A0A3Q1LRM3_BOVIN;A0A3Q1LS91|A0A3Q1LS91_BOVIN;A0A3Q1LSX9|FMNL2_BOVIN;A0A3Q1LWI0|A0A3Q1LWI0_BOVIN;A0A3Q1M202|A0A3Q1M202_BOVIN;A0A3Q1M2B2|A0A3Q1M2B2_BOVIN;A0A3Q1M2R1|A0A3Q1M2R1_BOVIN;A0A3Q1M2W2|A0A3Q1M2W2_BOVIN;A0A3Q1M5M7|A0A3Q1M5M7_BOVIN;A0A3Q1M751|A0A3Q1M751_BOVIN;A0A3Q1M761|A0A3Q1M761_BOVIN;A0A3Q1MCC9|A0A3Q1MCC9_BOVIN;A0A3Q1MCE6|A0A3Q1MCE6_BOVIN;A0A3Q1ME49|A…	25431	123087
C-2.raw	61664	LVTVATLVDR	10	98.4	98.4	10	543.833	2	47.7673	3.5439756E7	1085.64	6		99 99 100 99 99 98 97 97 98 97	HCD	LVTVATLVDR	A0A140T8A9|A0A140T8A9_BOVIN;P02668|CASK_BOVIN	14027	77477
C-2.raw	54794	NAALVELVDHK	11	98.4	98.4	11	403.559	3	44.5016		1207.66	-1		90 97 100 100 100 100 100 100 100 97 99	HCD	NAALVELVDHK	A0A3Q1N4J1|A0A3Q1N4J1_BOVIN;A0A452DIZ8|A0A452DIZ8_BOVIN;A0AAA9S9Q7|A0AAA9S9Q7_BOVIN;A0AAA9SGU1|A0AAA9SGU1_BOVIN;A0AAA9T278|A0AAA9T278_BOVIN;A0AAA9T300|A0AAA9T300_BOVIN;A0AAA9T6Z9|A0AAA9T6Z9_BOVIN;A0AAA9TFC9|A0AAA9TFC9_BOVIN;A0AAA9TNQ6|A0AAA9TNQ6_BOVIN;E1BE19|E1BE19_BOVIN;E1BGT1|E1BGT1_BOVIN;E1BHT5|E1BHT5_BOVIN;F1MCX7|F1MCX7_BOVIN;F1MQ84|F1MQ84_BOVIN;F1N6Y9|F1N6Y9_BOVIN;P34955|A1AT_BOVIN;Q32PH8|EF…	0	71005
C-2.raw	58539	TM(+15.99)PLW	5	98.4	98.4	5	663.32	1	47.7856	6.25602e+06	662.31	5	Oxidation (M)	97 97 99 100 100	HCD	TM(+15.99)PLW	A0A3Q1MJE5|A0A3Q1MJE5_BOVIN;A0AAA9TG43|A0AAA9TG43_BOVIN;P02662|CASA1_BOVIN	25244	77559
C-2.raw	107545	LLAQVVSSLTSSLR	14	98.3	98.3	14	737.44	2	82.2373	4.11367e+06	1472.86	6.7		100 100 100 100 100 100 100 99 99 97 98 94 94 96	HCD	LLAQVVSSLTSSLR	A0A3Q1LIU1|A0A3Q1LIU1_BOVIN;A0A3Q1LQR2|A0A3Q1LQR2_BOVIN;A0A3Q1LRM3|A0A3Q1LRM3_BOVIN;A0A3Q1LSF6|A0A3Q1LSF6_BOVIN;A0A3Q1M153|A0A3Q1M153_BOVIN;A0A3Q1M1G7|A0A3Q1M1G7_BOVIN;A0A3Q1M1P4|A0A3Q1M1P4_BOVIN;A0A3Q1M1Z2|A0A3Q1M1Z2_BOVIN;A0A3Q1M2Z8|A0A3Q1M2Z8_BOVIN;A0A3Q1M466|A0A3Q1M466_BOVIN;A0A3Q1M5M7|A0A3Q1M5M7_BOVIN;A0A3Q1MA84|A0A3Q1MA84_BOVIN;A0A3Q1MB24|A0A3Q1MB24_BOVIN;A0A3Q1MB82|A0A3Q1MB82_BOVIN;A0A3Q1M…	33559	142841
C-2.raw	52665	PLGSENSGKTTM(+15.99)PLW	15	98.3	98.3	15	817.402	2	41.5553	5.5634093E8	1632.78	5.1	Oxidation (M)	99 100 98 98 100 100 100 99 93 93 96 100 100 100 100	HCD	PLGSENSGKTTM(+15.99)PLW	A0A3Q1LHJ4|A0A3Q1LHJ4_BOVIN;A0A3Q1LIU1|A0A3Q1LIU1_BOVIN;A0A3Q1LJU8|A0A3Q1LJU8_BOVIN;A0A3Q1LQN7|A0A3Q1LQN7_BOVIN;A0A3Q1LQW6|A0A3Q1LQW6_BOVIN;A0A3Q1LTZ2|A0A3Q1LTZ2_BOVIN;A0A3Q1MBT8|A0A3Q1MBT8_BOVIN;A0A3Q1MBY8|A0A3Q1MBY8_BOVIN;A0A3Q1MFR5|A0A3Q1MFR5_BOVIN;A0A3Q1MHJ3|A0A3Q1MHJ3_BOVIN;A0A3Q1MJE5|A0A3Q1MJE5_BOVIN;A0A3Q8ABR9|A0A3Q8ABR9_BOVIN;A0A452DJ45|A0A452DJ45_BOVIN;A0AAA9RWX3|A0AAA9RWX3_BOVIN;A0AAA9S…	41326	65573
C-2.raw	40930	LPVP	4	98.3	98.3	4	425.277	1	31.8826	1.8587982E7	424.269	3.8		98 96 100 100	HCD	LPVP		4938	48007
C-2.raw	39733	HLPLP	5	98.3	98.3	5	576.352	1	31.8797	3.28904e+06	575.343	2.4		94 99 99 100 100	HCD	HLPLP	A0A3Q1LPF6|A0A3Q1LPF6_BOVIN;A0A3Q1MIA9|A0A3Q1MIA9_BOVIN;A0A3Q1MIJ1|A0A3Q1MIJ1_BOVIN;A0AAA9RXA4|A0AAA9RXA4_BOVIN;A0AAA9RYG1|A0AAA9RYG1_BOVIN;A0AAA9S1N9|A0AAA9S1N9_BOVIN;A0AAA9SCA0|A0AAA9SCA0_BOVIN;A0AAA9SZD9|A0AAA9SZD9_BOVIN;A0AAA9T389|A0AAA9T389_BOVIN;A0AAA9T9Y7|A0AAA9T9Y7_BOVIN;A0AAA9TDB4|A0AAA9TDB4_BOVIN;A0AAA9TH85|A0AAA9TH85_BOVIN;A0AAA9TM40|A0AAA9TM40_BOVIN;E1B900|E1B900_BOVIN;E1BK38|E1BK38_B…	17073	47886
C-2.raw	31252	PLGSENSGKTTM(+15.99)PLM(+15.99)A	16	98.3	98.3	16	833.395	2	27.922	2.1762252E7	1664.77	0.5	Oxidation (M)	100 100 100 100 100 99 100 100 97 98 99 100 100 99 90 92	HCD	PLGSENSGKTTM(+15.99)PLM(+15.99)A	A0A3Q1LHJ4|A0A3Q1LHJ4_BOVIN;A0A3Q1LIU1|A0A3Q1LIU1_BOVIN;A0A3Q1LJU8|A0A3Q1LJU8_BOVIN;A0A3Q1LQN7|A0A3Q1LQN7_BOVIN;A0A3Q1LQW6|A0A3Q1LQW6_BOVIN;A0A3Q1LTZ2|A0A3Q1LTZ2_BOVIN;A0A3Q1MBT8|A0A3Q1MBT8_BOVIN;A0A3Q1MBY8|A0A3Q1MBY8_BOVIN;A0A3Q1MFR5|A0A3Q1MFR5_BOVIN;A0A3Q1MHJ3|A0A3Q1MHJ3_BOVIN;A0A3Q1MJE5|A0A3Q1MJE5_BOVIN;A0A3Q8ABR9|A0A3Q8ABR9_BOVIN;A0A452DJ45|A0A452DJ45_BOVIN;A0AAA9RWX3|A0AAA9RWX3_BOVIN;A0AAA9S…	42816	40282
C-2.raw	102343	QEPVLGNEFLLQLLK	15	98.3	98.3	15	581.003	3	78.4187		1739.98	2.9		96 99 99 100 100 99 98 99 100 100 98 96 96 96 98	HCD	QEPVLGNEFLLQLLK	A0A3Q1LHJ4|A0A3Q1LHJ4_BOVIN;A0A3Q1LIQ3|A0A3Q1LIQ3_BOVIN;A0A3Q1LKU3|A0A3Q1LKU3_BOVIN;A0A3Q1LPA1|A0A3Q1LPA1_BOVIN;A0A3Q1LPF6|A0A3Q1LPF6_BOVIN;A0A3Q1LRZ5|A0A3Q1LRZ5_BOVIN;A0A3Q1LSF6|A0A3Q1LSF6_BOVIN;A0A3Q1LUN4|A0A3Q1LUN4_BOVIN;A0A3Q1LWI0|A0A3Q1LWI0_BOVIN;A0A3Q1LYA4|A0A3Q1LYA4_BOVIN;A0A3Q1LZR4|A0A3Q1LZR4_BOVIN;A0A3Q1M1G7|A0A3Q1M1G7_BOVIN;A0A3Q1M2W2|A0A3Q1M2W2_BOVIN;A0A3Q1M466|A0A3Q1M466_BOVIN;A0A3Q1M…	0	135348
C-2.raw	75684	TMPLW	5	98.3	98.3	5	647.325	1	61.2012	2.310637E7	646.315	4.8		97 96 99 100 99	HCD	TMPLW	A0A3Q1MJE5|A0A3Q1MJE5_BOVIN;A0AAA9TG43|A0AAA9TG43_BOVIN;P02662|CASA1_BOVIN	23971	101863
C-2.raw	42468	PLLV	4	98.3	98.3	4	441.31	1	36.0475	1.1987937E7	440.3	6.2		97 98 100 99	HCD	PLLV		6281	55752
C-2.raw	58488	TM(+15.99)PLW	5	98.3	98.3	5	663.32	1	47.7856	6.25602e+06	662.31	5	Oxidation (M)	96 97 99 100 100	HCD	TM(+15.99)PLW	A0A3Q1MJE5|A0A3Q1MJE5_BOVIN;A0AAA9TG43|A0AAA9TG43_BOVIN;P02662|CASA1_BOVIN	25244	77558
C-2.raw	48529	VLPVP	5	98.3	98.3	5	524.346	1	39.7217	3.43906e+06	523.337	2.7		95 98 99 100 100	HCD	VLPVP	A0A3Q1LS11|A0A3Q1LS11_BOVIN;A0A3Q1M1G7|A0A3Q1M1G7_BOVIN;A0A3Q1MCC9|A0A3Q1MCC9_BOVIN;A0A3Q1MY21|A0A3Q1MY21_BOVIN;A0AAA9RXM5|A0AAA9RXM5_BOVIN;A0AAA9T9Y7|A0AAA9T9Y7_BOVIN;E1BCC6|E1BCC6_BOVIN;E1BH05|E1BH05_BOVIN;F1MCZ3|F1MCZ3_BOVIN;F1MDT8|F1MDT8_BOVIN;P02666|CASB_BOVIN	12456	62072
C-2.raw	30098	EPVL	4	98.3	98.3	4	457.268	1	25.9846	1.887718E7	456.258	4.3		98 96 100 99	HCD	EPVL		7651	36780
C-2.raw	59524	PLGSEDSGKTTM(+15.99)PLW	15	98.3	98.3	15	817.897	2	46.8675	5.9293024E8	1633.77	7.9	Oxidation (M)	99 99 97 97 100 100 100 99 92 95 97 100 100 100 100	HCD	PLGSEDSGKTTM(+15.99)PLW	A0A3Q1LHJ4|A0A3Q1LHJ4_BOVIN;A0A3Q1MHJ3|A0A3Q1MHJ3_BOVIN;A0A3Q1MIJ1|A0A3Q1MIJ1_BOVIN;A0A3Q1MJE5|A0A3Q1MJE5_BOVIN;A0A3Q1MVW7|A0A3Q1MVW7_BOVIN;A0A3Q1NIZ0|A0A3Q1NIZ0_BOVIN;A0A3Q8ABR9|A0A3Q8ABR9_BOVIN;A0A452DJ45|A0A452DJ45_BOVIN;A0AAA9RWX3|A0AAA9RWX3_BOVIN;A0AAA9S3X3|A0AAA9S3X3_BOVIN;A0AAA9S451|A0AAA9S451_BOVIN;A0AAA9S4S4|A0AAA9S4S4_BOVIN;A0AAA9SAE1|A0AAA9SAE1_BOVIN;A0AAA9SR54|A0AAA9SR54_BOVIN;A0AAA9S…	41406	75525
C-2.raw	63365	N(+42.01)AEGLMTTVHSYTATQK	17	98.3	98.3	17	947.445	2	50.4855		1892.89	-9.5	Acetylation (N-term)	87 92 100 100 100 100 100 100 100 100 100 99 100 100 98 97 99	HCD	N(+42.01)AEGLMTTVHSYTATQK	A0A3Q1LS63|A0A3Q1LS63_BOVIN;A0A3Q1LYA4|A0A3Q1LYA4_BOVIN;A0A3Q1MAA5|A0A3Q1MAA5_BOVIN;A0A3Q1N7N1|A0A3Q1N7N1_BOVIN;A0A3Q1NGV0|A0A3Q1NGV0_BOVIN;A0A3Q1NJ09|A0A3Q1NJ09_BOVIN;A0AAA9RTI8|A0AAA9RTI8_BOVIN;A0AAA9SJW0|A0AAA9SJW0_BOVIN;A0AAA9T3I2|A0AAA9T3I2_BOVIN;A0AAA9T3J6|A0AAA9T3J6_BOVIN;A0AAA9T3R0|A0AAA9T3R0_BOVIN;A0AAA9TJY3|A0AAA9TJY3_BOVIN;A0AAA9U1Y4|A0AAA9U1Y4_BOVIN;A0AAA9U2S0|A0AAA9U2S0_BOVIN;A4FUE7|…	0	82274
C-2.raw	59467	PFPL	4	98.3	98.3	4	473.278	1	47.4823	3.151269E7	472.269	5.2		97 97 100 100	HCD	PFPL		8856	76849
C-2.raw	4441	TDWKSKG	7	98.3	98.3	7	411.213	2	6.7593	377753	820.408	3.5		99 100 99 99 99 96 96	HCD	TDWKSKG	A0AAA9SDU2|A0AAA9SDU2_BOVIN;A0AAA9SF39|A0AAA9SF39_BOVIN;A0AAA9THP6|A0AAA9THP6_BOVIN;A0AAA9TYE7|A0AAA9TYE7_BOVIN	3946	4144
C-2.raw	40148	LPYP	4	98.2	98.2	4	489.273	1	34.4605	1.703197E7	488.264	4.7		98 96 100 100	HCD	LPYP		10057	52726
C-2.raw	155476	VFESVDVAVNLGLDAR	16	98.2	98.2	16	852.458	2	115.083	2.36668e+06	1702.89	7.3		94 96 100 100 100 100 100 100 100 99 99 95 96 98 98 99	HCD	VFESVDVAVNLGLDAR	A0A3Q1LIQ3|A0A3Q1LIQ3_BOVIN;A0A3Q1LMZ6|A0A3Q1LMZ6_BOVIN;A0A3Q1M4U6|A0A3Q1M4U6_BOVIN;A0A3Q1NE82|A0A3Q1NE82_BOVIN;A0A3Q1NJA6|A0A3Q1NJA6_BOVIN;A0AAA9S178|A0AAA9S178_BOVIN;A0AAA9S9Q7|A0AAA9S9Q7_BOVIN;A0AAA9SCT4|A0AAA9SCT4_BOVIN;A0AAA9SDI3|A0AAA9SDI3_BOVIN;A0AAA9T278|A0AAA9T278_BOVIN;A0AAA9TVR3|A0AAA9TVR3_BOVIN;F1MFD2|F1MFD2_BOVIN;F1MQ84|F1MQ84_BOVIN;F1N6Y9|F1N6Y9_BOVIN	44714	218332
C-2.raw	28940	VPYP	4	98.2	98.2	4	475.258	1	25.1794	9559867	474.248	5.9		98 96 100 100	HCD	VPYP		9026	35320
C-2.raw	41522	LPQGVLN	7	98.2	98.2	7	740.434	1	35.3659	1.3880818E7	739.423	5.3		100 99 99 93 98 100 99	HCD	LPQGVLN	A0A3Q1LLX1|A0A3Q1LLX1_BOVIN;A0A3Q1LM54|A0A3Q1LM54_BOVIN;A0A3Q1LTZ2|A0A3Q1LTZ2_BOVIN;A0A3Q1LZ90|A0A3Q1LZ90_BOVIN;A0A3Q1M0P2|A0A3Q1M0P2_BOVIN;A0A3Q1MBT8|A0A3Q1MBT8_BOVIN;A0A3Q1MKW0|A0A3Q1MKW0_BOVIN;A0A3Q1MM84|A0A3Q1MM84_BOVIN;A0A3Q1MSR1|A0A3Q1MSR1_BOVIN;A0A3Q1NE82|A0A3Q1NE82_BOVIN;A0AAA9S0R3|A0AAA9S0R3_BOVIN;A0AAA9S9Q7|A0AAA9S9Q7_BOVIN;A0AAA9SAE1|A0AAA9SAE1_BOVIN;A0AAA9SCC0|A0AAA9SCC0_BOVIN;A0AAA9S…	33815	54465
C-2.raw	56787	TM(+15.99)PLW	5	98.2	98.2	5	663.32	1	47.7856	6.25602e+06	662.31	5	Oxidation (M)	96 96 99 100 100	HCD	TM(+15.99)PLW	A0A3Q1MJE5|A0A3Q1MJE5_BOVIN;A0AAA9TG43|A0AAA9TG43_BOVIN;P02662|CASA1_BOVIN	25244	77553
C-2.raw	80572	PFPLL	5	98.2	98.2	5	586.363	1	63.9366	5.741032E7	585.353	5		98 98 97 98 99	HCD	PFPLL	A0A3Q1LN46|A0A3Q1LN46_BOVIN;A0A3Q1M1G7|A0A3Q1M1G7_BOVIN;A0A3Q1M751|A0A3Q1M751_BOVIN;A0A3Q1M9W3|A0A3Q1M9W3_BOVIN;A0A3Q1MS88|A0A3Q1MS88_BOVIN;A0A3Q1MU40|A0A3Q1MU40_BOVIN;A0A3Q1NCG2|A0A3Q1NCG2_BOVIN;A0AAA9RXM5|A0AAA9RXM5_BOVIN;A0AAA9SCA0|A0AAA9SCA0_BOVIN;A0AAA9SW34|A0AAA9SW34_BOVIN;A0AAA9T9Y7|A0AAA9T9Y7_BOVIN;E1AXU0|E1AXU0_BOVIN;E1BK38|E1BK38_BOVIN;F1MC27|F1MC27_BOVIN;F1N177|F1N177_BOVIN;F1N290|F1N2…	18001	107041
C-2.raw	16695	PTQLEEQSHV	10	98.2	98.2	10	584.288	2	16.5491	9221098	1166.56	3.4		99 100 100 100 100 100 100 100 89 95	HCD	PTQLEEQSHV	A0A3Q1LHJ4|A0A3Q1LHJ4_BOVIN;A0A3Q1LN46|A0A3Q1LN46_BOVIN;A0A3Q1LPA1|A0A3Q1LPA1_BOVIN;A0A3Q1LQV6|A0A3Q1LQV6_BOVIN;A0A3Q1LQX0|A0A3Q1LQX0_BOVIN;A0A3Q1LRZ5|A0A3Q1LRZ5_BOVIN;A0A3Q1LVI3|A0A3Q1LVI3_BOVIN;A0A3Q1LWI0|A0A3Q1LWI0_BOVIN;A0A3Q1LYE8|A0A3Q1LYE8_BOVIN;A0A3Q1LZ35|A0A3Q1LZ35_BOVIN;A0A3Q1M1Y7|A0A3Q1M1Y7_BOVIN;A0A3Q1M2W2|A0A3Q1M2W2_BOVIN;A0A3Q1M2Z8|A0A3Q1M2Z8_BOVIN;A0A3Q1M701|A0A3Q1M701_BOVIN;A0A3Q1M…	17747	19616
C-2.raw	83080	PFPLL	5	98.2	98.2	5	586.363	1	63.9366	5.741032E7	585.353	5		97 97 97 99 100	HCD	PFPLL	A0A3Q1M1G7|A0A3Q1M1G7_BOVIN;A0A3Q1M751|A0A3Q1M751_BOVIN;A0A3Q1MS88|A0A3Q1MS88_BOVIN;A0A3Q1MU40|A0A3Q1MU40_BOVIN;A0A3Q1NCG2|A0A3Q1NCG2_BOVIN;A0A3Q1ND94|A0A3Q1ND94_BOVIN;A0AAA9RXM5|A0AAA9RXM5_BOVIN;A0AAA9S3X3|A0AAA9S3X3_BOVIN;A0AAA9S4A2|A0AAA9S4A2_BOVIN;A0AAA9SCA0|A0AAA9SCA0_BOVIN;A0AAA9SRG0|A0AAA9SRG0_BOVIN;A0AAA9SW34|A0AAA9SW34_BOVIN;A0AAA9T9Y7|A0AAA9T9Y7_BOVIN;E1AXU0|E1AXU0_BOVIN;F1MC27|F1MC27_B…	18001	107052
C-2.raw	42337	LPYP	4	98.2	98.2	4	489.273	1	34.4605	1.703197E7	488.264	4.7		97 96 100 100	HCD	LPYP		10057	52733
C-2.raw	62080	KPEGLMTTVHSYTATQK	17	98.2	98.2	17	946.485	2	49.5649		1890.95	2.4		87 87 100 100 100 100 100 100 100 99 99 99 99 100 100 100 100	HCD	KPEGLMTTVHSYTATQK	A0A3Q1LS63|A0A3Q1LS63_BOVIN;A0A3Q1LYA4|A0A3Q1LYA4_BOVIN;A0A3Q1LZ65|A0A3Q1LZ65_BOVIN;A0A3Q1M0F7|A0A3Q1M0F7_BOVIN;A0A3Q1MAA5|A0A3Q1MAA5_BOVIN;A0A3Q1N7N1|A0A3Q1N7N1_BOVIN;A0A3Q1N9X4|A0A3Q1N9X4_BOVIN;A0A3Q1NCG2|A0A3Q1NCG2_BOVIN;A0A3Q1NGV0|A0A3Q1NGV0_BOVIN;A0A3Q1NJ09|A0A3Q1NJ09_BOVIN;A0AAA9RTI8|A0AAA9RTI8_BOVIN;A0AAA9S0R3|A0AAA9S0R3_BOVIN;A0AAA9S428|A0AAA9S428_BOVIN;A0AAA9SCV2|A0AAA9SCV2_BOVIN;A0AAA9S…	0	80719
C-2.raw	43152	LPQGVLN	7	98.2	98.2	7	740.434	1	35.3659	1.3880818E7	739.423	5.3		100 99 98 93 98 100 99	HCD	LPQGVLN	A0A3Q1LLX1|A0A3Q1LLX1_BOVIN;A0A3Q1LM54|A0A3Q1LM54_BOVIN;A0A3Q1LTZ2|A0A3Q1LTZ2_BOVIN;A0A3Q1LZ90|A0A3Q1LZ90_BOVIN;A0A3Q1M0P2|A0A3Q1M0P2_BOVIN;A0A3Q1MBT8|A0A3Q1MBT8_BOVIN;A0A3Q1MKW0|A0A3Q1MKW0_BOVIN;A0A3Q1MM84|A0A3Q1MM84_BOVIN;A0A3Q1MSR1|A0A3Q1MSR1_BOVIN;A0A3Q1NE82|A0A3Q1NE82_BOVIN;A0AAA9S0R3|A0AAA9S0R3_BOVIN;A0AAA9S9Q7|A0AAA9S9Q7_BOVIN;A0AAA9SAE1|A0AAA9SAE1_BOVIN;A0AAA9SCC0|A0AAA9SCC0_BOVIN;A0AAA9S…	33815	54470
C-2.raw	32743	PTQLEEQCHP	10	98.2	98.2	10	591.269	2	28.6245	471578	1180.52	5.1		97 97 98 100 100 99 94 99 99 100	HCD	PTQLEEQCHP	A0A3Q1LHJ4|A0A3Q1LHJ4_BOVIN;A0A3Q1LQV6|A0A3Q1LQV6_BOVIN;A0A3Q1LQX0|A0A3Q1LQX0_BOVIN;A0A3Q1LVI3|A0A3Q1LVI3_BOVIN;A0A3Q1LWI0|A0A3Q1LWI0_BOVIN;A0A3Q1LYE8|A0A3Q1LYE8_BOVIN;A0A3Q1LZ35|A0A3Q1LZ35_BOVIN;A0A3Q1M1Y7|A0A3Q1M1Y7_BOVIN;A0A3Q1M2W2|A0A3Q1M2W2_BOVIN;A0A3Q1M2Z8|A0A3Q1M2Z8_BOVIN;A0A3Q1M701|A0A3Q1M701_BOVIN;A0A3Q1M751|A0A3Q1M751_BOVIN;A0A3Q1MAR1|A0A3Q1MAR1_BOVIN;A0A3Q1MNK0|A0A3Q1MNK0_BOVIN;A0A3Q1M…	18402	41613
C-2.raw	44636	LPLSLVK	7	98.2	98.2	7	385.264	2	37.6949	3.95306e+06	768.511	3.8		99 99 98 96 98 99 100	HCD	LPLSLVK	A0A3Q1LJ47|A0A3Q1LJ47_BOVIN;A0A3Q1LPF9|A0A3Q1LPF9_BOVIN;A0A3Q1LS63|A0A3Q1LS63_BOVIN;A0A3Q1M2M0|A0A3Q1M2M0_BOVIN;A0A3Q1M7T8|A0A3Q1M7T8_BOVIN;A0A3Q1M970|A0A3Q1M970_BOVIN;A0A3Q1MBZ7|A0A3Q1MBZ7_BOVIN;A0A3Q1MMX6|A0A3Q1MMX6_BOVIN;A0A3Q1N0F6|A0A3Q1N0F6_BOVIN;A0A3Q1N4J1|A0A3Q1N4J1_BOVIN;A0A3Q1NGV0|A0A3Q1NGV0_BOVIN;A0AAA9RTI8|A0AAA9RTI8_BOVIN;A0AAA9RTL5|A0AAA9RTL5_BOVIN;A0AAA9RZ20|A0AAA9RZ20_BOVIN;A0AAA9S…	2191	58637
C-2.raw	40896	LPVP	4	98.2	98.2	4	425.277	1	31.8826	1.8587982E7	424.269	3.8		97 96 100 99	HCD	LPVP		4938	48006
C-2.raw	19050	VSGGGHTSQLYAVR	14	98.2	98.2	14	716.376	2	18.7469	359839	1430.73	7.5		100 99 98 98 99 100 100 98 96 98 97 96 96 99	HCD	VSGGGHTSQLYAVR	A0AAA9S8H0|A0AAA9S8H0_BOVIN;A0AAA9SBR2|A0AAA9SBR2_BOVIN;A0AAA9SGP7|A0AAA9SGP7_BOVIN;A0AAA9SJ67|A0AAA9SJ67_BOVIN;A0AAA9SY59|A0AAA9SY59_BOVIN;A0AAA9T9R8|A0AAA9T9R8_BOVIN;A0AAA9TRF2|A0AAA9TRF2_BOVIN;A0AAA9U073|A0AAA9U073_BOVIN;E1BAF6|E1BAF6_BOVIN;E1BE18|E1BE18_BOVIN;F1MI56|F1MI56_BOVIN;F1MZU1|F1MZU1_BOVIN;F6R3N4|F6R3N4_BOVIN;F6RM04|F6RM04_BOVIN;P06394|K1C10_BOVIN	31211	24012
C-2.raw	49991	PLLP	4	98.1	98.1	4	439.293	1	41.4597	2.3189618E7	438.284	4.6		94 99 100 100	HCD	PLLP		6107	65357
C-2.raw	34065	LTSLT	5	98.1	98.1	5	534.316	1	30.0693	1710373	533.306	4.7		98 98 99 98 97	HCD	LTSLT	A0A3Q1LLT0|A0A3Q1LLT0_BOVIN;A0A3Q1M458|A0A3Q1M458_BOVIN;A0A3Q1MIL5|A0A3Q1MIL5_BOVIN;A0A3Q1MUR2|A0A3Q1MUR2_BOVIN;A0A3Q1N5T5|A0A3Q1N5T5_BOVIN;A0AAA9SAE1|A0AAA9SAE1_BOVIN;A0AAA9SGI1|A0AAA9SGI1_BOVIN;A0AAA9SHI3|A0AAA9SHI3_BOVIN;A0AAA9SKR8|A0AAA9SKR8_BOVIN;A0AAA9SP68|A0AAA9SP68_BOVIN;A0AAA9SXP5|A0AAA9SXP5_BOVIN;A0AAA9T9G0|A0AAA9T9G0_BOVIN;A0AAA9TP80|A0AAA9TP80_BOVIN;E1BJ47|E1BJ47_BOVIN;E1BL04|E1BL04_B…	13160	44468
C-2.raw	38548	LPVP	4	98.1	98.1	4	425.277	1	31.8826	1.8587982E7	424.269	3.8		97 96 100 100	HCD	LPVP		4938	47993
C-2.raw	156941	YVGFDVDLWAALAK	14	98.1	98.1	14	784.408	2	115.579		1566.81	-4.3		92 94 100 100 100 100 100 99 99 100 99 98 98 96	HCD	YVGFDVDLWAALAK	A0A3Q1MM09|A0A3Q1MM09_BOVIN;A0AAA9S0R3|A0AAA9S0R3_BOVIN;A0AAA9SCV2|A0AAA9SCV2_BOVIN;A0AAA9SN79|A0AAA9SN79_BOVIN;E1BFI8|E1BFI8_BOVIN;E1BIN0|E1BIN0_BOVIN;F1MB71|F1MB71_BOVIN;F6RIX5|F6RIX5_BOVIN	0	219252
C-2.raw	73313	FQSEEQQQMEDELQDKLHPFAQTQ	24	98.1	98.1	24	978.783	3	58.8204	9.6378392E7	2933.31	4.9		84 90 100 100 100 100 100 100 100 100 100 100 99 99 100 100 100 100 97 92 97 98 100 100	HCD	FQSEEQQQMEDELQDKLHPFAQTQ	A0A3Q1LIQ3|A0A3Q1LIQ3_BOVIN;A0A3Q1LPA1|A0A3Q1LPA1_BOVIN;A0A3Q1LQX0|A0A3Q1LQX0_BOVIN;A0A3Q1LRR9|A0A3Q1LRR9_BOVIN;A0A3Q1LUD9|A0A3Q1LUD9_BOVIN;A0A3Q1LVI3|A0A3Q1LVI3_BOVIN;A0A3Q1LVV7|A0A3Q1LVV7_BOVIN;A0A3Q1LW91|A0A3Q1LW91_BOVIN;A0A3Q1LXE5|A0A3Q1LXE5_BOVIN;A0A3Q1M1Y7|A0A3Q1M1Y7_BOVIN;A0A3Q1M211|A0A3Q1M211_BOVIN;A0A3Q1M221|A0A3Q1M221_BOVIN;A0A3Q1M4X4|A0A3Q1M4X4_BOVIN;A0A3Q1M8Y2|A0A3Q1M8Y2_BOVIN;A0A3Q1M…	54871	97273
C-2.raw	40700	LPVP	4	98.1	98.1	4	425.277	1	31.8826	1.8587982E7	424.269	3.8		98 97 100 99	HCD	LPVP		4938	48004
C-2.raw	47792	VLPVP	5	98.1	98.1	5	524.346	1	39.7217	3.43906e+06	523.337	2.7		96 96 99 100 100	HCD	VLPVP	A0A3Q1LS11|A0A3Q1LS11_BOVIN;A0A3Q1M1G7|A0A3Q1M1G7_BOVIN;A0A3Q1MBZ7|A0A3Q1MBZ7_BOVIN;A0A3Q1MCC9|A0A3Q1MCC9_BOVIN;A0A3Q1MY21|A0A3Q1MY21_BOVIN;A0AAA9RXM5|A0AAA9RXM5_BOVIN;A0AAA9T9Y7|A0AAA9T9Y7_BOVIN;A6QNQ8|A6QNQ8_BOVIN;A7XYH9|SOBP_BOVIN;E1BCC6|E1BCC6_BOVIN;E1BDA2|E1BDA2_BOVIN;E1BH05|E1BH05_BOVIN;F1MCZ3|F1MCZ3_BOVIN;F1MDT8|F1MDT8_BOVIN;P02666|CASB_BOVIN	12456	62069
C-2.raw	48287	VLDLLSHVAK	10	98.1	98.1	10	365.558	3	39.5366	4992758	1093.65	3.1		91 91 100 100 100 100 100 100 100 100	HCD	VLDLLSHVAK	A0A3Q1LKW4|A0A3Q1LKW4_BOVIN;A0A3Q1LM54|A0A3Q1LM54_BOVIN;A0A3Q1LN46|A0A3Q1LN46_BOVIN;A0A3Q1LNE2|A0A3Q1LNE2_BOVIN;A0A3Q1LSF6|A0A3Q1LSF6_BOVIN;A0A3Q1LTZ2|A0A3Q1LTZ2_BOVIN;A0A3Q1LZR4|A0A3Q1LZR4_BOVIN;A0A3Q1M0Q6|A0A3Q1M0Q6_BOVIN;A0A3Q1M2W2|A0A3Q1M2W2_BOVIN;A0A3Q1M8I2|A0A3Q1M8I2_BOVIN;A0A3Q1M9W3|A0A3Q1M9W3_BOVIN;A0A3Q1MAR1|A0A3Q1MAR1_BOVIN;A0A3Q1MBT8|A0A3Q1MBT8_BOVIN;A0A3Q1MGE6|A0A3Q1MGE6_BOVIN;A0A3Q1M…	989	61754
C-2.raw	10769	LPTP	4	98.1	98.1	4	427.256	1	11.9462	6015563	426.248	3.2		100 98 99 96	HCD	LPTP		5137	11349
C-2.raw	49463	VLPVP	5	98.1	98.1	5	524.346	1	39.7217	3.43906e+06	523.337	2.7		95 97 99 100 100	HCD	VLPVP	A0A3Q1LS11|A0A3Q1LS11_BOVIN;A0A3Q1M1G7|A0A3Q1M1G7_BOVIN;A0A3Q1MBZ7|A0A3Q1MBZ7_BOVIN;A0A3Q1MCC9|A0A3Q1MCC9_BOVIN;A0A3Q1MY21|A0A3Q1MY21_BOVIN;A0AAA9RXM5|A0AAA9RXM5_BOVIN;A0AAA9T9Y7|A0AAA9T9Y7_BOVIN;A6QNQ8|A6QNQ8_BOVIN;A7XYH9|SOBP_BOVIN;E1BCC6|E1BCC6_BOVIN;E1BDA2|E1BDA2_BOVIN;E1BH05|E1BH05_BOVIN;F1MCZ3|F1MCZ3_BOVIN;F1MDT8|F1MDT8_BOVIN;P02666|CASB_BOVIN	12456	62083
C-2.raw	21365	LLVTQ	5	98.1	98.1	5	573.363	1	20.6839	1.87571648E8	572.353	3.9		98 98 100 99 95	HCD	LLVTQ	A0A3Q1LPA1|A0A3Q1LPA1_BOVIN;A0A3Q1LUN4|A0A3Q1LUN4_BOVIN;A0A3Q1LYZ8|A0A3Q1LYZ8_BOVIN;A0A3Q1M2B2|A0A3Q1M2B2_BOVIN;A0A3Q1M6G4|A0A3Q1M6G4_BOVIN;A0A3Q1MAA5|A0A3Q1MAA5_BOVIN;A0A3Q1MCK6|A0A3Q1MCK6_BOVIN;A0A3Q1MHV6|A0A3Q1MHV6_BOVIN;A0A3Q1MLN4|A0A3Q1MLN4_BOVIN;A0A3Q1N4J1|A0A3Q1N4J1_BOVIN;A0A452DIW5|A0A452DIW5_BOVIN;A0AAA9RZM4|A0AAA9RZM4_BOVIN;A0AAA9S1U7|A0AAA9S1U7_BOVIN;A0AAA9S484|A0AAA9S484_BOVIN;A0AAA9S…	16660	27973
C-2.raw	53236	LAALVELVDHK	11	98.1	98.1	11	403.241	3	42.8904	7.299544E7	1206.7	3.8		92 93 100 100 100 100 100 100 100 97 98	HCD	LAALVELVDHK	A0A3Q1N4J1|A0A3Q1N4J1_BOVIN;A0A452DIZ8|A0A452DIZ8_BOVIN;A0AAA9S0R3|A0AAA9S0R3_BOVIN;A0AAA9S9Q7|A0AAA9S9Q7_BOVIN;A0AAA9SCV2|A0AAA9SCV2_BOVIN;A0AAA9SGU1|A0AAA9SGU1_BOVIN;A0AAA9SN79|A0AAA9SN79_BOVIN;A0AAA9T278|A0AAA9T278_BOVIN;A0AAA9T300|A0AAA9T300_BOVIN;A0AAA9T5M5|A0AAA9T5M5_BOVIN;A0AAA9T6Z9|A0AAA9T6Z9_BOVIN;A0AAA9TFC9|A0AAA9TFC9_BOVIN;A0AAA9TNQ6|A0AAA9TNQ6_BOVIN;E1BBV1|E1BBV1_BOVIN;E1BE19|E1BE19_B…	3450	67940
C-2.raw	64261	GPFPL	5	98.1	98.1	5	530.3	1	52.6924	5.2403724E7	529.29	5.2		95 96 100 100 100	HCD	GPFPL	A0A3Q1M1G7|A0A3Q1M1G7_BOVIN;A0A3Q1M646|A0A3Q1M646_BOVIN;A0A3Q1MS88|A0A3Q1MS88_BOVIN;A0A3Q1MU40|A0A3Q1MU40_BOVIN;A0AAA9RXM5|A0AAA9RXM5_BOVIN;A0AAA9S258|A0AAA9S258_BOVIN;A0AAA9S8B5|A0AAA9S8B5_BOVIN;A0AAA9SED9|A0AAA9SED9_BOVIN;A0AAA9T997|A0AAA9T997_BOVIN;A0AAA9T9Y7|A0AAA9T9Y7_BOVIN;A0AAA9TJY0|A0AAA9TJY0_BOVIN;A0AAA9TTP7|A0AAA9TTP7_BOVIN;E1AXU0|E1AXU0_BOVIN;E1B842|E1B842_BOVIN;E1BCC6|E1BCC6_BOVIN;E1B…	12861	86306
C-2.raw	78647	PFPLL	5	98.1	98.1	5	586.363	1	63.9366	5.741032E7	585.353	5		96 97 98 100 100	HCD	PFPLL	A0A3Q1M1G7|A0A3Q1M1G7_BOVIN;A0A3Q1M751|A0A3Q1M751_BOVIN;A0A3Q1MS88|A0A3Q1MS88_BOVIN;A0A3Q1MU40|A0A3Q1MU40_BOVIN;A0A3Q1NCG2|A0A3Q1NCG2_BOVIN;A0A3Q1ND94|A0A3Q1ND94_BOVIN;A0AAA9RXM5|A0AAA9RXM5_BOVIN;A0AAA9S3X3|A0AAA9S3X3_BOVIN;A0AAA9S4A2|A0AAA9S4A2_BOVIN;A0AAA9SCA0|A0AAA9SCA0_BOVIN;A0AAA9SRG0|A0AAA9SRG0_BOVIN;A0AAA9SW34|A0AAA9SW34_BOVIN;A0AAA9T9Y7|A0AAA9T9Y7_BOVIN;E1AXU0|E1AXU0_BOVIN;F1MC27|F1MC27_B…	18001	107035
C-2.raw	48959	VLPVP	5	98.1	98.1	5	524.346	1	39.7217	3.43906e+06	523.337	2.7		95 97 99 100 100	HCD	VLPVP	A0A3Q1LS11|A0A3Q1LS11_BOVIN;A0A3Q1M1G7|A0A3Q1M1G7_BOVIN;A0A3Q1MBZ7|A0A3Q1MBZ7_BOVIN;A0A3Q1MCC9|A0A3Q1MCC9_BOVIN;A0A3Q1MY21|A0A3Q1MY21_BOVIN;A0AAA9RXM5|A0AAA9RXM5_BOVIN;A0AAA9T9Y7|A0AAA9T9Y7_BOVIN;A6QNQ8|A6QNQ8_BOVIN;A7XYH9|SOBP_BOVIN;E1BCC6|E1BCC6_BOVIN;E1BDA2|E1BDA2_BOVIN;E1BH05|E1BH05_BOVIN;F1MCZ3|F1MCZ3_BOVIN;F1MDT8|F1MDT8_BOVIN;P02666|CASB_BOVIN	12456	62076
C-2.raw	41918	LPLP	4	98.1	98.1	4	439.294	1	36.2892	1.2617568E7	438.284	5.1		95 98 100 99	HCD	LPLP		6108	56236
C-2.raw	29738	EPVL	4	98.1	98.1	4	457.268	1	25.9846	1.887718E7	456.258	4.3		98 95 100 99	HCD	EPVL		7651	36776
C-2.raw	40618	LPVP	4	98.1	98.1	4	425.277	1	31.8826	1.8587982E7	424.269	3.8		98 97 99 99	HCD	LPVP		4938	48002
C-2.raw	30011	TSTVV	5	98.1	98.1	5	506.285	1	26.679	937643	505.275	5.8		92 99 100 100 100	HCD	TSTVV	A0A3Q1M2Z8|A0A3Q1M2Z8_BOVIN;A0A3Q1MCK6|A0A3Q1MCK6_BOVIN;A0AAA9SGI1|A0AAA9SGI1_BOVIN;A0AAA9T2U2|A0AAA9T2U2_BOVIN;A0AAA9T8H9|A0AAA9T8H9_BOVIN;E1BPM7|E1BPM7_BOVIN;F1MW73|F1MW73_BOVIN	11224	37998
C-2.raw	48643	QVTLDAYYAER	11	98.1	98.1	11	664.83	2	40.1044		1327.64	4		95 99 100 100 100 100 99 97 94 97 98	HCD	QVTLDAYYAER	A0A3Q1LS11|A0A3Q1LS11_BOVIN;A0A3Q1M2W2|A0A3Q1M2W2_BOVIN;A0A3Q1N2K8|A0A3Q1N2K8_BOVIN;A0AAA9T3F4|A0AAA9T3F4_BOVIN;A0AAA9TJR2|A0AAA9TJR2_BOVIN;E1B8E7|E1B8E7_BOVIN;E1BCR2|E1BCR2_BOVIN;E1BH05|E1BH05_BOVIN;F1MIB3|F1MIB3_BOVIN;F1MRT9|F1MRT9_BOVIN	0	62737
C-2.raw	79085	PFPLL	5	98.1	98.1	5	586.363	1	63.9366	5.741032E7	585.353	5		96 97 98 99 100	HCD	PFPLL	A0A3Q1M1G7|A0A3Q1M1G7_BOVIN;A0A3Q1M751|A0A3Q1M751_BOVIN;A0A3Q1MS88|A0A3Q1MS88_BOVIN;A0A3Q1MU40|A0A3Q1MU40_BOVIN;A0A3Q1NCG2|A0A3Q1NCG2_BOVIN;A0A3Q1ND94|A0A3Q1ND94_BOVIN;A0AAA9RXM5|A0AAA9RXM5_BOVIN;A0AAA9S3X3|A0AAA9S3X3_BOVIN;A0AAA9S4A2|A0AAA9S4A2_BOVIN;A0AAA9SCA0|A0AAA9SCA0_BOVIN;A0AAA9SRG0|A0AAA9SRG0_BOVIN;A0AAA9SW34|A0AAA9SW34_BOVIN;A0AAA9T9Y7|A0AAA9T9Y7_BOVIN;E1AXU0|E1AXU0_BOVIN;F1MC27|F1MC27_B…	18001	107037
C-2.raw	19642	TAQVTSTV	8	98.1	98.1	8	806.429	1	17.8206	1.6125848E8	805.418	4.2		94 93 99 100 100 100 100 99	HCD	TAQVTSTV	A0A3Q1LK71|A0A3Q1LK71_BOVIN;A0A3Q1LS11|A0A3Q1LS11_BOVIN;A0A3Q1M5W3|A0A3Q1M5W3_BOVIN;A0A3Q1MKM2|A0A3Q1MKM2_BOVIN;A0A3Q1MMX7|A0A3Q1MMX7_BOVIN;A0A3Q1MPH9|A0A3Q1MPH9_BOVIN;A0AAA9RYG1|A0AAA9RYG1_BOVIN;A0AAA9S4A7|A0AAA9S4A7_BOVIN;A0AAA9SRV3|A0AAA9SRV3_BOVIN;A0AAA9T5M5|A0AAA9T5M5_BOVIN;A0AAA9T6J5|A0AAA9T6J5_BOVIN;A0AAA9T6Z9|A0AAA9T6Z9_BOVIN;A0AAF6DME5|A0AAF6DME5_BOVIN;A7Z063|WASH1_BOVIN;E1BDF7|E1BDF7_BO…	40195	22301
C-2.raw	42211	LPYP	4	98.1	98.1	4	489.273	1	34.4605	1.703197E7	488.264	4.7		97 95 100 100	HCD	LPYP		10057	52731
C-2.raw	51598	PLGSENSGKTTM(+15.99)PLW	15	98.1	98.1	15	817.402	2	41.5553	5.5634093E8	1632.78	5.1	Oxidation (M)	99 99 96 97 100 100 100 99 90 94 99 100 100 100 100	HCD	PLGSENSGKTTM(+15.99)PLW	A0A3Q1LHJ4|A0A3Q1LHJ4_BOVIN;A0A3Q1LIU1|A0A3Q1LIU1_BOVIN;A0A3Q1LJU8|A0A3Q1LJU8_BOVIN;A0A3Q1LQN7|A0A3Q1LQN7_BOVIN;A0A3Q1LQW6|A0A3Q1LQW6_BOVIN;A0A3Q1LTZ2|A0A3Q1LTZ2_BOVIN;A0A3Q1MBT8|A0A3Q1MBT8_BOVIN;A0A3Q1MBY8|A0A3Q1MBY8_BOVIN;A0A3Q1MFR5|A0A3Q1MFR5_BOVIN;A0A3Q1MHJ3|A0A3Q1MHJ3_BOVIN;A0A3Q1MJE5|A0A3Q1MJE5_BOVIN;A0A3Q1NIZ0|A0A3Q1NIZ0_BOVIN;A0A3Q8ABR9|A0A3Q8ABR9_BOVIN;A0A452DJ45|A0A452DJ45_BOVIN;A0AAA9R…	41326	65572
C-2.raw	90749	RLDENLLRF	9	98	98	9	588.329	2	70.5158	1.56847e+06	1174.65	-2		99 99 100 98 95 96 100 98 99	HCD	RLDENLLRF	A0A3Q1LRM3|A0A3Q1LRM3_BOVIN;A0A3Q1M5M7|A0A3Q1M5M7_BOVIN;A0A3Q1MJE5|A0A3Q1MJE5_BOVIN;A0A3Q1N7F5|A0A3Q1N7F5_BOVIN;E1B9Z2|E1B9Z2_BOVIN;E1BAA0|E1BAA0_BOVIN;E1BK38|E1BK38_BOVIN;E1BMZ9|E1BMZ9_BOVIN;G5E5W9|G5E5W9_BOVIN;P02662|CASA1_BOVIN	18215	120137
C-2.raw	59342	A(+42.01)PQLKESGPSLVKPSQTL	18	98	98	18	961.537	2	47.9038	1.2790053E7	1921.05	4.2	Acetylation (N-term)	93 85 97 100 100 100 100 100 98 97 100 100 100 100 99 98 99 100	HCD	A(+42.01)PQLKESGPSLVKPSQTL	A0A3Q1LFZ4|A0A3Q1LFZ4_BOVIN;A0A3Q1LLT0|A0A3Q1LLT0_BOVIN;A0A3Q1LLX1|A0A3Q1LLX1_BOVIN;A0A3Q1LM54|A0A3Q1LM54_BOVIN;A0A3Q1LNR7|A0A3Q1LNR7_BOVIN;A0A3Q1LPA1|A0A3Q1LPA1_BOVIN;A0A3Q1LQX0|A0A3Q1LQX0_BOVIN;A0A3Q1LSF6|A0A3Q1LSF6_BOVIN;A0A3Q1LZR4|A0A3Q1LZR4_BOVIN;A0A3Q1M0Q6|A0A3Q1M0Q6_BOVIN;A0A3Q1M2B2|A0A3Q1M2B2_BOVIN;A0A3Q1M3A8|A0A3Q1M3A8_BOVIN;A0A3Q1M458|A0A3Q1M458_BOVIN;A0A3Q1M8I2|A0A3Q1M8I2_BOVIN;A0A3Q1M…	53649	77806
C-2.raw	92975	RLDENLLRF	9	98	98	9	588.328	2	71.7796	1.2324e+06	1174.65	-3.5		99 99 99 98 95 97 99 97 98	HCD	RLDENLLRF	A0A3Q1LPA1|A0A3Q1LPA1_BOVIN;A0A3Q1LQL9|A0A3Q1LQL9_BOVIN;A0A3Q1LRM3|A0A3Q1LRM3_BOVIN;A0A3Q1LS11|A0A3Q1LS11_BOVIN;A0A3Q1LTZ2|A0A3Q1LTZ2_BOVIN;A0A3Q1LWV1|A0A3Q1LWV1_BOVIN;A0A3Q1M5M7|A0A3Q1M5M7_BOVIN;A0A3Q1M761|A0A3Q1M761_BOVIN;A0A3Q1M7X1|A0A3Q1M7X1_BOVIN;A0A3Q1MAG2|A0A3Q1MAG2_BOVIN;A0A3Q1MBT8|A0A3Q1MBT8_BOVIN;A0A3Q1MHY6|A0A3Q1MHY6_BOVIN;A0A3Q1MIC6|A0A3Q1MIC6_BOVIN;A0A3Q1MJE5|A0A3Q1MJE5_BOVIN;A0A3Q1M…	18213	122690
C-2.raw	34316	VLGPV	5	98	98	5	484.315	1	30.0428	556517	483.306	5		98 98 98 98 98	HCD	VLGPV	A0A3Q1LM54|A0A3Q1LM54_BOVIN;A0A3Q1LS11|A0A3Q1LS11_BOVIN;A0AAA9S4S4|A0AAA9S4S4_BOVIN;A0AAA9SCT4|A0AAA9SCT4_BOVIN;A0AAA9T3R5|A0AAA9T3R5_BOVIN;A0AAA9T9Y7|A0AAA9T9Y7_BOVIN;E1B8K0|E1B8K0_BOVIN;E1BH05|E1BH05_BOVIN;F1MBC6|F1MBC6_BOVIN;P02666|CASB_BOVIN;P02702|FOLR1_BOVIN	9740	44395
C-2.raw	55810	WALVELVDHK	10	98	98	10	403.894	3	45.2086		1208.66	4		90 95 99 100 100 100 100 100 98 99	HCD	WALVELVDHK	A0A3Q1N4J1|A0A3Q1N4J1_BOVIN;A0A452DIZ8|A0A452DIZ8_BOVIN;A0AAA9SGU1|A0AAA9SGU1_BOVIN;A0AAA9SWD2|A0AAA9SWD2_BOVIN;A0AAA9T300|A0AAA9T300_BOVIN;A0AAA9T6Z9|A0AAA9T6Z9_BOVIN;A0AAA9TCM9|A0AAA9TCM9_BOVIN;A0AAA9TFC9|A0AAA9TFC9_BOVIN;E1BGT1|E1BGT1_BOVIN;E1BHT5|E1BHT5_BOVIN;F1MCU5|F1MCU5_BOVIN;F1MCX7|F1MCX7_BOVIN;F1N6Y9|F1N6Y9_BOVIN;P34955|A1AT_BOVIN	0	72326
C-2.raw	33725	PGFP	4	98	98	4	417.215	1	30.3285	1.3680237E7	416.206	4.1		97 96 100 100	HCD	PGFP		4378	44979
C-2.raw	25218	PLGSEDSGKTTMP	13	98	98	13	660.314	2	23.514	2.7895898E7	1318.61	3.8		99 100 100 99 99 98 95 91 96 99 99 100 100	HCD	PLGSEDSGKTTMP	A0A3Q1LHJ4|A0A3Q1LHJ4_BOVIN;A0A3Q1MHJ3|A0A3Q1MHJ3_BOVIN;A0A3Q1MIJ1|A0A3Q1MIJ1_BOVIN;A0A3Q1MJE5|A0A3Q1MJE5_BOVIN;A0A3Q8ABR9|A0A3Q8ABR9_BOVIN;A0A452DJ45|A0A452DJ45_BOVIN;A0AAA9RWX3|A0AAA9RWX3_BOVIN;A0AAA9S451|A0AAA9S451_BOVIN;A0AAA9SV08|A0AAA9SV08_BOVIN;A0AAA9SY59|A0AAA9SY59_BOVIN;A0AAA9THB0|A0AAA9THB0_BOVIN;A6QQ94|DMTA2_BOVIN;E1B914|E1B914_BOVIN;E1BA93|E1BA93_BOVIN;E1BP48|E1BP48_BOVIN;F1MI56|F1MI5…	24996	32272
C-2.raw	29939	EPVL	4	98	98	4	457.268	1	25.9846	1.887718E7	456.258	4.3		98 95 100 99	HCD	EPVL		7651	36779
C-2.raw	66852	LLFLLR	6	98	98	6	387.767	2	53.0821	95691	773.516	3.6		100 99 99 96 98 96	HCD	LLFLLR	A0A140T835|A0A140T835_BOVIN;A0A3Q1LPF9|A0A3Q1LPF9_BOVIN;A0A3Q1LW10|A0A3Q1LW10_BOVIN;A0A3Q1LYZ8|A0A3Q1LYZ8_BOVIN;A0A3Q1MBZ7|A0A3Q1MBZ7_BOVIN;A0A3Q1MHT1|A0A3Q1MHT1_BOVIN;A0A3Q1N325|A0A3Q1N325_BOVIN;A0A3Q1NE05|A0A3Q1NE05_BOVIN;A0AAA9TMQ4|A0AAA9TMQ4_BOVIN;A0AAF6DME5|A0AAF6DME5_BOVIN;E1BDA2|E1BDA2_BOVIN;E1BHI7|E1BHI7_BOVIN;E1BK38|E1BK38_BOVIN;F1MD60|F1MD60_BOVIN;F1MIM4|F1MIM4_BOVIN;F1MM24|F1MM24_BOVIN…	2377	86986
C-2.raw	32445	VTVDAAEALQK	11	98	98	11	572.817	2	28.5023		1143.61	6		97 99 100 100 100 98 99 99 98 95 94	HCD	VTVDAAEALQK	A0A3Q1LIB4|A0A3Q1LIB4_BOVIN;A0A3Q1M466|A0A3Q1M466_BOVIN;A0A3Q1M906|A0A3Q1M906_BOVIN;A0A3Q1MAA5|A0A3Q1MAA5_BOVIN;A0A3Q1MM84|A0A3Q1MM84_BOVIN;A0A3Q1MMU8|A0A3Q1MMU8_BOVIN;A0A3Q1MPT8|A0A3Q1MPT8_BOVIN;A0A3Q1MUY0|A0A3Q1MUY0_BOVIN;A0A452DI25|A0A452DI25_BOVIN;A0AAA9RW63|A0AAA9RW63_BOVIN;A0AAA9S669|A0AAA9S669_BOVIN;A0AAA9SGC7|A0AAA9SGC7_BOVIN;A0AAA9SMJ4|A0AAA9SMJ4_BOVIN;A0AAA9SMS5|A0AAA9SMS5_BOVIN;A0AAA9S…	0	41421
C-2.raw	56174	PLGSEDSGKTTM(+15.99)PLW	15	98	98	15	817.897	2	46.8675	5.9293024E8	1633.77	7.9	Oxidation (M)	99 100 100 100 100 100 100 97 91 93 93 99 99 100 100	HCD	PLGSEDSGKTTM(+15.99)PLW	A0A3Q1LHJ4|A0A3Q1LHJ4_BOVIN;A0A3Q1MHJ3|A0A3Q1MHJ3_BOVIN;A0A3Q1MIJ1|A0A3Q1MIJ1_BOVIN;A0A3Q1MJE5|A0A3Q1MJE5_BOVIN;A0A3Q8ABR9|A0A3Q8ABR9_BOVIN;A0A452DJ45|A0A452DJ45_BOVIN;A0AAA9RWX3|A0AAA9RWX3_BOVIN;A0AAA9S3X3|A0AAA9S3X3_BOVIN;A0AAA9S451|A0AAA9S451_BOVIN;A0AAA9SAE1|A0AAA9SAE1_BOVIN;A0AAA9SR54|A0AAA9SR54_BOVIN;A0AAA9SRG0|A0AAA9SRG0_BOVIN;A0AAA9SV08|A0AAA9SV08_BOVIN;A0AAA9SY59|A0AAA9SY59_BOVIN;A0AAA9T…	41406	75522
C-2.raw	94279	SVALDELLELAR	12	98	98	12	664.878	2	72.6338	2.95871e+06	1327.73	5.5		91 93 100 100 100 100 100 100 100 97 97 98	HCD	SVALDELLELAR	A0A3Q1LNE2|A0A3Q1LNE2_BOVIN;A0A3Q1LRM3|A0A3Q1LRM3_BOVIN;A0A3Q1LS91|A0A3Q1LS91_BOVIN;A0A3Q1LWI0|A0A3Q1LWI0_BOVIN;A0A3Q1M202|A0A3Q1M202_BOVIN;A0A3Q1M2B2|A0A3Q1M2B2_BOVIN;A0A3Q1M2W2|A0A3Q1M2W2_BOVIN;A0A3Q1M5M7|A0A3Q1M5M7_BOVIN;A0A3Q1M751|A0A3Q1M751_BOVIN;A0A3Q1M761|A0A3Q1M761_BOVIN;A0A3Q1MCC9|A0A3Q1MCC9_BOVIN;A0A3Q1MCE6|A0A3Q1MCE6_BOVIN;A0A3Q1MHV6|A0A3Q1MHV6_BOVIN;A0A3Q1MIC6|A0A3Q1MIC6_BOVIN;A0A3Q1M…	25427	124547
C-2.raw	69760	A(+42.01)AWTVLYR	8	98	98	8	511.277	2	55.1085		1020.54	1.1	Acetylation (N-term)	97 98 99 99 99 98 96 97	HCD	A(+42.01)AWTVLYR	A0A3Q1M2B2|A0A3Q1M2B2_BOVIN;A0A3Q1MHV6|A0A3Q1MHV6_BOVIN;G3X6K9|G3X6K9_BOVIN	0	90515
C-2.raw	69181	PLGSEDSGKTTMPLW	15	98	98	15	809.896	2	57.8035	1.78415923E9	1617.77	4.7		94 93 99 99 100 100 100 98 91 96 99 100 100 100 100	HCD	PLGSEDSGKTTMPLW	A0A3Q1LHJ4|A0A3Q1LHJ4_BOVIN;A0A3Q1MHJ3|A0A3Q1MHJ3_BOVIN;A0A3Q1MIJ1|A0A3Q1MIJ1_BOVIN;A0A3Q1MJE5|A0A3Q1MJE5_BOVIN;A0A3Q8ABR9|A0A3Q8ABR9_BOVIN;A0A452DJ45|A0A452DJ45_BOVIN;A0AAA9RWX3|A0AAA9RWX3_BOVIN;A0AAA9S451|A0AAA9S451_BOVIN;A0AAA9SAE1|A0AAA9SAE1_BOVIN;A0AAA9SR54|A0AAA9SR54_BOVIN;A0AAA9SV08|A0AAA9SV08_BOVIN;A0AAA9SY59|A0AAA9SY59_BOVIN;A0AAA9TG43|A0AAA9TG43_BOVIN;A0AAA9THB0|A0AAA9THB0_BOVIN;A0AAA9T…	40553	95331
C-2.raw	41967	LELLAHNELSGR	12	98	98	12	451.251	3	32.6308	1.70043312E8	1350.73	3.9		99 100 100 100 100 100 99 99 96 93 92 97	HCD	LELLAHNELSGR	A0A3Q1LRF8|A0A3Q1LRF8_BOVIN;A0A3Q1LSX9|FMNL2_BOVIN;A0A3Q1M2R1|A0A3Q1M2R1_BOVIN;A0A3Q1ME49|A0A3Q1ME49_BOVIN;A0A3Q1MHJ3|A0A3Q1MHJ3_BOVIN;A0A3Q1MPG9|A0A3Q1MPG9_BOVIN;A0A3Q1MPT8|A0A3Q1MPT8_BOVIN;A0A3Q1MUY0|A0A3Q1MUY0_BOVIN;A0A3Q1N357|A0A3Q1N357_BOVIN;A0A3Q1NNA8|A0A3Q1NNA8_BOVIN;A0A3S5ZP47|A0A3S5ZP47_BOVIN;A0AAA9RWX3|A0AAA9RWX3_BOVIN;A0AAA9S3H0|A0AAA9S3H0_BOVIN;A0AAA9SHV0|A0AAA9SHV0_BOVIN;A0AAA9SNC8|A…	7156	49541
C-2.raw	82832	PFPLL	5	98	98	5	586.363	1	63.9366	5.741032E7	585.353	5		98 98 98 98 98	HCD	PFPLL	A0A3Q1LN46|A0A3Q1LN46_BOVIN;A0A3Q1M1G7|A0A3Q1M1G7_BOVIN;A0A3Q1M751|A0A3Q1M751_BOVIN;A0A3Q1M9W3|A0A3Q1M9W3_BOVIN;A0A3Q1MS88|A0A3Q1MS88_BOVIN;A0A3Q1MU40|A0A3Q1MU40_BOVIN;A0A3Q1NCG2|A0A3Q1NCG2_BOVIN;A0A3Q1ND94|A0A3Q1ND94_BOVIN;A0AAA9RXM5|A0AAA9RXM5_BOVIN;A0AAA9S3X3|A0AAA9S3X3_BOVIN;A0AAA9S4A2|A0AAA9S4A2_BOVIN;A0AAA9SCA0|A0AAA9SCA0_BOVIN;A0AAA9SRG0|A0AAA9SRG0_BOVIN;A0AAA9SW34|A0AAA9SW34_BOVIN;A0AAA9T…	18001	107049
C-2.raw	74919	DENLLRF	7	98	98	7	453.741	2	58.866		905.461	6.8		98 98 97 99 99 98 97	HCD	DENLLRF	A0A3Q1LPA1|A0A3Q1LPA1_BOVIN;A0A3Q1LVP0|A0A3Q1LVP0_BOVIN;A0A3Q1MHH5|A0A3Q1MHH5_BOVIN;A0A3Q1MJE5|A0A3Q1MJE5_BOVIN;A0A3Q1N7F5|A0A3Q1N7F5_BOVIN;A0A452DJ24|A0A452DJ24_BOVIN;A0A452DJ45|A0A452DJ45_BOVIN;A0AAA9S451|A0AAA9S451_BOVIN;A0AAA9S484|A0AAA9S484_BOVIN;A0AAA9S911|A0AAA9S911_BOVIN;A0AAA9SBQ4|A0AAA9SBQ4_BOVIN;A0AAA9T0L5|A0AAA9T0L5_BOVIN;A0AAA9TNA9|A0AAA9TNA9_BOVIN;A6QQ94|DMTA2_BOVIN;E1B9Z2|E1B9Z2_BO…	0	97364
C-2.raw	70508	LSTSLDVVYALK	12	97.9	97.9	12	654.877	2	57.1156	7.1633552E7	1307.73	4.9		88 91 100 100 100 100 100 100 100 99 99 99	HCD	LSTSLDVVYALK	A0A3Q1LM54|A0A3Q1LM54_BOVIN;A0A3Q1LXM2|A0A3Q1LXM2_BOVIN;A0A3Q1MMX7|A0A3Q1MMX7_BOVIN;A0A3Q1MPT8|A0A3Q1MPT8_BOVIN;A0A3Q1MUY0|A0A3Q1MUY0_BOVIN;A0A3Q1N4J1|A0A3Q1N4J1_BOVIN;A0A3Q1NJ09|A0A3Q1NJ09_BOVIN;A0AAA9RTL5|A0AAA9RTL5_BOVIN;A0AAA9T5M5|A0AAA9T5M5_BOVIN;A0AAA9T6J5|A0AAA9T6J5_BOVIN;A0AAA9T9G0|A0AAA9T9G0_BOVIN;A0AAA9TZ13|A0AAA9TZ13_BOVIN;A0AAA9U073|A0AAA9U073_BOVIN;A0AAA9U1Y4|A0AAA9U1Y4_BOVIN;E1BD73|…	24570	94055
C-2.raw	28892	VPYP	4	97.9	97.9	4	475.258	1	25.1794	9559867	474.248	5.9		97 95 100 100	HCD	VPYP		9026	35318
C-2.raw	27628	MPLQA	5	97.9	97.9	5	559.293	1	24.8384	2.42205e+06	558.284	4.5		99 100 100 94 97	HCD	MPLQA	A0AAA9S497|A0AAA9S497_BOVIN;A0AAA9SGU1|A0AAA9SGU1_BOVIN;A0AAA9SJV8|A0AAA9SJV8_BOVIN;A0AAA9SRV3|A0AAA9SRV3_BOVIN;A0AAA9T3I2|A0AAA9T3I2_BOVIN;A0AAA9T3R5|A0AAA9T3R5_BOVIN;A0AAA9T9Y7|A0AAA9T9Y7_BOVIN;A4FV52|VGLU1_BOVIN;A7Z063|WASH1_BOVIN;E1B8K0|E1B8K0_BOVIN;E1BD77|E1BD77_BOVIN;E1BJS3|E1BJS3_BOVIN;F1MPW8|F1MPW8_BOVIN;F1MTP1|F1MTP1_BOVIN;P02666|CASB_BOVIN	15505	34782
C-2.raw	28721	EPVL	4	97.9	97.9	4	457.268	1	25.9846	1.887718E7	456.258	4.3		98 95 99 99	HCD	EPVL		7651	36769
C-2.raw	77115	LPLPL	5	97.9	97.9	5	552.378	1	61.5966	3.44567e+06	551.368	4.8		92 98 100 100 100	HCD	LPLPL	A0A140T835|A0A140T835_BOVIN;A0A3Q1LLX1|A0A3Q1LLX1_BOVIN;A0A3Q1LM54|A0A3Q1LM54_BOVIN;A0A3Q1LPF6|A0A3Q1LPF6_BOVIN;A0A3Q1LTK5|A0A3Q1LTK5_BOVIN;A0A3Q1LWY2|A0A3Q1LWY2_BOVIN;A0A3Q1LXE5|A0A3Q1LXE5_BOVIN;A0A3Q1LZU4|A0A3Q1LZU4_BOVIN;A0A3Q1M0F7|A0A3Q1M0F7_BOVIN;A0A3Q1M221|A0A3Q1M221_BOVIN;A0A3Q1M2Z8|A0A3Q1M2Z8_BOVIN;A0A3Q1M3Y2|A0A3Q1M3Y2_BOVIN;A0A3Q1M761|A0A3Q1M761_BOVIN;A0A3Q1M7X1|A0A3Q1M7X1_BOVIN;A0A3Q1M…	14875	102622
C-2.raw	108996	LLAQVVSSLTSSLR	14	97.9	97.9	14	737.44	2	82.7903	5935151	1472.86	6.8		100 100 100 100 100 100 100 99 99 98 97 91 93 95	HCD	LLAQVVSSLTSSLR	A0A3Q1LIU1|A0A3Q1LIU1_BOVIN;A0A3Q1LQR2|A0A3Q1LQR2_BOVIN;A0A3Q1LRM3|A0A3Q1LRM3_BOVIN;A0A3Q1LSF6|A0A3Q1LSF6_BOVIN;A0A3Q1M153|A0A3Q1M153_BOVIN;A0A3Q1M1G7|A0A3Q1M1G7_BOVIN;A0A3Q1M1P4|A0A3Q1M1P4_BOVIN;A0A3Q1M1Z2|A0A3Q1M1Z2_BOVIN;A0A3Q1M2Z8|A0A3Q1M2Z8_BOVIN;A0A3Q1M466|A0A3Q1M466_BOVIN;A0A3Q1M5M7|A0A3Q1M5M7_BOVIN;A0A3Q1MA84|A0A3Q1MA84_BOVIN;A0A3Q1MB24|A0A3Q1MB24_BOVIN;A0A3Q1MB82|A0A3Q1MB82_BOVIN;A0A3Q1M…	33561	143983
C-2.raw	32914	KPVHLTAAMGYK	12	97.9	97.9	12	439.246	3	28.859	351511	1314.71	3.2		97 97 99 100 100 99 99 99 95 97 98 95	HCD	KPVHLTAAMGYK	A0A3Q1LXM2|A0A3Q1LXM2_BOVIN;A0A3Q1M4G0|A0A3Q1M4G0_BOVIN;A0A3Q1MCC9|A0A3Q1MCC9_BOVIN;A0A3Q1MY21|A0A3Q1MY21_BOVIN;A0AAA9T3I2|A0AAA9T3I2_BOVIN;E1BD77|E1BD77_BOVIN;F1MUC5|F1MUC5_BOVIN	6092	42082
C-2.raw	25590	VPYP	4	97.9	97.9	4	475.258	1	24.5565	6476179	474.248	5.7		97 96 100 100	HCD	VPYP		9025	34170
C-2.raw	19589	FAAHTGAQALAGR	13	97.9	97.9	13	424.228	3	19.0173	8584030	1269.66	4.5		90 92 98 99 100 100 99 100 100 100 99 98 99	HCD	FAAHTGAQALAGR	A0A3Q1LM54|A0A3Q1LM54_BOVIN;A0A3Q1LN46|A0A3Q1LN46_BOVIN;A0A3Q1LQL9|A0A3Q1LQL9_BOVIN;A0A3Q1LQV6|A0A3Q1LQV6_BOVIN;A0A3Q1LS11|A0A3Q1LS11_BOVIN;A0A3Q1LY87|A0A3Q1LY87_BOVIN;A0A3Q1M0Q6|A0A3Q1M0Q6_BOVIN;A0A3Q1M1Y7|A0A3Q1M1Y7_BOVIN;A0A3Q1M2W2|A0A3Q1M2W2_BOVIN;A0A3Q1M3X2|A0A3Q1M3X2_BOVIN;A0A3Q1M4U6|A0A3Q1M4U6_BOVIN;A0A3Q1M751|A0A3Q1M751_BOVIN;A0A3Q1M8I2|A0A3Q1M8I2_BOVIN;A0A3Q1M906|A0A3Q1M906_BOVIN;A0A3Q1M…	4847	24422
C-2.raw	58563	TM(+15.99)PLW	5	97.9	97.9	5	663.32	1	47.7856	6.25602e+06	662.31	5	Oxidation (M)	95 96 99 100 100	HCD	TM(+15.99)PLW	A0A3Q1MJE5|A0A3Q1MJE5_BOVIN;A0AAA9TG43|A0AAA9TG43_BOVIN;P02662|CASA1_BOVIN	25244	77560
C-2.raw	27662	Y(+42.01)YNQEQPLRCEKEE	14	97.9	97.9	14	935.914	2	25.1231	848415	1869.82	-3.7	Acetylation (N-term)	92 91 98 98 100 99 99 99 99 98 99 100 100 100	HCD	Y(+42.01)YNQEQPLRCEKEE	A0A3Q1LM54|A0A3Q1LM54_BOVIN;A0A3Q1LRT9|A0A3Q1LRT9_BOVIN;A0A3Q1LSC1|A0A3Q1LSC1_BOVIN;A0A3Q1LU21|A0A3Q1LU21_BOVIN;A0A3Q1LYZ8|A0A3Q1LYZ8_BOVIN;A0A3Q1M0B1|A0A3Q1M0B1_BOVIN;A0A3Q1M7A5|A0A3Q1M7A5_BOVIN;A0A3Q1MAR1|A0A3Q1MAR1_BOVIN;A0A3Q1MCK6|A0A3Q1MCK6_BOVIN;A0A3Q1MK05|A0A3Q1MK05_BOVIN;A0A3Q1MMU8|A0A3Q1MMU8_BOVIN;A0A3Q1MR53|A0A3Q1MR53_BOVIN;A0A3Q1MTL1|A0A3Q1MTL1_BOVIN;A0A3Q1N716|A0A3Q1N716_BOVIN;A0A3Q1N…	51091	35201
C-2.raw	4956	PLGSENSG	8	97.9	97.9	8	760.35	1	7.0964	401214	759.34	4.1		100 100 100 100 100 92 94 98	HCD	PLGSENSG	A0A3Q1LIU1|A0A3Q1LIU1_BOVIN;A0A3Q1LJU8|A0A3Q1LJU8_BOVIN;A0A3Q1LQW6|A0A3Q1LQW6_BOVIN;A0A3Q1MFR5|A0A3Q1MFR5_BOVIN;A0A3Q1MHJ3|A0A3Q1MHJ3_BOVIN;A0A3Q1MJE5|A0A3Q1MJE5_BOVIN;A0A3Q8ABR9|A0A3Q8ABR9_BOVIN;A0A452DJ45|A0A452DJ45_BOVIN;A0AAA9RWX3|A0AAA9RWX3_BOVIN;A0AAA9S451|A0AAA9S451_BOVIN;A0AAA9SHT9|A0AAA9SHT9_BOVIN;A0AAA9SR54|A0AAA9SR54_BOVIN;A0AAA9SWN9|A0AAA9SWN9_BOVIN;A0AAA9SY59|A0AAA9SY59_BOVIN;A0AAA9S…	35671	4978
C-2.raw	79507	LPLPL	5	97.9	97.9	5	552.378	1	61.5966	3.44567e+06	551.368	4.8		92 99 100 100 99	HCD	LPLPL	A0A140T835|A0A140T835_BOVIN;A0A3Q1LLX1|A0A3Q1LLX1_BOVIN;A0A3Q1LM54|A0A3Q1LM54_BOVIN;A0A3Q1LPF6|A0A3Q1LPF6_BOVIN;A0A3Q1LTK5|A0A3Q1LTK5_BOVIN;A0A3Q1LWY2|A0A3Q1LWY2_BOVIN;A0A3Q1LXE5|A0A3Q1LXE5_BOVIN;A0A3Q1LZU4|A0A3Q1LZU4_BOVIN;A0A3Q1M0F7|A0A3Q1M0F7_BOVIN;A0A3Q1M221|A0A3Q1M221_BOVIN;A0A3Q1M2Z8|A0A3Q1M2Z8_BOVIN;A0A3Q1M3Y2|A0A3Q1M3Y2_BOVIN;A0A3Q1M761|A0A3Q1M761_BOVIN;A0A3Q1M7X1|A0A3Q1M7X1_BOVIN;A0A3Q1M…	14875	102625
C-2.raw	36851	LPVP	4	97.9	97.9	4	425.277	1	31.6527	3.71224e+06	424.269	3.8		96 96 100 100	HCD	LPVP		4937	47491
C-2.raw	42533	PLLV	4	97.9	97.9	4	441.31	1	36.0475	1.1987937E7	440.3	6.2		96 97 100 99	HCD	PLLV		6281	55753
C-2.raw	26451	A(+42.01)LVTQTMKG	9	97.9	97.9	9	495.764	2	24.2179		989.521	-7.6	Acetylation (N-term)	99 100 100 99 96 98 98 95 96	HCD	A(+42.01)LVTQTMKG	A0A3Q1LRR9|A0A3Q1LRR9_BOVIN;A0A3Q1LUN4|A0A3Q1LUN4_BOVIN;A0A3Q1LYZ8|A0A3Q1LYZ8_BOVIN;A0A3Q1M6G4|A0A3Q1M6G4_BOVIN;A0A3Q1M720|A0A3Q1M720_BOVIN;A0A3Q1MCK6|A0A3Q1MCK6_BOVIN;A0A3Q1MLN4|A0A3Q1MLN4_BOVIN;A0A3Q1N4J1|A0A3Q1N4J1_BOVIN;A0A452DIW5|A0A452DIW5_BOVIN;A0AAA9RVE8|A0AAA9RVE8_BOVIN;A0AAA9RZ74|A0AAA9RZ74_BOVIN;A0AAA9S424|A0AAA9S424_BOVIN;A0AAA9S484|A0AAA9S484_BOVIN;A0AAA9S5L9|A0AAA9S5L9_BOVIN;A0AAA9S…	0	33551
C-2.raw	83797	FPLLV	5	97.9	97.9	5	588.378	1	65.496	2.5547206E7	587.368	4.6		98 96 99 99 97	HCD	FPLLV	A0A3Q1LYV7|A0A3Q1LYV7_BOVIN;A0A3Q1M8A4|A0A3Q1M8A4_BOVIN;A0AAA9SCA0|A0AAA9SCA0_BOVIN;A0AAA9SW34|A0AAA9SW34_BOVIN;A0AAA9SZ26|A0AAA9SZ26_BOVIN;A0AAA9T9Y7|A0AAA9T9Y7_BOVIN;A0AAA9TGW8|A0AAA9TGW8_BOVIN;A0AAA9TQR4|A0AAA9TQR4_BOVIN;P02666|CASB_BOVIN	18228	109915
C-2.raw	96897	K(+42.01)PQGVLNENLLRF	13	97.9	97.9	13	785.446	2	74.8079	3.29264e+06	1568.87	5.7	Acetylation (N-term)	95 99 99 100 100 100 99 99 93 97 99 96 98	HCD	K(+42.01)PQGVLNENLLRF	A0A3Q1LM54|A0A3Q1LM54_BOVIN;A0A3Q1LSB9|A0A3Q1LSB9_BOVIN;A0A3Q1LTY8|A0A3Q1LTY8_BOVIN;A0A3Q1LTZ2|A0A3Q1LTZ2_BOVIN;A0A3Q1LYA4|A0A3Q1LYA4_BOVIN;A0A3Q1LZ90|A0A3Q1LZ90_BOVIN;A0A3Q1M906|A0A3Q1M906_BOVIN;A0A3Q1M970|A0A3Q1M970_BOVIN;A0A3Q1MBT8|A0A3Q1MBT8_BOVIN;A0A3Q1MCC9|A0A3Q1MCC9_BOVIN;A0A3Q1MJE5|A0A3Q1MJE5_BOVIN;A0A3Q1MY21|A0A3Q1MY21_BOVIN;A0A3Q1N5T5|A0A3Q1N5T5_BOVIN;A0AAA9RT42|A0AAA9RT42_BOVIN;A0AAA9R…	38467	128478
C-2.raw	18750	VSGGGHTSQLYAVR	14	97.9	97.9	14	716.375	2	18.4907	443789	1430.73	5.8		98 98 92 96 99 100 100 98 97 99 99 98 98 99	HCD	VSGGGHTSQLYAVR	A0A3Q1LIU1|A0A3Q1LIU1_BOVIN;A0A3Q1M970|A0A3Q1M970_BOVIN;A0AAA9S8H0|A0AAA9S8H0_BOVIN;A0AAA9S9L8|A0AAA9S9L8_BOVIN;A0AAA9SBR2|A0AAA9SBR2_BOVIN;A0AAA9SDI3|A0AAA9SDI3_BOVIN;A0AAA9SGP7|A0AAA9SGP7_BOVIN;A0AAA9SJ67|A0AAA9SJ67_BOVIN;A0AAA9SY59|A0AAA9SY59_BOVIN;A0AAA9T9R8|A0AAA9T9R8_BOVIN;A0AAA9TRF2|A0AAA9TRF2_BOVIN;A0AAA9U073|A0AAA9U073_BOVIN;E1BAF6|E1BAF6_BOVIN;E1BE18|E1BE18_BOVIN;F1MI56|F1MI56_BOVIN;F1M…	31209	23442
C-2.raw	43189	SAVGVLLYK	9	97.9	97.9	9	475.291	2	36.3016	3.95023e+06	948.564	4.2		91 96 100 100 100 100 100 99 96	HCD	SAVGVLLYK	A0A3Q1LHF1|A0A3Q1LHF1_BOVIN;A0A3Q1LIK1|A0A3Q1LIK1_BOVIN;A0A3Q1LLX1|A0A3Q1LLX1_BOVIN;A0A3Q1LM54|A0A3Q1LM54_BOVIN;A0A3Q1LTK5|A0A3Q1LTK5_BOVIN;A0A3Q1LXE5|A0A3Q1LXE5_BOVIN;A0A3Q1LY87|A0A3Q1LY87_BOVIN;A0A3Q1M0F7|A0A3Q1M0F7_BOVIN;A0A3Q1M211|A0A3Q1M211_BOVIN;A0A3Q1M2W2|A0A3Q1M2W2_BOVIN;A0A3Q1M4G0|A0A3Q1M4G0_BOVIN;A0A3Q1M751|A0A3Q1M751_BOVIN;A0A3Q1M7A5|A0A3Q1M7A5_BOVIN;A0A3Q1MA84|A0A3Q1MA84_BOVIN;A0A3Q1M…	9041	56265
C-2.raw	31844	M(+15.99)M(+15.99)QLEEGACHV	11	97.9	97.9	11	640.26	2	28.0671		1278.5	0.8	Oxidation (M)	98 96 99 100 100 100 96 94 96 98 99	HCD	M(+15.99)M(+15.99)QLEEGACHV	A0A3Q1LHJ4|A0A3Q1LHJ4_BOVIN;A0A3Q1LQV6|A0A3Q1LQV6_BOVIN;A0A3Q1LS91|A0A3Q1LS91_BOVIN;A0A3Q1LWI0|A0A3Q1LWI0_BOVIN;A0A3Q1LZ35|A0A3Q1LZ35_BOVIN;A0A3Q1M1Y7|A0A3Q1M1Y7_BOVIN;A0A3Q1M751|A0A3Q1M751_BOVIN;A0A3Q1MPH9|A0A3Q1MPH9_BOVIN;A0A3Q1N2K8|A0A3Q1N2K8_BOVIN;A0AAA9RYG1|A0AAA9RYG1_BOVIN;A0AAA9RZS9|A0AAA9RZS9_BOVIN;A0AAA9S5E6|A0AAA9S5E6_BOVIN;A0AAA9SC60|A0AAA9SC60_BOVIN;A0AAA9SCC0|A0AAA9SCC0_BOVIN;A0AAA9S…	0	40520
C-2.raw	28404	PLGSEDSGKTTMP	13	97.9	97.9	13	660.314	2	25.1794	8.5839672E7	1318.61	4.5		99 99 100 99 100 99 96 89 93 98 100 100 100	HCD	PLGSEDSGKTTMP	A0A3Q1LHJ4|A0A3Q1LHJ4_BOVIN;A0A3Q1MHJ3|A0A3Q1MHJ3_BOVIN;A0A3Q1MIJ1|A0A3Q1MIJ1_BOVIN;A0A3Q1MJE5|A0A3Q1MJE5_BOVIN;A0A3Q8ABR9|A0A3Q8ABR9_BOVIN;A0A452DJ45|A0A452DJ45_BOVIN;A0AAA9RWX3|A0AAA9RWX3_BOVIN;A0AAA9S451|A0AAA9S451_BOVIN;A0AAA9SAE1|A0AAA9SAE1_BOVIN;A0AAA9SV08|A0AAA9SV08_BOVIN;A0AAA9SY59|A0AAA9SY59_BOVIN;A0AAA9THB0|A0AAA9THB0_BOVIN;A6QQ94|DMTA2_BOVIN;E1B914|E1B914_BOVIN;E1BA93|E1BA93_BOVIN;E1BP…	24998	35342
C-2.raw	33008	LSAM(+15.99)LYEETR	10	97.9	97.9	10	614.8	2	28.8683	488467	1227.58	3.6	Oxidation (M)	99 100 100 100 100 100 100 98 89 93	HCD	LSAM(+15.99)LYEETR	E1BPV9|E1BPV9_BOVIN	20833	42101
C-2.raw	96897	K(+42.01)PQGVLNENLLRF	13	97.9	97.9	13	785.445	2	73.9334	2.1351514E7	1568.87	4.5	Acetylation (N-term)	95 99 99 100 100 100 99 99 93 97 99 96 98	HCD	K(+42.01)PQGVLNENLLRF	A0A3Q1LM54|A0A3Q1LM54_BOVIN;A0A3Q1LSB9|A0A3Q1LSB9_BOVIN;A0A3Q1LTY8|A0A3Q1LTY8_BOVIN;A0A3Q1LTZ2|A0A3Q1LTZ2_BOVIN;A0A3Q1LYA4|A0A3Q1LYA4_BOVIN;A0A3Q1LZ90|A0A3Q1LZ90_BOVIN;A0A3Q1M906|A0A3Q1M906_BOVIN;A0A3Q1M970|A0A3Q1M970_BOVIN;A0A3Q1MBT8|A0A3Q1MBT8_BOVIN;A0A3Q1MCC9|A0A3Q1MCC9_BOVIN;A0A3Q1MJE5|A0A3Q1MJE5_BOVIN;A0A3Q1MY21|A0A3Q1MY21_BOVIN;A0A3Q1N5T5|A0A3Q1N5T5_BOVIN;A0AAA9RT42|A0AAA9RT42_BOVIN;A0AAA9R…	38465	126833
C-2.raw	41046	YEELQLTAGR	10	97.9	97.9	10	590.306	2	34.8878	2.40756e+06	1178.59	3.8		99 100 100 100 99 99 99 97 96 91	HCD	YEELQLTAGR	A0A3Q1LNE2|A0A3Q1LNE2_BOVIN;A0A3Q1LPS2|A0A3Q1LPS2_BOVIN;A0A3Q1LQG9|A0A3Q1LQG9_BOVIN;A0A3Q1LQW6|A0A3Q1LQW6_BOVIN;A0A3Q1LRM3|A0A3Q1LRM3_BOVIN;A0A3Q1LSA8|A0A3Q1LSA8_BOVIN;A0A3Q1LU21|A0A3Q1LU21_BOVIN;A0A3Q1LW10|A0A3Q1LW10_BOVIN;A0A3Q1LZR4|A0A3Q1LZR4_BOVIN;A0A3Q1M1T6|A0A3Q1M1T6_BOVIN;A0A3Q1M2B2|A0A3Q1M2B2_BOVIN;A0A3Q1M5M7|A0A3Q1M5M7_BOVIN;A0A3Q1M761|A0A3Q1M761_BOVIN;A0A3Q1M906|A0A3Q1M906_BOVIN;A0A3Q1M…	18362	53659
C-2.raw	42185	LSAM(+15.99)LYYTPGP	11	97.9	97.9	11	614.801	2	35.3836		1227.58	2.2	Oxidation (M)	97 99 100 100 100 99 96 95 95 97 98	HCD	LSAM(+15.99)LYYTPGP	E1BPV9|E1BPV9_BOVIN;F1N7Q7|F1N7Q7_BOVIN	0	54514
C-2.raw	82493	PFPLL	5	97.9	97.9	5	586.363	1	63.9366	5.741032E7	585.353	5		98 98 98 98 98	HCD	PFPLL	A0A3Q1M1G7|A0A3Q1M1G7_BOVIN;A0A3Q1M751|A0A3Q1M751_BOVIN;A0A3Q1MS88|A0A3Q1MS88_BOVIN;A0A3Q1MU40|A0A3Q1MU40_BOVIN;A0A3Q1NCG2|A0A3Q1NCG2_BOVIN;A0AAA9RXM5|A0AAA9RXM5_BOVIN;A0AAA9SCA0|A0AAA9SCA0_BOVIN;A0AAA9SW34|A0AAA9SW34_BOVIN;A0AAA9T9Y7|A0AAA9T9Y7_BOVIN;E1AXU0|E1AXU0_BOVIN;F1MC27|F1MC27_BOVIN;F1N177|F1N177_BOVIN;F1N290|F1N290_BOVIN;P02666|CASB_BOVIN;P17697|CLUS_BOVIN	18001	107048
C-2.raw	35915	PGFP	4	97.9	97.9	4	417.215	1	30.8549	1.5415404E7	416.206	3.6		97 95 100 100	HCD	PGFP		4376	45960
C-2.raw	60093	LPLLQ	5	97.9	97.9	5	583.385	1	47.8724	3.02541e+06	582.374	5.4		96 97 99 100 97	HCD	LPLLQ	A0A3Q1LJ47|A0A3Q1LJ47_BOVIN;A0A3Q1LM54|A0A3Q1LM54_BOVIN;A0A3Q1LPA1|A0A3Q1LPA1_BOVIN;A0A3Q1LPF9|A0A3Q1LPF9_BOVIN;A0A3Q1LVV7|A0A3Q1LVV7_BOVIN;A0A3Q1LW10|A0A3Q1LW10_BOVIN;A0A3Q1LWV1|A0A3Q1LWV1_BOVIN;A0A3Q1LWY2|A0A3Q1LWY2_BOVIN;A0A3Q1M2W2|A0A3Q1M2W2_BOVIN;A0A3Q1M4X4|A0A3Q1M4X4_BOVIN;A0A3Q1M8Y2|A0A3Q1M8Y2_BOVIN;A0A3Q1MGE6|A0A3Q1MGE6_BOVIN;A0A3Q1MHP9|A0A3Q1MHP9_BOVIN;A0A3Q1MHX5|A0A3Q1MHX5_BOVIN;A0A3Q1M…	17693	77717
C-2.raw	27539	MPLQA	5	97.8	97.8	5	559.293	1	24.8384	2.42205e+06	558.284	4.5		99 99 100 94 97	HCD	MPLQA	A0AAA9S497|A0AAA9S497_BOVIN;A0AAA9S4A2|A0AAA9S4A2_BOVIN;A0AAA9SGU1|A0AAA9SGU1_BOVIN;A0AAA9SJV8|A0AAA9SJV8_BOVIN;A0AAA9SRV3|A0AAA9SRV3_BOVIN;A0AAA9T3I2|A0AAA9T3I2_BOVIN;A0AAA9T3R5|A0AAA9T3R5_BOVIN;A0AAA9T9Y7|A0AAA9T9Y7_BOVIN;A0AAA9U2S0|A0AAA9U2S0_BOVIN;A4FV52|VGLU1_BOVIN;A7Z063|WASH1_BOVIN;E1B8K0|E1B8K0_BOVIN;E1BD77|E1BD77_BOVIN;E1BJS3|E1BJS3_BOVIN;F1MPW8|F1MPW8_BOVIN;F1MTP1|F1MTP1_BOVIN;P02666|CA…	15505	34781
C-2.raw	6942	EPVKFKN	7	97.8	97.8	7	431.247	2	8.8989	1.14008e+06	860.476	5.2		97 96 99 99 99 98 96	HCD	EPVKFKN	A0AAA9SQE1|A0AAA9SQE1_BOVIN;A0AAA9TAR3|A0AAA9TAR3_BOVIN;Q9XSC3|WDR44_BOVIN	5469	6944
C-2.raw	78938	PFPLL	5	97.8	97.8	5	586.363	1	63.9366	5.741032E7	585.353	5		95 97 98 99 100	HCD	PFPLL	A0A3Q1M1G7|A0A3Q1M1G7_BOVIN;A0A3Q1M751|A0A3Q1M751_BOVIN;A0A3Q1MS88|A0A3Q1MS88_BOVIN;A0A3Q1MU40|A0A3Q1MU40_BOVIN;A0A3Q1NCG2|A0A3Q1NCG2_BOVIN;A0A3Q1ND94|A0A3Q1ND94_BOVIN;A0AAA9RXM5|A0AAA9RXM5_BOVIN;A0AAA9S3X3|A0AAA9S3X3_BOVIN;A0AAA9S4A2|A0AAA9S4A2_BOVIN;A0AAA9SCA0|A0AAA9SCA0_BOVIN;A0AAA9SRG0|A0AAA9SRG0_BOVIN;A0AAA9SW34|A0AAA9SW34_BOVIN;A0AAA9T9Y7|A0AAA9T9Y7_BOVIN;E1AXU0|E1AXU0_BOVIN;F1MC27|F1MC27_B…	18001	107036
C-2.raw	28079	MPLQA	5	97.8	97.8	5	559.293	1	24.8384	2.42205e+06	558.284	4.5		99 100 100 93 97	HCD	MPLQA	A0AAA9S497|A0AAA9S497_BOVIN;A0AAA9SGU1|A0AAA9SGU1_BOVIN;A0AAA9SJV8|A0AAA9SJV8_BOVIN;A0AAA9SRV3|A0AAA9SRV3_BOVIN;A0AAA9T3I2|A0AAA9T3I2_BOVIN;A0AAA9T3R5|A0AAA9T3R5_BOVIN;A0AAA9T9Y7|A0AAA9T9Y7_BOVIN;A4FV52|VGLU1_BOVIN;A7Z063|WASH1_BOVIN;E1B8K0|E1B8K0_BOVIN;E1BD77|E1BD77_BOVIN;E1BJS3|E1BJS3_BOVIN;F1MPW8|F1MPW8_BOVIN;F1MTP1|F1MTP1_BOVIN;P02666|CASB_BOVIN	15505	34784
C-2.raw	40345	LPVP	4	97.8	97.8	4	425.277	1	31.8826	1.8587982E7	424.269	3.8		97 96 100 98	HCD	LPVP		4938	48000
C-2.raw	67221	GPFPL	5	97.8	97.8	5	530.3	1	52.6924	5.2403724E7	529.29	5.2		94 95 100 100 100	HCD	GPFPL	A0A3Q1M1G7|A0A3Q1M1G7_BOVIN;A0A3Q1M646|A0A3Q1M646_BOVIN;A0A3Q1MS88|A0A3Q1MS88_BOVIN;A0A3Q1MU40|A0A3Q1MU40_BOVIN;A0AAA9RXM5|A0AAA9RXM5_BOVIN;A0AAA9S258|A0AAA9S258_BOVIN;A0AAA9S8B5|A0AAA9S8B5_BOVIN;A0AAA9SED9|A0AAA9SED9_BOVIN;A0AAA9T997|A0AAA9T997_BOVIN;A0AAA9T9Y7|A0AAA9T9Y7_BOVIN;A0AAA9TJY0|A0AAA9TJY0_BOVIN;A0AAA9TTP7|A0AAA9TTP7_BOVIN;E1AXU0|E1AXU0_BOVIN;E1B842|E1B842_BOVIN;E1BCC6|E1BCC6_BOVIN;E1B…	12861	86310
C-2.raw	34569	LTSLT	5	97.8	97.8	5	534.316	1	30.0693	1710373	533.306	4.7		96 98 99 98 98	HCD	LTSLT	A0A3Q1LLT0|A0A3Q1LLT0_BOVIN;A0A3Q1LSB9|A0A3Q1LSB9_BOVIN;A0A3Q1M458|A0A3Q1M458_BOVIN;A0A3Q1MIL5|A0A3Q1MIL5_BOVIN;A0A3Q1MUR2|A0A3Q1MUR2_BOVIN;A0AAA9SAE1|A0AAA9SAE1_BOVIN;A0AAA9SGI1|A0AAA9SGI1_BOVIN;A0AAA9SHI3|A0AAA9SHI3_BOVIN;A0AAA9SKR8|A0AAA9SKR8_BOVIN;A0AAA9SP68|A0AAA9SP68_BOVIN;A0AAA9SXP5|A0AAA9SXP5_BOVIN;A0AAA9T9G0|A0AAA9T9G0_BOVIN;A0AAA9TP80|A0AAA9TP80_BOVIN;A6QPB3|COHA1_BOVIN;E1BNF0|E1BNF0_BO…	13160	44473
C-2.raw	4795	TTGKSMP	7	97.8	97.8	7	361.182	2	6.9616	7.12968e+06	720.348	2.8		99 96 98 95 98 100 100	HCD	TTGKSMP	A0A3Q1MAR1|A0A3Q1MAR1_BOVIN;A0A3Q1NCP3|A0A3Q1NCP3_BOVIN;E1BL04|E1BL04_BOVIN;F1MIX6|F1MIX6_BOVIN	683	4610
C-2.raw	63608	PLGSENSGKTTMPLW	15	97.8	97.8	15	809.404	2	51.5875	2.40683699E9	1616.79	4.2		97 99 100 100 100 100 100 95 86 93 99 100 100 100 100	HCD	PLGSENSGKTTMPLW	A0A3Q1LHJ4|A0A3Q1LHJ4_BOVIN;A0A3Q1LIU1|A0A3Q1LIU1_BOVIN;A0A3Q1LJU8|A0A3Q1LJU8_BOVIN;A0A3Q1LQN7|A0A3Q1LQN7_BOVIN;A0A3Q1LQW6|A0A3Q1LQW6_BOVIN;A0A3Q1LTZ2|A0A3Q1LTZ2_BOVIN;A0A3Q1MBT8|A0A3Q1MBT8_BOVIN;A0A3Q1MBY8|A0A3Q1MBY8_BOVIN;A0A3Q1MFR5|A0A3Q1MFR5_BOVIN;A0A3Q1MHJ3|A0A3Q1MHJ3_BOVIN;A0A3Q1MJE5|A0A3Q1MJE5_BOVIN;A0A3Q8ABR9|A0A3Q8ABR9_BOVIN;A0A452DJ45|A0A452DJ45_BOVIN;A0AAA9RWX3|A0AAA9RWX3_BOVIN;A0AAA9S…	40510	84317
C-2.raw	47871	DFLKKL	6	97.8	97.8	6	382.241	2	39.5281		762.464	3.6		97 98 99 99 98 96	HCD	DFLKKL	A0A3Q1LG90|A0A3Q1LG90_BOVIN;A0A3Q1LTH7|A0A3Q1LTH7_BOVIN;A0A3Q1MHH4|A0A3Q1MHH4_BOVIN;A0A3Q1MYK9|A0A3Q1MYK9_BOVIN;A0A3Q1ND94|A0A3Q1ND94_BOVIN;A0AAA9RSX2|A0AAA9RSX2_BOVIN;A0AAA9S484|A0AAA9S484_BOVIN;A0AAA9S4S4|A0AAA9S4S4_BOVIN;A0AAA9SBQ4|A0AAA9SBQ4_BOVIN;A0AAA9T0L5|A0AAA9T0L5_BOVIN;A0AAA9TMQ4|A0AAA9TMQ4_BOVIN;E1BNS3|E1BNS3_BOVIN;F1MFX7|F1MFX7_BOVIN;F1MKC7|F1MKC7_BOVIN;G3MXT9|G3MXT9_BOVIN;G5E6A5|G5E6…	0	61726
C-2.raw	33612	GPFP	4	97.8	97.8	4	417.215	1	30.3285	1.3680237E7	416.206	4.1		97 95 100 100	HCD	GPFP		4378	44978
C-2.raw	12000	LPTP	4	97.8	97.8	4	427.256	1	11.9462	6015563	426.248	3.2		99 96 99 97	HCD	LPTP		5137	11359
C-2.raw	60440	A(+42.01)PQLKESGPSLVKPSQTL	18	97.8	97.8	18	961.537	2	47.9038	1.2790053E7	1921.05	4.2	Acetylation (N-term)	94 87 99 100 100 100 100 100 98 96 99 100 100 99 98 97 95 99	HCD	A(+42.01)PQLKESGPSLVKPSQTL	A0A3Q1LFZ4|A0A3Q1LFZ4_BOVIN;A0A3Q1LHF1|A0A3Q1LHF1_BOVIN;A0A3Q1LLT0|A0A3Q1LLT0_BOVIN;A0A3Q1LLU2|A0A3Q1LLU2_BOVIN;A0A3Q1LPA1|A0A3Q1LPA1_BOVIN;A0A3Q1LS11|A0A3Q1LS11_BOVIN;A0A3Q1LSF6|A0A3Q1LSF6_BOVIN;A0A3Q1LT95|A0A3Q1LT95_BOVIN;A0A3Q1LZR4|A0A3Q1LZR4_BOVIN;A0A3Q1M0Q6|A0A3Q1M0Q6_BOVIN;A0A3Q1M2B2|A0A3Q1M2B2_BOVIN;A0A3Q1M3A8|A0A3Q1M3A8_BOVIN;A0A3Q1M458|A0A3Q1M458_BOVIN;A0A3Q1M751|A0A3Q1M751_BOVIN;A0A3Q1M…	53649	77807
C-2.raw	65692	PLGSENSGKTTMPLW	15	97.8	97.8	15	809.404	2	51.5875	2.40683699E9	1616.79	4.2		84 92 100 100 100 99 100 98 97 99 100 100 100 100 100	HCD	PLGSENSGKTTMPLW	A0A3Q1LHJ4|A0A3Q1LHJ4_BOVIN;A0A3Q1LIU1|A0A3Q1LIU1_BOVIN;A0A3Q1LJU8|A0A3Q1LJU8_BOVIN;A0A3Q1LQN7|A0A3Q1LQN7_BOVIN;A0A3Q1LQW6|A0A3Q1LQW6_BOVIN;A0A3Q1LTZ2|A0A3Q1LTZ2_BOVIN;A0A3Q1LZ35|A0A3Q1LZ35_BOVIN;A0A3Q1M0Q6|A0A3Q1M0Q6_BOVIN;A0A3Q1M8I2|A0A3Q1M8I2_BOVIN;A0A3Q1MBT8|A0A3Q1MBT8_BOVIN;A0A3Q1MBY8|A0A3Q1MBY8_BOVIN;A0A3Q1MFR5|A0A3Q1MFR5_BOVIN;A0A3Q1MHJ3|A0A3Q1MHJ3_BOVIN;A0A3Q1MJE5|A0A3Q1MJE5_BOVIN;A0A3Q8A…	40510	84319
C-2.raw	51508	QVTLDAYYAER	11	97.8	97.8	11	664.832	2	42.1681		1327.64	5.8		92 98 100 100 100 100 99 98 95 97 96	HCD	QVTLDAYYAER	A0A3Q1M2W2|A0A3Q1M2W2_BOVIN;A0A3Q1N2K8|A0A3Q1N2K8_BOVIN;A0AAA9TJR2|A0AAA9TJR2_BOVIN;E1B8E7|E1B8E7_BOVIN;E1BCR2|E1BCR2_BOVIN;F1MIB3|F1MIB3_BOVIN;F1MRT9|F1MRT9_BOVIN	0	66640
C-2.raw	4513	YTQKSLSKSGP	11	97.8	97.8	11	399.216	3	6.8605	9758164	1194.62	1.8		100 98 95 98 98 97 98 98 99 97 97	HCD	YTQKSLSKSGP	A0A3Q1LHJ4|A0A3Q1LHJ4_BOVIN;A0A3Q1LRF8|A0A3Q1LRF8_BOVIN;A0A3Q1LS63|A0A3Q1LS63_BOVIN;A0A3Q1M0Q6|A0A3Q1M0Q6_BOVIN;A0A3Q1M2W2|A0A3Q1M2W2_BOVIN;A0A3Q1M3E4|A0A3Q1M3E4_BOVIN;A0A3Q1M7Z3|A0A3Q1M7Z3_BOVIN;A0A3Q1M8I2|A0A3Q1M8I2_BOVIN;A0A3Q1MCC9|A0A3Q1MCC9_BOVIN;A0A3Q1MKK3|A0A3Q1MKK3_BOVIN;A0A3Q1MMX7|A0A3Q1MMX7_BOVIN;A0A3Q1MY21|A0A3Q1MY21_BOVIN;A0A3Q1N0T8|A0A3Q1N0T8_BOVIN;A0A3Q1N3I9|A0A3Q1N3I9_BOVIN;A0A3Q1N…	3149	4399
C-2.raw	74873	FPLL	4	97.8	97.8	4	489.31	1	59.3342	1.440767E7	488.3	5.9		98 94 99 100	HCD	FPLL		10069	98229
C-2.raw	57022	PFPL	4	97.7	97.7	4	473.278	1	47.4823	3.151269E7	472.269	5.2		96 96 99 100	HCD	PFPL		8856	76846
C-2.raw	76343	FPLL	4	97.7	97.7	4	489.31	1	59.3342	1.440767E7	488.3	5.9		98 94 100 100	HCD	FPLL		10069	98231
C-2.raw	29623	LPVPQ	5	97.7	97.7	5	553.337	1	25.2983	1.4524573E7	552.327	4.2		99 99 100 98 93	HCD	LPVPQ	A0A3Q1LIU1|A0A3Q1LIU1_BOVIN;A0A3Q1LMZ6|A0A3Q1LMZ6_BOVIN;A0A3Q1LPA8|A0A3Q1LPA8_BOVIN;A0A3Q1LQL9|A0A3Q1LQL9_BOVIN;A0A3Q1M153|A0A3Q1M153_BOVIN;A0A3Q1M1P4|A0A3Q1M1P4_BOVIN;A0A3Q1M1Y7|A0A3Q1M1Y7_BOVIN;A0A3Q1M3X2|A0A3Q1M3X2_BOVIN;A0A3Q1MA84|A0A3Q1MA84_BOVIN;A0A3Q1MH42|A0A3Q1MH42_BOVIN;A0A3Q1MIA9|A0A3Q1MIA9_BOVIN;A0A3Q1MMX7|A0A3Q1MMX7_BOVIN;A0A3Q1MN44|A0A3Q1MN44_BOVIN;A0A3Q1MR30|A0A3Q1MR30_BOVIN;A0A3Q1M…	15001	35645
C-2.raw	74815	FPLL	4	97.7	97.7	4	489.31	1	59.3342	1.440767E7	488.3	5.9		98 94 99 100	HCD	FPLL		10069	98228
C-2.raw	34667	TATLTLN	7	97.7	97.7	7	733.412	1	30.065	1.2222539E7	732.402	4.5		92 96 100 100 99 100 98	HCD	TATLTLN	A0A3Q1LFA6|A0A3Q1LFA6_BOVIN;A0A3Q1LI44|A0A3Q1LI44_BOVIN;A0A3Q1LJT1|A0A3Q1LJT1_BOVIN;A0A3Q1LN46|A0A3Q1LN46_BOVIN;A0A3Q1LP51|A0A3Q1LP51_BOVIN;A0A3Q1LSF0|A0A3Q1LSF0_BOVIN;A0A3Q1LUE9|A0A3Q1LUE9_BOVIN;A0A3Q1LWV8|A0A3Q1LWV8_BOVIN;A0A3Q1LXG6|A0A3Q1LXG6_BOVIN;A0A3Q1M3A8|A0A3Q1M3A8_BOVIN;A0A3Q1M9W3|A0A3Q1M9W3_BOVIN;A0A3Q1MB82|A0A3Q1MB82_BOVIN;A0A3Q1MBH5|A0A3Q1MBH5_BOVIN;A0A3Q1MBV7|A0A3Q1MBV7_BOVIN;A0A3Q1M…	33210	44460
C-2.raw	12340	PLGSEDSGKTTM(+15.99)P	13	97.7	97.7	13	668.312	2	13.5809	2.8792518E7	1334.6	5	Oxidation (M)	100 100 100 100 100 99 97 95 86 95 100 100 100	HCD	PLGSEDSGKTTM(+15.99)P	A0A3Q1LHJ4|A0A3Q1LHJ4_BOVIN;A0A3Q1LZ35|A0A3Q1LZ35_BOVIN;A0A3Q1M0Q6|A0A3Q1M0Q6_BOVIN;A0A3Q1M8I2|A0A3Q1M8I2_BOVIN;A0A3Q1MHJ3|A0A3Q1MHJ3_BOVIN;A0A3Q1MIJ1|A0A3Q1MIJ1_BOVIN;A0A3Q1MJE5|A0A3Q1MJE5_BOVIN;A0A3Q8ABR9|A0A3Q8ABR9_BOVIN;A0A452DJ45|A0A452DJ45_BOVIN;A0AAA9RWX3|A0AAA9RWX3_BOVIN;A0AAA9S3X3|A0AAA9S3X3_BOVIN;A0AAA9S451|A0AAA9S451_BOVIN;A0AAA9SAE1|A0AAA9SAE1_BOVIN;A0AAA9SRG0|A0AAA9SRG0_BOVIN;A0AAA9S…	25814	13900
C-2.raw	19730	VSGGGHTSQLYAVR	14	97.7	97.7	14	477.918	3	18.487	1.0213988E7	1430.73	4.3		100 100 99 98 92 99 100 99 97 98 98 97 94 96	HCD	VSGGGHTSQLYAVR	A0AAA9SBR2|A0AAA9SBR2_BOVIN;A0AAA9SGP7|A0AAA9SGP7_BOVIN;A0AAA9SY59|A0AAA9SY59_BOVIN;A0AAA9U073|A0AAA9U073_BOVIN;E1BAF6|E1BAF6_BOVIN;E1BE18|E1BE18_BOVIN;F1MI56|F1MI56_BOVIN;F6R3N4|F6R3N4_BOVIN;F6RM04|F6RM04_BOVIN;P06394|K1C10_BOVIN	9247	23438
C-2.raw	4519	STVTKTVKPSQ	11	97.7	97.7	11	588.336	2	6.8266	728693	1174.66	1.2		99 100 100 100 100 97 98 100 99 91 91	HCD	STVTKTVKPSQ	A0A3Q1LL32|A0A3Q1LL32_BOVIN;A0A3Q1LL88|A0A3Q1LL88_BOVIN;A0A3Q1LLB9|A0A3Q1LLB9_BOVIN;A0A3Q1LLT0|A0A3Q1LLT0_BOVIN;A0A3Q1LRF8|A0A3Q1LRF8_BOVIN;A0A3Q1LTZ2|A0A3Q1LTZ2_BOVIN;A0A3Q1LZ90|A0A3Q1LZ90_BOVIN;A0A3Q1M2W2|A0A3Q1M2W2_BOVIN;A0A3Q1M2Z8|A0A3Q1M2Z8_BOVIN;A0A3Q1M458|A0A3Q1M458_BOVIN;A0A3Q1M4U6|A0A3Q1M4U6_BOVIN;A0A3Q1M761|A0A3Q1M761_BOVIN;A0A3Q1M970|A0A3Q1M970_BOVIN;A0A3Q1M9D0|A0A3Q1M9D0_BOVIN;A0A3Q1M…	18219	4306
C-2.raw	20381	PLGSENSGKTTMP	13	97.7	97.7	13	659.822	2	19.7409	9938679	1317.62	4.2		98 100 100 100 100 85 91 99 98 99 100 100 100	HCD	PLGSENSGKTTMP	A0A3Q1LHJ4|A0A3Q1LHJ4_BOVIN;A0A3Q1LIU1|A0A3Q1LIU1_BOVIN;A0A3Q1LJU8|A0A3Q1LJU8_BOVIN;A0A3Q1LQN7|A0A3Q1LQN7_BOVIN;A0A3Q1LQW6|A0A3Q1LQW6_BOVIN;A0A3Q1LTZ2|A0A3Q1LTZ2_BOVIN;A0A3Q1MBT8|A0A3Q1MBT8_BOVIN;A0A3Q1MBY8|A0A3Q1MBY8_BOVIN;A0A3Q1MFR5|A0A3Q1MFR5_BOVIN;A0A3Q1MHJ3|A0A3Q1MHJ3_BOVIN;A0A3Q1MJE5|A0A3Q1MJE5_BOVIN;A0A3Q8ABR9|A0A3Q8ABR9_BOVIN;A0A452DJ45|A0A452DJ45_BOVIN;A0AAA9RWX3|A0AAA9RWX3_BOVIN;A0AAA9S…	24960	26095
C-2.raw	45768	LPLP	4	97.7	97.7	4	439.294	1	36.2892	1.2617568E7	438.284	5.1		96 97 100 98	HCD	LPLP		6108	56238
C-2.raw	37682	HLPLP	5	97.7	97.7	5	576.352	1	31.8797	3.28904e+06	575.343	2.4		92 97 99 100 100	HCD	HLPLP	A0A3Q1LPF6|A0A3Q1LPF6_BOVIN;A0A3Q1MIA9|A0A3Q1MIA9_BOVIN;A0A3Q1MIJ1|A0A3Q1MIJ1_BOVIN;A0AAA9RXA4|A0AAA9RXA4_BOVIN;A0AAA9RYG1|A0AAA9RYG1_BOVIN;A0AAA9S1N9|A0AAA9S1N9_BOVIN;A0AAA9SCA0|A0AAA9SCA0_BOVIN;A0AAA9SZD9|A0AAA9SZD9_BOVIN;A0AAA9T389|A0AAA9T389_BOVIN;A0AAA9T9Y7|A0AAA9T9Y7_BOVIN;A0AAA9TDB4|A0AAA9TDB4_BOVIN;A0AAA9TH85|A0AAA9TH85_BOVIN;A0AAA9TM40|A0AAA9TM40_BOVIN;E1B900|E1B900_BOVIN;E1BK38|E1BK38_B…	17073	47880
C-2.raw	39596	LPVP	4	97.7	97.7	4	425.277	1	31.8826	1.8587982E7	424.269	3.8		96 95 100 100	HCD	LPVP		4938	47998
C-2.raw	60782	PFLP	4	97.7	97.7	4	473.278	1	47.4823	3.151269E7	472.269	5.2		96 96 99 99	HCD	PFLP		8856	76854
C-2.raw	22277	LLVT	4	97.7	97.7	4	445.303	1	21.1207	5.33273e+06	444.295	2.9		97 96 100 98	HCD	LLVT		6643	28748
C-2.raw	25086	EYLTQ	5	97.7	97.7	5	653.317	1	23.3783	3.22269e+06	652.307	4.2		96 94 100 100 99	HCD	EYLTQ	A0A3Q1LJT1|A0A3Q1LJT1_BOVIN;A0A3Q1M2B2|A0A3Q1M2B2_BOVIN;A0A3Q1MHV6|A0A3Q1MHV6_BOVIN;A0AAA9S166|A0AAA9S166_BOVIN;F1N5D7|F1N5D7_BOVIN	24444	32034
C-2.raw	75025	MPLW	4	97.7	97.7	4	546.278	1	59.9889	6188673	545.267	6.2		95 96 100 100	HCD	MPLW		14267	99569
C-2.raw	39020	PLGSENSGKTTMLP	14	97.7	97.7	14	716.364	2	33.3691	2.44213968E8	1430.71	4.8		98 99 98 98 99 95 98 93 94 97 99 100 100 99	HCD	PLGSENSGKTTMLP	A0A3Q1LHJ4|A0A3Q1LHJ4_BOVIN;A0A3Q1LIU1|A0A3Q1LIU1_BOVIN;A0A3Q1MFR5|A0A3Q1MFR5_BOVIN;A0A3Q1MHJ3|A0A3Q1MHJ3_BOVIN;A0A3Q1MJE5|A0A3Q1MJE5_BOVIN;A0A3Q8ABR9|A0A3Q8ABR9_BOVIN;A0A452DJ45|A0A452DJ45_BOVIN;A0AAA9RWX3|A0AAA9RWX3_BOVIN;A0AAA9S451|A0AAA9S451_BOVIN;A0AAA9SY59|A0AAA9SY59_BOVIN;A6QQ94|DMTA2_BOVIN;E1BK38|E1BK38_BOVIN;E1BPM4|E1BPM4_BOVIN;F1MB71|F1MB71_BOVIN;F1MI56|F1MI56_BOVIN;F1MYZ4|F1MYZ4_BOVIN;…	31204	50826
C-2.raw	12488	ESPP	4	97.7	97.7	4	429.201	1	13.8482	522404	428.191	6		99 94 99 99	HCD	ESPP		5298	14391
C-2.raw	7438	DEEKPKL	7	97.7	97.7	7	429.734	2	8.6761	6.35298e+06	857.449	4.1		92 96 100 99 98 99 99	HCD	DEEKPKL	A0A3Q1LIQ3|A0A3Q1LIQ3_BOVIN;A0A3Q1LPT1|A0A3Q1LPT1_BOVIN;A0A3Q1LZV8|A0A3Q1LZV8_BOVIN;A0A3Q1M2B2|A0A3Q1M2B2_BOVIN;A0A3Q1MHV6|A0A3Q1MHV6_BOVIN;A0A3Q1MI74|A0A3Q1MI74_BOVIN;A0A3Q1MI94|A0A3Q1MI94_BOVIN;A0A3Q1MN44|A0A3Q1MN44_BOVIN;A0A3Q1MUB3|A0A3Q1MUB3_BOVIN;A0AAA9RW50|A0AAA9RW50_BOVIN;A0AAA9RYG8|A0AAA9RYG8_BOVIN;A0AAA9S178|A0AAA9S178_BOVIN;A0AAA9S834|A0AAA9S834_BOVIN;A0AAA9SCT4|A0AAA9SCT4_BOVIN;A0AAA9S…	5342	6651
C-2.raw	56826	K(+42.01)YSL	4	97.7	97.7	4	552.304	1	47.1921	6.313e+06	551.295	2.7	Acetylation (N-term)	93 98 100 100	HCD	K(+42.01)YSL	A0A3Q1LFZ4|A0A3Q1LFZ4_BOVIN;A0A3Q1N3I9|A0A3Q1N3I9_BOVIN;A0AAA9SGU1|A0AAA9SGU1_BOVIN;A0AAA9T300|A0AAA9T300_BOVIN;A0AAA9T6Z9|A0AAA9T6Z9_BOVIN;A0AAA9TCV3|A0AAA9TCV3_BOVIN;A0AAA9TP80|A0AAA9TP80_BOVIN;A0AAA9TPF4|A0AAA9TPF4_BOVIN;E1BGT1|E1BGT1_BOVIN;G3N0V0|G3N0V0_BOVIN	14865	76277
C-2.raw	67328	LYQVLGAVVDVK	12	97.7	97.7	12	652.389	2	53.4682	714524	1302.75	6		97 99 99 100 100 98 92 91 99 99 99 98	HCD	LYQVLGAVVDVK	A0A3Q1LW91|A0A3Q1LW91_BOVIN;A0A3Q1LWB7|A0A3Q1LWB7_BOVIN;A0A3Q1M7X1|A0A3Q1M7X1_BOVIN;A0A3Q1MN44|A0A3Q1MN44_BOVIN;A0AAA9S4S4|A0AAA9S4S4_BOVIN;A0AAA9S834|A0AAA9S834_BOVIN;A0AAA9S9Q7|A0AAA9S9Q7_BOVIN;A0AAA9SCT4|A0AAA9SCT4_BOVIN;A0AAA9T278|A0AAA9T278_BOVIN;A0AAA9T8H9|A0AAA9T8H9_BOVIN;A0AAA9TQR4|A0AAA9TQR4_BOVIN;A0AAA9TQX7|A0AAA9TQX7_BOVIN;E1BHT5|E1BHT5_BOVIN;E1BKN0|E1BKN0_BOVIN;F1MQ84|F1MQ84_BOVIN;F1M…	24369	87680
C-2.raw	73450	PCTSLDVVYALK	12	97.7	97.7	12	654.843	2	57.8169		1307.68	-6		82 91 100 100 100 100 100 100 100 100 100 100	HCD	PCTSLDVVYALK	A0AAA9T5M5|A0AAA9T5M5_BOVIN;A0AAA9T9G0|A0AAA9T9G0_BOVIN;F1N2G1|F1N2G1_BOVIN;G3N2D1|G3N2D1_BOVIN;Q2KIB8|Q2KIB8_BOVIN	0	95352
C-2.raw	43489	FEVGHVAMVTNR	12	97.7	97.7	12	453.901	3	35.9999	9113001	1358.68	3.9		91 98 99 100 100 100 100 100 99 98 93 94	HCD	FEVGHVAMVTNR		7408	55643
C-2.raw	52629	LPLP	4	97.6	97.6	4	439.293	1	41.4597	2.3189618E7	438.284	4.6		94 98 100 99	HCD	LPLP		6107	65361
C-2.raw	87720	LTLNNLLLGVTK	12	97.6	97.6	12	649.909	2	68.0232		1297.8	4.4		93 94 100 99 98 99 100 100 97 95 98 99	HCD	LTLNNLLLGVTK	A0A3Q1LIU1|A0A3Q1LIU1_BOVIN;A0A3Q1LSA8|A0A3Q1LSA8_BOVIN;A0A3Q1LWY2|A0A3Q1LWY2_BOVIN;A0A3Q1M2W2|A0A3Q1M2W2_BOVIN;A0A3Q1M3H8|A0A3Q1M3H8_BOVIN;A0A3Q1NCG2|A0A3Q1NCG2_BOVIN;A0AAA9S1V7|A0AAA9S1V7_BOVIN;A0AAA9SJW2|A0AAA9SJW2_BOVIN;A0AAA9SNN9|A0AAA9SNN9_BOVIN;A0AAA9T3I2|A0AAA9T3I2_BOVIN;A0AAA9T9Z2|A0AAA9T9Z2_BOVIN;A0AAA9TGJ5|A0AAA9TGJ5_BOVIN;A0AAA9TIC9|A0AAA9TIC9_BOVIN;A0AAF6DLM4|A0AAF6DLM4_BOVIN;E1B8E7|…	0	115006
C-2.raw	11652	LPTP	4	97.6	97.6	4	427.256	1	11.9462	6015563	426.248	3.2		99 96 99 96	HCD	LPTP		5137	11356
C-2.raw	26535	VPYP	4	97.6	97.6	4	475.258	1	24.5565	6476179	474.248	5.7		96 95 100 100	HCD	VPYP		9025	34175
C-2.raw	18126	STTALVSSPEK	11	97.6	97.6	11	560.301	2	17.9732		1118.58	4.4		94 98 100 100 100 99 99 99 96 98 91	HCD	STTALVSSPEK	A0A3Q1LRM3|A0A3Q1LRM3_BOVIN;A0A3Q1LUJ2|A0A3Q1LUJ2_BOVIN;A0A3Q1LXM2|A0A3Q1LXM2_BOVIN;A0A3Q1M2B9|A0A3Q1M2B9_BOVIN;A0A3Q1M5M7|A0A3Q1M5M7_BOVIN;A0A3Q1MMX7|A0A3Q1MMX7_BOVIN;A0A3Q1MMY4|A0A3Q1MMY4_BOVIN;A0A3Q1MUA3|A0A3Q1MUA3_BOVIN;A0A3Q1N7F5|A0A3Q1N7F5_BOVIN;A0A3Q1NE82|A0A3Q1NE82_BOVIN;A0AAA9S0R3|A0AAA9S0R3_BOVIN;A0AAA9SCV2|A0AAA9SCV2_BOVIN;A0AAA9SLM9|A0AAA9SLM9_BOVIN;A0AAA9SN79|A0AAA9SN79_BOVIN;A0AAA9S…	0	22539
C-2.raw	13275	PLGSEDSGKTTM(+15.99)P	13	97.6	97.6	13	668.312	2	13.5809	2.8792518E7	1334.6	5	Oxidation (M)	99 100 100 100 100 99 98 93 85 96 100 100 100	HCD	PLGSEDSGKTTM(+15.99)P	A0A3Q1LHJ4|A0A3Q1LHJ4_BOVIN;A0A3Q1LZ35|A0A3Q1LZ35_BOVIN;A0A3Q1M0Q6|A0A3Q1M0Q6_BOVIN;A0A3Q1M8I2|A0A3Q1M8I2_BOVIN;A0A3Q1MHJ3|A0A3Q1MHJ3_BOVIN;A0A3Q1MIJ1|A0A3Q1MIJ1_BOVIN;A0A3Q1MJE5|A0A3Q1MJE5_BOVIN;A0A3Q8ABR9|A0A3Q8ABR9_BOVIN;A0A452DJ45|A0A452DJ45_BOVIN;A0AAA9RWX3|A0AAA9RWX3_BOVIN;A0AAA9S3X3|A0AAA9S3X3_BOVIN;A0AAA9S451|A0AAA9S451_BOVIN;A0AAA9SAE1|A0AAA9SAE1_BOVIN;A0AAA9SR54|A0AAA9SR54_BOVIN;A0AAA9S…	25814	13902
C-2.raw	37979	FPEVELHLP	9	97.6	97.6	9	360.864	3	31.8953	474807	1079.57	3.6		97 98 99 97 98 97 95 99 98	HCD	FPEVELHLP	A0A3Q1LIU1|A0A3Q1LIU1_BOVIN;A0A3Q1LVP0|A0A3Q1LVP0_BOVIN;A0A3Q1NE82|A0A3Q1NE82_BOVIN;A0AAA9TVR3|A0AAA9TVR3_BOVIN;E1BCW1|E1BCW1_BOVIN;F1N3H5|F1N3H5_BOVIN;F1N6Y9|F1N6Y9_BOVIN	674	48222
C-2.raw	28860	EPVL	4	97.6	97.6	4	457.268	1	25.9846	1.887718E7	456.258	4.3		98 94 99 99	HCD	EPVL		7651	36771
C-2.raw	50417	QVTLDAYYAER	11	97.6	97.6	11	664.831	2	41.3997		1327.64	4.6		93 99 100 100 100 99 99 97 94 97 98	HCD	QVTLDAYYAER	A0A3Q1M2W2|A0A3Q1M2W2_BOVIN;A0A3Q1N2K8|A0A3Q1N2K8_BOVIN;A0AAA9TJR2|A0AAA9TJR2_BOVIN;E1B8E7|E1B8E7_BOVIN;E1BCR2|E1BCR2_BOVIN;F1MIB3|F1MIB3_BOVIN;F1MRT9|F1MRT9_BOVIN	0	65247
C-2.raw	10522	A(+42.01)LVTQTM(+15.99)K	8	97.6	97.6	8	475.258	2	11.9754	252724	948.495	6.7	Acetylation (N-term); Oxidation (M)	99 99 99 98 95 94 97 99	HCD	A(+42.01)LVTQTM(+15.99)K	A0A3Q1LUN4|A0A3Q1LUN4_BOVIN;A0A3Q1LYZ8|A0A3Q1LYZ8_BOVIN;A0A3Q1M6G4|A0A3Q1M6G4_BOVIN;A0A3Q1MCK6|A0A3Q1MCK6_BOVIN;A0A3Q1MLN4|A0A3Q1MLN4_BOVIN;A0A3Q1N4J1|A0A3Q1N4J1_BOVIN;A0A452DIW5|A0A452DIW5_BOVIN;A0AAA9S484|A0AAA9S484_BOVIN;A0AAA9S8H0|A0AAA9S8H0_BOVIN;A0AAA9S8X2|A0AAA9S8X2_BOVIN;A0AAA9SBQ4|A0AAA9SBQ4_BOVIN;A0AAA9SBR2|A0AAA9SBR2_BOVIN;A0AAA9SJ67|A0AAA9SJ67_BOVIN;A0AAA9T0L5|A0AAA9T0L5_BOVIN;A0AAA9T…	9027	11451
C-2.raw	75521	TMPLW	5	97.6	97.6	5	647.325	1	61.2012	2.310637E7	646.315	4.8		96 94 99 100 99	HCD	TMPLW	A0A3Q1MJE5|A0A3Q1MJE5_BOVIN;A0AAA9TG43|A0AAA9TG43_BOVIN;P02662|CASA1_BOVIN	23971	101862
C-2.raw	74701	SLTSLDVVYALK	12	97.6	97.6	12	654.877	2	57.1156	7.1633552E7	1307.73	4.9		80 94 100 100 100 100 100 100 100 99 100 100	HCD	SLTSLDVVYALK	A0A3Q1LM54|A0A3Q1LM54_BOVIN;A0A3Q1LXM2|A0A3Q1LXM2_BOVIN;A0A3Q1MMX7|A0A3Q1MMX7_BOVIN;A0A3Q1MPT8|A0A3Q1MPT8_BOVIN;A0A3Q1MUY0|A0A3Q1MUY0_BOVIN;A0A3Q1N4J1|A0A3Q1N4J1_BOVIN;A0A3Q1NJ09|A0A3Q1NJ09_BOVIN;A0AAA9RTL5|A0AAA9RTL5_BOVIN;A0AAA9T5M5|A0AAA9T5M5_BOVIN;A0AAA9T6J5|A0AAA9T6J5_BOVIN;A0AAA9T9G0|A0AAA9T9G0_BOVIN;A0AAA9TZ13|A0AAA9TZ13_BOVIN;A0AAA9U073|A0AAA9U073_BOVIN;A0AAA9U1Y4|A0AAA9U1Y4_BOVIN;E1BD73|…	24570	94059
C-2.raw	29611	PLGSEDSGKTTM(+15.99)LP	14	97.6	97.6	14	724.853	2	26.767	3.979878E7	1447.69	4	Oxidation (M)	99 100 100 100 100 100 100 85 88 97 99 100 100 99	HCD	PLGSEDSGKTTM(+15.99)LP	A0A3Q1LHJ4|A0A3Q1LHJ4_BOVIN;A0A3Q1LZ35|A0A3Q1LZ35_BOVIN;A0A3Q1M0Q6|A0A3Q1M0Q6_BOVIN;A0A3Q1M8I2|A0A3Q1M8I2_BOVIN;A0A3Q1MHJ3|A0A3Q1MHJ3_BOVIN;A0A3Q1MIJ1|A0A3Q1MIJ1_BOVIN;A0A3Q1MJE5|A0A3Q1MJE5_BOVIN;A0A3Q8ABR9|A0A3Q8ABR9_BOVIN;A0A452DJ45|A0A452DJ45_BOVIN;A0AAA9RWX3|A0AAA9RWX3_BOVIN;A0AAA9S3X3|A0AAA9S3X3_BOVIN;A0AAA9S451|A0AAA9S451_BOVIN;A0AAA9SAE1|A0AAA9SAE1_BOVIN;A0AAA9SR54|A0AAA9SR54_BOVIN;A0AAA9S…	32149	38239
C-2.raw	29911	TSTVV	5	97.6	97.6	5	506.285	1	26.679	937643	505.275	5.8		91 99 100 99 99	HCD	TSTVV	A0A3Q1M2Z8|A0A3Q1M2Z8_BOVIN;A0A3Q1MCK6|A0A3Q1MCK6_BOVIN;A0AAA9T8H9|A0AAA9T8H9_BOVIN;E1BPM7|E1BPM7_BOVIN;F1MW73|F1MW73_BOVIN	11224	37997
C-2.raw	23481	Y(+42.01)YNQEQPLRCEKEE	14	97.6	97.6	14	935.918	2	21.771	1.71246e+06	1869.82	0.3	Acetylation (N-term)	91 89 98 99 100 99 97 98 98 97 99 100 100 100	HCD	Y(+42.01)YNQEQPLRCEKEE	A0A3Q1LHJ4|A0A3Q1LHJ4_BOVIN;A0A3Q1LIU1|A0A3Q1LIU1_BOVIN;A0A3Q1LM54|A0A3Q1LM54_BOVIN;A0A3Q1LPS2|A0A3Q1LPS2_BOVIN;A0A3Q1LRT9|A0A3Q1LRT9_BOVIN;A0A3Q1LSC1|A0A3Q1LSC1_BOVIN;A0A3Q1LUD9|A0A3Q1LUD9_BOVIN;A0A3Q1LWY2|A0A3Q1LWY2_BOVIN;A0A3Q1M761|A0A3Q1M761_BOVIN;A0A3Q1M7A5|A0A3Q1M7A5_BOVIN;A0A3Q1M970|A0A3Q1M970_BOVIN;A0A3Q1MAA5|A0A3Q1MAA5_BOVIN;A0A3Q1MCK6|A0A3Q1MCK6_BOVIN;A0A3Q1MIC6|A0A3Q1MIC6_BOVIN;A0A3Q1M…	51103	29650
C-2.raw	52793	LPLP	4	97.6	97.6	4	439.293	1	41.4597	2.3189618E7	438.284	4.6		94 98 100 99	HCD	LPLP		6107	65362
C-2.raw	71005	PDDEQQQMEDELQDKLHP	18	97.6	97.6	18	1097.99	2	56.242	1.236288E7	2193.95	5.4		96 90 96 97 95 94 99 100 100 100 98 99 97 98 98 100 100 100	HCD	PDDEQQQMEDELQDKLHP	A0A3Q1LM54|A0A3Q1LM54_BOVIN;A0A3Q1LPA1|A0A3Q1LPA1_BOVIN;A0A3Q1LQX0|A0A3Q1LQX0_BOVIN;A0A3Q1LRR9|A0A3Q1LRR9_BOVIN;A0A3Q1LVI3|A0A3Q1LVI3_BOVIN;A0A3Q1LVV7|A0A3Q1LVV7_BOVIN;A0A3Q1LW91|A0A3Q1LW91_BOVIN;A0A3Q1M221|A0A3Q1M221_BOVIN;A0A3Q1MKK3|A0A3Q1MKK3_BOVIN;A0A3Q1MPT8|A0A3Q1MPT8_BOVIN;A0A3Q1MRI0|A0A3Q1MRI0_BOVIN;A0A3Q1MUY0|A0A3Q1MUY0_BOVIN;A0A3Q1MW55|A0A3Q1MW55_BOVIN;A0A3Q1N0T8|A0A3Q1N0T8_BOVIN;A0A3Q1N…	61384	92495
C-2.raw	37607	GPFP	4	97.5	97.5	4	417.215	1	31.8826	6.07684e+06	416.206	3.6		97 95 100 99	HCD	GPFP		4375	47963
C-2.raw	42908	YYVTVLDAPGHR	12	97.5	97.5	12	464.244	3	34.237	4.1330128E7	1389.7	4.2		95 88 96 100 100 100 100 100 100 97 95 99	HCD	YYVTVLDAPGHR	A0A3Q1LQX9|A0A3Q1LQX9_BOVIN;A0A3Q1MN44|A0A3Q1MN44_BOVIN;A0A3Q1MQK6|A0A3Q1MQK6_BOVIN;A0AAA9S1V7|A0AAA9S1V7_BOVIN;A0AAA9S834|A0AAA9S834_BOVIN;A0AAA9SED9|A0AAA9SED9_BOVIN;A0AAA9SJW2|A0AAA9SJW2_BOVIN;A0AAA9T997|A0AAA9T997_BOVIN;A0AAA9TIT2|A0AAA9TIT2_BOVIN;A0AAA9TQX7|A0AAA9TQX7_BOVIN;A0AAA9U0N9|A0AAA9U0N9_BOVIN;E1BM04|E1BM04_BOVIN;F1MBC6|F1MBC6_BOVIN;F1N6Y9|F1N6Y9_BOVIN;F6RND5|F6RND5_BOVIN;Q32PH8|EF1A…	8178	52351
C-2.raw	57399	K(+42.01)YSL	4	97.5	97.5	4	552.304	1	47.1921	6.313e+06	551.295	2.7	Acetylation (N-term)	92 98 100 100	HCD	K(+42.01)YSL	A0A3Q1LFZ4|A0A3Q1LFZ4_BOVIN;A0A3Q1N3I9|A0A3Q1N3I9_BOVIN;A0AAA9SGU1|A0AAA9SGU1_BOVIN;A0AAA9T300|A0AAA9T300_BOVIN;A0AAA9T6Z9|A0AAA9T6Z9_BOVIN;A0AAA9TCV3|A0AAA9TCV3_BOVIN;A0AAA9TP80|A0AAA9TP80_BOVIN;A0AAA9TPF4|A0AAA9TPF4_BOVIN;E1BGT1|E1BGT1_BOVIN;G3N0V0|G3N0V0_BOVIN	14865	76283
C-2.raw	10406	A(+42.01)LVTQTM(+15.99)K	8	97.5	97.5	8	475.258	2	11.9754	252724	948.495	6.7	Acetylation (N-term); Oxidation (M)	99 99 100 99 96 95 94 98	HCD	A(+42.01)LVTQTM(+15.99)K	A0A3Q1LUN4|A0A3Q1LUN4_BOVIN;A0A3Q1LYZ8|A0A3Q1LYZ8_BOVIN;A0A3Q1M6G4|A0A3Q1M6G4_BOVIN;A0A3Q1MCK6|A0A3Q1MCK6_BOVIN;A0A3Q1MLN4|A0A3Q1MLN4_BOVIN;A0A3Q1N4J1|A0A3Q1N4J1_BOVIN;A0A452DIW5|A0A452DIW5_BOVIN;A0AAA9S484|A0AAA9S484_BOVIN;A0AAA9S8H0|A0AAA9S8H0_BOVIN;A0AAA9S8X2|A0AAA9S8X2_BOVIN;A0AAA9SBQ4|A0AAA9SBQ4_BOVIN;A0AAA9SBR2|A0AAA9SBR2_BOVIN;A0AAA9SJ67|A0AAA9SJ67_BOVIN;A0AAA9T0L5|A0AAA9T0L5_BOVIN;A0AAA9T…	9027	11450
C-2.raw	40969	LPLP	4	97.5	97.5	4	439.294	1	36.2892	1.2617568E7	438.284	5.1		97 97 99 97	HCD	LPLP		6108	56231
C-2.raw	58202	PFPL	4	97.5	97.5	4	473.278	1	47.4823	3.151269E7	472.269	5.2		94 96 100 100	HCD	PFPL		8856	76847
C-2.raw	42653	PLLV	4	97.5	97.5	4	441.31	1	36.0475	1.1987937E7	440.3	6.2		94 97 100 100	HCD	PLLV		6281	55754
C-2.raw	10979	LPTP	4	97.5	97.5	4	427.256	1	11.9462	6015563	426.248	3.2		99 97 98 96	HCD	LPTP		5137	11351
C-2.raw	72583	TVTSLDVVYALK	12	97.5	97.5	12	654.877	2	57.1156	7.1633552E7	1307.73	4.9		78 93 100 100 100 100 100 100 100 100 100 100	HCD	TVTSLDVVYALK	A0A3Q1LM54|A0A3Q1LM54_BOVIN;A0A3Q1LXM2|A0A3Q1LXM2_BOVIN;A0A3Q1MMX7|A0A3Q1MMX7_BOVIN;A0A3Q1MPT8|A0A3Q1MPT8_BOVIN;A0A3Q1MUY0|A0A3Q1MUY0_BOVIN;A0A3Q1N4J1|A0A3Q1N4J1_BOVIN;A0A3Q1NJ09|A0A3Q1NJ09_BOVIN;A0AAA9RTL5|A0AAA9RTL5_BOVIN;A0AAA9T5M5|A0AAA9T5M5_BOVIN;A0AAA9T6J5|A0AAA9T6J5_BOVIN;A0AAA9T9G0|A0AAA9T9G0_BOVIN;A0AAA9TZ13|A0AAA9TZ13_BOVIN;A0AAA9U073|A0AAA9U073_BOVIN;A0AAA9U1Y4|A0AAA9U1Y4_BOVIN;E1BD73|…	24570	94057
C-2.raw	158454	FGVSAAAAVAVAAGPVEAAERTTEFDVLLK	30	97.5	97.5	30	987.536	3	116.525	3877979	2959.57	7.1		99 98 99 100 100 100 100 100 100 100 100 100 100 100 99 98 100 100 100 99 81 86 98 98 80 90 100 100 100 100	HCD	FGVSAAAAVAVAAGPVEAAERTTEFDVLLK	A0A3Q1LKU3|A0A3Q1LKU3_BOVIN;A0A3Q1LM54|A0A3Q1LM54_BOVIN;A0A3Q1LNR7|A0A3Q1LNR7_BOVIN;A0A3Q1LQ88|A0A3Q1LQ88_BOVIN;A0A3Q1LQX0|A0A3Q1LQX0_BOVIN;A0A3Q1LRY5|A0A3Q1LRY5_BOVIN;A0A3Q1LS91|A0A3Q1LS91_BOVIN;A0A3Q1LVI3|A0A3Q1LVI3_BOVIN;A0A3Q1LWV1|A0A3Q1LWV1_BOVIN;A0A3Q1LZU4|A0A3Q1LZU4_BOVIN;A0A3Q1M0B1|A0A3Q1M0B1_BOVIN;A0A3Q1M0F7|A0A3Q1M0F7_BOVIN;A0A3Q1M0Q6|A0A3Q1M0Q6_BOVIN;A0A3Q1M2B9|A0A3Q1M2B9_BOVIN;A0A3Q1M…	55468	221141
C-2.raw	75314	MPLW	4	97.5	97.5	4	546.278	1	59.9889	6188673	545.267	6.2		95 96 100 99	HCD	MPLW		14267	99571
C-2.raw	32136	LSAM(+15.99)LYEETR	10	97.5	97.5	10	614.802	2	28.2725		1227.58	7.8	Oxidation (M)	98 99 100 100 100 99 98 94 93 95	HCD	LSAM(+15.99)LYEETR	A0AAA9S484|A0AAA9S484_BOVIN;A0AAA9SBQ4|A0AAA9SBQ4_BOVIN;A0AAA9SDI3|A0AAA9SDI3_BOVIN;A0AAA9T0L5|A0AAA9T0L5_BOVIN;E1BPV9|E1BPV9_BOVIN;F1MFZ1|F1MFZ1_BOVIN	0	40950
C-2.raw	73625	SLTSLDVVYALK	12	97.5	97.5	12	654.877	2	57.1156	7.1633552E7	1307.73	4.9		78 93 100 100 100 100 100 100 100 99 100 100	HCD	SLTSLDVVYALK	A0A3Q1LM54|A0A3Q1LM54_BOVIN;A0A3Q1LSF6|A0A3Q1LSF6_BOVIN;A0A3Q1LXM2|A0A3Q1LXM2_BOVIN;A0A3Q1LZR4|A0A3Q1LZR4_BOVIN;A0A3Q1MCC9|A0A3Q1MCC9_BOVIN;A0A3Q1MMX7|A0A3Q1MMX7_BOVIN;A0A3Q1MPT8|A0A3Q1MPT8_BOVIN;A0A3Q1MUY0|A0A3Q1MUY0_BOVIN;A0A3Q1MY21|A0A3Q1MY21_BOVIN;A0A3Q1N4J1|A0A3Q1N4J1_BOVIN;A0A3Q1NJ09|A0A3Q1NJ09_BOVIN;A0AAA9RTL5|A0AAA9RTL5_BOVIN;A0AAA9S3S0|A0AAA9S3S0_BOVIN;A0AAA9SRJ2|A0AAA9SRJ2_BOVIN;A0AAA9T…	24570	94058
C-2.raw	42267	LPPLT	5	97.5	97.5	5	540.342	1	34.4605	9248964	539.332	4.4		99 99 99 96 93	HCD	LPPLT	A0A3Q1LLX1|A0A3Q1LLX1_BOVIN;A0A3Q1LMZ6|A0A3Q1LMZ6_BOVIN;A0A3Q1LS63|A0A3Q1LS63_BOVIN;A0A3Q1LSC1|A0A3Q1LSC1_BOVIN;A0A3Q1M751|A0A3Q1M751_BOVIN;A0A3Q1MB82|A0A3Q1MB82_BOVIN;A0A3Q1MBV7|A0A3Q1MBV7_BOVIN;A0A3Q1MPG6|A0A3Q1MPG6_BOVIN;A0A3Q1MPH9|A0A3Q1MPH9_BOVIN;A0A3Q1MPT8|A0A3Q1MPT8_BOVIN;A0A3Q1MUY0|A0A3Q1MUY0_BOVIN;A0A3Q1MVW7|A0A3Q1MVW7_BOVIN;A0A3Q1N184|A0A3Q1N184_BOVIN;A0A3Q1NGV0|A0A3Q1NGV0_BOVIN;A0A3Q1N…	13728	52766
C-2.raw	39441	LPYP	4	97.5	97.5	4	489.273	1	34.4605	1.703197E7	488.264	4.7		97 94 100 100	HCD	LPYP		10057	52722
C-2.raw	154964	LADALLASVTESLKWDDVALVGFGTFAVK	29	97.5	97.5	29	1012.89	3	113.175	1.0085945E7	3035.62	3.7		93 88 91 85 97 100 100 100 100 99 99 91 94 99 99 100 100 99 100 100 100 100 100 99 98 99 99 100 99	HCD	LADALLASVTESLKWDDVALVGFGTFAVK	A0A3Q1LHJ4|A0A3Q1LHJ4_BOVIN;A0A3Q1LN46|A0A3Q1LN46_BOVIN;A0A3Q1LRR9|A0A3Q1LRR9_BOVIN;A0A3Q1LS63|A0A3Q1LS63_BOVIN;A0A3Q1LSV6|A0A3Q1LSV6_BOVIN;A0A3Q1LSX9|FMNL2_BOVIN;A0A3Q1LT95|A0A3Q1LT95_BOVIN;A0A3Q1LTA5|A0A3Q1LTA5_BOVIN;A0A3Q1LW65|A0A3Q1LW65_BOVIN;A0A3Q1LWI0|A0A3Q1LWI0_BOVIN;A0A3Q1LY87|A0A3Q1LY87_BOVIN;A0A3Q1M0Q6|A0A3Q1M0Q6_BOVIN;A0A3Q1M8I2|A0A3Q1M8I2_BOVIN;A0A3Q1M9W3|A0A3Q1M9W3_BOVIN;A0A3Q1MAR1|A…	57180	214608
C-2.raw	154964	LADALLASVTESLKWDDVALVGFGTFAVK	29	97.5	97.5	29	1012.88	3	111.934	7.0966e+06	3035.62	3.7		93 88 91 85 97 100 100 100 100 99 99 91 94 99 99 100 100 99 100 100 100 100 100 99 98 99 99 100 99	HCD	LADALLASVTESLKWDDVALVGFGTFAVK	A0A3Q1LHJ4|A0A3Q1LHJ4_BOVIN;A0A3Q1LN46|A0A3Q1LN46_BOVIN;A0A3Q1LRR9|A0A3Q1LRR9_BOVIN;A0A3Q1LS63|A0A3Q1LS63_BOVIN;A0A3Q1LSV6|A0A3Q1LSV6_BOVIN;A0A3Q1LSX9|FMNL2_BOVIN;A0A3Q1LT95|A0A3Q1LT95_BOVIN;A0A3Q1LTA5|A0A3Q1LTA5_BOVIN;A0A3Q1LW65|A0A3Q1LW65_BOVIN;A0A3Q1LWI0|A0A3Q1LWI0_BOVIN;A0A3Q1LY87|A0A3Q1LY87_BOVIN;A0A3Q1M0Q6|A0A3Q1M0Q6_BOVIN;A0A3Q1M8I2|A0A3Q1M8I2_BOVIN;A0A3Q1M9W3|A0A3Q1M9W3_BOVIN;A0A3Q1MAR1|A…	57179	212117
C-2.raw	28468	PLGSEDSGKTTMP	13	97.4	97.4	13	660.314	2	25.1794	8.5839672E7	1318.61	4.5		97 99 99 98 100 99 96 88 93 98 100 100 100	HCD	PLGSEDSGKTTMP	A0A3Q1LHJ4|A0A3Q1LHJ4_BOVIN;A0A3Q1MHJ3|A0A3Q1MHJ3_BOVIN;A0A3Q1MIJ1|A0A3Q1MIJ1_BOVIN;A0A3Q1MJE5|A0A3Q1MJE5_BOVIN;A0A3Q8ABR9|A0A3Q8ABR9_BOVIN;A0A452DJ45|A0A452DJ45_BOVIN;A0AAA9RWX3|A0AAA9RWX3_BOVIN;A0AAA9S451|A0AAA9S451_BOVIN;A0AAA9SAE1|A0AAA9SAE1_BOVIN;A0AAA9SR54|A0AAA9SR54_BOVIN;A0AAA9SV08|A0AAA9SV08_BOVIN;A0AAA9SY59|A0AAA9SY59_BOVIN;A0AAA9THB0|A0AAA9THB0_BOVIN;A0AAA9TTP7|A0AAA9TTP7_BOVIN;A6QQ94|…	24998	35343
C-2.raw	23164	NLVTQTMK	8	97.4	97.4	8	467.759	2	21.6419		933.495	8.8		93 98 99 98 96 97 98 100	HCD	NLVTQTMK	A0A3Q1LUN4|A0A3Q1LUN4_BOVIN;A0A3Q1LYZ8|A0A3Q1LYZ8_BOVIN;A0A3Q1M6G4|A0A3Q1M6G4_BOVIN;A0A3Q1MCK6|A0A3Q1MCK6_BOVIN;A0A3Q1MLN4|A0A3Q1MLN4_BOVIN;A0A3Q1N4J1|A0A3Q1N4J1_BOVIN;A0A3Q1N775|A0A3Q1N775_BOVIN;A0A452DIW5|A0A452DIW5_BOVIN;A0AAA9S484|A0AAA9S484_BOVIN;A0AAA9S8H0|A0AAA9S8H0_BOVIN;A0AAA9S8X2|A0AAA9S8X2_BOVIN;A0AAA9SBQ4|A0AAA9SBQ4_BOVIN;A0AAA9SBR2|A0AAA9SBR2_BOVIN;A0AAA9SJ67|A0AAA9SJ67_BOVIN;A0AAA9T…	0	29496
C-2.raw	58871	PFPL	4	97.4	97.4	4	473.278	1	47.4823	3.151269E7	472.269	5.2		94 96 100 100	HCD	PFPL		8856	76848
C-2.raw	49846	LPLVGGHEGARVVDR	15	97.4	97.4	15	525.628	3	39.8012	4.0317812E7	1573.87	-3.7		99 100 100 100 99 100 99 100 98 95 93 98 92 91 96	HCD	LPLVGGHEGARVVDR	A0A3Q1LXM2|A0A3Q1LXM2_BOVIN;A0A3Q1M2W2|A0A3Q1M2W2_BOVIN;A0A3Q1M646|A0A3Q1M646_BOVIN;A0A3Q1MBH5|A0A3Q1MBH5_BOVIN;A0A3Q1MKC6|A0A3Q1MKC6_BOVIN;A0A3Q1NFX4|A0A3Q1NFX4_BOVIN;A0AAA9S8B5|A0AAA9S8B5_BOVIN;A0AAA9SVN2|A0AAA9SVN2_BOVIN;A0AAA9T9Z2|A0AAA9T9Z2_BOVIN;A0AAA9TNA0|A0AAA9TNA0_BOVIN;E1B8E7|E1B8E7_BOVIN;E1BCC6|E1BCC6_BOVIN;E1BCH9|E1BCH9_BOVIN;E1BCR2|E1BCR2_BOVIN;E1BHT5|E1BHT5_BOVIN;E1BLQ5|E1BLQ5_BOVIN…	12547	62249
C-2.raw	16223	A(+42.01)PHLKE	6	97.4	97.4	6	368.704	2	16.3977	4582207	735.391	3	Acetylation (N-term)	91 94 100 100 100 100	HCD	A(+42.01)PHLKE	A0A3Q1NCG2|A0A3Q1NCG2_BOVIN;A0AAA9T9G0|A0AAA9T9G0_BOVIN;E1B9A2|E1B9A2_BOVIN;E1BNS3|E1BNS3_BOVIN;E1BPV9|E1BPV9_BOVIN;F1MPW8|F1MPW8_BOVIN;F1N290|F1N290_BOVIN;G3N2D1|G3N2D1_BOVIN;O02754|CEBPA_BOVIN	1169	19282
C-2.raw	35441	STELLLR	7	97.4	97.4	7	416.252	2	30.6523	238785	830.486	3.3		97 97 99 99 98 96 95	HCD	STELLLR	A0A3Q1LF52|A0A3Q1LF52_BOVIN;A0A3Q1LM54|A0A3Q1LM54_BOVIN;A0A3Q1M2R1|A0A3Q1M2R1_BOVIN;A0A3Q1M4U6|A0A3Q1M4U6_BOVIN;A0A3Q1MIL5|A0A3Q1MIL5_BOVIN;A0A3Q1MKC6|A0A3Q1MKC6_BOVIN;A0A3Q1N0F6|A0A3Q1N0F6_BOVIN;A0A3Q1N7N1|A0A3Q1N7N1_BOVIN;A0A3Q1NJA6|A0A3Q1NJA6_BOVIN;A0AAA9RYG8|A0AAA9RYG8_BOVIN;A0AAA9SCT4|A0AAA9SCT4_BOVIN;A0AAA9SJW0|A0AAA9SJW0_BOVIN;A0AAA9T4N3|A0AAA9T4N3_BOVIN;A0AAA9T9R8|A0AAA9T9R8_BOVIN;A0AAA9T…	4336	45493
C-2.raw	100097	K(+42.01)PQGVLNENLLRF	13	97.4	97.4	13	785.444	2	76.8643	1136318	1568.87	3.6	Acetylation (N-term)	89 94 97 99 100 100 99 99 98 98 99 97 98	HCD	K(+42.01)PQGVLNENLLRF	A0A3Q1LL32|A0A3Q1LL32_BOVIN;A0A3Q1LLB9|A0A3Q1LLB9_BOVIN;A0A3Q1LM54|A0A3Q1LM54_BOVIN;A0A3Q1LPA8|A0A3Q1LPA8_BOVIN;A0A3Q1LZ90|A0A3Q1LZ90_BOVIN;A0A3Q1M7X1|A0A3Q1M7X1_BOVIN;A0A3Q1MA84|A0A3Q1MA84_BOVIN;A0A3Q1MBH5|A0A3Q1MBH5_BOVIN;A0A3Q1MJE5|A0A3Q1MJE5_BOVIN;A0A3Q1MLC5|A0A3Q1MLC5_BOVIN;A0A3Q1MR30|A0A3Q1MR30_BOVIN;A0A3Q1MTD2|A0A3Q1MTD2_BOVIN;A0A3Q1NE82|A0A3Q1NE82_BOVIN;A0A452DJ45|A0A452DJ45_BOVIN;A0A452D…	38464	132427
C-2.raw	59162	M(+15.99)PLW	4	97.4	97.4	4	562.272	1	47.5079	65285.3	561.262	5.5	Oxidation (M)	96 94 100 100	HCD	M(+15.99)PLW		15739	76916
C-2.raw	87175	LLEVLFLR	8	97.4	97.4	8	501.824	2	67.641		1001.63	6.4		100 100 100 99 97 93 94 98	HCD	LLEVLFLR	A0A3Q1LKU3|A0A3Q1LKU3_BOVIN;A0A3Q1LSF6|A0A3Q1LSF6_BOVIN;A0A3Q1LZR4|A0A3Q1LZR4_BOVIN;A0AAA9RTB7|A0AAA9RTB7_BOVIN;A0AAA9S484|A0AAA9S484_BOVIN;A0AAA9SBQ4|A0AAA9SBQ4_BOVIN;A0AAA9SEL7|A0AAA9SEL7_BOVIN;A0AAA9SMU2|A0AAA9SMU2_BOVIN;A0AAA9SW34|A0AAA9SW34_BOVIN;A0AAA9T0L5|A0AAA9T0L5_BOVIN;A0AAA9T9G0|A0AAA9T9G0_BOVIN;A0AAA9TB08|A0AAA9TB08_BOVIN;E1BIW0|E1BIW0_BOVIN;F1MD46|F1MD46_BOVIN;F1MIX6|F1MIX6_BOVIN;F1N…	0	114207
C-2.raw	7308	SHASEVVPK	9	97.4	97.4	9	477.258	2	9.4283	6.82989e+06	952.498	3.4		100 100 100 89 92 98 100 100 99	HCD	SHASEVVPK	A0A3Q1LQW6|A0A3Q1LQW6_BOVIN;A0A3Q1M211|A0A3Q1M211_BOVIN;A0A3Q1MKW0|A0A3Q1MKW0_BOVIN;A0AAA9TXS8|A0AAA9TXS8_BOVIN;E1B842|E1B842_BOVIN;F1MFX7|F1MFX7_BOVIN;G3MX13|G3MX13_BOVIN	9186	7554
C-2.raw	41511	LPLP	4	97.4	97.4	4	439.294	1	36.2892	1.2617568E7	438.284	5.1		98 97 99 96	HCD	LPLP		6108	56234
C-2.raw	32803	PPQPLPTP	8	97.4	97.4	8	846.475	1	28.8536	756309	845.465	3.4		99 97 97 97 99 99 95 96	HCD	PPQPLPTP	A0A3Q1LHF1|A0A3Q1LHF1_BOVIN;A0A3Q1LIK1|A0A3Q1LIK1_BOVIN;A0A3Q1LMZ6|A0A3Q1LMZ6_BOVIN;A0A3Q1LQL9|A0A3Q1LQL9_BOVIN;A0A3Q1LQX0|A0A3Q1LQX0_BOVIN;A0A3Q1LS91|A0A3Q1LS91_BOVIN;A0A3Q1LSB9|A0A3Q1LSB9_BOVIN;A0A3Q1LSF6|A0A3Q1LSF6_BOVIN;A0A3Q1LSS3|A0A3Q1LSS3_BOVIN;A0A3Q1LSX9|FMNL2_BOVIN;A0A3Q1LTH7|A0A3Q1LTH7_BOVIN;A0A3Q1LU21|A0A3Q1LU21_BOVIN;A0A3Q1LVI3|A0A3Q1LVI3_BOVIN;A0A3Q1LXM2|A0A3Q1LXM2_BOVIN;A0A3Q1LYA4|A…	44168	42025
C-2.raw	40099	PLGSENSGKTTMLP	14	97.4	97.4	14	716.364	2	33.3691	2.44213968E8	1430.71	4.8		98 99 97 98 100 98 99 91 89 96 99 100 100 99	HCD	PLGSENSGKTTMLP	A0A3Q1LHJ4|A0A3Q1LHJ4_BOVIN;A0A3Q1LIU1|A0A3Q1LIU1_BOVIN;A0A3Q1LJU8|A0A3Q1LJU8_BOVIN;A0A3Q1LQN7|A0A3Q1LQN7_BOVIN;A0A3Q1LQW6|A0A3Q1LQW6_BOVIN;A0A3Q1LTZ2|A0A3Q1LTZ2_BOVIN;A0A3Q1LZ35|A0A3Q1LZ35_BOVIN;A0A3Q1M0Q6|A0A3Q1M0Q6_BOVIN;A0A3Q1M8I2|A0A3Q1M8I2_BOVIN;A0A3Q1MBT8|A0A3Q1MBT8_BOVIN;A0A3Q1MBY8|A0A3Q1MBY8_BOVIN;A0A3Q1MFR5|A0A3Q1MFR5_BOVIN;A0A3Q1MHJ3|A0A3Q1MHJ3_BOVIN;A0A3Q1MJE5|A0A3Q1MJE5_BOVIN;A0A3Q8A…	31204	50827
C-2.raw	40294	LPLP	4	97.4	97.4	4	439.294	1	36.2892	1.2617568E7	438.284	5.1		96 97 99 97	HCD	LPLP		6108	56230
C-2.raw	60760	PFPL	4	97.4	97.4	4	473.278	1	47.4823	3.151269E7	472.269	5.2		94 96 100 100	HCD	PFPL		8856	76853
C-2.raw	42939	LPQGVLN	7	97.4	97.4	7	740.434	1	35.3659	1.3880818E7	739.423	5.3		100 99 98 91 96 100 98	HCD	LPQGVLN	A0A3Q1LLX1|A0A3Q1LLX1_BOVIN;A0A3Q1LM54|A0A3Q1LM54_BOVIN;A0A3Q1LTZ2|A0A3Q1LTZ2_BOVIN;A0A3Q1LZ90|A0A3Q1LZ90_BOVIN;A0A3Q1M0P2|A0A3Q1M0P2_BOVIN;A0A3Q1MBT8|A0A3Q1MBT8_BOVIN;A0A3Q1MKW0|A0A3Q1MKW0_BOVIN;A0A3Q1MM84|A0A3Q1MM84_BOVIN;A0A3Q1MSR1|A0A3Q1MSR1_BOVIN;A0A3Q1NE82|A0A3Q1NE82_BOVIN;A0AAA9S0R3|A0AAA9S0R3_BOVIN;A0AAA9S9Q7|A0AAA9S9Q7_BOVIN;A0AAA9SAE1|A0AAA9SAE1_BOVIN;A0AAA9SCC0|A0AAA9SCC0_BOVIN;A0AAA9S…	33815	54468
C-2.raw	46718	DFLKKL	6	97.4	97.4	6	382.24	2	38.7061		762.464	1.7		95 97 99 99 98 97	HCD	DFLKKL	A0A3Q1LG90|A0A3Q1LG90_BOVIN;A0A3Q1LM54|A0A3Q1LM54_BOVIN;A0A3Q1LTH7|A0A3Q1LTH7_BOVIN;A0A3Q1LTZ2|A0A3Q1LTZ2_BOVIN;A0A3Q1MBT8|A0A3Q1MBT8_BOVIN;A0A3Q1MCC9|A0A3Q1MCC9_BOVIN;A0A3Q1MHH4|A0A3Q1MHH4_BOVIN;A0A3Q1MY21|A0A3Q1MY21_BOVIN;A0A3Q1MYK9|A0A3Q1MYK9_BOVIN;A0A3Q1ND94|A0A3Q1ND94_BOVIN;A0AAA9RSX2|A0AAA9RSX2_BOVIN;A0AAA9S484|A0AAA9S484_BOVIN;A0AAA9S4S4|A0AAA9S4S4_BOVIN;A0AAA9SBQ4|A0AAA9SBQ4_BOVIN;A0AAA9T…	0	60311
C-2.raw	38273	LPYP	4	97.4	97.4	4	489.273	1	34.4605	1.703197E7	488.264	4.7		96 94 100 100	HCD	LPYP		10057	52720
C-2.raw	65589	LFDVSAFEK	9	97.3	97.3	9	528.276	2	52.9367	3.35063e+06	1054.53	3.5		99 100 100 99 98 97 95 96 92	HCD	LFDVSAFEK	A0A452DKC3|A0A452DKC3_BOVIN;P19483|ATPA_BOVIN;P55106|GDF6_BOVIN	12758	86707
C-2.raw	21034	LLVT	4	97.3	97.3	4	445.303	1	21.1207	5.33273e+06	444.295	2.9		98 95 99 97	HCD	LLVT		6643	28743
C-2.raw	51269	LTLDFETKN	9	97.3	97.3	9	540.784	2	42.0001		1079.55	2.4		100 100 99 99 97 98 96 96 90	HCD	LTLDFETKN	A0A3Q1LZ35|A0A3Q1LZ35_BOVIN;A0A3Q1MBH5|A0A3Q1MBH5_BOVIN;A0A3Q1MHH4|A0A3Q1MHH4_BOVIN;A0AAA9TU90|A0AAA9TU90_BOVIN;E1BNS3|E1BNS3_BOVIN;F1N6Y9|F1N6Y9_BOVIN;P34955|A1AT_BOVIN	0	66363
C-2.raw	14622	FPPQ	4	97.3	97.3	4	488.253	1	15.6158	137691	487.243	6.1		97 95 99 98	HCD	FPPQ		9978	17644
C-2.raw	13169	ESPP	4	97.3	97.3	4	429.201	1	13.8482	522404	428.191	6		97 94 99 99	HCD	ESPP		5298	14396
C-2.raw	37748	GPFP	4	97.3	97.3	4	417.215	1	31.8826	6.07684e+06	416.206	3.6		97 94 100 99	HCD	GPFP		4375	47965
C-2.raw	39319	H(+42.01)LNE	4	97.3	97.3	4	554.262	1	33.555	99364	553.25	8.6	Acetylation (N-term)	97 94 98 100	HCD	H(+42.01)LNE	A0A3Q1LRF8|A0A3Q1LRF8_BOVIN;A0AAA9RT91|A0AAA9RT91_BOVIN;A0AAA9S3H0|A0AAA9S3H0_BOVIN;A0AAA9TJ30|A0AAA9TJ30_BOVIN;E1BHC8|E1BHC8_BOVIN;P19120|HSP7C_BOVIN	15050	51153
C-2.raw	97941	K(+42.01)PQGVLNENLLRF	13	97.3	97.3	13	785.446	2	75.1393	1.129312E7	1568.87	6.6	Acetylation (N-term)	89 99 98 99 100 100 99 99 94 96 99 96 98	HCD	K(+42.01)PQGVLNENLLRF	A0A3Q1LL32|A0A3Q1LL32_BOVIN;A0A3Q1LLB9|A0A3Q1LLB9_BOVIN;A0A3Q1LM54|A0A3Q1LM54_BOVIN;A0A3Q1LSB9|A0A3Q1LSB9_BOVIN;A0A3Q1LTZ2|A0A3Q1LTZ2_BOVIN;A0A3Q1LWV1|A0A3Q1LWV1_BOVIN;A0A3Q1LYA4|A0A3Q1LYA4_BOVIN;A0A3Q1LZ90|A0A3Q1LZ90_BOVIN;A0A3Q1M646|A0A3Q1M646_BOVIN;A0A3Q1M906|A0A3Q1M906_BOVIN;A0A3Q1M970|A0A3Q1M970_BOVIN;A0A3Q1MA84|A0A3Q1MA84_BOVIN;A0A3Q1MBT8|A0A3Q1MBT8_BOVIN;A0A3Q1MCC9|A0A3Q1MCC9_BOVIN;A0A3Q1M…	38469	129046
C-2.raw	109712	LTTAVHDALLTDLVYPVELVGK	22	97.3	97.3	22	789.784	3	83.7688	4343261	2366.31	8.7		94 95 97 90 90 88 96 96 99 100 100 100 100 100 100 100 99 100 100 100 99 99	HCD	LTTAVHDALLTDLVYPVELVGK	A0A3Q1LIU1|A0A3Q1LIU1_BOVIN;A0A3Q1LM54|A0A3Q1LM54_BOVIN;A0A3Q1LPF6|A0A3Q1LPF6_BOVIN;A0A3Q1ME49|A0A3Q1ME49_BOVIN;A0A3Q1MMM4|A0A3Q1MMM4_BOVIN;A0A3Q1MR53|A0A3Q1MR53_BOVIN;A0A3Q1N4J1|A0A3Q1N4J1_BOVIN;A0AAA9SDI3|A0AAA9SDI3_BOVIN;A0AAA9SHT9|A0AAA9SHT9_BOVIN;A0AAA9SZJ6|A0AAA9SZJ6_BOVIN;A0AAA9T300|A0AAA9T300_BOVIN;A0AAA9T3J6|A0AAA9T3J6_BOVIN;A0AAA9T6Z9|A0AAA9T6Z9_BOVIN;E1BAF6|E1BAF6_BOVIN;E1BGT1|E1BGT1_B…	38766	146116
C-2.raw	59672	PFPL	4	97.3	97.3	4	473.278	1	47.4823	3.151269E7	472.269	5.2		95 95 100 100	HCD	PFPL		8856	76850
C-2.raw	76231	MPLW	4	97.3	97.3	4	546.278	1	59.9889	6188673	545.267	6.2		96 94 100 100	HCD	MPLW		14267	99578
C-2.raw	26533	MPLQA	5	97.3	97.3	5	559.293	1	24.3427	1.73758e+06	558.284	4.5		98 99 99 94 97	HCD	MPLQA	A0AAA9S497|A0AAA9S497_BOVIN;A0AAA9S4A2|A0AAA9S4A2_BOVIN;A0AAA9SGU1|A0AAA9SGU1_BOVIN;A0AAA9SJV8|A0AAA9SJV8_BOVIN;A0AAA9SRV3|A0AAA9SRV3_BOVIN;A0AAA9T3I2|A0AAA9T3I2_BOVIN;A0AAA9T3R5|A0AAA9T3R5_BOVIN;A0AAA9T9Y7|A0AAA9T9Y7_BOVIN;A0AAA9U2S0|A0AAA9U2S0_BOVIN;A4FV52|VGLU1_BOVIN;A7Z063|WASH1_BOVIN;E1B8K0|E1B8K0_BOVIN;E1BD77|E1BD77_BOVIN;E1BJS3|E1BJS3_BOVIN;F1MPW8|F1MPW8_BOVIN;F1MTP1|F1MTP1_BOVIN;P02666|CA…	15504	33722
C-2.raw	78823	LPLPL	5	97.3	97.3	5	552.378	1	61.5966	3.44567e+06	551.368	4.8		90 98 100 99 99	HCD	LPLPL	A0A140T835|A0A140T835_BOVIN;A0A3Q1LLX1|A0A3Q1LLX1_BOVIN;A0A3Q1LM54|A0A3Q1LM54_BOVIN;A0A3Q1LPF6|A0A3Q1LPF6_BOVIN;A0A3Q1LTK5|A0A3Q1LTK5_BOVIN;A0A3Q1LWY2|A0A3Q1LWY2_BOVIN;A0A3Q1LXE5|A0A3Q1LXE5_BOVIN;A0A3Q1LZU4|A0A3Q1LZU4_BOVIN;A0A3Q1M0F7|A0A3Q1M0F7_BOVIN;A0A3Q1M221|A0A3Q1M221_BOVIN;A0A3Q1M2Z8|A0A3Q1M2Z8_BOVIN;A0A3Q1M3Y2|A0A3Q1M3Y2_BOVIN;A0A3Q1M761|A0A3Q1M761_BOVIN;A0A3Q1M7X1|A0A3Q1M7X1_BOVIN;A0A3Q1M…	14875	102624
C-2.raw	75795	SLTSLDVVYALK	12	97.3	97.3	12	654.877	2	57.1156	7.1633552E7	1307.73	4.9		79 93 100 100 100 100 100 100 100 99 98 99	HCD	SLTSLDVVYALK	A0A3Q1LM54|A0A3Q1LM54_BOVIN;A0A3Q1LXM2|A0A3Q1LXM2_BOVIN;A0A3Q1MMX7|A0A3Q1MMX7_BOVIN;A0A3Q1MPT8|A0A3Q1MPT8_BOVIN;A0A3Q1MUY0|A0A3Q1MUY0_BOVIN;A0A3Q1N4J1|A0A3Q1N4J1_BOVIN;A0A3Q1NJ09|A0A3Q1NJ09_BOVIN;A0AAA9RTL5|A0AAA9RTL5_BOVIN;A0AAA9T5M5|A0AAA9T5M5_BOVIN;A0AAA9T6J5|A0AAA9T6J5_BOVIN;A0AAA9T9G0|A0AAA9T9G0_BOVIN;A0AAA9TZ13|A0AAA9TZ13_BOVIN;A0AAA9U073|A0AAA9U073_BOVIN;A0AAA9U1Y4|A0AAA9U1Y4_BOVIN;E1BD73|…	24570	94060
C-2.raw	4504	PLGSENSGKTAE	12	97.3	97.3	12	595.289	2	6.827	462076	1188.56	1.3		98 99 100 97 97 97 99 100 100 99 88 93	HCD	PLGSENSGKTAE	A0A3Q1LIU1|A0A3Q1LIU1_BOVIN;A0A3Q1LJT1|A0A3Q1LJT1_BOVIN;A0A3Q1LJU8|A0A3Q1LJU8_BOVIN;A0A3Q1LQN7|A0A3Q1LQN7_BOVIN;A0A3Q1LQW6|A0A3Q1LQW6_BOVIN;A0A3Q1LSX9|FMNL2_BOVIN;A0A3Q1LTZ2|A0A3Q1LTZ2_BOVIN;A0A3Q1MBT8|A0A3Q1MBT8_BOVIN;A0A3Q1MBY8|A0A3Q1MBY8_BOVIN;A0A3Q1ME49|A0A3Q1ME49_BOVIN;A0A3Q1MFR5|A0A3Q1MFR5_BOVIN;A0A3Q1MHJ3|A0A3Q1MHJ3_BOVIN;A0A3Q1MJE5|A0A3Q1MJE5_BOVIN;A0A3Q8ABR9|A0A3Q8ABR9_BOVIN;A0A452DJ45|A…	19021	4331
C-2.raw	29709	EPVL	4	97.3	97.3	4	457.268	1	25.9846	1.887718E7	456.258	4.3		97 93 99 99	HCD	EPVL		7651	36775
C-2.raw	93169	VFPPQSV	7	97.3	97.3	7	773.414	1	71.8729	175863	772.412	-6.4		97 98 99 96 93 98 99	HCD	VFPPQSV	A0A3Q1ME27|A0A3Q1ME27_BOVIN;A0AAA9T9Y7|A0AAA9T9Y7_BOVIN;E1BDC5|E1BDC5_BOVIN;F1MDR1|F1MDR1_BOVIN;F1MSK1|F1MSK1_BOVIN;F1N6Y9|F1N6Y9_BOVIN;P02666|CASB_BOVIN	37055	123094
C-2.raw	26263	PLGSEDSGKTTMP	13	97.3	97.3	13	660.314	2	24.1421	6.2796408E7	1318.61	4.3		97 99 100 99 100 99 94 87 93 98 100 100 100	HCD	PLGSEDSGKTTMP	A0A3Q1LHJ4|A0A3Q1LHJ4_BOVIN;A0A3Q1MHJ3|A0A3Q1MHJ3_BOVIN;A0A3Q1MIJ1|A0A3Q1MIJ1_BOVIN;A0A3Q1MJE5|A0A3Q1MJE5_BOVIN;A0A3Q8ABR9|A0A3Q8ABR9_BOVIN;A0A452DJ45|A0A452DJ45_BOVIN;A0AAA9RWX3|A0AAA9RWX3_BOVIN;A0AAA9S451|A0AAA9S451_BOVIN;A0AAA9SAE1|A0AAA9SAE1_BOVIN;A0AAA9SR54|A0AAA9SR54_BOVIN;A0AAA9SV08|A0AAA9SV08_BOVIN;A0AAA9SY59|A0AAA9SY59_BOVIN;A0AAA9THB0|A0AAA9THB0_BOVIN;A0AAA9TTP7|A0AAA9TTP7_BOVIN;A6QQ94|…	24997	33433
C-2.raw	61028	ENLLRF	6	97.3	97.3	6	396.226	2	47.7673	1.0116574E7	790.434	4.5		95 95 100 99 98 97	HCD	ENLLRF	A0A3Q1MJE5|A0A3Q1MJE5_BOVIN;E1B9Z2|E1B9Z2_BOVIN;E1BAA0|E1BAA0_BOVIN;E1BK38|E1BK38_BOVIN;E1BMZ9|E1BMZ9_BOVIN;P02662|CASA1_BOVIN	3001	77463
C-2.raw	25978	VEPPN	5	97.3	97.3	5	555.281	1	24.5565	5.81994e+06	554.27	7.6		98 99 100 97 93	HCD	VEPPN	A0A3Q1N7N1|A0A3Q1N7N1_BOVIN;A0A3Q1NNA8|A0A3Q1NNA8_BOVIN;A0AAA9S8F3|A0AAA9S8F3_BOVIN;A0AAA9SJW0|A0AAA9SJW0_BOVIN;A0AAA9T0R0|A0AAA9T0R0_BOVIN;A0AAA9U0Z7|A0AAA9U0Z7_BOVIN;F1N0S1|F1N0S1_BOVIN	15142	34192
C-2.raw	40881	LELLAHNELSGR	12	97.3	97.3	12	451.251	3	32.6308	1.70043312E8	1350.73	3.9		99 100 100 100 100 100 99 99 98 90 87 96	HCD	LELLAHNELSGR	A0A3Q1LRF8|A0A3Q1LRF8_BOVIN;A0A3Q1LSX9|FMNL2_BOVIN;A0A3Q1M2R1|A0A3Q1M2R1_BOVIN;A0A3Q1ME49|A0A3Q1ME49_BOVIN;A0A3Q1MHJ3|A0A3Q1MHJ3_BOVIN;A0A3Q1MPG9|A0A3Q1MPG9_BOVIN;A0A3Q1MPT8|A0A3Q1MPT8_BOVIN;A0A3Q1MUY0|A0A3Q1MUY0_BOVIN;A0A3Q1N357|A0A3Q1N357_BOVIN;A0A3Q1NNA8|A0A3Q1NNA8_BOVIN;A0A3S5ZP47|A0A3S5ZP47_BOVIN;A0AAA9RWX3|A0AAA9RWX3_BOVIN;A0AAA9S3H0|A0AAA9S3H0_BOVIN;A0AAA9SHV0|A0AAA9SHV0_BOVIN;A0AAA9SNC8|A…	7156	49540
C-2.raw	25391	VPYP	4	97.2	97.2	4	475.258	1	24.5565	6476179	474.248	5.7		96 94 99 100	HCD	VPYP		9025	34168
C-2.raw	4594	HVQLKES	7	97.2	97.2	7	420.733	2	6.8605	202031	839.45	1.5		96 97 98 100 99 96 94	HCD	HVQLKES	A0A3Q1LFZ4|A0A3Q1LFZ4_BOVIN;A0A3Q1LLT0|A0A3Q1LLT0_BOVIN;A0A3Q1LLU2|A0A3Q1LLU2_BOVIN;A0A3Q1LPA1|A0A3Q1LPA1_BOVIN;A0A3Q1LS11|A0A3Q1LS11_BOVIN;A0A3Q1LT95|A0A3Q1LT95_BOVIN;A0A3Q1MAA5|A0A3Q1MAA5_BOVIN;A0A3Q1MNQ6|A0A3Q1MNQ6_BOVIN;A0A3Q1N0T8|A0A3Q1N0T8_BOVIN;A0A3Q1N2K8|A0A3Q1N2K8_BOVIN;A0A3Q1N4J1|A0A3Q1N4J1_BOVIN;A0A3Q1NI13|A0A3Q1NI13_BOVIN;A0A3Q1NJV0|A0A3Q1NJV0_BOVIN;A0AAA9SFK9|A0AAA9SFK9_BOVIN;A0AAA9S…	4608	4401
C-2.raw	19970	FPPQ	4	97.2	97.2	4	488.251	1	19.1773	442035	487.243	1.5		97 94 99 99	HCD	FPPQ		9975	24856
C-2.raw	4709	DHYTQKSLSKSGP	13	97.2	97.2	13	483.245	3	7.0785	1.26675e+06	1446.71	1.2		100 99 98 92 86 100 99 98 98 99 100 98 97	HCD	DHYTQKSLSKSGP	A0A3Q1LG90|A0A3Q1LG90_BOVIN;A0A3Q1LHF1|A0A3Q1LHF1_BOVIN;A0A3Q1LHJ4|A0A3Q1LHJ4_BOVIN;A0A3Q1LKW4|A0A3Q1LKW4_BOVIN;A0A3Q1LL88|A0A3Q1LL88_BOVIN;A0A3Q1LS63|A0A3Q1LS63_BOVIN;A0A3Q1M0Q6|A0A3Q1M0Q6_BOVIN;A0A3Q1M153|A0A3Q1M153_BOVIN;A0A3Q1M2W2|A0A3Q1M2W2_BOVIN;A0A3Q1M3E4|A0A3Q1M3E4_BOVIN;A0A3Q1M7Z3|A0A3Q1M7Z3_BOVIN;A0A3Q1M8I2|A0A3Q1M8I2_BOVIN;A0A3Q1MBZ7|A0A3Q1MBZ7_BOVIN;A0A3Q1MCC9|A0A3Q1MCC9_BOVIN;A0A3Q1M…	9649	4872
C-2.raw	22338	K(+42.01)LTQPS	6	97.2	97.2	6	715.401	1	20.9505	111814	714.391	3.4	Acetylation (N-term)	91 97 98 98 99 100	HCD	K(+42.01)LTQPS	A0A3Q1LFA6|A0A3Q1LFA6_BOVIN;A0A3Q1LI44|A0A3Q1LI44_BOVIN;A0A3Q1LSF0|A0A3Q1LSF0_BOVIN;A0A3Q1LUE9|A0A3Q1LUE9_BOVIN;A0A3Q1LWV8|A0A3Q1LWV8_BOVIN;A0A3Q1M2Z8|A0A3Q1M2Z8_BOVIN;A0A3Q1M3A8|A0A3Q1M3A8_BOVIN;A0A3Q1MIN7|A0A3Q1MIN7_BOVIN;A0A3Q1MKR0|A0A3Q1MKR0_BOVIN;A0A3Q1MPH9|A0A3Q1MPH9_BOVIN;A0A3Q1MSF6|A0A3Q1MSF6_BOVIN;A0A3Q1MT50|A0A3Q1MT50_BOVIN;A0A3Q1N2B9|A0A3Q1N2B9_BOVIN;A0A3Q1NE05|A0A3Q1NE05_BOVIN;A0AAA9S…	31101	28448
C-2.raw	40460	NLPNPLGSENSGKT	14	97.2	97.2	14	714.354	2	34.1856		1426.71	-8.8		84 91 99 100 100 100 98 97 98 97 99 99 99 100	HCD	NLPNPLGSENSGKT	A0A3Q1LIU1|A0A3Q1LIU1_BOVIN;A0A3Q1LSF6|A0A3Q1LSF6_BOVIN;A0A3Q1LZR4|A0A3Q1LZR4_BOVIN;A0A3Q1M5W3|A0A3Q1M5W3_BOVIN;A0A3Q1MFR5|A0A3Q1MFR5_BOVIN;A0A3Q1MHJ3|A0A3Q1MHJ3_BOVIN;A0A3Q1MJE5|A0A3Q1MJE5_BOVIN;A0A3Q1MMX7|A0A3Q1MMX7_BOVIN;A0A3Q1MUB3|A0A3Q1MUB3_BOVIN;A0A3Q1N2G2|A0A3Q1N2G2_BOVIN;A0A3Q1NGX7|A0A3Q1NGX7_BOVIN;A0A3Q8ABR9|A0A3Q8ABR9_BOVIN;A0A452DJ45|A0A452DJ45_BOVIN;A0AAA9RWX3|A0AAA9RWX3_BOVIN;A0AAA9S…	0	52245
C-2.raw	74684	CPTSLDVVYALK	12	97.2	97.2	12	654.847	2	58.7003		1307.68	-0.7		82 85 100 100 100 100 100 100 100 100 100 100	HCD	CPTSLDVVYALK	A0AAA9T5M5|A0AAA9T5M5_BOVIN;A0AAA9T9G0|A0AAA9T9G0_BOVIN;F1N2G1|F1N2G1_BOVIN;G3N2D1|G3N2D1_BOVIN;Q2KIB8|Q2KIB8_BOVIN	0	97031
C-2.raw	27456	MPLQA	5	97.2	97.2	5	559.293	1	24.8384	2.42205e+06	558.284	4.5		99 99 100 92 96	HCD	MPLQA	A0AAA9S497|A0AAA9S497_BOVIN;A0AAA9SGU1|A0AAA9SGU1_BOVIN;A0AAA9SJV8|A0AAA9SJV8_BOVIN;A0AAA9SRV3|A0AAA9SRV3_BOVIN;A0AAA9T3I2|A0AAA9T3I2_BOVIN;A0AAA9T3R5|A0AAA9T3R5_BOVIN;A0AAA9T9Y7|A0AAA9T9Y7_BOVIN;A4FV52|VGLU1_BOVIN;A7Z063|WASH1_BOVIN;E1B8K0|E1B8K0_BOVIN;E1BD77|E1BD77_BOVIN;E1BJS3|E1BJS3_BOVIN;F1MPW8|F1MPW8_BOVIN;F1MTP1|F1MTP1_BOVIN;P02666|CASB_BOVIN	15505	34780
C-2.raw	127942	LAVALARLHDVADFLK	16	97.2	97.2	16	584.682	3	96.0519	8783372	1751.01	8.1		87 92 100 100 100 98 85 99 99 100 99 98 99 100 100 100	HCD	LAVALARLHDVADFLK	A0A3Q1LQX0|A0A3Q1LQX0_BOVIN;A0A3Q1LVI3|A0A3Q1LVI3_BOVIN;A0A3Q1LW91|A0A3Q1LW91_BOVIN;A0A3Q1LZU4|A0A3Q1LZU4_BOVIN;A0A3Q1M3Y2|A0A3Q1M3Y2_BOVIN;A0A3Q1M5W3|A0A3Q1M5W3_BOVIN;A0A3Q1M751|A0A3Q1M751_BOVIN;A0A3Q1MCK6|A0A3Q1MCK6_BOVIN;A0A3Q1MH42|A0A3Q1MH42_BOVIN;A0A3Q1MJE5|A0A3Q1MJE5_BOVIN;A0A3Q1N2K8|A0A3Q1N2K8_BOVIN;A0A3Q1ND94|A0A3Q1ND94_BOVIN;A0A452DHW7|A0A452DHW7_BOVIN;A0AAA9S4A7|A0AAA9S4A7_BOVIN;A0AAA9S…	17779	174887
C-2.raw	82369	K(+42.01)TALGDVYLNDAFGTAHR	18	97.2	97.2	18	664.341	3	64.521	1.8893428E7	1989.99	4.7	Acetylation (N-term)	92 95 98 100 100 100 100 100 100 100 100 99 98 90 91 94 94 99	HCD	K(+42.01)TALGDVYLNDAFGTAHR	A0A3Q1LIB4|A0A3Q1LIB4_BOVIN;A0A3Q1LVP0|A0A3Q1LVP0_BOVIN;A0A3Q1M0Q6|A0A3Q1M0Q6_BOVIN;A0A3Q1M202|A0A3Q1M202_BOVIN;A0A3Q1M8I2|A0A3Q1M8I2_BOVIN;A0A3Q1MCE6|A0A3Q1MCE6_BOVIN;A0A3Q1MGE6|A0A3Q1MGE6_BOVIN;A0A3Q1MHJ4|A0A3Q1MHJ4_BOVIN;A0A3Q1MMX7|A0A3Q1MMX7_BOVIN;A0A3Q1MRX7|A0A3Q1MRX7_BOVIN;A0A3Q1ND94|A0A3Q1ND94_BOVIN;A0AAA9S3P4|A0AAA9S3P4_BOVIN;A0AAA9S4S4|A0AAA9S4S4_BOVIN;A0AAA9S594|A0AAA9S594_BOVIN;A0AAA9T…	25348	108129
C-2.raw	50853	PLLP	4	97.2	97.2	4	439.293	1	41.4597	2.3189618E7	438.284	4.6		91 98 100 100	HCD	PLLP		6107	65358
C-2.raw	31036	PLGSENSGKTTM(+15.99)PLM(+15.99)A	16	97.2	97.2	16	833.395	2	27.922	2.1762252E7	1664.77	0.5	Oxidation (M)	99 100 100 100 100 99 100 98 84 91 99 100 100 99 93 94	HCD	PLGSENSGKTTM(+15.99)PLM(+15.99)A	A0A3Q1LHJ4|A0A3Q1LHJ4_BOVIN;A0A3Q1LIU1|A0A3Q1LIU1_BOVIN;A0A3Q1LJU8|A0A3Q1LJU8_BOVIN;A0A3Q1LQN7|A0A3Q1LQN7_BOVIN;A0A3Q1LQW6|A0A3Q1LQW6_BOVIN;A0A3Q1LTZ2|A0A3Q1LTZ2_BOVIN;A0A3Q1MBT8|A0A3Q1MBT8_BOVIN;A0A3Q1MBY8|A0A3Q1MBY8_BOVIN;A0A3Q1MFR5|A0A3Q1MFR5_BOVIN;A0A3Q1MHJ3|A0A3Q1MHJ3_BOVIN;A0A3Q1MJE5|A0A3Q1MJE5_BOVIN;A0A3Q8ABR9|A0A3Q8ABR9_BOVIN;A0A452DJ45|A0A452DJ45_BOVIN;A0AAA9RWX3|A0AAA9RWX3_BOVIN;A0AAA9S…	42816	40281
C-2.raw	42186	YEELQLTQR	9	97.2	97.2	9	590.306	2	34.8878	2.40756e+06	1178.59	3.8		97 99 100 100 97 97 96 95 93	HCD	YEELQLTQR	A0A3Q1LPS2|A0A3Q1LPS2_BOVIN;A0A3Q1LQG9|A0A3Q1LQG9_BOVIN;A0A3Q1LW10|A0A3Q1LW10_BOVIN;A0A3Q1M1T6|A0A3Q1M1T6_BOVIN;A0A3Q1M2B2|A0A3Q1M2B2_BOVIN;A0A3Q1M761|A0A3Q1M761_BOVIN;A0A3Q1MC28|A0A3Q1MC28_BOVIN;A0A3Q1MFR5|A0A3Q1MFR5_BOVIN;A0A3Q1MGP2|A0A3Q1MGP2_BOVIN;A0A3Q1MGZ6|A0A3Q1MGZ6_BOVIN;A0A3Q1MHV6|A0A3Q1MHV6_BOVIN;A0A3Q1MHY6|A0A3Q1MHY6_BOVIN;A0A3Q1MIC6|A0A3Q1MIC6_BOVIN;A0A3Q1MLP5|A0A3Q1MLP5_BOVIN;A0A3Q1M…	18362	53660
C-2.raw	36191	R(+42.01)ELEEQCHV	9	97.2	97.2	9	592.774	2	30.882	2.412576E7	1183.53	3.9	Acetylation (N-term)	92 99 100 100 99 98 99 91 97	HCD	R(+42.01)ELEEQCHV	A0A3Q1MCK6|A0A3Q1MCK6_BOVIN;A0A3Q1MCX8|A0A3Q1MCX8_BOVIN;A0A3Q1MNK0|A0A3Q1MNK0_BOVIN;A0A3Q1MRR8|A0A3Q1MRR8_BOVIN;A0A3Q1N2K8|A0A3Q1N2K8_BOVIN;A0A452DHW7|A0A452DHW7_BOVIN;A0AAA9S484|A0AAA9S484_BOVIN;A0AAA9SBQ4|A0AAA9SBQ4_BOVIN;A0AAA9SC60|A0AAA9SC60_BOVIN;A0AAA9SVN9|A0AAA9SVN9_BOVIN;A0AAA9SXN5|A0AAA9SXN5_BOVIN;A0AAA9SY27|A0AAA9SY27_BOVIN;A0AAA9T0L5|A0AAA9T0L5_BOVIN;A0AAA9T3F4|A0AAA9T3F4_BOVIN;A0AAA9T…	18724	46015
C-2.raw	49531	PLLP	4	97.2	97.2	4	439.293	1	41.4597	2.3189618E7	438.284	4.6		92 97 100 100	HCD	PLLP		6107	65356
C-2.raw	158392	L(+42.01)AEQAQAEEAVK	12	97.2	97.2	12	664.84	2	116.635		1327.66	2.8	Acetylation (N-term)	88 92 98 97 99 98 99 100 100 98 99 99	HCD	L(+42.01)AEQAQAEEAVK	A0A3Q1LHJ4|A0A3Q1LHJ4_BOVIN;A0A3Q1LIB4|A0A3Q1LIB4_BOVIN;A0A3Q1LLX1|A0A3Q1LLX1_BOVIN;A0A3Q1LNE2|A0A3Q1LNE2_BOVIN;A0A3Q1LNR7|A0A3Q1LNR7_BOVIN;A0A3Q1LS63|A0A3Q1LS63_BOVIN;A0A3Q1LTZ2|A0A3Q1LTZ2_BOVIN;A0A3Q1LVP0|A0A3Q1LVP0_BOVIN;A0A3Q1M4Z1|A0A3Q1M4Z1_BOVIN;A0A3Q1M751|A0A3Q1M751_BOVIN;A0A3Q1MBT8|A0A3Q1MBT8_BOVIN;A0A3Q1ME27|A0A3Q1ME27_BOVIN;A0A3Q1MH42|A0A3Q1MH42_BOVIN;A0A3Q1MM09|A0A3Q1MM09_BOVIN;A0A3Q1M…	0	221364
C-2.raw	35388	R(+42.01)ELEEQCHV	9	97.2	97.2	9	592.774	2	30.882	2.412576E7	1183.53	3.9	Acetylation (N-term)	85 96 99 100 99 98 99 99 100	HCD	R(+42.01)ELEEQCHV	A0A3Q1MCK6|A0A3Q1MCK6_BOVIN;A0A3Q1MCX8|A0A3Q1MCX8_BOVIN;A0A3Q1MNK0|A0A3Q1MNK0_BOVIN;A0A3Q1MRR8|A0A3Q1MRR8_BOVIN;A0A3Q1N2K8|A0A3Q1N2K8_BOVIN;A0A452DHW7|A0A452DHW7_BOVIN;A0AAA9S484|A0AAA9S484_BOVIN;A0AAA9SBQ4|A0AAA9SBQ4_BOVIN;A0AAA9SC60|A0AAA9SC60_BOVIN;A0AAA9SVN9|A0AAA9SVN9_BOVIN;A0AAA9SXN5|A0AAA9SXN5_BOVIN;A0AAA9SY27|A0AAA9SY27_BOVIN;A0AAA9T0L5|A0AAA9T0L5_BOVIN;A0AAA9T3F4|A0AAA9T3F4_BOVIN;A0AAA9T…	18724	46009
C-2.raw	43077	LELLAHNELSGR	12	97.1	97.1	12	451.251	3	32.6308	1.70043312E8	1350.73	3.9		98 100 100 100 100 99 98 99 96 92 89 95	HCD	LELLAHNELSGR	A0A3Q1LRF8|A0A3Q1LRF8_BOVIN;A0A3Q1LSX9|FMNL2_BOVIN;A0A3Q1M2R1|A0A3Q1M2R1_BOVIN;A0A3Q1ME49|A0A3Q1ME49_BOVIN;A0A3Q1MHJ3|A0A3Q1MHJ3_BOVIN;A0A3Q1MPG9|A0A3Q1MPG9_BOVIN;A0A3Q1MPT8|A0A3Q1MPT8_BOVIN;A0A3Q1MUY0|A0A3Q1MUY0_BOVIN;A0A3Q1N357|A0A3Q1N357_BOVIN;A0A3Q1NNA8|A0A3Q1NNA8_BOVIN;A0A3S5ZP47|A0A3S5ZP47_BOVIN;A0AAA9RWX3|A0AAA9RWX3_BOVIN;A0AAA9S3H0|A0AAA9S3H0_BOVIN;A0AAA9SHV0|A0AAA9SHV0_BOVIN;A0AAA9SNC8|A…	7156	49542
C-2.raw	16456	P(+42.01)AHLKETG	8	97.1	97.1	8	447.739	2	16.792	2.46594e+06	893.461	2.9	Acetylation (N-term)	88 94 100 100 100 100 98 98	HCD	P(+42.01)AHLKETG	A0A3Q1LRM3|A0A3Q1LRM3_BOVIN;A0A3Q1M5M7|A0A3Q1M5M7_BOVIN;A0A3Q1NCG2|A0A3Q1NCG2_BOVIN;A0AAA9T9G0|A0AAA9T9G0_BOVIN;E1B9A2|E1B9A2_BOVIN;E1BNS3|E1BNS3_BOVIN;E1BPV9|E1BPV9_BOVIN;F1MPW8|F1MPW8_BOVIN;F1N290|F1N290_BOVIN;G3N2D1|G3N2D1_BOVIN;G5E5W9|G5E5W9_BOVIN;O02754|CEBPA_BOVIN	6836	20217
C-2.raw	59153	K(+42.01)YSL	4	97.1	97.1	4	552.304	1	47.1921	6.313e+06	551.295	2.7	Acetylation (N-term)	91 98 100 100	HCD	K(+42.01)YSL	A0A3Q1LFZ4|A0A3Q1LFZ4_BOVIN;A0A3Q1N3I9|A0A3Q1N3I9_BOVIN;A0AAA9SGU1|A0AAA9SGU1_BOVIN;A0AAA9T300|A0AAA9T300_BOVIN;A0AAA9T6Z9|A0AAA9T6Z9_BOVIN;A0AAA9TCV3|A0AAA9TCV3_BOVIN;A0AAA9TP80|A0AAA9TP80_BOVIN;A0AAA9TPF4|A0AAA9TPF4_BOVIN;E1BGT1|E1BGT1_BOVIN;G3N0V0|G3N0V0_BOVIN	14865	76288
C-2.raw	19332	TAQPPDTV	8	97.1	97.1	8	414.709	2	17.7929	2.332844E7	827.403	1.4		100 99 98 91 91 97 100 100	HCD	TAQPPDTV	A0A3Q1LKU3|A0A3Q1LKU3_BOVIN;A0A3Q1LNE2|A0A3Q1LNE2_BOVIN;A0A3Q1LWI0|A0A3Q1LWI0_BOVIN;A0A3Q1LXE5|A0A3Q1LXE5_BOVIN;A0A3Q1M761|A0A3Q1M761_BOVIN;A0A3Q1MA84|A0A3Q1MA84_BOVIN;A0A3Q1MGE6|A0A3Q1MGE6_BOVIN;A0A3Q1MIC6|A0A3Q1MIC6_BOVIN;A0A3Q1MKR0|A0A3Q1MKR0_BOVIN;A0A3Q1MLP5|A0A3Q1MLP5_BOVIN;A0A3Q1MMX7|A0A3Q1MMX7_BOVIN;A0A3Q1MPB6|A0A3Q1MPB6_BOVIN;A0A3Q1MQC6|A0A3Q1MQC6_BOVIN;A0A3Q1N0F6|A0A3Q1N0F6_BOVIN;A0A452D…	4177	22150
C-2.raw	26589	MPLAGA	6	97.1	97.1	6	559.293	1	24.3427	1.73758e+06	558.284	4.5		98 99 100 98 89 98	HCD	MPLAGA	A0AAA9S497|A0AAA9S497_BOVIN;A0AAA9SGU1|A0AAA9SGU1_BOVIN;A0AAA9SJV8|A0AAA9SJV8_BOVIN;A0AAA9SRV3|A0AAA9SRV3_BOVIN;A0AAA9T3I2|A0AAA9T3I2_BOVIN;A0AAA9T3R5|A0AAA9T3R5_BOVIN;A0AAA9T9Y7|A0AAA9T9Y7_BOVIN;A4FV52|VGLU1_BOVIN;A7Z063|WASH1_BOVIN;E1B8K0|E1B8K0_BOVIN;E1BD77|E1BD77_BOVIN;E1BJS3|E1BJS3_BOVIN;F1MPW8|F1MPW8_BOVIN;F1MTP1|F1MTP1_BOVIN;P02666|CASB_BOVIN	15504	33723
C-2.raw	70856	PGPVRWP	7	97.1	97.1	7	404.729	2	55.9238		807.439	4.5		97 98 97 97 97 96 98	HCD	PGPVRWP	A0AAA9SHT9|A0AAA9SHT9_BOVIN;A0AAA9SZJ6|A0AAA9SZJ6_BOVIN;F1N415|F1N415_BOVIN	0	91893
C-2.raw	91862	LPQGVLNENLLRF	13	97.1	97.1	13	756.936	2	71.0244	6.2240892E7	1511.85	7.1		100 100 100 100 100 100 99 99 96 97 84 90 97	HCD	LPQGVLNENLLRF	A0A3Q1LLX1|A0A3Q1LLX1_BOVIN;A0A3Q1LM54|A0A3Q1LM54_BOVIN;A0A3Q1LTZ2|A0A3Q1LTZ2_BOVIN;A0A3Q1LZ90|A0A3Q1LZ90_BOVIN;A0A3Q1M0P2|A0A3Q1M0P2_BOVIN;A0A3Q1MBT8|A0A3Q1MBT8_BOVIN;A0A3Q1MJE5|A0A3Q1MJE5_BOVIN;A0A3Q1MKW0|A0A3Q1MKW0_BOVIN;A0A3Q1MM84|A0A3Q1MM84_BOVIN;A0A3Q1MSR1|A0A3Q1MSR1_BOVIN;A0A3Q1NE82|A0A3Q1NE82_BOVIN;A0AAA9S0R3|A0AAA9S0R3_BOVIN;A0AAA9S9Q7|A0AAA9S9Q7_BOVIN;A0AAA9SAE1|A0AAA9SAE1_BOVIN;A0AAA9S…	35335	121190
C-2.raw	37850	PLGSEDSGKTTM(+15.99)PLM(+15.99)A	16	97.1	97.1	16	833.889	2	32.7084	1.953318E7	1665.76	3.3	Oxidation (M)	98 98 95 97 100 100 100 98 92 97 98 100 100 99 91 92	HCD	PLGSEDSGKTTM(+15.99)PLM(+15.99)A	A0A3Q1LHJ4|A0A3Q1LHJ4_BOVIN;A0A3Q1MHJ3|A0A3Q1MHJ3_BOVIN;A0A3Q1MIJ1|A0A3Q1MIJ1_BOVIN;A0A3Q1MJE5|A0A3Q1MJE5_BOVIN;A0A3Q8ABR9|A0A3Q8ABR9_BOVIN;A0A452DJ45|A0A452DJ45_BOVIN;A0AAA9RWX3|A0AAA9RWX3_BOVIN;A0AAA9S3X3|A0AAA9S3X3_BOVIN;A0AAA9S451|A0AAA9S451_BOVIN;A0AAA9SAE1|A0AAA9SAE1_BOVIN;A0AAA9SR54|A0AAA9SR54_BOVIN;A0AAA9SRG0|A0AAA9SRG0_BOVIN;A0AAA9SV08|A0AAA9SV08_BOVIN;A0AAA9SY59|A0AAA9SY59_BOVIN;A0AAA9T…	42905	49661
C-2.raw	42200	LLYAPGHR	8	97.1	97.1	8	463.768	2	35.3951		925.513	7.8		97 97 98 99 98 97 93 98	HCD	LLYAPGHR	A0A3Q1N775|A0A3Q1N775_BOVIN;A0AAA9SDI3|A0AAA9SDI3_BOVIN;A0AAA9SJW2|A0AAA9SJW2_BOVIN;A0AAA9TA73|A0AAA9TA73_BOVIN;A0AAA9TIT2|A0AAA9TIT2_BOVIN;Q32PH8|EF1A2_BOVIN	0	54530
C-2.raw	28795	NPNPLGSENSGKTT	14	97	97	14	708.335	2	25.8729		1414.67	-9.9		97 98 99 100 100 99 87 91 93 96 99 100 100 100	HCD	NPNPLGSENSGKTT	A0A3Q1LHJ4|A0A3Q1LHJ4_BOVIN;A0A3Q1LIU1|A0A3Q1LIU1_BOVIN;A0A3Q1MFR5|A0A3Q1MFR5_BOVIN;A0A3Q1MHJ3|A0A3Q1MHJ3_BOVIN;A0A3Q1MJE5|A0A3Q1MJE5_BOVIN;A0A3Q1NGX7|A0A3Q1NGX7_BOVIN;A0A3Q8ABR9|A0A3Q8ABR9_BOVIN;A0A452DJ45|A0A452DJ45_BOVIN;A0AAA9RWX3|A0AAA9RWX3_BOVIN;A0AAA9S451|A0AAA9S451_BOVIN;A0AAA9SY59|A0AAA9SY59_BOVIN;A0AAA9TDB4|A0AAA9TDB4_BOVIN;A0AAA9TH85|A0AAA9TH85_BOVIN;A6QQ94|DMTA2_BOVIN;E1BHM4|E1BHM4_BO…	0	36516
C-2.raw	37910	PLGSEDSGKTTM(+15.99)PLVC	16	97	97	16	825.892	2	33.5598	1.21701376E8	1649.76	3.6	Oxidation (M)	99 99 100 100 100 100 100 99 96 98 99 100 100 99 79 84	HCD	PLGSEDSGKTTM(+15.99)PLVC	A0A3Q1LHJ4|A0A3Q1LHJ4_BOVIN;A0A3Q1MHJ3|A0A3Q1MHJ3_BOVIN;A0A3Q1MIJ1|A0A3Q1MIJ1_BOVIN;A0A3Q1MJE5|A0A3Q1MJE5_BOVIN;A0A3Q8ABR9|A0A3Q8ABR9_BOVIN;A0A452DJ45|A0A452DJ45_BOVIN;A0AAA9RWX3|A0AAA9RWX3_BOVIN;A0AAA9S451|A0AAA9S451_BOVIN;A0AAA9SAE1|A0AAA9SAE1_BOVIN;A0AAA9SR54|A0AAA9SR54_BOVIN;A0AAA9SV08|A0AAA9SV08_BOVIN;A0AAA9SY59|A0AAA9SY59_BOVIN;A0AAA9THB0|A0AAA9THB0_BOVIN;A0AAA9TTP7|A0AAA9TTP7_BOVIN;A6QQ94|…	42105	51160
C-2.raw	32626	PTLSLVR	7	97	97	7	393.249	2	28.6438		784.481	2.7		98 99 99 96 96 95 96	HCD	PTLSLVR	A0A3Q1MB17|A0A3Q1MB17_BOVIN;A0A3Q1MG38|A0A3Q1MG38_BOVIN;A0AAA9S166|A0AAA9S166_BOVIN;A0AAA9SIP2|A0AAA9SIP2_BOVIN;A0AAA9STF6|A0AAA9STF6_BOVIN;A0AAA9T1D0|A0AAA9T1D0_BOVIN;A6QLB7|A6QLB7_BOVIN;E1BHT5|E1BHT5_BOVIN;F1MBE8|F1MBE8_BOVIN;F1N0G7|F1N0G7_BOVIN;F1N2G9|F1N2G9_BOVIN	0	41677
C-2.raw	41182	T(+42.01)M(+15.99)LPPPPP	8	97	97	8	454.233	2	34.5772	375518	906.452	-0.8	Acetylation (N-term); Oxidation (M)	97 93 89 99 99 100 100 100	HCD	T(+42.01)M(+15.99)LPPPPP	A0A3Q1LF52|A0A3Q1LF52_BOVIN;A0A3Q1LG90|A0A3Q1LG90_BOVIN;A0A3Q1LHF1|A0A3Q1LHF1_BOVIN;A0A3Q1LHJ4|A0A3Q1LHJ4_BOVIN;A0A3Q1LIB4|A0A3Q1LIB4_BOVIN;A0A3Q1LIQ3|A0A3Q1LIQ3_BOVIN;A0A3Q1LJ47|A0A3Q1LJ47_BOVIN;A0A3Q1LKU3|A0A3Q1LKU3_BOVIN;A0A3Q1LL88|A0A3Q1LL88_BOVIN;A0A3Q1LLX1|A0A3Q1LLX1_BOVIN;A0A3Q1LM54|A0A3Q1LM54_BOVIN;A0A3Q1LMZ6|A0A3Q1LMZ6_BOVIN;A0A3Q1LN46|A0A3Q1LN46_BOVIN;A0A3Q1LNE2|A0A3Q1LNE2_BOVIN;A0A3Q1L…	7437	53014
C-2.raw	70585	LFALAFTK	8	97	97	8	455.775	2	55.6731	86987.8	909.532	3.7		99 99 100 99 98 98 97 85	HCD	LFALAFTK	A0A3Q1LIU1|A0A3Q1LIU1_BOVIN;A0A3Q1LMZ6|A0A3Q1LMZ6_BOVIN;A0A3Q1M761|A0A3Q1M761_BOVIN;A0A3Q1MB82|A0A3Q1MB82_BOVIN;A0A3Q1MBV7|A0A3Q1MBV7_BOVIN;A0A3Q1MGE6|A0A3Q1MGE6_BOVIN;A0A3Q1MGP2|A0A3Q1MGP2_BOVIN;A0A3Q1MGZ6|A0A3Q1MGZ6_BOVIN;A0A3Q1MHJ4|A0A3Q1MHJ4_BOVIN;A0A3Q1MIC6|A0A3Q1MIC6_BOVIN;A0A3Q1MIJ1|A0A3Q1MIJ1_BOVIN;A0A3Q1MLP5|A0A3Q1MLP5_BOVIN;A0A3Q1N184|A0A3Q1N184_BOVIN;A0A3Q1N535|A0A3Q1N535_BOVIN;A0A3Q1N…	7568	91526
C-2.raw	87242	VNLGQLLMSVR	11	97	97	11	615.361	2	67.671	587100	1228.7	8.8		97 97 100 99 99 99 99 92 94 94 98	HCD	VNLGQLLMSVR	A0A3Q1LM54|A0A3Q1LM54_BOVIN;A0A3Q1LTK5|A0A3Q1LTK5_BOVIN;A0A3Q1LWI0|A0A3Q1LWI0_BOVIN;A0A3Q1LZU4|A0A3Q1LZU4_BOVIN;A0A3Q1M2B9|A0A3Q1M2B9_BOVIN;A0A3Q1M3Y2|A0A3Q1M3Y2_BOVIN;A0A3Q1M751|A0A3Q1M751_BOVIN;A0A3Q1M8U0|A0A3Q1M8U0_BOVIN;A0A3Q1M8Y2|A0A3Q1M8Y2_BOVIN;A0A3Q1MBH5|A0A3Q1MBH5_BOVIN;A0A3Q1ME27|A0A3Q1ME27_BOVIN;A0A3Q1MKW0|A0A3Q1MKW0_BOVIN;A0A3Q1MLC5|A0A3Q1MLC5_BOVIN;A0A3Q1N2K8|A0A3Q1N2K8_BOVIN;A0A3Q1N…	20906	114303
C-2.raw	89957	RLDENLLFR	9	97	97	9	588.332	2	69.5606		1174.65	3.6		98 99 98 96 91 97 99 98 97	HCD	RLDENLLFR	A0A3Q1LRM3|A0A3Q1LRM3_BOVIN;A0A3Q1LTZ2|A0A3Q1LTZ2_BOVIN;A0A3Q1LWV1|A0A3Q1LWV1_BOVIN;A0A3Q1M5M7|A0A3Q1M5M7_BOVIN;A0A3Q1M761|A0A3Q1M761_BOVIN;A0A3Q1M7X1|A0A3Q1M7X1_BOVIN;A0A3Q1MAG2|A0A3Q1MAG2_BOVIN;A0A3Q1MBT8|A0A3Q1MBT8_BOVIN;A0A3Q1MHY6|A0A3Q1MHY6_BOVIN;A0A3Q1MIC6|A0A3Q1MIC6_BOVIN;A0A3Q1MJE5|A0A3Q1MJE5_BOVIN;A0A3Q1MLP5|A0A3Q1MLP5_BOVIN;A0A3Q1N7F5|A0A3Q1N7F5_BOVIN;A0A3Q1ND94|A0A3Q1ND94_BOVIN;A0AAA9S…	0	118148
C-2.raw	11315	LPTP	4	97	97	4	427.256	1	11.9462	6015563	426.248	3.2		99 95 98 96	HCD	LPTP		5137	11354
C-2.raw	43088	LPLP	4	97	97	4	439.294	1	36.2892	1.2617568E7	438.284	5.1		98 97 98 94	HCD	LPLP		6108	56237
C-2.raw	47292	PYSYSTTALVSSPKE	15	97	97	15	815.409	2	38.9088	1.15984e+06	1628.79	6.1		88 98 100 100 100 100 99 99 99 100 99 98 96 85 94	HCD	PYSYSTTALVSSPKE	A0A3Q1LM54|A0A3Q1LM54_BOVIN;A0A3Q1ME27|A0A3Q1ME27_BOVIN;A0A3Q1MMX7|A0A3Q1MMX7_BOVIN;A0A3Q1MMY4|A0A3Q1MMY4_BOVIN;A0A3Q1N0F6|A0A3Q1N0F6_BOVIN;A0AAA9S0R3|A0AAA9S0R3_BOVIN;A0AAA9SCV2|A0AAA9SCV2_BOVIN;A0AAA9SN79|A0AAA9SN79_BOVIN;A0AAA9T6J5|A0AAA9T6J5_BOVIN;A0AAA9TAX9|A0AAA9TAX9_BOVIN;E1AXU0|E1AXU0_BOVIN;F1MBJ4|F1MBJ4_BOVIN;F1MC99|F1MC99_BOVIN;F1MSK1|F1MSK1_BOVIN;F1N3F2|F1N3F2_BOVIN;Q76LV1|HS90B_BOVIN	41020	60620
C-2.raw	47292	PYSYSTTALVSSPKE	15	97	97	15	815.407	2	38.3819	1303645	1628.79	3.8		88 98 100 100 100 100 99 99 99 100 99 98 96 85 94	HCD	PYSYSTTALVSSPKE	A0A3Q1LM54|A0A3Q1LM54_BOVIN;A0A3Q1ME27|A0A3Q1ME27_BOVIN;A0A3Q1MMX7|A0A3Q1MMX7_BOVIN;A0A3Q1MMY4|A0A3Q1MMY4_BOVIN;A0A3Q1N0F6|A0A3Q1N0F6_BOVIN;A0AAA9S0R3|A0AAA9S0R3_BOVIN;A0AAA9SCV2|A0AAA9SCV2_BOVIN;A0AAA9SN79|A0AAA9SN79_BOVIN;A0AAA9T6J5|A0AAA9T6J5_BOVIN;A0AAA9TAX9|A0AAA9TAX9_BOVIN;E1AXU0|E1AXU0_BOVIN;F1MBJ4|F1MBJ4_BOVIN;F1MC99|F1MC99_BOVIN;F1MSK1|F1MSK1_BOVIN;F1N3F2|F1N3F2_BOVIN;Q76LV1|HS90B_BOVIN	41019	59746
C-2.raw	156557	VFESVDVAVNLGLDAR	16	97	97	16	852.458	2	115.083	2.36668e+06	1702.89	7.3		89 92 100 100 100 100 100 100 99 98 97 92 94 98 96 98	HCD	VFESVDVAVNLGLDAR	A0A3Q1LIQ3|A0A3Q1LIQ3_BOVIN;A0A3Q1LMZ6|A0A3Q1LMZ6_BOVIN;A0A3Q1M4U6|A0A3Q1M4U6_BOVIN;A0A3Q1NE82|A0A3Q1NE82_BOVIN;A0A3Q1NJA6|A0A3Q1NJA6_BOVIN;A0AAA9RT91|A0AAA9RT91_BOVIN;A0AAA9RUY1|A0AAA9RUY1_BOVIN;A0AAA9RYZ7|A0AAA9RYZ7_BOVIN;A0AAA9S178|A0AAA9S178_BOVIN;A0AAA9S9Q7|A0AAA9S9Q7_BOVIN;A0AAA9SBR2|A0AAA9SBR2_BOVIN;A0AAA9SCT4|A0AAA9SCT4_BOVIN;A0AAA9SDI3|A0AAA9SDI3_BOVIN;A0AAA9SNC8|A0AAA9SNC8_BOVIN;A0AAA9S…	44714	218333
C-2.raw	55933	YPFP	4	97	97	4	523.257	1	46.5541	3.5415716E7	522.248	4.4		95 94 100 99	HCD	YPFP		12361	74914
C-2.raw	81743	PFPLL	5	97	97	5	586.363	1	63.9366	5.741032E7	585.353	5		97 97 97 96 98	HCD	PFPLL	A0A3Q1M1G7|A0A3Q1M1G7_BOVIN;A0A3Q1M751|A0A3Q1M751_BOVIN;A0A3Q1MS88|A0A3Q1MS88_BOVIN;A0A3Q1MU40|A0A3Q1MU40_BOVIN;A0A3Q1NCG2|A0A3Q1NCG2_BOVIN;A0A3Q1ND94|A0A3Q1ND94_BOVIN;A0AAA9RXM5|A0AAA9RXM5_BOVIN;A0AAA9S3X3|A0AAA9S3X3_BOVIN;A0AAA9S4A2|A0AAA9S4A2_BOVIN;A0AAA9SCA0|A0AAA9SCA0_BOVIN;A0AAA9SRG0|A0AAA9SRG0_BOVIN;A0AAA9SW34|A0AAA9SW34_BOVIN;A0AAA9T9Y7|A0AAA9T9Y7_BOVIN;E1AXU0|E1AXU0_BOVIN;F1MC27|F1MC27_B…	18001	107046
C-2.raw	71814	PCTSLDVVYALK	12	97	97	12	654.842	2	56.5906	102265	1307.68	-7.2		78 88 100 100 100 100 100 100 100 99 99 100	HCD	PCTSLDVVYALK	A0AAA9T5M5|A0AAA9T5M5_BOVIN;A0AAA9T9G0|A0AAA9T9G0_BOVIN;F1N2G1|F1N2G1_BOVIN;G3N2D1|G3N2D1_BOVIN;Q2KIB8|Q2KIB8_BOVIN	24532	93093
C-2.raw	23767	FPPQ	4	97	97	4	488.251	1	22.1626	200507	487.243	0.7		97 95 99 97	HCD	FPPQ		9974	30141
C-2.raw	71902	PGPVRWP	7	96.9	96.9	7	404.729	2	56.6952		807.439	4.1		96 98 99 99 98 96 93	HCD	PGPVRWP	A0A3Q1LHJ4|A0A3Q1LHJ4_BOVIN;A0A3Q1LQX0|A0A3Q1LQX0_BOVIN;A0A3Q1LVI3|A0A3Q1LVI3_BOVIN;A0A3Q1N775|A0A3Q1N775_BOVIN;A0AAA9SHT9|A0AAA9SHT9_BOVIN;A0AAA9SZJ6|A0AAA9SZJ6_BOVIN;E1BNF0|E1BNF0_BOVIN;F1MQ88|F1MQ88_BOVIN;F1N415|F1N415_BOVIN;V9VGN8|V9VGN8_BOVIN;V9VJQ3|V9VJQ3_BOVIN	0	93285
C-2.raw	52425	LPLP	4	96.9	96.9	4	439.293	1	41.4597	2.3189618E7	438.284	4.6		91 98 100 100	HCD	LPLP		6107	65360
C-2.raw	75036	MPLW	4	96.9	96.9	4	546.278	1	59.9889	6188673	545.267	6.2		93 95 100 100	HCD	MPLW		14267	99570
C-2.raw	91872	RLDENLLFR	9	96.9	96.9	9	588.329	2	70.5158	1.56847e+06	1174.65	-2		98 99 100 99 94 96 96 94 96	HCD	RLDENLLFR	A0A3Q1LRM3|A0A3Q1LRM3_BOVIN;A0A3Q1M5M7|A0A3Q1M5M7_BOVIN;A0A3Q1MJE5|A0A3Q1MJE5_BOVIN;A0A3Q1N7F5|A0A3Q1N7F5_BOVIN;E1B9Z2|E1B9Z2_BOVIN;E1BAA0|E1BAA0_BOVIN;E1BK38|E1BK38_BOVIN;E1BMZ9|E1BMZ9_BOVIN;G5E5W9|G5E5W9_BOVIN;P02662|CASA1_BOVIN	18215	120138
C-2.raw	12223	LPTP	4	96.9	96.9	4	427.256	1	11.9462	6015563	426.248	3.2		98 95 98 97	HCD	LPTP		5137	11360
C-2.raw	41817	LPLP	4	96.9	96.9	4	439.294	1	36.2892	1.2617568E7	438.284	5.1		98 96 98 95	HCD	LPLP		6108	56235
C-2.raw	40508	PTQLEECGCHV	11	96.9	96.9	11	608.263	2	34.6296	9110222	1214.51	5.2		100 100 100 100 100 100 96 81 90 99 100	HCD	PTQLEECGCHV	A0A3Q1LQV6|A0A3Q1LQV6_BOVIN;A0A3Q1LWI0|A0A3Q1LWI0_BOVIN;A0A3Q1LYE8|A0A3Q1LYE8_BOVIN;A0A3Q1M2W2|A0A3Q1M2W2_BOVIN;A0A3Q1M2Z8|A0A3Q1M2Z8_BOVIN;A0A3Q1M701|A0A3Q1M701_BOVIN;A0A3Q1M751|A0A3Q1M751_BOVIN;A0A3Q1MAR1|A0A3Q1MAR1_BOVIN;A0A3Q1MPH9|A0A3Q1MPH9_BOVIN;A0A3Q1MUB3|A0A3Q1MUB3_BOVIN;A0A3Q1NCP3|A0A3Q1NCP3_BOVIN;A0AAA9RTL5|A0AAA9RTL5_BOVIN;A0AAA9SCC0|A0AAA9SCC0_BOVIN;A0AAA9T546|A0AAA9T546_BOVIN;A0AAA9T…	20103	53201
C-2.raw	44466	PLGSEDSGKTTMLP	14	96.9	96.9	14	716.855	2	37.9199	1.38650336E8	1431.69	2.7		96 98 99 99 100 100 95 84 91 97 99 100 100 100	HCD	PLGSEDSGKTTMLP	A0A3Q1LHJ4|A0A3Q1LHJ4_BOVIN;A0A3Q1MHJ3|A0A3Q1MHJ3_BOVIN;A0A3Q1MIJ1|A0A3Q1MIJ1_BOVIN;A0A3Q1MJE5|A0A3Q1MJE5_BOVIN;A0A3Q8ABR9|A0A3Q8ABR9_BOVIN;A0A452DJ45|A0A452DJ45_BOVIN;A0AAA9RWX3|A0AAA9RWX3_BOVIN;A0AAA9S451|A0AAA9S451_BOVIN;A0AAA9SAE1|A0AAA9SAE1_BOVIN;A0AAA9SR54|A0AAA9SR54_BOVIN;A0AAA9SV08|A0AAA9SV08_BOVIN;A0AAA9SY59|A0AAA9SY59_BOVIN;A0AAA9THB0|A0AAA9THB0_BOVIN;A0AAA9TTP7|A0AAA9TTP7_BOVIN;A6QQ94|…	31240	59008
C-2.raw	34821	PGFP	4	96.9	96.9	4	417.215	1	30.3285	1.3680237E7	416.206	4.1		95 93 100 100	HCD	PGFP		4378	44981
C-2.raw	156188	ALVVAAGLSVGDLLK	15	96.9	96.9	15	713.443	2	115.184	1.41069e+06	1424.86	7.7		83 88 100 100 100 100 100 100 99 99 94 96 98 99 99	HCD	ALVVAAGLSVGDLLK	A0A3Q1LG90|A0A3Q1LG90_BOVIN;A0A3Q1LLX1|A0A3Q1LLX1_BOVIN;A0A3Q1LS11|A0A3Q1LS11_BOVIN;A0A3Q1LWV1|A0A3Q1LWV1_BOVIN;A0A3Q1M1Y7|A0A3Q1M1Y7_BOVIN;A0A3Q1M2R1|A0A3Q1M2R1_BOVIN;A0A3Q1M970|A0A3Q1M970_BOVIN;A0A3Q1MHJ3|A0A3Q1MHJ3_BOVIN;A0A3Q1MKW0|A0A3Q1MKW0_BOVIN;A0A3Q1MS88|A0A3Q1MS88_BOVIN;A0A3Q1MU40|A0A3Q1MU40_BOVIN;A0A3Q1MYK9|A0A3Q1MYK9_BOVIN;A0A3Q1N2K8|A0A3Q1N2K8_BOVIN;A0A3Q1NCG2|A0A3Q1NCG2_BOVIN;A0A3Q1N…	30816	218555
C-2.raw	21532	A(+42.01)SAPP	5	96.9	96.9	5	484.241	1	20.283	121013	483.233	2	Acetylation (N-term)	93 95 98 99 99	HCD	A(+42.01)SAPP	A0A3Q1LN46|A0A3Q1LN46_BOVIN;A0A3Q1LQX0|A0A3Q1LQX0_BOVIN;A0A3Q1LVI3|A0A3Q1LVI3_BOVIN;A0A3Q1M751|A0A3Q1M751_BOVIN;A0A3Q1M9W3|A0A3Q1M9W3_BOVIN;A0A3Q1MA84|A0A3Q1MA84_BOVIN;A0A3Q1MB17|A0A3Q1MB17_BOVIN;A0A3Q1MCC9|A0A3Q1MCC9_BOVIN;A0A3Q1ME54|A0A3Q1ME54_BOVIN;A0A3Q1MKC6|A0A3Q1MKC6_BOVIN;A0A3Q1MKM2|A0A3Q1MKM2_BOVIN;A0A3Q1MRX7|A0A3Q1MRX7_BOVIN;A0A3Q1MY21|A0A3Q1MY21_BOVIN;A0A452DIZ8|A0A452DIZ8_BOVIN;A0A452D…	9714	27225
C-2.raw	30634	PTELEQEEEE	10	96.9	96.9	10	616.762	2	27.0541	6733206	1231.51	-0.4		92 96 99 100 97 91 98 98 99 99	HCD	PTELEQEEEE	A0A3Q1LHF1|A0A3Q1LHF1_BOVIN;A0A3Q1LHJ4|A0A3Q1LHJ4_BOVIN;A0A3Q1LL88|A0A3Q1LL88_BOVIN;A0A3Q1LM54|A0A3Q1LM54_BOVIN;A0A3Q1LNR7|A0A3Q1LNR7_BOVIN;A0A3Q1LPA1|A0A3Q1LPA1_BOVIN;A0A3Q1LQX0|A0A3Q1LQX0_BOVIN;A0A3Q1LRF8|A0A3Q1LRF8_BOVIN;A0A3Q1LS91|A0A3Q1LS91_BOVIN;A0A3Q1LTZ2|A0A3Q1LTZ2_BOVIN;A0A3Q1LUD9|A0A3Q1LUD9_BOVIN;A0A3Q1LVI3|A0A3Q1LVI3_BOVIN;A0A3Q1LZU4|A0A3Q1LZU4_BOVIN;A0A3Q1M202|A0A3Q1M202_BOVIN;A0A3Q1M…	20992	38792
C-2.raw	36359	TATLTLN	7	96.9	96.9	7	733.412	1	31.3034	826237	732.402	4.4		88 94 100 100 99 100 98	HCD	TATLTLN	A0A3Q1LFA6|A0A3Q1LFA6_BOVIN;A0A3Q1LI44|A0A3Q1LI44_BOVIN;A0A3Q1LJT1|A0A3Q1LJT1_BOVIN;A0A3Q1LN46|A0A3Q1LN46_BOVIN;A0A3Q1LP51|A0A3Q1LP51_BOVIN;A0A3Q1LSF0|A0A3Q1LSF0_BOVIN;A0A3Q1LUE9|A0A3Q1LUE9_BOVIN;A0A3Q1LWV8|A0A3Q1LWV8_BOVIN;A0A3Q1LXG6|A0A3Q1LXG6_BOVIN;A0A3Q1M1P4|A0A3Q1M1P4_BOVIN;A0A3Q1M3A8|A0A3Q1M3A8_BOVIN;A0A3Q1M9W3|A0A3Q1M9W3_BOVIN;A0A3Q1MB82|A0A3Q1MB82_BOVIN;A0A3Q1MBH5|A0A3Q1MBH5_BOVIN;A0A3Q1M…	33207	46810
C-2.raw	61940	NLEGLM(+15.99)TTVHSYTATQK	17	96.9	96.9	17	637.313	3	49.4649		1908.93	-4.4	Oxidation (M)	79 94 99 99 99 100 100 100 100 99 99 99 94 94 97 96 98	HCD	NLEGLM(+15.99)TTVHSYTATQK	A0A3Q1LT95|A0A3Q1LT95_BOVIN;A0A3Q1MAA5|A0A3Q1MAA5_BOVIN;A0A3Q1MCC9|A0A3Q1MCC9_BOVIN;A0A3Q1MNQ6|A0A3Q1MNQ6_BOVIN;A0A3Q1MY21|A0A3Q1MY21_BOVIN;A0A3Q1NJ09|A0A3Q1NJ09_BOVIN;A0A3Q1NJV0|A0A3Q1NJV0_BOVIN;A0AAA9SCC0|A0AAA9SCC0_BOVIN;A0AAA9T3J6|A0AAA9T3J6_BOVIN;A0AAA9T3R0|A0AAA9T3R0_BOVIN;A0AAA9U1Y4|A0AAA9U1Y4_BOVIN;A4FUE7|ZC21A_BOVIN;F1MH21|F1MH21_BOVIN;F1N104|F1N104_BOVIN;F1N6Y5|F1N6Y5_BOVIN;Q2KJE5|G3PT_…	0	80566
C-2.raw	58386	ALVGASLDVLK	11	96.9	96.9	11	543.334	2	46.9348	4.131268E7	1084.65	4.5		90 96 100 100 97 93 99 99 98 97 97	HCD	ALVGASLDVLK	A0A3Q1LRZ5|A0A3Q1LRZ5_BOVIN;A0A3Q1M2R1|A0A3Q1M2R1_BOVIN;A0A3Q1MAA5|A0A3Q1MAA5_BOVIN;A0A452DIW5|A0A452DIW5_BOVIN;A0AAA9S5C0|A0AAA9S5C0_BOVIN;A0AAA9SMI1|A0AAA9SMI1_BOVIN;A0AAA9SQE1|A0AAA9SQE1_BOVIN;A0AAA9T3R0|A0AAA9T3R0_BOVIN;A0AAA9TAR3|A0AAA9TAR3_BOVIN;A0AAA9TZI5|A0AAA9TZI5_BOVIN;E1B746|E1B746_BOVIN;E1BA93|E1BA93_BOVIN;E1BCR2|E1BCR2_BOVIN;E1BHT5|E1BHT5_BOVIN;E1BNQ7|E1BNQ7_BOVIN;F1N104|F1N104_BOVIN…	13979	75659
C-2.raw	26265	VVVLQSGAERQ	11	96.9	96.9	11	593.336	2	23.8989	4.45177e+06	1184.65	5		100 100 100 100 99 98 91 89 95 95 98	HCD	VVVLQSGAERQ	A0A140T835|A0A140T835_BOVIN;A0A3Q1LM12|A0A3Q1LM12_BOVIN;A0A3Q1LNE2|A0A3Q1LNE2_BOVIN;A0A3Q1LPS2|A0A3Q1LPS2_BOVIN;A0A3Q1LQX0|A0A3Q1LQX0_BOVIN;A0A3Q1LTY8|A0A3Q1LTY8_BOVIN;A0A3Q1LUD9|A0A3Q1LUD9_BOVIN;A0A3Q1LVI3|A0A3Q1LVI3_BOVIN;A0A3Q1M1T6|A0A3Q1M1T6_BOVIN;A0A3Q1M1Y7|A0A3Q1M1Y7_BOVIN;A0A3Q1MHH4|A0A3Q1MHH4_BOVIN;A0A3Q1MKW0|A0A3Q1MKW0_BOVIN;A0A3Q1MNK0|A0A3Q1MNK0_BOVIN;A0A3Q1MQC6|A0A3Q1MQC6_BOVIN;A0A3Q1M…	18871	32930
C-2.raw	75813	FPLL	4	96.9	96.9	4	489.31	1	59.3342	1.440767E7	488.3	5.9		97 92 99 99	HCD	FPLL		10069	98230
C-2.raw	49037	PLLP	4	96.9	96.9	4	439.293	1	41.4597	2.3189618E7	438.284	4.6		90 98 100 100	HCD	PLLP		6107	65355
C-2.raw	10648	LPTP	4	96.8	96.8	4	427.256	1	11.9462	6015563	426.248	3.2		99 96 97 94	HCD	LPTP		5137	11348
C-2.raw	49099	VLPVP	5	96.8	96.8	5	524.346	1	39.7217	3.43906e+06	523.337	2.7		93 94 98 100 100	HCD	VLPVP	A0A3Q1LS11|A0A3Q1LS11_BOVIN;A0A3Q1M1G7|A0A3Q1M1G7_BOVIN;A0A3Q1MCC9|A0A3Q1MCC9_BOVIN;A0A3Q1MY21|A0A3Q1MY21_BOVIN;A0AAA9RXM5|A0AAA9RXM5_BOVIN;A0AAA9T9Y7|A0AAA9T9Y7_BOVIN;E1BCC6|E1BCC6_BOVIN;E1BH05|E1BH05_BOVIN;F1MCZ3|F1MCZ3_BOVIN;F1MDT8|F1MDT8_BOVIN;P02666|CASB_BOVIN	12456	62078
C-2.raw	27470	VEPNP	5	96.8	96.8	5	555.281	1	24.8384	2.62751e+06	554.27	6.3		98 99 99 96 91	HCD	VEPNP	A0A3Q1MUB3|A0A3Q1MUB3_BOVIN;A0A3Q1N7N1|A0A3Q1N7N1_BOVIN;A0A3Q1NNA8|A0A3Q1NNA8_BOVIN;A0AAA9RY74|A0AAA9RY74_BOVIN;A0AAA9S8F3|A0AAA9S8F3_BOVIN;A0AAA9S921|A0AAA9S921_BOVIN;A0AAA9SDI3|A0AAA9SDI3_BOVIN;A0AAA9SJW0|A0AAA9SJW0_BOVIN;A0AAA9T0R0|A0AAA9T0R0_BOVIN;A0AAA9T3J6|A0AAA9T3J6_BOVIN;A0AAA9TU90|A0AAA9TU90_BOVIN;A0AAA9U0Z7|A0AAA9U0Z7_BOVIN;F1MCL8|F1MCL8_BOVIN;F1N0S1|F1N0S1_BOVIN;F1N6Y5|F1N6Y5_BOVIN	15140	34776
C-2.raw	77584	FVLWTSSAFK	10	96.8	96.8	10	593.321	2	60.5471	3.01596e+06	1184.62	2.9		99 100 100 100 99 98 95 89 93 96	HCD	FVLWTSSAFK	A0A3Q1LYZ8|A0A3Q1LYZ8_BOVIN;A0AAA9S4S4|A0AAA9S4S4_BOVIN;E1BCC6|E1BCC6_BOVIN;E1BP84|E1BP84_BOVIN	18865	100696
C-2.raw	82445	TTLTAALTTVLAK	13	96.8	96.8	13	652.397	2	64.2538		1302.78	2.8		83 88 100 100 100 100 99 98 97 97 99 99 98	HCD	TTLTAALTTVLAK	A0A3Q1LIQ3|A0A3Q1LIQ3_BOVIN;A0A3Q1LJU8|A0A3Q1LJU8_BOVIN;A0A3Q1LQW6|A0A3Q1LQW6_BOVIN;A0A3Q1LRM3|A0A3Q1LRM3_BOVIN;A0A3Q1LTY8|A0A3Q1LTY8_BOVIN;A0A3Q1M4U6|A0A3Q1M4U6_BOVIN;A0A3Q1M5M7|A0A3Q1M5M7_BOVIN;A0A3Q1M6N1|A0A3Q1M6N1_BOVIN;A0A3Q1MC32|A0A3Q1MC32_BOVIN;A0A3Q1MCC9|A0A3Q1MCC9_BOVIN;A0A3Q1MMU8|A0A3Q1MMU8_BOVIN;A0A3Q1MNE9|A0A3Q1MNE9_BOVIN;A0A3Q1MY21|A0A3Q1MY21_BOVIN;A0A3Q1NJA6|A0A3Q1NJA6_BOVIN;A0AAA9S…	0	107599
C-2.raw	107965	LLAQVVSSLTSSLR	14	96.8	96.8	14	491.962	3	82.7689	5251131	1472.86	5.3		99 89 89 85 100 100 100 100 100 100 100 98 98 98	HCD	LLAQVVSSLTSSLR	A0A3Q1LIU1|A0A3Q1LIU1_BOVIN;A0A3Q1LQR2|A0A3Q1LQR2_BOVIN;A0A3Q1LRM3|A0A3Q1LRM3_BOVIN;A0A3Q1LSF6|A0A3Q1LSF6_BOVIN;A0A3Q1M153|A0A3Q1M153_BOVIN;A0A3Q1M1G7|A0A3Q1M1G7_BOVIN;A0A3Q1M1P4|A0A3Q1M1P4_BOVIN;A0A3Q1M1Z2|A0A3Q1M1Z2_BOVIN;A0A3Q1M2Z8|A0A3Q1M2Z8_BOVIN;A0A3Q1M466|A0A3Q1M466_BOVIN;A0A3Q1M5M7|A0A3Q1M5M7_BOVIN;A0A3Q1MA84|A0A3Q1MA84_BOVIN;A0A3Q1MB24|A0A3Q1MB24_BOVIN;A0A3Q1MB82|A0A3Q1MB82_BOVIN;A0A3Q1M…	10222	143930
C-2.raw	41120	LPLP	4	96.8	96.8	4	439.294	1	36.2892	1.2617568E7	438.284	5.1		98 97 98 95	HCD	LPLP		6108	56232
C-2.raw	58490	K(+42.01)YSL	4	96.8	96.8	4	552.304	1	47.1921	6.313e+06	551.295	2.7	Acetylation (N-term)	90 98 100 100	HCD	K(+42.01)YSL	A0A3Q1LFZ4|A0A3Q1LFZ4_BOVIN;A0A3Q1N3I9|A0A3Q1N3I9_BOVIN;A0AAA9SGU1|A0AAA9SGU1_BOVIN;A0AAA9T300|A0AAA9T300_BOVIN;A0AAA9T6Z9|A0AAA9T6Z9_BOVIN;A0AAA9TCV3|A0AAA9TCV3_BOVIN;A0AAA9TP80|A0AAA9TP80_BOVIN;A0AAA9TPF4|A0AAA9TPF4_BOVIN;E1BGT1|E1BGT1_BOVIN;G3N0V0|G3N0V0_BOVIN	14865	76286
C-2.raw	7869	NHYTQKSLSKSGP	13	96.8	96.8	13	482.918	3	9.9243	4236654	1445.73	3.8		99 99 97 93 84 99 99 99 97 97 99 98 98	HCD	NHYTQKSLSKSGP	A0A3Q1LG90|A0A3Q1LG90_BOVIN;A0A3Q1LHF1|A0A3Q1LHF1_BOVIN;A0A3Q1LKW4|A0A3Q1LKW4_BOVIN;A0A3Q1M0Q6|A0A3Q1M0Q6_BOVIN;A0A3Q1M2W2|A0A3Q1M2W2_BOVIN;A0A3Q1M3E4|A0A3Q1M3E4_BOVIN;A0A3Q1M8I2|A0A3Q1M8I2_BOVIN;A0A3Q1MBZ7|A0A3Q1MBZ7_BOVIN;A0A3Q1MPI7|A0A3Q1MPI7_BOVIN;A0A3Q1MYK9|A0A3Q1MYK9_BOVIN;A0A3Q1N3I9|A0A3Q1N3I9_BOVIN;A0A3Q1N7N1|A0A3Q1N7N1_BOVIN;A0A452DIW5|A0A452DIW5_BOVIN;A0AAA9S484|A0AAA9S484_BOVIN;A0AAA9S…	9618	8233
C-2.raw	55756	DVELLLMHNR	10	96.8	96.8	10	620.332	2	45.172	554581	1238.64	4.8		89 87 100 100 100 100 99 97 98 98	HCD	DVELLLMHNR	A0A3Q1LPA8|A0A3Q1LPA8_BOVIN;A0A3Q1LSB9|A0A3Q1LSB9_BOVIN;A0A3Q1LWV1|A0A3Q1LWV1_BOVIN;A0A3Q1M2R1|A0A3Q1M2R1_BOVIN;A0A3Q1M2W2|A0A3Q1M2W2_BOVIN;A0A3Q1M4U6|A0A3Q1M4U6_BOVIN;A0A3Q1M8Y2|A0A3Q1M8Y2_BOVIN;A0A3Q1MAR1|A0A3Q1MAR1_BOVIN;A0A3Q1MIA9|A0A3Q1MIA9_BOVIN;A0A3Q1MIL5|A0A3Q1MIL5_BOVIN;A0A3Q1MKC6|A0A3Q1MKC6_BOVIN;A0A3Q1MMY4|A0A3Q1MMY4_BOVIN;A0A3Q1MN44|A0A3Q1MN44_BOVIN;A0A3Q1N0F6|A0A3Q1N0F6_BOVIN;A0A3Q1N…	21196	72258
C-2.raw	41331	PTQLEEQCHV	10	96.8	96.8	10	592.274	2	34.7936		1182.53	-0.4		99 95 94 100 100 98 92 95 96 100	HCD	PTQLEEQCHV	A0A3Q1LHJ4|A0A3Q1LHJ4_BOVIN;A0A3Q1LWI0|A0A3Q1LWI0_BOVIN;A0A3Q1LYE8|A0A3Q1LYE8_BOVIN;A0A3Q1LZ35|A0A3Q1LZ35_BOVIN;A0A3Q1M1Y7|A0A3Q1M1Y7_BOVIN;A0A3Q1M2W2|A0A3Q1M2W2_BOVIN;A0A3Q1M2Z8|A0A3Q1M2Z8_BOVIN;A0A3Q1M701|A0A3Q1M701_BOVIN;A0A3Q1MAR1|A0A3Q1MAR1_BOVIN;A0A3Q1MNK0|A0A3Q1MNK0_BOVIN;A0A3Q1MPH9|A0A3Q1MPH9_BOVIN;A0A3Q1MRR8|A0A3Q1MRR8_BOVIN;A0A3Q1MUB3|A0A3Q1MUB3_BOVIN;A0A3Q1N2K8|A0A3Q1N2K8_BOVIN;A0A3Q1N…	0	53505
C-2.raw	35460	R(+42.01)ELEEQCHV	9	96.8	96.8	9	592.774	2	30.882	2.412576E7	1183.53	3.9	Acetylation (N-term)	81 96 99 100 99 98 100 99 99	HCD	R(+42.01)ELEEQCHV	A0A3Q1MCK6|A0A3Q1MCK6_BOVIN;A0A3Q1MCX8|A0A3Q1MCX8_BOVIN;A0A3Q1MNK0|A0A3Q1MNK0_BOVIN;A0A3Q1MRR8|A0A3Q1MRR8_BOVIN;A0A3Q1N2K8|A0A3Q1N2K8_BOVIN;A0A452DHW7|A0A452DHW7_BOVIN;A0AAA9S484|A0AAA9S484_BOVIN;A0AAA9SBQ4|A0AAA9SBQ4_BOVIN;A0AAA9SC60|A0AAA9SC60_BOVIN;A0AAA9SVN9|A0AAA9SVN9_BOVIN;A0AAA9SXN5|A0AAA9SXN5_BOVIN;A0AAA9SY27|A0AAA9SY27_BOVIN;A0AAA9T0L5|A0AAA9T0L5_BOVIN;A0AAA9T3F4|A0AAA9T3F4_BOVIN;A0AAA9T…	18724	46010
C-2.raw	89851	SVALDELLELAR	12	96.8	96.8	12	664.88	2	70.242	1.1894687E7	1327.73	8.3		84 88 100 100 100 100 100 100 100 97 96 98	HCD	SVALDELLELAR	A0A3Q1LNE2|A0A3Q1LNE2_BOVIN;A0A3Q1LRM3|A0A3Q1LRM3_BOVIN;A0A3Q1LS91|A0A3Q1LS91_BOVIN;A0A3Q1LSX9|FMNL2_BOVIN;A0A3Q1LWI0|A0A3Q1LWI0_BOVIN;A0A3Q1M202|A0A3Q1M202_BOVIN;A0A3Q1M2B2|A0A3Q1M2B2_BOVIN;A0A3Q1M2R1|A0A3Q1M2R1_BOVIN;A0A3Q1M2W2|A0A3Q1M2W2_BOVIN;A0A3Q1M5M7|A0A3Q1M5M7_BOVIN;A0A3Q1M751|A0A3Q1M751_BOVIN;A0A3Q1M761|A0A3Q1M761_BOVIN;A0A3Q1MCC9|A0A3Q1MCC9_BOVIN;A0A3Q1MCE6|A0A3Q1MCE6_BOVIN;A0A3Q1ME49|A…	25432	119512
C-2.raw	106865	LLAQVVSSLTSSLR	14	96.8	96.8	14	491.962	3	81.6403	977005	1472.86	5.7		99 94 89 81 99 100 100 100 100 100 100 98 97 99	HCD	LLAQVVSSLTSSLR	A0A3Q1LIU1|A0A3Q1LIU1_BOVIN;A0A3Q1LQR2|A0A3Q1LQR2_BOVIN;A0A3Q1LRM3|A0A3Q1LRM3_BOVIN;A0A3Q1LSF6|A0A3Q1LSF6_BOVIN;A0A3Q1M153|A0A3Q1M153_BOVIN;A0A3Q1M1G7|A0A3Q1M1G7_BOVIN;A0A3Q1M1P4|A0A3Q1M1P4_BOVIN;A0A3Q1M1Z2|A0A3Q1M1Z2_BOVIN;A0A3Q1M2Z8|A0A3Q1M2Z8_BOVIN;A0A3Q1M466|A0A3Q1M466_BOVIN;A0A3Q1M5M7|A0A3Q1M5M7_BOVIN;A0A3Q1MA84|A0A3Q1MA84_BOVIN;A0A3Q1MB24|A0A3Q1MB24_BOVIN;A0A3Q1MB82|A0A3Q1MB82_BOVIN;A0A3Q1M…	10223	141603
C-2.raw	26848	Y(+42.01)YNQEQPLRCEKEE	14	96.8	96.8	14	935.916	2	24.5009		1869.82	-1.8	Acetylation (N-term)	83 82 95 98 100 99 98 99 100 100 100 100 100 100	HCD	Y(+42.01)YNQEQPLRCEKEE	A0A3Q1LM54|A0A3Q1LM54_BOVIN;A0A3Q1LRT9|A0A3Q1LRT9_BOVIN;A0A3Q1LSC1|A0A3Q1LSC1_BOVIN;A0A3Q1LU21|A0A3Q1LU21_BOVIN;A0A3Q1M0B1|A0A3Q1M0B1_BOVIN;A0A3Q1M3E4|A0A3Q1M3E4_BOVIN;A0A3Q1M7A5|A0A3Q1M7A5_BOVIN;A0A3Q1MCK6|A0A3Q1MCK6_BOVIN;A0A3Q1MGE6|A0A3Q1MGE6_BOVIN;A0A3Q1MK05|A0A3Q1MK05_BOVIN;A0A3Q1MMU8|A0A3Q1MMU8_BOVIN;A0A3Q1MR53|A0A3Q1MR53_BOVIN;A0A3Q1MTL1|A0A3Q1MTL1_BOVIN;A0A3Q1N716|A0A3Q1N716_BOVIN;A0A3Q1N…	0	34020
C-2.raw	95879	GLPQGVLNENLLRF	14	96.8	96.8	14	785.445	2	73.9334	2.1351514E7	1568.87	4.5		80 93 100 100 100 100 100 99 99 91 96 99 99 100	HCD	GLPQGVLNENLLRF	A0A3Q1LM54|A0A3Q1LM54_BOVIN;A0A3Q1LPA1|A0A3Q1LPA1_BOVIN;A0A3Q1LSB9|A0A3Q1LSB9_BOVIN;A0A3Q1LTY8|A0A3Q1LTY8_BOVIN;A0A3Q1LTZ2|A0A3Q1LTZ2_BOVIN;A0A3Q1LYA4|A0A3Q1LYA4_BOVIN;A0A3Q1LZ90|A0A3Q1LZ90_BOVIN;A0A3Q1M906|A0A3Q1M906_BOVIN;A0A3Q1M970|A0A3Q1M970_BOVIN;A0A3Q1MBT8|A0A3Q1MBT8_BOVIN;A0A3Q1MCC9|A0A3Q1MCC9_BOVIN;A0A3Q1MJE5|A0A3Q1MJE5_BOVIN;A0A3Q1MY21|A0A3Q1MY21_BOVIN;A0A3Q1N5T5|A0A3Q1N5T5_BOVIN;A0A452D…	38465	126832
C-2.raw	63976	A(+42.01)PQLKESGPSLVKPSQTL	18	96.8	96.8	18	961.537	2	49.6546	7.7349672E7	1921.05	4.1	Acetylation (N-term)	79 71 99 100 100 100 100 100 99 97 99 100 100 100 99 99 100 100	HCD	A(+42.01)PQLKESGPSLVKPSQTL	A0A3Q1LFZ4|A0A3Q1LFZ4_BOVIN;A0A3Q1LHF1|A0A3Q1LHF1_BOVIN;A0A3Q1LLT0|A0A3Q1LLT0_BOVIN;A0A3Q1LLU2|A0A3Q1LLU2_BOVIN;A0A3Q1LM54|A0A3Q1LM54_BOVIN;A0A3Q1LPA1|A0A3Q1LPA1_BOVIN;A0A3Q1LQX0|A0A3Q1LQX0_BOVIN;A0A3Q1LS11|A0A3Q1LS11_BOVIN;A0A3Q1LSF6|A0A3Q1LSF6_BOVIN;A0A3Q1LT95|A0A3Q1LT95_BOVIN;A0A3Q1LZR4|A0A3Q1LZR4_BOVIN;A0A3Q1M0Q6|A0A3Q1M0Q6_BOVIN;A0A3Q1M2B2|A0A3Q1M2B2_BOVIN;A0A3Q1M3A8|A0A3Q1M3A8_BOVIN;A0A3Q1M…	53648	80884
C-2.raw	39443	ATLDAAVAAAQSGK	14	96.8	96.8	14	637.343	2	33.5031	1.0727799E7	1272.67	3.2		93 94 100 100 100 100 100 100 100 99 98 91 88 92	HCD	ATLDAAVAAAQSGK	A0A3Q1LZU4|A0A3Q1LZU4_BOVIN;A0A3Q1M2B9|A0A3Q1M2B9_BOVIN;A0A3Q1M3Y2|A0A3Q1M3Y2_BOVIN;A0A3Q1M8U0|A0A3Q1M8U0_BOVIN;A0A3Q1MI74|A0A3Q1MI74_BOVIN;A0A3Q1MI94|A0A3Q1MI94_BOVIN;A0A3Q1MMX7|A0A3Q1MMX7_BOVIN;A0A3Q1NCG2|A0A3Q1NCG2_BOVIN;A0A452DI25|A0A452DI25_BOVIN;A0AAA9S2J9|A0AAA9S2J9_BOVIN;A0AAA9S4A2|A0AAA9S4A2_BOVIN;A0AAA9SR54|A0AAA9SR54_BOVIN;A0AAA9T3I2|A0AAA9T3I2_BOVIN;A0AAA9T3R5|A0AAA9T3R5_BOVIN;A0AAA9T…	22838	51063
C-2.raw	15187	PLGSEDSGKTTM	12	96.8	96.8	12	611.788	2	15.9215	226193	1221.55	5.7		95 96 99 98 99 99 96 89 99 99 94 98	HCD	PLGSEDSGKTTM	A0A3Q1LHJ4|A0A3Q1LHJ4_BOVIN;A0A3Q1MHJ3|A0A3Q1MHJ3_BOVIN;A0A3Q1MIJ1|A0A3Q1MIJ1_BOVIN;A0A3Q1MJE5|A0A3Q1MJE5_BOVIN;A0A3Q8ABR9|A0A3Q8ABR9_BOVIN;A0A452DJ45|A0A452DJ45_BOVIN;A0AAA9RWX3|A0AAA9RWX3_BOVIN;A0AAA9S451|A0AAA9S451_BOVIN;A0AAA9SAE1|A0AAA9SAE1_BOVIN;A0AAA9SR54|A0AAA9SR54_BOVIN;A0AAA9SV08|A0AAA9SV08_BOVIN;A0AAA9SY59|A0AAA9SY59_BOVIN;A0AAA9THB0|A0AAA9THB0_BOVIN;A0AAA9TTP7|A0AAA9TTP7_BOVIN;A6QQ94|…	20559	18109
C-2.raw	78660	VVTLSGFVESQAQAEEAVK	19	96.8	96.8	19	996.526	2	60.328	9568742	1991.02	8.1		95 94 98 99 100 100 100 100 100 99 98 97 97 97 97 96 83 92 99	HCD	VVTLSGFVESQAQAEEAVK	A0A3Q1LHJ4|A0A3Q1LHJ4_BOVIN;A0A3Q1LNR7|A0A3Q1LNR7_BOVIN;A0A3Q1LQX0|A0A3Q1LQX0_BOVIN;A0A3Q1LVI3|A0A3Q1LVI3_BOVIN;A0A3Q1LVP0|A0A3Q1LVP0_BOVIN;A0A3Q1M4Z1|A0A3Q1M4Z1_BOVIN;A0A3Q1ME27|A0A3Q1ME27_BOVIN;A0A3Q1MM09|A0A3Q1MM09_BOVIN;A0A3Q1MMU8|A0A3Q1MMU8_BOVIN;A0A3Q1N2K8|A0A3Q1N2K8_BOVIN;A0A3Q1N9V7|A0A3Q1N9V7_BOVIN;A0AAA9RWB6|A0AAA9RWB6_BOVIN;A0AAA9S0R3|A0AAA9S0R3_BOVIN;A0AAA9S484|A0AAA9S484_BOVIN;A0AAA9S…	56294	100208
C-2.raw	43151	PLLV	4	96.8	96.8	4	441.31	1	36.0475	1.1987937E7	440.3	6.2		92 96 99 99	HCD	PLLV		6281	55755
C-2.raw	58652	YPFP	4	96.8	96.8	4	523.257	1	46.5541	3.5415716E7	522.248	4.4		94 94 100 100	HCD	YPFP		12361	74915
C-2.raw	15225	P(+42.01)AHLKESG	8	96.8	96.8	8	440.731	2	15.9369		879.445	3	Acetylation (N-term)	85 91 100 100 100 100 99 99	HCD	P(+42.01)AHLKESG	A0A3Q1LLT0|A0A3Q1LLT0_BOVIN;A0A3Q1M0Q6|A0A3Q1M0Q6_BOVIN;A0A3Q1M8I2|A0A3Q1M8I2_BOVIN;A0A3Q1NCG2|A0A3Q1NCG2_BOVIN;A0AAA9SJH0|A0AAA9SJH0_BOVIN;A0AAA9T9G0|A0AAA9T9G0_BOVIN;E1B9A2|E1B9A2_BOVIN;E1BK38|E1BK38_BOVIN;E1BNS3|E1BNS3_BOVIN;E1BPV9|E1BPV9_BOVIN;F1MPW8|F1MPW8_BOVIN;F1N290|F1N290_BOVIN;G3MWT1|G3MWT1_BOVIN;G3N148|G3N148_BOVIN;G3N188|G3N188_BOVIN;G3N2D1|G3N2D1_BOVIN;G5E5L9|G5E5L9_BOVIN;O02754|CEBP…	0	18135
C-2.raw	34041	PGFP	4	96.8	96.8	4	417.215	1	30.3285	1.3680237E7	416.206	4.1		95 93 100 99	HCD	PGFP		4378	44980
C-2.raw	41806	LDPNPLGSENSGKTT	15	96.7	96.7	15	765.38	2	34.6096	9.2170872E7	1528.74	5.1		80 94 100 100 100 100 100 99 99 97 90 93 100 100 100	HCD	LDPNPLGSENSGKTT	A0A3Q1LHJ4|A0A3Q1LHJ4_BOVIN;A0A3Q1LIU1|A0A3Q1LIU1_BOVIN;A0A3Q1LRM3|A0A3Q1LRM3_BOVIN;A0A3Q1LSF6|A0A3Q1LSF6_BOVIN;A0A3Q1LZR4|A0A3Q1LZR4_BOVIN;A0A3Q1M5M7|A0A3Q1M5M7_BOVIN;A0A3Q1M5W3|A0A3Q1M5W3_BOVIN;A0A3Q1MFR5|A0A3Q1MFR5_BOVIN;A0A3Q1MHJ3|A0A3Q1MHJ3_BOVIN;A0A3Q1MJE5|A0A3Q1MJE5_BOVIN;A0A3Q1MMX7|A0A3Q1MMX7_BOVIN;A0A3Q1MRX7|A0A3Q1MRX7_BOVIN;A0A3Q1MUB3|A0A3Q1MUB3_BOVIN;A0A3Q1NGX7|A0A3Q1NGX7_BOVIN;A0A3Q8A…	36282	53133
C-2.raw	34518	LTSLT	5	96.7	96.7	5	534.316	1	30.0693	1710373	533.306	4.7		95 95 98 98 98	HCD	LTSLT	A0A3Q1LLT0|A0A3Q1LLT0_BOVIN;A0A3Q1LSB9|A0A3Q1LSB9_BOVIN;A0A3Q1M458|A0A3Q1M458_BOVIN;A0A3Q1MIL5|A0A3Q1MIL5_BOVIN;A0A3Q1MUR2|A0A3Q1MUR2_BOVIN;A0AAA9SAE1|A0AAA9SAE1_BOVIN;A0AAA9SGI1|A0AAA9SGI1_BOVIN;A0AAA9SHI3|A0AAA9SHI3_BOVIN;A0AAA9SKR8|A0AAA9SKR8_BOVIN;A0AAA9SP68|A0AAA9SP68_BOVIN;A0AAA9SXP5|A0AAA9SXP5_BOVIN;A0AAA9T9G0|A0AAA9T9G0_BOVIN;A0AAA9TP80|A0AAA9TP80_BOVIN;A6QPB3|COHA1_BOVIN;E1BNF0|E1BNF0_BO…	13160	44472
C-2.raw	36779	PLGSEDSGKTTM(+15.99)PLM(+15.99)A	16	96.7	96.7	16	833.89	2	31.5294	2.37415e+06	1665.76	3.7	Oxidation (M)	97 98 100 100 100 100 100 98 86 96 99 100 100 97 88 89	HCD	PLGSEDSGKTTM(+15.99)PLM(+15.99)A	A0A3Q1LHJ4|A0A3Q1LHJ4_BOVIN;A0A3Q1LZ35|A0A3Q1LZ35_BOVIN;A0A3Q1M0Q6|A0A3Q1M0Q6_BOVIN;A0A3Q1M8I2|A0A3Q1M8I2_BOVIN;A0A3Q1MHJ3|A0A3Q1MHJ3_BOVIN;A0A3Q1MIJ1|A0A3Q1MIJ1_BOVIN;A0A3Q1MJE5|A0A3Q1MJE5_BOVIN;A0A3Q8ABR9|A0A3Q8ABR9_BOVIN;A0A452DJ45|A0A452DJ45_BOVIN;A0AAA9RWX3|A0AAA9RWX3_BOVIN;A0AAA9S3X3|A0AAA9S3X3_BOVIN;A0AAA9S451|A0AAA9S451_BOVIN;A0AAA9SAE1|A0AAA9SAE1_BOVIN;A0AAA9SR54|A0AAA9SR54_BOVIN;A0AAA9S…	42906	47255
C-2.raw	52606	SGKMSP	6	96.7	96.7	6	606.295	1	43.0851	3.21448e+06	605.284	6.4		96 97 99 96 96 96	HCD	SGKMSP	A0A3Q1LPA1|A0A3Q1LPA1_BOVIN;A0A3Q1LUJ2|A0A3Q1LUJ2_BOVIN;A0A3Q1M646|A0A3Q1M646_BOVIN;A0A452DIH7|A0A452DIH7_BOVIN;A0A452DIK7|A0A452DIK7_BOVIN;A0A452DJ66|A0A452DJ66_BOVIN;A0AAA9S8B5|A0AAA9S8B5_BOVIN;F1MV51|F1MV51_BOVIN;F6RP72|F6RP72_BOVIN;P81948|TBA4A_BOVIN;Q2HJ86|TBA1D_BOVIN	19940	68284
C-2.raw	32216	TLVSVE	6	96.7	96.7	6	647.364	1	28.3416	1.67994e+06	646.354	5		86 95 100 100 100 100	HCD	TLVSVE	A0A3Q1LW91|A0A3Q1LW91_BOVIN;A0AAA9S1V7|A0AAA9S1V7_BOVIN;A0AAA9T2U2|A0AAA9T2U2_BOVIN;F1MUT3|F1MUT3_BOVIN;P19483|ATPA_BOVIN	23983	41041
C-2.raw	84051	FPLLV	5	96.7	96.7	5	588.378	1	65.496	2.5547206E7	587.368	4.6		98 89 98 99 99	HCD	FPLLV	A0A3Q1LYV7|A0A3Q1LYV7_BOVIN;A0A3Q1M8A4|A0A3Q1M8A4_BOVIN;A0AAA9SCA0|A0AAA9SCA0_BOVIN;A0AAA9SDI3|A0AAA9SDI3_BOVIN;A0AAA9SW34|A0AAA9SW34_BOVIN;A0AAA9SZ26|A0AAA9SZ26_BOVIN;A0AAA9T9Y7|A0AAA9T9Y7_BOVIN;A0AAA9TGW8|A0AAA9TGW8_BOVIN;A0AAA9TQR4|A0AAA9TQR4_BOVIN;P02666|CASB_BOVIN	18228	109919
C-2.raw	157564	VFESVDVAVNLGLDAR	16	96.7	96.7	16	852.457	2	115.909	347800	1702.89	5.9		92 93 100 100 100 100 100 100 99 99 98 89 91 96 95 96	HCD	VFESVDVAVNLGLDAR	A0A3Q1LIQ3|A0A3Q1LIQ3_BOVIN;A0A3Q1LMZ6|A0A3Q1LMZ6_BOVIN;A0A3Q1M4U6|A0A3Q1M4U6_BOVIN;A0A3Q1NE82|A0A3Q1NE82_BOVIN;A0A3Q1NJA6|A0A3Q1NJA6_BOVIN;A0AAA9S178|A0AAA9S178_BOVIN;A0AAA9S9Q7|A0AAA9S9Q7_BOVIN;A0AAA9SCT4|A0AAA9SCT4_BOVIN;A0AAA9SDI3|A0AAA9SDI3_BOVIN;A0AAA9T278|A0AAA9T278_BOVIN;A0AAA9TVR3|A0AAA9TVR3_BOVIN;F1MFD2|F1MFD2_BOVIN;F1MQ84|F1MQ84_BOVIN;F1N6Y9|F1N6Y9_BOVIN	44712	219720
C-2.raw	71524	TVTSLDVVYALK	12	96.7	96.7	12	654.877	2	57.1156	7.1633552E7	1307.73	4.9		73 90 100 100 100 100 100 100 100 99 100 100	HCD	TVTSLDVVYALK	A0A3Q1LM54|A0A3Q1LM54_BOVIN;A0A3Q1LMZ6|A0A3Q1LMZ6_BOVIN;A0A3Q1LXM2|A0A3Q1LXM2_BOVIN;A0A3Q1MMX7|A0A3Q1MMX7_BOVIN;A0A3Q1MPT8|A0A3Q1MPT8_BOVIN;A0A3Q1MUY0|A0A3Q1MUY0_BOVIN;A0A3Q1N2K8|A0A3Q1N2K8_BOVIN;A0A3Q1N4J1|A0A3Q1N4J1_BOVIN;A0A3Q1NJ09|A0A3Q1NJ09_BOVIN;A0AAA9RTL5|A0AAA9RTL5_BOVIN;A0AAA9SY59|A0AAA9SY59_BOVIN;A0AAA9T5M5|A0AAA9T5M5_BOVIN;A0AAA9T6J5|A0AAA9T6J5_BOVIN;A0AAA9T9G0|A0AAA9T9G0_BOVIN;A0AAA9T…	24570	94056
C-2.raw	62938	A(+42.01)PQLKESGPSLVKPSQTL	18	96.7	96.7	18	961.537	2	49.6546	7.7349672E7	1921.05	4.1	Acetylation (N-term)	78 71 99 100 100 100 100 100 99 96 99 100 100 100 100 99 100 100	HCD	A(+42.01)PQLKESGPSLVKPSQTL	A0A3Q1LFZ4|A0A3Q1LFZ4_BOVIN;A0A3Q1LHF1|A0A3Q1LHF1_BOVIN;A0A3Q1LLT0|A0A3Q1LLT0_BOVIN;A0A3Q1LLU2|A0A3Q1LLU2_BOVIN;A0A3Q1LLX1|A0A3Q1LLX1_BOVIN;A0A3Q1LNR7|A0A3Q1LNR7_BOVIN;A0A3Q1LPA1|A0A3Q1LPA1_BOVIN;A0A3Q1LS11|A0A3Q1LS11_BOVIN;A0A3Q1LSF6|A0A3Q1LSF6_BOVIN;A0A3Q1LT95|A0A3Q1LT95_BOVIN;A0A3Q1LZR4|A0A3Q1LZR4_BOVIN;A0A3Q1M0Q6|A0A3Q1M0Q6_BOVIN;A0A3Q1M2B2|A0A3Q1M2B2_BOVIN;A0A3Q1M3A8|A0A3Q1M3A8_BOVIN;A0A3Q1M…	53648	80883
C-2.raw	27497	LLVTETMK	8	96.7	96.7	8	467.768	2	25.7001	3.28867e+06	933.52	1.2		100 99 97 87 97 98 97 98	HCD	LLVTETMK	A0A3Q1LPS2|A0A3Q1LPS2_BOVIN;A0A3Q1MKM2|A0A3Q1MKM2_BOVIN;A0A3Q1MN44|A0A3Q1MN44_BOVIN;A0AAA9RYG1|A0AAA9RYG1_BOVIN;A0AAA9S834|A0AAA9S834_BOVIN;A0AAA9SF55|A0AAA9SF55_BOVIN;A0AAA9T3F4|A0AAA9T3F4_BOVIN;A0AAA9TQX7|A0AAA9TQX7_BOVIN;E1B900|E1B900_BOVIN;E1BDH6|E1BDH6_BOVIN;E1BHG5|E1BHG5_BOVIN;F1N415|F1N415_BOVIN	8487	36277
C-2.raw	60644	PFPL	4	96.7	96.7	4	473.278	1	47.4823	3.151269E7	472.269	5.2		93 95 100 100	HCD	PFPL		8856	76852
C-2.raw	52670	SGKMSP	6	96.7	96.7	6	606.295	1	43.0851	3.21448e+06	605.284	6.4		96 97 98 97 96 96	HCD	SGKMSP	A0A3Q1LPA1|A0A3Q1LPA1_BOVIN;A0A3Q1LUJ2|A0A3Q1LUJ2_BOVIN;A0A3Q1M646|A0A3Q1M646_BOVIN;A0A452DIH7|A0A452DIH7_BOVIN;A0A452DIK7|A0A452DIK7_BOVIN;A0A452DJ66|A0A452DJ66_BOVIN;A0AAA9S8B5|A0AAA9S8B5_BOVIN;F1MV51|F1MV51_BOVIN;F6RP72|F6RP72_BOVIN;P81948|TBA4A_BOVIN;Q2HJ86|TBA1D_BOVIN	19940	68285
C-2.raw	11541	LPTP	4	96.7	96.7	4	427.256	1	11.9462	6015563	426.248	3.2		98 94 98 97	HCD	LPTP		5137	11355
C-2.raw	42791	LLYAPGHR	8	96.7	96.7	8	463.768	2	35.8048		925.513	7.8		98 98 98 98 98 95 92 98	HCD	LLYAPGHR	A0A3Q1N775|A0A3Q1N775_BOVIN;A0AAA9SDI3|A0AAA9SDI3_BOVIN;A0AAA9SJW2|A0AAA9SJW2_BOVIN;A0AAA9TA73|A0AAA9TA73_BOVIN;A0AAA9TIT2|A0AAA9TIT2_BOVIN;Q32PH8|EF1A2_BOVIN	0	55281
C-2.raw	37388	GPFP	4	96.7	96.7	4	417.215	1	31.8826	6.07684e+06	416.206	3.6		95 93 100 99	HCD	GPFP		4375	47962
C-2.raw	9301	PLGSENSGKTTM(+15.99)P	13	96.6	96.6	13	667.82	2	10.4653	3.9280692E7	1333.62	4.6	Oxidation (M)	100 100 100 100 100 100 99 82 78 98 100 100 100	HCD	PLGSENSGKTTM(+15.99)P	A0A3Q1LHJ4|A0A3Q1LHJ4_BOVIN;A0A3Q1LIU1|A0A3Q1LIU1_BOVIN;A0A3Q1LJU8|A0A3Q1LJU8_BOVIN;A0A3Q1LQN7|A0A3Q1LQN7_BOVIN;A0A3Q1LQW6|A0A3Q1LQW6_BOVIN;A0A3Q1LTZ2|A0A3Q1LTZ2_BOVIN;A0A3Q1LZ35|A0A3Q1LZ35_BOVIN;A0A3Q1M0Q6|A0A3Q1M0Q6_BOVIN;A0A3Q1M8I2|A0A3Q1M8I2_BOVIN;A0A3Q1MBT8|A0A3Q1MBT8_BOVIN;A0A3Q1MBY8|A0A3Q1MBY8_BOVIN;A0A3Q1MFR5|A0A3Q1MFR5_BOVIN;A0A3Q1MHJ3|A0A3Q1MHJ3_BOVIN;A0A3Q1MJE5|A0A3Q1MJE5_BOVIN;A0A3Q8A…	25768	9051
C-2.raw	32937	KPVHLTAAMGYK	12	96.6	96.6	12	439.246	3	28.859	351511	1314.71	3.2		99 92 97 99 100 99 99 95 88 96 98 98	HCD	KPVHLTAAMGYK	A0A3Q1M4G0|A0A3Q1M4G0_BOVIN;A0AAA9T3I2|A0AAA9T3I2_BOVIN;E1BD77|E1BD77_BOVIN	6092	42083
C-2.raw	63365	KVEGLFWVHSYTATQK	16	96.6	96.6	16	947.502	2	50.3402	1.18964e+06	1892.98	6.1		88 86 99 93 95 96 98 99 100 100 99 99 99 98 97 99	HCD	KVEGLFWVHSYTATQK	A0A3Q1LYA4|A0A3Q1LYA4_BOVIN;A0A3Q1NE82|A0A3Q1NE82_BOVIN;A0A3Q1NJ09|A0A3Q1NJ09_BOVIN;A0AAA9TJY3|A0AAA9TJY3_BOVIN;A0AAA9TVR3|A0AAA9TVR3_BOVIN;A0AAA9U1Y4|A0AAA9U1Y4_BOVIN;A4FUE7|ZC21A_BOVIN;E1BGG6|E1BGG6_BOVIN;E1BPV7|E1BPV7_BOVIN;Q2KJE5|G3PT_BOVIN	52250	82043
C-2.raw	12660	PLGSENSGKTTM	12	96.6	96.6	12	611.295	2	13.5863	1957329	1220.57	4.4		99 99 99 98 98 95 95 95 86 94 99 99	HCD	PLGSENSGKTTM	A0A3Q1LHJ4|A0A3Q1LHJ4_BOVIN;A0A3Q1LIU1|A0A3Q1LIU1_BOVIN;A0A3Q1LJU8|A0A3Q1LJU8_BOVIN;A0A3Q1LQN7|A0A3Q1LQN7_BOVIN;A0A3Q1LQW6|A0A3Q1LQW6_BOVIN;A0A3Q1LTZ2|A0A3Q1LTZ2_BOVIN;A0A3Q1MBT8|A0A3Q1MBT8_BOVIN;A0A3Q1MBY8|A0A3Q1MBY8_BOVIN;A0A3Q1MFR5|A0A3Q1MFR5_BOVIN;A0A3Q1MHJ3|A0A3Q1MHJ3_BOVIN;A0A3Q1MJE5|A0A3Q1MJE5_BOVIN;A0A3Q8ABR9|A0A3Q8ABR9_BOVIN;A0A452DJ45|A0A452DJ45_BOVIN;A0AAA9RWX3|A0AAA9RWX3_BOVIN;A0AAA9S…	20484	13945
C-2.raw	94856	K(+42.01)PQGVLNENLLRF	13	96.6	96.6	13	785.446	2	73.0059	4812283	1568.87	6	Acetylation (N-term)	92 99 99 100 100 100 98 99 90 93 98 92 96	HCD	K(+42.01)PQGVLNENLLRF	A0A3Q1LLX1|A0A3Q1LLX1_BOVIN;A0A3Q1LM54|A0A3Q1LM54_BOVIN;A0A3Q1LQX0|A0A3Q1LQX0_BOVIN;A0A3Q1LSB9|A0A3Q1LSB9_BOVIN;A0A3Q1LTY8|A0A3Q1LTY8_BOVIN;A0A3Q1LTZ2|A0A3Q1LTZ2_BOVIN;A0A3Q1LVI3|A0A3Q1LVI3_BOVIN;A0A3Q1LYA4|A0A3Q1LYA4_BOVIN;A0A3Q1LZ90|A0A3Q1LZ90_BOVIN;A0A3Q1M906|A0A3Q1M906_BOVIN;A0A3Q1M970|A0A3Q1M970_BOVIN;A0A3Q1MBT8|A0A3Q1MBT8_BOVIN;A0A3Q1MCC9|A0A3Q1MCC9_BOVIN;A0A3Q1MJE5|A0A3Q1MJE5_BOVIN;A0A3Q1M…	38468	125229
C-2.raw	44772	KAAMLYEETR	10	96.6	96.6	10	606.303	2	37.1988		1210.6	-8.3		83 86 100 99 100 100 100 100 99 99	HCD	KAAMLYEETR		0	57858
C-2.raw	156343	FGVSAAAAVAVAAGPVEAAGNSKTEFDVLLK	31	96.6	96.6	31	987.536	3	114.667	2.596716E7	2959.57	7.2		98 96 98 98 99 100 100 100 100 100 100 100 100 100 100 99 100 100 99 94 65 74 98 96 97 89 96 99 100 100 100	HCD	FGVSAAAAVAVAAGPVEAAGNSKTEFDVLLK	A0A3Q1LKU3|A0A3Q1LKU3_BOVIN;A0A3Q1LLX1|A0A3Q1LLX1_BOVIN;A0A3Q1LM54|A0A3Q1LM54_BOVIN;A0A3Q1LPA1|A0A3Q1LPA1_BOVIN;A0A3Q1LQ88|A0A3Q1LQ88_BOVIN;A0A3Q1LQX0|A0A3Q1LQX0_BOVIN;A0A3Q1LRR9|A0A3Q1LRR9_BOVIN;A0A3Q1LRY5|A0A3Q1LRY5_BOVIN;A0A3Q1LVI3|A0A3Q1LVI3_BOVIN;A0A3Q1LWV1|A0A3Q1LWV1_BOVIN;A0A3Q1LZU4|A0A3Q1LZU4_BOVIN;A0A3Q1M0B1|A0A3Q1M0B1_BOVIN;A0A3Q1M0F7|A0A3Q1M0F7_BOVIN;A0A3Q1M0Q6|A0A3Q1M0Q6_BOVIN;A0A3Q1M…	55469	217495
C-2.raw	64652	PLGSENSGKTTMPLW	15	96.6	96.6	15	809.404	2	51.5875	2.40683699E9	1616.79	4.2		99 100 100 100 100 99 99 85 77 92 98 100 100 100 100	HCD	PLGSENSGKTTMPLW	A0A3Q1LHJ4|A0A3Q1LHJ4_BOVIN;A0A3Q1LIU1|A0A3Q1LIU1_BOVIN;A0A3Q1LJU8|A0A3Q1LJU8_BOVIN;A0A3Q1LQN7|A0A3Q1LQN7_BOVIN;A0A3Q1LQW6|A0A3Q1LQW6_BOVIN;A0A3Q1LTZ2|A0A3Q1LTZ2_BOVIN;A0A3Q1LZ35|A0A3Q1LZ35_BOVIN;A0A3Q1M0Q6|A0A3Q1M0Q6_BOVIN;A0A3Q1M8I2|A0A3Q1M8I2_BOVIN;A0A3Q1MBT8|A0A3Q1MBT8_BOVIN;A0A3Q1MBY8|A0A3Q1MBY8_BOVIN;A0A3Q1MFR5|A0A3Q1MFR5_BOVIN;A0A3Q1MHJ3|A0A3Q1MHJ3_BOVIN;A0A3Q1MJE5|A0A3Q1MJE5_BOVIN;A0A3Q8A…	40510	84318
C-2.raw	27803	VEPNP	5	96.6	96.6	5	555.281	1	24.8384	2.62751e+06	554.27	6.3		97 99 99 96 91	HCD	VEPNP	A0A3Q1N7N1|A0A3Q1N7N1_BOVIN;A0A3Q1NNA8|A0A3Q1NNA8_BOVIN;A0AAA9S8F3|A0AAA9S8F3_BOVIN;A0AAA9SJW0|A0AAA9SJW0_BOVIN;A0AAA9T0R0|A0AAA9T0R0_BOVIN;A0AAA9U0Z7|A0AAA9U0Z7_BOVIN;F1N0S1|F1N0S1_BOVIN	15140	34777
C-2.raw	29469	PLGSEDSGKTTMP	13	96.6	96.6	13	660.314	2	25.1794	8.5839672E7	1318.61	4.5		99 99 99 91 96 97 94 89 93 98 99 100 100	HCD	PLGSEDSGKTTMP	A0A3Q1LHJ4|A0A3Q1LHJ4_BOVIN;A0A3Q1MHJ3|A0A3Q1MHJ3_BOVIN;A0A3Q1MIJ1|A0A3Q1MIJ1_BOVIN;A0A3Q1MJE5|A0A3Q1MJE5_BOVIN;A0A3Q8ABR9|A0A3Q8ABR9_BOVIN;A0A452DJ45|A0A452DJ45_BOVIN;A0AAA9RWX3|A0AAA9RWX3_BOVIN;A0AAA9S3X3|A0AAA9S3X3_BOVIN;A0AAA9S451|A0AAA9S451_BOVIN;A0AAA9SRG0|A0AAA9SRG0_BOVIN;A0AAA9SV08|A0AAA9SV08_BOVIN;A0AAA9SY59|A0AAA9SY59_BOVIN;A0AAA9THB0|A0AAA9THB0_BOVIN;A6QQ94|DMTA2_BOVIN;E1B914|E1B914_BO…	24998	35344
C-2.raw	41650	ATLDAAVAAAQSGK	14	96.6	96.6	14	637.341	2	35.0134		1272.67	0		86 90 100 100 100 100 100 100 100 97 94 95 96 95	HCD	ATLDAAVAAAQSGK	A0A3Q1LZU4|A0A3Q1LZU4_BOVIN;A0A3Q1M2B9|A0A3Q1M2B9_BOVIN;A0A3Q1M3Y2|A0A3Q1M3Y2_BOVIN;A0A3Q1M8U0|A0A3Q1M8U0_BOVIN;A0A3Q1MI74|A0A3Q1MI74_BOVIN;A0A3Q1MI94|A0A3Q1MI94_BOVIN;A0A3Q1MMX7|A0A3Q1MMX7_BOVIN;A0A3Q1NCG2|A0A3Q1NCG2_BOVIN;A0A452DI25|A0A452DI25_BOVIN;A0AAA9S2J9|A0AAA9S2J9_BOVIN;A0AAA9S4A2|A0AAA9S4A2_BOVIN;A0AAA9SR54|A0AAA9SR54_BOVIN;A0AAA9T3I2|A0AAA9T3I2_BOVIN;A0AAA9T3R5|A0AAA9T3R5_BOVIN;A0AAA9T…	0	53832
C-2.raw	39812	LPLP	4	96.6	96.6	4	439.294	1	36.2892	1.2617568E7	438.284	5.1		95 96 99 96	HCD	LPLP		6108	56228
C-2.raw	40028	HLPLP	5	96.6	96.6	5	576.352	1	31.8797	3.28904e+06	575.343	2.4		90 97 98 99 100	HCD	HLPLP	A0A3Q1LPF6|A0A3Q1LPF6_BOVIN;A0A3Q1MIA9|A0A3Q1MIA9_BOVIN;A0A3Q1MIJ1|A0A3Q1MIJ1_BOVIN;A0A3Q1MPT8|A0A3Q1MPT8_BOVIN;A0A3Q1MUY0|A0A3Q1MUY0_BOVIN;A0AAA9S1N9|A0AAA9S1N9_BOVIN;A0AAA9SZD9|A0AAA9SZD9_BOVIN;A0AAA9T389|A0AAA9T389_BOVIN;A0AAA9T9Y7|A0AAA9T9Y7_BOVIN;A0AAA9TM40|A0AAA9TM40_BOVIN;E1B900|E1B900_BOVIN;E1BA93|E1BA93_BOVIN;E1BD73|E1BD73_BOVIN;E1BK38|E1BK38_BOVIN;E1BLX2|E1BLX2_BOVIN;F1MB71|F1MB71_BOVIN…	17073	47887
C-2.raw	43366	G(+42.01)M(+15.99)PLAQ	6	96.6	96.6	6	674.321	1	35.635	4545244	673.311	4.5	Acetylation (N-term); Oxidation (M)	93 97 99 98 98 94	HCD	G(+42.01)M(+15.99)PLAQ	A0A3Q1LQX0|A0A3Q1LQX0_BOVIN;A0A3Q1LVI3|A0A3Q1LVI3_BOVIN;A0AAA9S497|A0AAA9S497_BOVIN;A0AAA9SJV8|A0AAA9SJV8_BOVIN;A0AAA9SRV3|A0AAA9SRV3_BOVIN;A4FV52|VGLU1_BOVIN;A7Z063|WASH1_BOVIN;E1BJS3|E1BJS3_BOVIN;F1MPW8|F1MPW8_BOVIN	26488	54976
C-2.raw	66587	D(+42.01)VLQLDAAPFR	11	96.6	96.6	11	643.835	2	52.8121		1285.67	-8.8	Acetylation (N-term)	96 92 98 96 97 99 99 99 95 93 98	HCD	D(+42.01)VLQLDAAPFR	A0A3Q1LIB4|A0A3Q1LIB4_BOVIN;A0A3Q1LPF6|A0A3Q1LPF6_BOVIN;A0A3Q1MGE6|A0A3Q1MGE6_BOVIN;A0A3Q1MM09|A0A3Q1MM09_BOVIN;A0A3Q1ND94|A0A3Q1ND94_BOVIN;A0A3Q1NI13|A0A3Q1NI13_BOVIN;A0AAA9RVE8|A0AAA9RVE8_BOVIN;A0AAA9S166|A0AAA9S166_BOVIN;A0AAA9S4S4|A0AAA9S4S4_BOVIN;A0AAA9S594|A0AAA9S594_BOVIN;A0AAA9SDI3|A0AAA9SDI3_BOVIN;A0AAA9SGU1|A0AAA9SGU1_BOVIN;A0AAA9STC2|A0AAA9STC2_BOVIN;A0AAA9SWN9|A0AAA9SWN9_BOVIN;E1BFI8|…	0	86511
C-2.raw	10795	LPTP	4	96.6	96.6	4	427.256	1	11.9462	6015563	426.248	3.2		99 96 97 93	HCD	LPTP		5137	11350
C-2.raw	107279	LLAQVVSSLTSSLR	14	96.5	96.5	14	737.44	2	82.2373	4.11367e+06	1472.86	6.7		100 100 100 100 100 100 100 99 99 97 95 86 82 93	HCD	LLAQVVSSLTSSLR	A0A3Q1LIU1|A0A3Q1LIU1_BOVIN;A0A3Q1LQR2|A0A3Q1LQR2_BOVIN;A0A3Q1LSF6|A0A3Q1LSF6_BOVIN;A0A3Q1LYZ8|A0A3Q1LYZ8_BOVIN;A0A3Q1M153|A0A3Q1M153_BOVIN;A0A3Q1M1G7|A0A3Q1M1G7_BOVIN;A0A3Q1M2Z8|A0A3Q1M2Z8_BOVIN;A0A3Q1MA84|A0A3Q1MA84_BOVIN;A0A3Q1MB24|A0A3Q1MB24_BOVIN;A0A3Q1MB82|A0A3Q1MB82_BOVIN;A0A3Q1MBV7|A0A3Q1MBV7_BOVIN;A0A3Q1MKK3|A0A3Q1MKK3_BOVIN;A0A3Q1N0T8|A0A3Q1N0T8_BOVIN;A0A3Q1N184|A0A3Q1N184_BOVIN;A0A3Q1N…	33559	142839
C-2.raw	44733	FEVGHVAMVTNR	12	96.5	96.5	12	453.901	3	35.9999	9113001	1358.68	3.9		96 96 97 99 99 100 100 100 99 97 86 90	HCD	FEVGHVAMVTNR		7408	55646
C-2.raw	38482	FVNVQLTKN	9	96.5	96.5	9	531.803	2	32.8031		1061.59	4.7		97 99 99 99 95 96 95 95 95	HCD	FVNVQLTKN	A0A3Q1LWV1|A0A3Q1LWV1_BOVIN;A0A3Q1M646|A0A3Q1M646_BOVIN;A0A3Q1NE82|A0A3Q1NE82_BOVIN;A0AAA9S8B5|A0AAA9S8B5_BOVIN;A0AAA9TVR3|A0AAA9TVR3_BOVIN;E1BCS0|E1BCS0_BOVIN;E1BHT5|E1BHT5_BOVIN;E1BPM4|E1BPM4_BOVIN;F1MIX6|F1MIX6_BOVIN;F1N415|F1N415_BOVIN	0	49801
C-2.raw	82875	L(+42.01)ALNDAFGTAHR	12	96.5	96.5	12	664.341	2	64.5647		1326.67	-1	Acetylation (N-term)	91 96 100 98 98 98 99 94 94 97 95 99	HCD	L(+42.01)ALNDAFGTAHR	A0A3Q1LS63|A0A3Q1LS63_BOVIN;A0A3Q1M7A5|A0A3Q1M7A5_BOVIN;A0A3Q1MAF5|A0A3Q1MAF5_BOVIN;A0A3Q1MJH0|A0A3Q1MJH0_BOVIN;A0A3Q1MMY4|A0A3Q1MMY4_BOVIN;A0A3Q1NE05|A0A3Q1NE05_BOVIN;A0A3Q1NGV0|A0A3Q1NGV0_BOVIN;A0AAA9RTI8|A0AAA9RTI8_BOVIN;A0AAA9S4S4|A0AAA9S4S4_BOVIN;A0AAA9SMI1|A0AAA9SMI1_BOVIN;A0AAA9T258|A0AAA9T258_BOVIN;A0AAA9T3I2|A0AAA9T3I2_BOVIN;E1BD77|E1BD77_BOVIN;E1BL04|E1BL04_BOVIN;E1BMZ9|E1BMZ9_BOVIN;E1B…	0	108250
C-2.raw	21172	A(+42.01)SAPP	5	96.5	96.5	5	484.241	1	20.283	121013	483.233	2	Acetylation (N-term)	93 94 97 99 99	HCD	A(+42.01)SAPP	A0A3Q1LN46|A0A3Q1LN46_BOVIN;A0A3Q1LQX0|A0A3Q1LQX0_BOVIN;A0A3Q1LVI3|A0A3Q1LVI3_BOVIN;A0A3Q1M751|A0A3Q1M751_BOVIN;A0A3Q1M9W3|A0A3Q1M9W3_BOVIN;A0A3Q1MA84|A0A3Q1MA84_BOVIN;A0A3Q1MB17|A0A3Q1MB17_BOVIN;A0A3Q1MCC9|A0A3Q1MCC9_BOVIN;A0A3Q1ME54|A0A3Q1ME54_BOVIN;A0A3Q1MKC6|A0A3Q1MKC6_BOVIN;A0A3Q1MKM2|A0A3Q1MKM2_BOVIN;A0A3Q1MRX7|A0A3Q1MRX7_BOVIN;A0A3Q1MY21|A0A3Q1MY21_BOVIN;A0A452DIZ8|A0A452DIZ8_BOVIN;A0A452D…	9714	27221
C-2.raw	62631	DSYADGWGVMVSHR	14	96.5	96.5	14	527.239	3	48.8919	1.2292892E7	1578.69	4.1		89 86 94 99 100 99 100 100 100 99 99 98 95 95	HCD	DSYADGWGVMVSHR	A0A3Q1LSA8|A0A3Q1LSA8_BOVIN;E1BPC9|E1BPC9_BOVIN	12706	79566
C-2.raw	104162	SAEFLLQLLK	10	96.5	96.5	10	581.351	2	79.8837	1.72437e+06	1160.68	6.8		80 90 100 100 100 100 98 99 100 99	HCD	SAEFLLQLLK	A0A3Q1LIQ3|A0A3Q1LIQ3_BOVIN;A0A3Q1LPA1|A0A3Q1LPA1_BOVIN;A0A3Q1LPF6|A0A3Q1LPF6_BOVIN;A0A3Q1LRZ5|A0A3Q1LRZ5_BOVIN;A0A3Q1LSF6|A0A3Q1LSF6_BOVIN;A0A3Q1LWI0|A0A3Q1LWI0_BOVIN;A0A3Q1LYA4|A0A3Q1LYA4_BOVIN;A0A3Q1LZR4|A0A3Q1LZR4_BOVIN;A0A3Q1M2W2|A0A3Q1M2W2_BOVIN;A0A3Q1M466|A0A3Q1M466_BOVIN;A0A3Q1M7X1|A0A3Q1M7X1_BOVIN;A0A3Q1MAA5|A0A3Q1MAA5_BOVIN;A0A3Q1MAF5|A0A3Q1MAF5_BOVIN;A0A3Q1ME27|A0A3Q1ME27_BOVIN;A0A3Q1M…	17469	137985
C-2.raw	15863	P(+42.01)AHLKET	7	96.5	96.5	7	419.228	2	16.3977	3.83233e+06	836.439	3.8	Acetylation (N-term)	85 92 100 100 100 100 100	HCD	P(+42.01)AHLKET	A0A3Q1NCG2|A0A3Q1NCG2_BOVIN;A0AAA9T9G0|A0AAA9T9G0_BOVIN;E1B9A2|E1B9A2_BOVIN;E1BNS3|E1BNS3_BOVIN;E1BPV9|E1BPV9_BOVIN;F1MPW8|F1MPW8_BOVIN;F1N290|F1N290_BOVIN;G3N2D1|G3N2D1_BOVIN;O02754|CEBPA_BOVIN	4504	19300
C-2.raw	83860	FPLLV	5	96.5	96.5	5	588.378	1	65.496	2.5547206E7	587.368	4.6		97 90 98 99 99	HCD	FPLLV	A0A3Q1LYV7|A0A3Q1LYV7_BOVIN;A0A3Q1M8A4|A0A3Q1M8A4_BOVIN;A0AAA9SCA0|A0AAA9SCA0_BOVIN;A0AAA9SW34|A0AAA9SW34_BOVIN;A0AAA9SZ26|A0AAA9SZ26_BOVIN;A0AAA9T9Y7|A0AAA9T9Y7_BOVIN;A0AAA9TGW8|A0AAA9TGW8_BOVIN;A0AAA9TQR4|A0AAA9TQR4_BOVIN;P02666|CASB_BOVIN	18228	109916
C-2.raw	4509	EPVKKL	6	96.5	96.5	6	357.232	2	6.827	88893.7	712.448	1.3		91 90 99 100 100 100	HCD	EPVKKL	A0A3Q1LNR7|A0A3Q1LNR7_BOVIN;A0AAA9RWB6|A0AAA9RWB6_BOVIN;A0AAA9S484|A0AAA9S484_BOVIN;A0AAA9SBQ4|A0AAA9SBQ4_BOVIN;A0AAA9T0L5|A0AAA9T0L5_BOVIN;A0AAA9T2U2|A0AAA9T2U2_BOVIN;E1BPC9|E1BPC9_BOVIN;F1MIB3|F1MIB3_BOVIN;F1MZM7|F1MZM7_BOVIN;F1N1I9|F1N1I9_BOVIN	468	4308
C-2.raw	37782	P(+42.01)TLLAHNELSGR	12	96.5	96.5	12	450.576	3	32.2584	30634	1348.71	-2.8	Acetylation (N-term)	86 88 100 100 100 100 99 98 98 96 96 98	HCD	P(+42.01)TLLAHNELSGR	A0A3Q1LRF8|A0A3Q1LRF8_BOVIN;A0A3Q1LT95|A0A3Q1LT95_BOVIN;A0A3Q1MAZ0|A0A3Q1MAZ0_BOVIN;A0A3Q1MNQ6|A0A3Q1MNQ6_BOVIN;A0A3Q1MPG9|A0A3Q1MPG9_BOVIN;A0A3Q1MRX7|A0A3Q1MRX7_BOVIN;A0A3Q1NGX7|A0A3Q1NGX7_BOVIN;A0A3Q1NJV0|A0A3Q1NJV0_BOVIN;A0A3Q1NNA8|A0A3Q1NNA8_BOVIN;A0A452DIW5|A0A452DIW5_BOVIN;A0AAA9S3H0|A0AAA9S3H0_BOVIN;A0AAA9SH16|A0AAA9SH16_BOVIN;A0AAA9SNC8|A0AAA9SNC8_BOVIN;A0AAA9SY59|A0AAA9SY59_BOVIN;A0AAA9S…	7091	48910
C-2.raw	53436	SGKMSP	6	96.5	96.5	6	606.295	1	43.0851	3.21448e+06	605.284	6.4		94 96 98 97 96 96	HCD	SGKMSP	A0A3Q1LPA1|A0A3Q1LPA1_BOVIN;A0A3Q1LUJ2|A0A3Q1LUJ2_BOVIN;A0A3Q1M646|A0A3Q1M646_BOVIN;A0A452DIH7|A0A452DIH7_BOVIN;A0A452DIK7|A0A452DIK7_BOVIN;A0A452DJ66|A0A452DJ66_BOVIN;A0AAA9S8B5|A0AAA9S8B5_BOVIN;F1MV51|F1MV51_BOVIN;F6RP72|F6RP72_BOVIN;P81948|TBA4A_BOVIN;Q2HJ86|TBA1D_BOVIN	19940	68288
C-2.raw	66784	PLGSENSGKTTMPLW	15	96.4	96.4	15	809.404	2	51.5875	2.40683699E9	1616.79	4.2		81 90 99 100 100 99 100 99 89 92 98 100 100 100 100	HCD	PLGSENSGKTTMPLW	A0A3Q1LHJ4|A0A3Q1LHJ4_BOVIN;A0A3Q1LIU1|A0A3Q1LIU1_BOVIN;A0A3Q1LJU8|A0A3Q1LJU8_BOVIN;A0A3Q1LQN7|A0A3Q1LQN7_BOVIN;A0A3Q1LQW6|A0A3Q1LQW6_BOVIN;A0A3Q1LTZ2|A0A3Q1LTZ2_BOVIN;A0A3Q1MBT8|A0A3Q1MBT8_BOVIN;A0A3Q1MBY8|A0A3Q1MBY8_BOVIN;A0A3Q1MFR5|A0A3Q1MFR5_BOVIN;A0A3Q1MHJ3|A0A3Q1MHJ3_BOVIN;A0A3Q1MJE5|A0A3Q1MJE5_BOVIN;A0A3Q8ABR9|A0A3Q8ABR9_BOVIN;A0A452DJ45|A0A452DJ45_BOVIN;A0AAA9RWX3|A0AAA9RWX3_BOVIN;A0AAA9S…	40510	84320
C-2.raw	15314	PTQLEEQSHV	10	96.4	96.4	10	584.288	2	15.9543	1.30353e+06	1166.56	3.8		99 99 99 100 100 91 80 99 98 99	HCD	PTQLEEQSHV	A0A3Q1LHJ4|A0A3Q1LHJ4_BOVIN;A0A3Q1LWI0|A0A3Q1LWI0_BOVIN;A0A3Q1LYE8|A0A3Q1LYE8_BOVIN;A0A3Q1LZ35|A0A3Q1LZ35_BOVIN;A0A3Q1M1Y7|A0A3Q1M1Y7_BOVIN;A0A3Q1M2W2|A0A3Q1M2W2_BOVIN;A0A3Q1M2Z8|A0A3Q1M2Z8_BOVIN;A0A3Q1M701|A0A3Q1M701_BOVIN;A0A3Q1MAR1|A0A3Q1MAR1_BOVIN;A0A3Q1MNK0|A0A3Q1MNK0_BOVIN;A0A3Q1MPH9|A0A3Q1MPH9_BOVIN;A0A3Q1MRR8|A0A3Q1MRR8_BOVIN;A0A3Q1MUB3|A0A3Q1MUB3_BOVIN;A0A3Q1NCP3|A0A3Q1NCP3_BOVIN;A0AAA9R…	17748	18191
C-2.raw	37709	PGFP	4	96.4	96.4	4	417.215	1	31.8826	6.07684e+06	416.206	3.6		95 92 100 99	HCD	PGFP		4375	47964
C-2.raw	84404	LADQLLVGNLANTFLAAQGHDVGK	24	96.4	96.4	24	822.446	3	66.0267	1.0533337E7	2464.31	4.1		88 77 83 84 100 100 100 96 99 100 100 100 100 100 100 100 100 99 99 98 99 99 96 97	HCD	LADQLLVGNLANTFLAAQGHDVGK	A0A140T835|A0A140T835_BOVIN;A0A3Q1LG90|A0A3Q1LG90_BOVIN;A0A3Q1LN46|A0A3Q1LN46_BOVIN;A0A3Q1LPT1|A0A3Q1LPT1_BOVIN;A0A3Q1LS11|A0A3Q1LS11_BOVIN;A0A3Q1LUD9|A0A3Q1LUD9_BOVIN;A0A3Q1M0P2|A0A3Q1M0P2_BOVIN;A0A3Q1M8Y2|A0A3Q1M8Y2_BOVIN;A0A3Q1M9W3|A0A3Q1M9W3_BOVIN;A0A3Q1ME27|A0A3Q1ME27_BOVIN;A0A3Q1ME54|A0A3Q1ME54_BOVIN;A0A3Q1MIJ1|A0A3Q1MIJ1_BOVIN;A0A3Q1MNK0|A0A3Q1MNK0_BOVIN;A0A3Q1MPT8|A0A3Q1MPT8_BOVIN;A0A3Q1M…	41815	110999
C-2.raw	83573	FPLLV	5	96.4	96.4	5	588.378	1	65.496	2.5547206E7	587.368	4.6		98 90 99 99 97	HCD	FPLLV	A0A3Q1LYV7|A0A3Q1LYV7_BOVIN;A0A3Q1M8A4|A0A3Q1M8A4_BOVIN;A0AAA9SCA0|A0AAA9SCA0_BOVIN;A0AAA9SDI3|A0AAA9SDI3_BOVIN;A0AAA9SW34|A0AAA9SW34_BOVIN;A0AAA9SZ26|A0AAA9SZ26_BOVIN;A0AAA9T9Y7|A0AAA9T9Y7_BOVIN;A0AAA9TGW8|A0AAA9TGW8_BOVIN;A0AAA9TQR4|A0AAA9TQR4_BOVIN;P02666|CASB_BOVIN	18228	109914
C-2.raw	50834	H(+42.01)GLVLYDDLSK	11	96.4	96.4	11	651.346	2	41.6962		1300.67	9.2	Acetylation (N-term)	80 82 100 100 100 100 100 100 100 100 99	HCD	H(+42.01)GLVLYDDLSK	A0A3Q1LPF6|A0A3Q1LPF6_BOVIN;A0A3Q1LUJ2|A0A3Q1LUJ2_BOVIN;A0A3Q1M5W3|A0A3Q1M5W3_BOVIN;A0A3Q1MFR5|A0A3Q1MFR5_BOVIN;A0A3Q1N0F6|A0A3Q1N0F6_BOVIN;A0A3Q1N4C1|A0A3Q1N4C1_BOVIN;A0A3Q1N775|A0A3Q1N775_BOVIN;A0AAA9RVE8|A0AAA9RVE8_BOVIN;A0AAA9S1U7|A0AAA9S1U7_BOVIN;A0AAA9S4A7|A0AAA9S4A7_BOVIN;A0AAA9S5U6|A0AAA9S5U6_BOVIN;A0AAA9S662|A0AAA9S662_BOVIN;A0AAA9SHV0|A0AAA9SHV0_BOVIN;A0AAA9TKR3|A0AAA9TKR3_BOVIN;A0AAA9T…	0	65810
C-2.raw	27436	ASGVPDFR	8	96.4	96.4	8	424.719	2	25.2616	1.72375e+06	847.419	5.1		97 98 99 99 93 95 94 97	HCD	ASGVPDFR	A0A3Q1LI44|A0A3Q1LI44_BOVIN;A0A3Q1LP51|A0A3Q1LP51_BOVIN;A0A3Q1LSF0|A0A3Q1LSF0_BOVIN;A0A3Q1LUE9|A0A3Q1LUE9_BOVIN;A0A3Q1LWV8|A0A3Q1LWV8_BOVIN;A0A3Q1LXG6|A0A3Q1LXG6_BOVIN;A0A3Q1LXM2|A0A3Q1LXM2_BOVIN;A0A3Q1M5W3|A0A3Q1M5W3_BOVIN;A0A3Q1MIN7|A0A3Q1MIN7_BOVIN;A0A3Q1MKI2|A0A3Q1MKI2_BOVIN;A0A3Q1MN72|A0A3Q1MN72_BOVIN;A0A3Q1MQ22|A0A3Q1MQ22_BOVIN;A0A3Q1MSF6|A0A3Q1MSF6_BOVIN;A0A3Q1MT50|A0A3Q1MT50_BOVIN;A0A3Q1M…	4885	35541
C-2.raw	34672	FSELLEK	7	96.4	96.4	7	433.239	2	30.2539	223780	864.459	5.1		96 95 97 97 98 98 94	HCD	FSELLEK	A0A3Q1LWI0|A0A3Q1LWI0_BOVIN;A0AAA9S166|A0AAA9S166_BOVIN;A0AAA9S3X3|A0AAA9S3X3_BOVIN;A0AAA9S484|A0AAA9S484_BOVIN;A0AAA9SBQ4|A0AAA9SBQ4_BOVIN;A0AAA9SRG0|A0AAA9SRG0_BOVIN;A0AAA9T0L5|A0AAA9T0L5_BOVIN;A0AAA9T546|A0AAA9T546_BOVIN;A0AAA9TMQ4|A0AAA9TMQ4_BOVIN;F1MC31|F1MC31_BOVIN;F1MNS2|F1MNS2_BOVIN;F1N052|F1N052_BOVIN;G5E6A5|G5E6A5_BOVIN	5626	44833
C-2.raw	11467	AAGAVQAAADAAR	13	96.4	96.4	13	571.802	2	13.1023	1.99156e+06	1141.58	5.7		96 94 90 92 100 99 99 99 98 98 95 95 97	HCD	AAGAVQAAADAAR	A0A3Q1LIB4|A0A3Q1LIB4_BOVIN;A0A3Q1LM54|A0A3Q1LM54_BOVIN;A0A3Q1LQX0|A0A3Q1LQX0_BOVIN;A0A3Q1LTZ2|A0A3Q1LTZ2_BOVIN;A0A3Q1LVI3|A0A3Q1LVI3_BOVIN;A0A3Q1LW65|A0A3Q1LW65_BOVIN;A0A3Q1LZ97|A0A3Q1LZ97_BOVIN;A0A3Q1M2B9|A0A3Q1M2B9_BOVIN;A0A3Q1M2M0|A0A3Q1M2M0_BOVIN;A0A3Q1M2W2|A0A3Q1M2W2_BOVIN;A0A3Q1M2Z8|A0A3Q1M2Z8_BOVIN;A0A3Q1M6M0|A0A3Q1M6M0_BOVIN;A0A3Q1M751|A0A3Q1M751_BOVIN;A0A3Q1M7T8|A0A3Q1M7T8_BOVIN;A0A3Q1M…	16530	13111
C-2.raw	12598	LPTP	4	96.4	96.4	4	427.256	1	11.9462	6015563	426.248	3.2		98 94 98 96	HCD	LPTP		5137	11365
C-2.raw	26605	SGKTTM(+15.99)PLVC	10	96.4	96.4	10	526.76	2	24.1213	1.4032305E7	1051.5	0.7	Oxidation (M)	96 95 95 99 99 100 100 100 91 89	HCD	SGKTTM(+15.99)PLVC	A0A3Q1LHJ4|A0A3Q1LHJ4_BOVIN;A0A3Q1MJE5|A0A3Q1MJE5_BOVIN;O02754|CEBPA_BOVIN;P02662|CASA1_BOVIN;V9VGN8|V9VGN8_BOVIN;V9VJQ3|V9VJQ3_BOVIN	12668	33370
C-2.raw	47411	VLDLLSHVAK	10	96.4	96.4	10	365.558	3	39.5366	4992758	1093.65	3.1		82 84 100 100 100 100 99 100 100 100	HCD	VLDLLSHVAK	A0A3Q1LKW4|A0A3Q1LKW4_BOVIN;A0A3Q1LM54|A0A3Q1LM54_BOVIN;A0A3Q1LN46|A0A3Q1LN46_BOVIN;A0A3Q1LNE2|A0A3Q1LNE2_BOVIN;A0A3Q1LSF6|A0A3Q1LSF6_BOVIN;A0A3Q1LTZ2|A0A3Q1LTZ2_BOVIN;A0A3Q1LZR4|A0A3Q1LZR4_BOVIN;A0A3Q1M0Q6|A0A3Q1M0Q6_BOVIN;A0A3Q1M2W2|A0A3Q1M2W2_BOVIN;A0A3Q1M8I2|A0A3Q1M8I2_BOVIN;A0A3Q1M9W3|A0A3Q1M9W3_BOVIN;A0A3Q1MAR1|A0A3Q1MAR1_BOVIN;A0A3Q1MBT8|A0A3Q1MBT8_BOVIN;A0A3Q1MGE6|A0A3Q1MGE6_BOVIN;A0A3Q1M…	989	61753
C-2.raw	77611	FPEVF	5	96.4	96.4	5	638.32	1	61.2574	1.05484e+06	637.311	3.1		99 86 98 100 100	HCD	FPEVF	A0A3Q1MJE5|A0A3Q1MJE5_BOVIN;P02662|CASA1_BOVIN	22942	101995
C-2.raw	29996	PLGSENSGKTTM(+15.99)PLM(+15.99)A	16	96.3	96.3	16	833.397	2	26.6911	7.47751e+06	1664.77	2.2	Oxidation (M)	96 98 99 99 99 98 97 99 94 96 99 100 100 97 84 87	HCD	PLGSENSGKTTM(+15.99)PLM(+15.99)A	A0A3Q1LHJ4|A0A3Q1LHJ4_BOVIN;A0A3Q1LIU1|A0A3Q1LIU1_BOVIN;A0A3Q1LJU8|A0A3Q1LJU8_BOVIN;A0A3Q1LQN7|A0A3Q1LQN7_BOVIN;A0A3Q1LQW6|A0A3Q1LQW6_BOVIN;A0A3Q1LTZ2|A0A3Q1LTZ2_BOVIN;A0A3Q1MBT8|A0A3Q1MBT8_BOVIN;A0A3Q1MBY8|A0A3Q1MBY8_BOVIN;A0A3Q1MFR5|A0A3Q1MFR5_BOVIN;A0A3Q1MHJ3|A0A3Q1MHJ3_BOVIN;A0A3Q1MJE5|A0A3Q1MJE5_BOVIN;A0A3Q8ABR9|A0A3Q8ABR9_BOVIN;A0A452DJ45|A0A452DJ45_BOVIN;A0AAA9RWX3|A0AAA9RWX3_BOVIN;A0AAA9S…	42819	38054
C-2.raw	126825	LAVALARLHDVADFLK	16	96.3	96.3	16	584.682	3	95.2781	3159295	1751.01	8.5		71 81 100 100 100 99 98 100 100 100 99 97 98 99 100 100	HCD	LAVALARLHDVADFLK	A0A3Q1LQX0|A0A3Q1LQX0_BOVIN;A0A3Q1LVI3|A0A3Q1LVI3_BOVIN;A0A3Q1LW91|A0A3Q1LW91_BOVIN;A0A3Q1LZU4|A0A3Q1LZU4_BOVIN;A0A3Q1M3Y2|A0A3Q1M3Y2_BOVIN;A0A3Q1M5W3|A0A3Q1M5W3_BOVIN;A0A3Q1M751|A0A3Q1M751_BOVIN;A0A3Q1MCK6|A0A3Q1MCK6_BOVIN;A0A3Q1MH42|A0A3Q1MH42_BOVIN;A0A3Q1MJE5|A0A3Q1MJE5_BOVIN;A0A3Q1N2K8|A0A3Q1N2K8_BOVIN;A0A3Q1ND94|A0A3Q1ND94_BOVIN;A0A452DHW7|A0A452DHW7_BOVIN;A0AAA9S4A7|A0AAA9S4A7_BOVIN;A0AAA9S…	17780	173106
C-2.raw	15359	PTQLEEQSHV	10	96.3	96.3	10	584.288	2	15.9543	1.30353e+06	1166.56	3.8		98 99 99 100 100 99 96 97 81 94	HCD	PTQLEEQSHV	A0A3Q1LHJ4|A0A3Q1LHJ4_BOVIN;A0A3Q1LWI0|A0A3Q1LWI0_BOVIN;A0A3Q1LYE8|A0A3Q1LYE8_BOVIN;A0A3Q1LZ35|A0A3Q1LZ35_BOVIN;A0A3Q1M1Y7|A0A3Q1M1Y7_BOVIN;A0A3Q1M2W2|A0A3Q1M2W2_BOVIN;A0A3Q1M2Z8|A0A3Q1M2Z8_BOVIN;A0A3Q1M701|A0A3Q1M701_BOVIN;A0A3Q1MAR1|A0A3Q1MAR1_BOVIN;A0A3Q1MNK0|A0A3Q1MNK0_BOVIN;A0A3Q1MPH9|A0A3Q1MPH9_BOVIN;A0A3Q1MRR8|A0A3Q1MRR8_BOVIN;A0A3Q1MUB3|A0A3Q1MUB3_BOVIN;A0A3Q1NCP3|A0A3Q1NCP3_BOVIN;A0AAA9R…	17748	18192
C-2.raw	13238	PLGSEDSGKTTM(+15.99)P	13	96.3	96.3	13	668.312	2	13.5809	2.8792518E7	1334.6	5	Oxidation (M)	99 99 100 100 100 100 99 83 82 95 98 99 100	HCD	PLGSEDSGKTTM(+15.99)P	A0A3Q1LHJ4|A0A3Q1LHJ4_BOVIN;A0A3Q1LZ35|A0A3Q1LZ35_BOVIN;A0A3Q1M0Q6|A0A3Q1M0Q6_BOVIN;A0A3Q1M8I2|A0A3Q1M8I2_BOVIN;A0A3Q1MHJ3|A0A3Q1MHJ3_BOVIN;A0A3Q1MIJ1|A0A3Q1MIJ1_BOVIN;A0A3Q1MJE5|A0A3Q1MJE5_BOVIN;A0A3Q8ABR9|A0A3Q8ABR9_BOVIN;A0A452DJ45|A0A452DJ45_BOVIN;A0AAA9RWX3|A0AAA9RWX3_BOVIN;A0AAA9S3X3|A0AAA9S3X3_BOVIN;A0AAA9S451|A0AAA9S451_BOVIN;A0AAA9SAE1|A0AAA9SAE1_BOVIN;A0AAA9SR54|A0AAA9SR54_BOVIN;A0AAA9S…	25814	13901
C-2.raw	61866	A(+42.01)PQLKESGPSLVKPSQTL	18	96.3	96.3	18	961.537	2	49.6546	7.7349672E7	1921.05	4.1	Acetylation (N-term)	76 67 98 100 100 100 100 100 98 99 100 100 100 100 99 99 100 100	HCD	A(+42.01)PQLKESGPSLVKPSQTL	A0A3Q1LFZ4|A0A3Q1LFZ4_BOVIN;A0A3Q1LG90|A0A3Q1LG90_BOVIN;A0A3Q1LHF1|A0A3Q1LHF1_BOVIN;A0A3Q1LLT0|A0A3Q1LLT0_BOVIN;A0A3Q1LLU2|A0A3Q1LLU2_BOVIN;A0A3Q1LLX1|A0A3Q1LLX1_BOVIN;A0A3Q1LNR7|A0A3Q1LNR7_BOVIN;A0A3Q1LPA1|A0A3Q1LPA1_BOVIN;A0A3Q1LRR9|A0A3Q1LRR9_BOVIN;A0A3Q1LS11|A0A3Q1LS11_BOVIN;A0A3Q1LSF6|A0A3Q1LSF6_BOVIN;A0A3Q1LT95|A0A3Q1LT95_BOVIN;A0A3Q1LTR7|A0A3Q1LTR7_BOVIN;A0A3Q1LZR4|A0A3Q1LZR4_BOVIN;A0A3Q1M…	53648	80882
C-2.raw	56957	K(+42.01)YSL	4	96.3	96.3	4	552.304	1	47.1921	6.313e+06	551.295	2.7	Acetylation (N-term)	90 97 99 99	HCD	K(+42.01)YSL	A0A3Q1LFZ4|A0A3Q1LFZ4_BOVIN;A0A3Q1N3I9|A0A3Q1N3I9_BOVIN;A0AAA9SGU1|A0AAA9SGU1_BOVIN;A0AAA9T300|A0AAA9T300_BOVIN;A0AAA9T6Z9|A0AAA9T6Z9_BOVIN;A0AAA9TCV3|A0AAA9TCV3_BOVIN;A0AAA9TP80|A0AAA9TP80_BOVIN;A0AAA9TPF4|A0AAA9TPF4_BOVIN;E1BGT1|E1BGT1_BOVIN;G3N0V0|G3N0V0_BOVIN	14865	76278
C-2.raw	18382	LLVTQ	5	96.3	96.3	5	573.363	1	19.7157	3.3188926E7	572.353	4.2		94 97 100 99 91	HCD	LLVTQ	A0A3Q1LM54|A0A3Q1LM54_BOVIN;A0A3Q1LUN4|A0A3Q1LUN4_BOVIN;A0A3Q1LYZ8|A0A3Q1LYZ8_BOVIN;A0A3Q1LZ35|A0A3Q1LZ35_BOVIN;A0A3Q1M6G4|A0A3Q1M6G4_BOVIN;A0A3Q1MCK6|A0A3Q1MCK6_BOVIN;A0A3Q1MHH4|A0A3Q1MHH4_BOVIN;A0A3Q1MLN4|A0A3Q1MLN4_BOVIN;A0A3Q1N4J1|A0A3Q1N4J1_BOVIN;A0A452DIW5|A0A452DIW5_BOVIN;A0AAA9RZM4|A0AAA9RZM4_BOVIN;A0AAA9S484|A0AAA9S484_BOVIN;A0AAA9S8H0|A0AAA9S8H0_BOVIN;A0AAA9S8X2|A0AAA9S8X2_BOVIN;A0AAA9S…	16661	25982
C-2.raw	27772	EPVL	4	96.3	96.3	4	457.268	1	25.9846	1.887718E7	456.258	4.3		97 92 99 98	HCD	EPVL		7651	36764
C-2.raw	51197	PLLP	4	96.3	96.3	4	439.293	1	41.4597	2.3189618E7	438.284	4.6		89 97 100 100	HCD	PLLP		6107	65359
C-2.raw	59517	YPFP	4	96.3	96.3	4	523.257	1	46.5541	3.5415716E7	522.248	4.4		93 93 100 99	HCD	YPFP		12361	74920
C-2.raw	80621	PFPLL	5	96.3	96.3	5	586.363	1	63.9366	5.741032E7	585.353	5		95 97 98 95 96	HCD	PFPLL	A0A3Q1M1G7|A0A3Q1M1G7_BOVIN;A0A3Q1M751|A0A3Q1M751_BOVIN;A0A3Q1MS88|A0A3Q1MS88_BOVIN;A0A3Q1MU40|A0A3Q1MU40_BOVIN;A0A3Q1NCG2|A0A3Q1NCG2_BOVIN;A0A3Q1ND94|A0A3Q1ND94_BOVIN;A0AAA9RXM5|A0AAA9RXM5_BOVIN;A0AAA9S3X3|A0AAA9S3X3_BOVIN;A0AAA9S4A2|A0AAA9S4A2_BOVIN;A0AAA9SCA0|A0AAA9SCA0_BOVIN;A0AAA9SRG0|A0AAA9SRG0_BOVIN;A0AAA9SW34|A0AAA9SW34_BOVIN;A0AAA9T9Y7|A0AAA9T9Y7_BOVIN;E1AXU0|E1AXU0_BOVIN;F1MC27|F1MC27_B…	18001	107042
C-2.raw	61824	EAALLVFANK	10	96.3	96.3	10	538.312	2	49.384		1074.61	1.7		87 88 100 100 100 100 99 98 93 97	HCD	EAALLVFANK	A0A3Q1LIU1|A0A3Q1LIU1_BOVIN;A0A3Q1LQW6|A0A3Q1LQW6_BOVIN;A0A3Q1M153|A0A3Q1M153_BOVIN;A0A3Q1NI13|A0A3Q1NI13_BOVIN;A0A3Q8ABR9|A0A3Q8ABR9_BOVIN;A0A452DIZ8|A0A452DIZ8_BOVIN;A0AAA9SEH5|A0AAA9SEH5_BOVIN;A0AAA9SW34|A0AAA9SW34_BOVIN;E1B842|E1B842_BOVIN;E1BFC1|E1BFC1_BOVIN;F1MWZ3|F1MWZ3_BOVIN;F1N3H5|F1N3H5_BOVIN;F1N416|F1N416_BOVIN;F1N6Y9|F1N6Y9_BOVIN;G3MX13|G3MX13_BOVIN	0	80453
C-2.raw	15932	NDFGKEKVEN	10	96.3	96.3	10	590.281	2	16.3244	825086	1178.56	-8		92 98 100 98 96 97 95 94 96 96	HCD	NDFGKEKVEN	A0A3Q1LUD9|A0A3Q1LUD9_BOVIN;A0A3Q1M2W2|A0A3Q1M2W2_BOVIN;A0A3Q1MAR1|A0A3Q1MAR1_BOVIN;A0A3Q1MJE5|A0A3Q1MJE5_BOVIN;A0A3Q1NCP3|A0A3Q1NCP3_BOVIN;A0AAA9RW55|A0AAA9RW55_BOVIN;A0AAA9S258|A0AAA9S258_BOVIN;A0AAA9THG3|A0AAA9THG3_BOVIN;E1B8E7|E1B8E7_BOVIN;E1BE33|E1BE33_BOVIN;E1BK38|E1BK38_BOVIN;E1BLV6|E1BLV6_BOVIN;E1BMZ9|E1BMZ9_BOVIN;E1BPM4|E1BPM4_BOVIN;F1MIX6|F1MIX6_BOVIN;P02662|CASA1_BOVIN	18347	19135
C-2.raw	41807	YYVTVLDAPGHR	12	96.3	96.3	12	464.244	3	34.237	4.1330128E7	1389.7	4.2		92 82 94 100 100 100 100 100 99 96 95 98	HCD	YYVTVLDAPGHR	A0A3Q1LQX9|A0A3Q1LQX9_BOVIN;A0A3Q1MN44|A0A3Q1MN44_BOVIN;A0A3Q1MQK6|A0A3Q1MQK6_BOVIN;A0AAA9S834|A0AAA9S834_BOVIN;A0AAA9SED9|A0AAA9SED9_BOVIN;A0AAA9SJW2|A0AAA9SJW2_BOVIN;A0AAA9T997|A0AAA9T997_BOVIN;A0AAA9TIT2|A0AAA9TIT2_BOVIN;A0AAA9TQX7|A0AAA9TQX7_BOVIN;A0AAA9U0N9|A0AAA9U0N9_BOVIN;E1BM04|E1BM04_BOVIN;F1MBC6|F1MBC6_BOVIN;F1N6Y9|F1N6Y9_BOVIN;F6RND5|F6RND5_BOVIN;Q32PH8|EF1A2_BOVIN	8178	52350
C-2.raw	59639	K(+42.01)YSL	4	96.3	96.3	4	552.304	1	47.1921	6.313e+06	551.295	2.7	Acetylation (N-term)	90 97 99 99	HCD	K(+42.01)YSL	A0A3Q1LFZ4|A0A3Q1LFZ4_BOVIN;A0A3Q1N3I9|A0A3Q1N3I9_BOVIN;A0AAA9SGU1|A0AAA9SGU1_BOVIN;A0AAA9T300|A0AAA9T300_BOVIN;A0AAA9T6Z9|A0AAA9T6Z9_BOVIN;A0AAA9TCV3|A0AAA9TCV3_BOVIN;A0AAA9TP80|A0AAA9TP80_BOVIN;A0AAA9TPF4|A0AAA9TPF4_BOVIN;E1BGT1|E1BGT1_BOVIN;G3N0V0|G3N0V0_BOVIN	14865	76292
C-2.raw	57241	K(+42.01)YSL	4	96.3	96.3	4	552.304	1	47.1921	6.313e+06	551.295	2.7	Acetylation (N-term)	89 97 100 99	HCD	K(+42.01)YSL	A0A3Q1LFZ4|A0A3Q1LFZ4_BOVIN;A0A3Q1N3I9|A0A3Q1N3I9_BOVIN;A0AAA9SGU1|A0AAA9SGU1_BOVIN;A0AAA9T300|A0AAA9T300_BOVIN;A0AAA9T6Z9|A0AAA9T6Z9_BOVIN;A0AAA9TCV3|A0AAA9TCV3_BOVIN;A0AAA9TP80|A0AAA9TP80_BOVIN;A0AAA9TPF4|A0AAA9TPF4_BOVIN;E1BGT1|E1BGT1_BOVIN;G3N0V0|G3N0V0_BOVIN	14865	76280
C-2.raw	59432	YPFP	4	96.3	96.3	4	523.257	1	46.5541	3.5415716E7	522.248	4.4		93 93 100 99	HCD	YPFP		12361	74919
C-2.raw	22248	LSYRPSY	7	96.3	96.3	7	443.224	2	20.8582		884.439	-7.4		99 97 90 90 99 100 100	HCD	LSYRPSY	A0A3Q1MTD2|A0A3Q1MTD2_BOVIN;A0AAA9RZR4|A0AAA9RZR4_BOVIN;P02668|CASK_BOVIN	0	28325
C-2.raw	10539	A(+42.01)LVTQTM(+15.99)K	8	96.3	96.3	8	475.258	2	11.9754	252724	948.495	6.7	Acetylation (N-term); Oxidation (M)	99 99 99 96 90 95 95 98	HCD	A(+42.01)LVTQTM(+15.99)K	A0A3Q1LUN4|A0A3Q1LUN4_BOVIN;A0A3Q1LYZ8|A0A3Q1LYZ8_BOVIN;A0A3Q1M6G4|A0A3Q1M6G4_BOVIN;A0A3Q1MCK6|A0A3Q1MCK6_BOVIN;A0A3Q1MLN4|A0A3Q1MLN4_BOVIN;A0A3Q1N4J1|A0A3Q1N4J1_BOVIN;A0A452DIW5|A0A452DIW5_BOVIN;A0AAA9S484|A0AAA9S484_BOVIN;A0AAA9S8H0|A0AAA9S8H0_BOVIN;A0AAA9S8X2|A0AAA9S8X2_BOVIN;A0AAA9SBQ4|A0AAA9SBQ4_BOVIN;A0AAA9SBR2|A0AAA9SBR2_BOVIN;A0AAA9SJ67|A0AAA9SJ67_BOVIN;A0AAA9T0L5|A0AAA9T0L5_BOVIN;A0AAA9T…	9027	11452
C-2.raw	49467	PLGSENSGKTTM(+15.99)PLW	15	96.3	96.3	15	817.402	2	41.5553	5.5634093E8	1632.78	5.1	Oxidation (M)	92 97 94 97 100 100 100 92 83 91 98 100 100 100 100	HCD	PLGSENSGKTTM(+15.99)PLW	A0A3Q1LHJ4|A0A3Q1LHJ4_BOVIN;A0A3Q1LIU1|A0A3Q1LIU1_BOVIN;A0A3Q1LJU8|A0A3Q1LJU8_BOVIN;A0A3Q1LQN7|A0A3Q1LQN7_BOVIN;A0A3Q1LQW6|A0A3Q1LQW6_BOVIN;A0A3Q1LTZ2|A0A3Q1LTZ2_BOVIN;A0A3Q1MBT8|A0A3Q1MBT8_BOVIN;A0A3Q1MBY8|A0A3Q1MBY8_BOVIN;A0A3Q1MFR5|A0A3Q1MFR5_BOVIN;A0A3Q1MHJ3|A0A3Q1MHJ3_BOVIN;A0A3Q1MJE5|A0A3Q1MJE5_BOVIN;A0A3Q8ABR9|A0A3Q8ABR9_BOVIN;A0A452DJ45|A0A452DJ45_BOVIN;A0AAA9RWX3|A0AAA9RWX3_BOVIN;A0AAA9S…	41326	65570
C-2.raw	10397	LPTP	4	96.3	96.3	4	427.256	1	11.9462	6015563	426.248	3.2		99 96 97 93	HCD	LPTP		5137	11347
C-2.raw	152800	ALVVAAGLSRDLLK	14	96.2	96.2	14	713.443	2	112.726		1424.87	-0.4		77 84 100 100 100 100 99 99 99 96 99 99 100 98	HCD	ALVVAAGLSRDLLK	A0A3Q1LG90|A0A3Q1LG90_BOVIN;A0A3Q1LLX1|A0A3Q1LLX1_BOVIN;A0A3Q1LPF6|A0A3Q1LPF6_BOVIN;A0A3Q1LRZ5|A0A3Q1LRZ5_BOVIN;A0A3Q1LS11|A0A3Q1LS11_BOVIN;A0A3Q1LTR7|A0A3Q1LTR7_BOVIN;A0A3Q1LWV1|A0A3Q1LWV1_BOVIN;A0A3Q1M1Y7|A0A3Q1M1Y7_BOVIN;A0A3Q1M2R1|A0A3Q1M2R1_BOVIN;A0A3Q1M426|A0A3Q1M426_BOVIN;A0A3Q1M970|A0A3Q1M970_BOVIN;A0A3Q1MHJ3|A0A3Q1MHJ3_BOVIN;A0A3Q1MKW0|A0A3Q1MKW0_BOVIN;A0A3Q1MLC5|A0A3Q1MLC5_BOVIN;A0A3Q1M…	0	213706
C-2.raw	59668	K(+42.01)YSL	4	96.2	96.2	4	552.304	1	47.1921	6.313e+06	551.295	2.7	Acetylation (N-term)	90 97 99 99	HCD	K(+42.01)YSL	A0A3Q1LFZ4|A0A3Q1LFZ4_BOVIN;A0A3Q1N3I9|A0A3Q1N3I9_BOVIN;A0AAA9SGU1|A0AAA9SGU1_BOVIN;A0AAA9T300|A0AAA9T300_BOVIN;A0AAA9T6Z9|A0AAA9T6Z9_BOVIN;A0AAA9TCV3|A0AAA9TCV3_BOVIN;A0AAA9TP80|A0AAA9TP80_BOVIN;A0AAA9TPF4|A0AAA9TPF4_BOVIN;E1BGT1|E1BGT1_BOVIN;G3N0V0|G3N0V0_BOVIN	14865	76293
C-2.raw	12260	LPTP	4	96.2	96.2	4	427.256	1	11.9462	6015563	426.248	3.2		98 94 98 95	HCD	LPTP		5137	11362
C-2.raw	72980	PGPVRWP	7	96.2	96.2	7	404.728	2	57.4603	247956	807.439	3.4		97 98 96 96 97 94 96	HCD	PGPVRWP	A0AAA9SHT9|A0AAA9SHT9_BOVIN;A0AAA9SZJ6|A0AAA9SZJ6_BOVIN;F1MQ88|F1MQ88_BOVIN;F1N415|F1N415_BOVIN	3525	94670
C-2.raw	28374	MPLQA	5	96.2	96.2	5	559.293	1	24.8384	2.42205e+06	558.284	4.5		98 99 99 90 95	HCD	MPLQA	A0AAA9S497|A0AAA9S497_BOVIN;A0AAA9SGU1|A0AAA9SGU1_BOVIN;A0AAA9SJV8|A0AAA9SJV8_BOVIN;A0AAA9SRV3|A0AAA9SRV3_BOVIN;A0AAA9T3I2|A0AAA9T3I2_BOVIN;A0AAA9T3R5|A0AAA9T3R5_BOVIN;A0AAA9T9Y7|A0AAA9T9Y7_BOVIN;A4FV52|VGLU1_BOVIN;A7Z063|WASH1_BOVIN;E1B8K0|E1B8K0_BOVIN;E1BD77|E1BD77_BOVIN;E1BJS3|E1BJS3_BOVIN;F1MPW8|F1MPW8_BOVIN;F1MTP1|F1MTP1_BOVIN;P02666|CASB_BOVIN	15505	34785
C-2.raw	59066	YPFP	4	96.2	96.2	4	523.257	1	46.5541	3.5415716E7	522.248	4.4		93 93 100 99	HCD	YPFP		12361	74917
C-2.raw	8893	VPKKPPPPP	9	96.2	96.2	9	478.802	2	11.1203	1.46338e+06	955.585	4.4		99 98 100 99 82 89 99 100 100	HCD	VPKKPPPPP	A0A3Q1LF52|A0A3Q1LF52_BOVIN;A0A3Q1LG90|A0A3Q1LG90_BOVIN;A0A3Q1LHF1|A0A3Q1LHF1_BOVIN;A0A3Q1LHJ4|A0A3Q1LHJ4_BOVIN;A0A3Q1LIB4|A0A3Q1LIB4_BOVIN;A0A3Q1LIQ3|A0A3Q1LIQ3_BOVIN;A0A3Q1LJ47|A0A3Q1LJ47_BOVIN;A0A3Q1LKU3|A0A3Q1LKU3_BOVIN;A0A3Q1LL88|A0A3Q1LL88_BOVIN;A0A3Q1LLX1|A0A3Q1LLX1_BOVIN;A0A3Q1LM54|A0A3Q1LM54_BOVIN;A0A3Q1LMZ6|A0A3Q1LMZ6_BOVIN;A0A3Q1LN46|A0A3Q1LN46_BOVIN;A0A3Q1LNE2|A0A3Q1LNE2_BOVIN;A0A3Q1L…	9301	10040
C-2.raw	41834	LPPLT	5	96.2	96.2	5	540.342	1	34.4605	9248964	539.332	4.4		100 99 99 94 90	HCD	LPPLT	A0A3Q1LLX1|A0A3Q1LLX1_BOVIN;A0A3Q1LMZ6|A0A3Q1LMZ6_BOVIN;A0A3Q1LS63|A0A3Q1LS63_BOVIN;A0A3Q1LSC1|A0A3Q1LSC1_BOVIN;A0A3Q1M751|A0A3Q1M751_BOVIN;A0A3Q1MB82|A0A3Q1MB82_BOVIN;A0A3Q1MBV7|A0A3Q1MBV7_BOVIN;A0A3Q1MPG6|A0A3Q1MPG6_BOVIN;A0A3Q1MPH9|A0A3Q1MPH9_BOVIN;A0A3Q1MPT8|A0A3Q1MPT8_BOVIN;A0A3Q1MUY0|A0A3Q1MUY0_BOVIN;A0A3Q1MVW7|A0A3Q1MVW7_BOVIN;A0A3Q1N184|A0A3Q1N184_BOVIN;A0A3Q1NGV0|A0A3Q1NGV0_BOVIN;A0A3Q1N…	13728	52763
C-2.raw	57302	K(+42.01)YSL	4	96.2	96.2	4	552.304	1	47.1921	6.313e+06	551.295	2.7	Acetylation (N-term)	90 96 99 100	HCD	K(+42.01)YSL	A0A3Q1LFZ4|A0A3Q1LFZ4_BOVIN;A0A3Q1N3I9|A0A3Q1N3I9_BOVIN;A0AAA9SGU1|A0AAA9SGU1_BOVIN;A0AAA9T300|A0AAA9T300_BOVIN;A0AAA9T6Z9|A0AAA9T6Z9_BOVIN;A0AAA9TCV3|A0AAA9TCV3_BOVIN;A0AAA9TP80|A0AAA9TP80_BOVIN;A0AAA9TPF4|A0AAA9TPF4_BOVIN;E1BGT1|E1BGT1_BOVIN;G3N0V0|G3N0V0_BOVIN	14865	76281
C-2.raw	20003	PLGSENSGKTTM(+15.99)P	13	96.2	96.2	13	667.82	2	19.3507	2751395	1333.62	4.6	Oxidation (M)	100 100 100 100 100 98 98 77 81 99 100 99 100	HCD	PLGSENSGKTTM(+15.99)P	A0A3Q1LHJ4|A0A3Q1LHJ4_BOVIN;A0A3Q1LIU1|A0A3Q1LIU1_BOVIN;A0A3Q1LJU8|A0A3Q1LJU8_BOVIN;A0A3Q1LQN7|A0A3Q1LQN7_BOVIN;A0A3Q1LQW6|A0A3Q1LQW6_BOVIN;A0A3Q1LTZ2|A0A3Q1LTZ2_BOVIN;A0A3Q1LZ35|A0A3Q1LZ35_BOVIN;A0A3Q1M0Q6|A0A3Q1M0Q6_BOVIN;A0A3Q1M8I2|A0A3Q1M8I2_BOVIN;A0A3Q1MBT8|A0A3Q1MBT8_BOVIN;A0A3Q1MBY8|A0A3Q1MBY8_BOVIN;A0A3Q1MFR5|A0A3Q1MFR5_BOVIN;A0A3Q1MHJ3|A0A3Q1MHJ3_BOVIN;A0A3Q1MJE5|A0A3Q1MJE5_BOVIN;A0A3Q8A…	25769	25161
C-2.raw	21009	PTQLEEQSHV	10	96.2	96.2	10	584.289	2	20.2921	4392275	1166.56	5.5		100 100 100 100 100 100 99 97 75 92	HCD	PTQLEEQSHV	A0A3Q1LHJ4|A0A3Q1LHJ4_BOVIN;A0A3Q1LN46|A0A3Q1LN46_BOVIN;A0A3Q1LPA1|A0A3Q1LPA1_BOVIN;A0A3Q1LQV6|A0A3Q1LQV6_BOVIN;A0A3Q1LQX0|A0A3Q1LQX0_BOVIN;A0A3Q1LRZ5|A0A3Q1LRZ5_BOVIN;A0A3Q1LVI3|A0A3Q1LVI3_BOVIN;A0A3Q1LWI0|A0A3Q1LWI0_BOVIN;A0A3Q1LYE8|A0A3Q1LYE8_BOVIN;A0A3Q1LZ35|A0A3Q1LZ35_BOVIN;A0A3Q1M1Y7|A0A3Q1M1Y7_BOVIN;A0A3Q1M2W2|A0A3Q1M2W2_BOVIN;A0A3Q1M2Z8|A0A3Q1M2Z8_BOVIN;A0A3Q1M701|A0A3Q1M701_BOVIN;A0A3Q1M…	17750	27235
C-2.raw	55260	YPFP	4	96.2	96.2	4	523.257	1	46.5541	3.5415716E7	522.248	4.4		93 93 100 99	HCD	YPFP		12361	74913
C-2.raw	33196	PTGALEEQGCHV	12	96.2	96.2	12	620.787	2	29.2229	5512718	1239.56	3.2		100 100 99 100 100 100 100 99 94 94 77 93	HCD	PTGALEEQGCHV	A0A3Q1LHJ4|A0A3Q1LHJ4_BOVIN;A0A3Q1LJ47|A0A3Q1LJ47_BOVIN;A0A3Q1LM12|A0A3Q1LM12_BOVIN;A0A3Q1LS91|A0A3Q1LS91_BOVIN;A0A3Q1LWI0|A0A3Q1LWI0_BOVIN;A0A3Q1LYE8|A0A3Q1LYE8_BOVIN;A0A3Q1LZ35|A0A3Q1LZ35_BOVIN;A0A3Q1M1Y7|A0A3Q1M1Y7_BOVIN;A0A3Q1M2W2|A0A3Q1M2W2_BOVIN;A0A3Q1M2Z8|A0A3Q1M2Z8_BOVIN;A0A3Q1M701|A0A3Q1M701_BOVIN;A0A3Q1MAR1|A0A3Q1MAR1_BOVIN;A0A3Q1MNK0|A0A3Q1MNK0_BOVIN;A0A3Q1MPH9|A0A3Q1MPH9_BOVIN;A0A3Q1M…	21231	42833
C-2.raw	86101	AFFAFSLYKQLALKN	15	96.2	96.2	15	587.66	3	66.9481	308535	1759.97	-4.4		79 87 100 100 100 92 96 99 99 97 99 100 100 99 98	HCD	AFFAFSLYKQLALKN	A0A3Q1LM54|A0A3Q1LM54_BOVIN;A0A3Q1LRZ5|A0A3Q1LRZ5_BOVIN;A0A3Q1M0Q6|A0A3Q1M0Q6_BOVIN;A0A3Q1M3X2|A0A3Q1M3X2_BOVIN;A0A3Q1M5W3|A0A3Q1M5W3_BOVIN;A0A3Q1M8I2|A0A3Q1M8I2_BOVIN;A0A3Q1ME27|A0A3Q1ME27_BOVIN;A0A3Q1MGP2|A0A3Q1MGP2_BOVIN;A0A3Q1MGZ6|A0A3Q1MGZ6_BOVIN;A0A3Q1MHP9|A0A3Q1MHP9_BOVIN;A0A3Q1MPT8|A0A3Q1MPT8_BOVIN;A0A3Q1MS88|A0A3Q1MS88_BOVIN;A0A3Q1MU40|A0A3Q1MU40_BOVIN;A0A3Q1MUY0|A0A3Q1MUY0_BOVIN;A0A3Q1N…	18115	112769
C-2.raw	59570	K(+42.01)YSL	4	96.2	96.2	4	552.304	1	47.1921	6.313e+06	551.295	2.7	Acetylation (N-term)	90 96 99 99	HCD	K(+42.01)YSL	A0A3Q1LFZ4|A0A3Q1LFZ4_BOVIN;A0A3Q1N3I9|A0A3Q1N3I9_BOVIN;A0AAA9SGU1|A0AAA9SGU1_BOVIN;A0AAA9T300|A0AAA9T300_BOVIN;A0AAA9T6Z9|A0AAA9T6Z9_BOVIN;A0AAA9TCV3|A0AAA9TCV3_BOVIN;A0AAA9TP80|A0AAA9TP80_BOVIN;A0AAA9TPF4|A0AAA9TPF4_BOVIN;E1BGT1|E1BGT1_BOVIN;G3N0V0|G3N0V0_BOVIN	14865	76290
C-2.raw	25433	YELTQ	5	96.2	96.2	5	653.317	1	23.3783	3.22269e+06	652.307	4.2		91 91 100 100 100	HCD	YELTQ	A0A3Q1LJT1|A0A3Q1LJT1_BOVIN;A0A3Q1M2B2|A0A3Q1M2B2_BOVIN;A0A3Q1MHV6|A0A3Q1MHV6_BOVIN;A0AAA9S166|A0AAA9S166_BOVIN;F1N5D7|F1N5D7_BOVIN	24444	32035
C-2.raw	128387	Q(+42.01)NALAGVLHDVADFLK	16	96.2	96.2	16	584.985	3	96.2841		1751.92	7.6	Acetylation (N-term)	70 77 100 100 100 99 100 100 100 100 99 97 99 100 100 100	HCD	Q(+42.01)NALAGVLHDVADFLK	A0A3Q1LM54|A0A3Q1LM54_BOVIN;A0A3Q1LS11|A0A3Q1LS11_BOVIN;A0A3Q1ME27|A0A3Q1ME27_BOVIN;A0A3Q1MH42|A0A3Q1MH42_BOVIN;A0A3Q1MMU8|A0A3Q1MMU8_BOVIN;A0A3Q1ND94|A0A3Q1ND94_BOVIN;A0AAA9SAE1|A0AAA9SAE1_BOVIN;A0AAA9SJV8|A0AAA9SJV8_BOVIN;A0AAA9SY59|A0AAA9SY59_BOVIN;A0AAA9TK71|A0AAA9TK71_BOVIN;A0AAA9TNA9|A0AAA9TNA9_BOVIN;A0AAA9TW81|A0AAA9TW81_BOVIN;A0AAA9TZI5|A0AAA9TZI5_BOVIN;A4FV52|VGLU1_BOVIN;E1BH05|E1BH05_BO…	0	175431
C-2.raw	51028	P(+42.01)AQLKETGPSLVKPSQ	16	96.2	96.2	16	861.479	2	41.8301	7.6630208E7	1720.94	4	Acetylation (N-term)	72 72 99 100 100 100 100 100 99 99 100 100 100 100 100 100	HCD	P(+42.01)AQLKETGPSLVKPSQ	A0A3Q1LFZ4|A0A3Q1LFZ4_BOVIN;A0A3Q1LHF1|A0A3Q1LHF1_BOVIN;A0A3Q1LL32|A0A3Q1LL32_BOVIN;A0A3Q1LLB9|A0A3Q1LLB9_BOVIN;A0A3Q1LLT0|A0A3Q1LLT0_BOVIN;A0A3Q1LRM3|A0A3Q1LRM3_BOVIN;A0A3Q1LSC1|A0A3Q1LSC1_BOVIN;A0A3Q1LSF6|A0A3Q1LSF6_BOVIN;A0A3Q1LY87|A0A3Q1LY87_BOVIN;A0A3Q1LZR4|A0A3Q1LZR4_BOVIN;A0A3Q1M0Q6|A0A3Q1M0Q6_BOVIN;A0A3Q1M458|A0A3Q1M458_BOVIN;A0A3Q1M5M7|A0A3Q1M5M7_BOVIN;A0A3Q1M751|A0A3Q1M751_BOVIN;A0A3Q1M…	45376	66071
C-2.raw	39187	LTVSVEPTS	9	96.2	96.2	9	932.498	1	34.237	6582893	931.486	4.8		99 98 100 100 100 100 98 80 90	HCD	LTVSVEPTS	A0A3Q1LW91|A0A3Q1LW91_BOVIN;A0AAA9RYM3|A0AAA9RYM3_BOVIN;A0AAA9S1V7|A0AAA9S1V7_BOVIN;A0AAA9S4S4|A0AAA9S4S4_BOVIN;A0AAA9T5M5|A0AAA9T5M5_BOVIN;E1BMN2|E1BMN2_BOVIN;F1MUT3|F1MUT3_BOVIN;F1N2G1|F1N2G1_BOVIN;Q1JQB5|FBLI1_BOVIN	50805	52392
C-2.raw	34668	LTSLT	5	96.2	96.2	5	534.316	1	30.0693	1710373	533.306	4.7		95 94 97 97 97	HCD	LTSLT	A0A3Q1LLT0|A0A3Q1LLT0_BOVIN;A0A3Q1LMZ6|A0A3Q1LMZ6_BOVIN;A0A3Q1LSB9|A0A3Q1LSB9_BOVIN;A0A3Q1M458|A0A3Q1M458_BOVIN;A0A3Q1MIL5|A0A3Q1MIL5_BOVIN;A0A3Q1MMY4|A0A3Q1MMY4_BOVIN;A0A3Q1MUR2|A0A3Q1MUR2_BOVIN;A0AAA9SAE1|A0AAA9SAE1_BOVIN;A0AAA9SCT4|A0AAA9SCT4_BOVIN;A0AAA9SGI1|A0AAA9SGI1_BOVIN;A0AAA9SHI3|A0AAA9SHI3_BOVIN;A0AAA9SKR8|A0AAA9SKR8_BOVIN;A0AAA9SP68|A0AAA9SP68_BOVIN;A0AAA9SXP5|A0AAA9SXP5_BOVIN;A0AAA9T…	13160	44474
C-2.raw	59586	LGYSL	5	96.2	96.2	5	552.304	1	47.1921	6.313e+06	551.295	2.7		89 93 100 100 99	HCD	LGYSL	A0A3Q1LFZ4|A0A3Q1LFZ4_BOVIN;A0A3Q1N3I9|A0A3Q1N3I9_BOVIN;A0AAA9SGU1|A0AAA9SGU1_BOVIN;A0AAA9T300|A0AAA9T300_BOVIN;A0AAA9T6Z9|A0AAA9T6Z9_BOVIN;A0AAA9TCV3|A0AAA9TCV3_BOVIN;A0AAA9TP80|A0AAA9TP80_BOVIN;A0AAA9TPF4|A0AAA9TPF4_BOVIN;E1BGT1|E1BGT1_BOVIN;G3N0V0|G3N0V0_BOVIN	14865	76291
C-2.raw	150880	VFESVDVAVNLGLDAR	16	96.2	96.2	16	852.459	2	111.163	1.67827e+06	1702.89	8.6		90 92 100 100 100 100 100 99 99 98 97 87 90 93 95 97	HCD	VFESVDVAVNLGLDAR	A0A3Q1LIQ3|A0A3Q1LIQ3_BOVIN;A0A3Q1LMZ6|A0A3Q1LMZ6_BOVIN;A0A3Q1M4U6|A0A3Q1M4U6_BOVIN;A0A3Q1MCK6|A0A3Q1MCK6_BOVIN;A0A3Q1NE82|A0A3Q1NE82_BOVIN;A0A3Q1NJA6|A0A3Q1NJA6_BOVIN;A0AAA9S178|A0AAA9S178_BOVIN;A0AAA9S9Q7|A0AAA9S9Q7_BOVIN;A0AAA9SCT4|A0AAA9SCT4_BOVIN;A0AAA9SDI3|A0AAA9SDI3_BOVIN;A0AAA9T278|A0AAA9T278_BOVIN;A0AAA9TVR3|A0AAA9TVR3_BOVIN;F1MFD2|F1MFD2_BOVIN;F1MQ84|F1MQ84_BOVIN;F1MW73|F1MW73_BOVIN;F1N…	44717	210660
C-2.raw	86800	LFASFNDTFVHVTDLSGR	18	96.1	96.1	18	676.011	3	67.4523	5.0273212E7	2025	8.1		100 100 100 99 96 98 100 100 100 100 100 99 89 86 93 90 89 93	HCD	LFASFNDTFVHVTDLSGR	A0A3Q1LK71|A0A3Q1LK71_BOVIN;A0A3Q1LNR2|A0A3Q1LNR2_BOVIN;A0AAA9S484|A0AAA9S484_BOVIN;A0AAA9SBQ4|A0AAA9SBQ4_BOVIN;A0AAA9T0L5|A0AAA9T0L5_BOVIN;A0AAA9TCV3|A0AAA9TCV3_BOVIN;A0AAA9TJY0|A0AAA9TJY0_BOVIN;F1MET2|F1MET2_BOVIN;F6QMQ4|F6QMQ4_BOVIN	26730	113843
C-2.raw	78442	PFPLL	5	96.1	96.1	5	586.363	1	63.9366	5.741032E7	585.353	5		94 97 98 95 96	HCD	PFPLL	A0A3Q1M1G7|A0A3Q1M1G7_BOVIN;A0A3Q1M751|A0A3Q1M751_BOVIN;A0A3Q1MS88|A0A3Q1MS88_BOVIN;A0A3Q1MU40|A0A3Q1MU40_BOVIN;A0A3Q1NCG2|A0A3Q1NCG2_BOVIN;A0A3Q1ND94|A0A3Q1ND94_BOVIN;A0AAA9RXM5|A0AAA9RXM5_BOVIN;A0AAA9S3X3|A0AAA9S3X3_BOVIN;A0AAA9S4A2|A0AAA9S4A2_BOVIN;A0AAA9SCA0|A0AAA9SCA0_BOVIN;A0AAA9SRG0|A0AAA9SRG0_BOVIN;A0AAA9SW34|A0AAA9SW34_BOVIN;A0AAA9T9Y7|A0AAA9T9Y7_BOVIN;E1AXU0|E1AXU0_BOVIN;F1MC27|F1MC27_B…	18001	107034
C-2.raw	109073	LLAAGVVSSLTSSLR	15	96.1	96.1	15	491.962	3	82.7689	5251131	1472.86	5.3		99 97 90 76 90 100 100 100 100 100 100 100 98 96 96	HCD	LLAAGVVSSLTSSLR	A0A3Q1LIU1|A0A3Q1LIU1_BOVIN;A0A3Q1LQR2|A0A3Q1LQR2_BOVIN;A0A3Q1LRM3|A0A3Q1LRM3_BOVIN;A0A3Q1LSF6|A0A3Q1LSF6_BOVIN;A0A3Q1LTZ2|A0A3Q1LTZ2_BOVIN;A0A3Q1LXM2|A0A3Q1LXM2_BOVIN;A0A3Q1M153|A0A3Q1M153_BOVIN;A0A3Q1M1G7|A0A3Q1M1G7_BOVIN;A0A3Q1M1P4|A0A3Q1M1P4_BOVIN;A0A3Q1M1Z2|A0A3Q1M1Z2_BOVIN;A0A3Q1M2W2|A0A3Q1M2W2_BOVIN;A0A3Q1M2Z8|A0A3Q1M2Z8_BOVIN;A0A3Q1M466|A0A3Q1M466_BOVIN;A0A3Q1M5M7|A0A3Q1M5M7_BOVIN;A0A3Q1M…	10222	143931
C-2.raw	9800	VPKKPPPPP	9	96.1	96.1	9	478.802	2	11.1203	1.46338e+06	955.585	4.4		98 99 100 99 89 90 99 95 97	HCD	VPKKPPPPP	A0A3Q1LF52|A0A3Q1LF52_BOVIN;A0A3Q1LG90|A0A3Q1LG90_BOVIN;A0A3Q1LHF1|A0A3Q1LHF1_BOVIN;A0A3Q1LHJ4|A0A3Q1LHJ4_BOVIN;A0A3Q1LIB4|A0A3Q1LIB4_BOVIN;A0A3Q1LIQ3|A0A3Q1LIQ3_BOVIN;A0A3Q1LJ47|A0A3Q1LJ47_BOVIN;A0A3Q1LKU3|A0A3Q1LKU3_BOVIN;A0A3Q1LL88|A0A3Q1LL88_BOVIN;A0A3Q1LLX1|A0A3Q1LLX1_BOVIN;A0A3Q1LM54|A0A3Q1LM54_BOVIN;A0A3Q1LMZ6|A0A3Q1LMZ6_BOVIN;A0A3Q1LN46|A0A3Q1LN46_BOVIN;A0A3Q1LNE2|A0A3Q1LNE2_BOVIN;A0A3Q1L…	9301	10041
C-2.raw	59948	YPFP	4	96.1	96.1	4	523.257	1	46.5541	3.5415716E7	522.248	4.4		93 92 100 99	HCD	YPFP		12361	74923
C-2.raw	60048	YPFP	4	96.1	96.1	4	523.257	1	46.5541	3.5415716E7	522.248	4.4		93 92 100 99	HCD	YPFP		12361	74924
C-2.raw	11290	LPTP	4	96.1	96.1	4	427.256	1	11.9462	6015563	426.248	3.2		98 94 98 94	HCD	LPTP		5137	11353
C-2.raw	44338	PTQLEEQHAP	10	96.1	96.1	10	575.283	2	39.3138	1.72251328E8	1148.55	3.8		94 90 94 100 100 100 98 93 97 95	HCD	PTQLEEQHAP	A0A3Q1LHJ4|A0A3Q1LHJ4_BOVIN;A0A3Q1LIB4|A0A3Q1LIB4_BOVIN;A0A3Q1LWI0|A0A3Q1LWI0_BOVIN;A0A3Q1LYE8|A0A3Q1LYE8_BOVIN;A0A3Q1LZ35|A0A3Q1LZ35_BOVIN;A0A3Q1M1Y7|A0A3Q1M1Y7_BOVIN;A0A3Q1M2Z8|A0A3Q1M2Z8_BOVIN;A0A3Q1M701|A0A3Q1M701_BOVIN;A0A3Q1MAR1|A0A3Q1MAR1_BOVIN;A0A3Q1NCP3|A0A3Q1NCP3_BOVIN;A0AAA9RTL5|A0AAA9RTL5_BOVIN;A0AAA9S4S4|A0AAA9S4S4_BOVIN;A0AAA9SC60|A0AAA9SC60_BOVIN;A0AAA9SCC0|A0AAA9SCC0_BOVIN;A0AAA9S…	16794	61298
C-2.raw	29193	TSTVV	5	96.1	96.1	5	506.285	1	26.679	937643	505.275	5.8		90 99 99 96 97	HCD	TSTVV	A0A3Q1M2Z8|A0A3Q1M2Z8_BOVIN;A0A3Q1MCK6|A0A3Q1MCK6_BOVIN;A0AAA9SGI1|A0AAA9SGI1_BOVIN;A0AAA9T2U2|A0AAA9T2U2_BOVIN;A0AAA9T8H9|A0AAA9T8H9_BOVIN;E1BPM7|E1BPM7_BOVIN;F1MW73|F1MW73_BOVIN	11224	37994
C-2.raw	95331	SVALDELLELAR	12	96.1	96.1	12	664.878	2	73.2962	1353985	1327.73	5.6		83 86 100 100 100 100 100 99 99 95 94 96	HCD	SVALDELLELAR	A0A3Q1LNE2|A0A3Q1LNE2_BOVIN;A0A3Q1LRM3|A0A3Q1LRM3_BOVIN;A0A3Q1LS91|A0A3Q1LS91_BOVIN;A0A3Q1LSX9|FMNL2_BOVIN;A0A3Q1LWI0|A0A3Q1LWI0_BOVIN;A0A3Q1M202|A0A3Q1M202_BOVIN;A0A3Q1M2B2|A0A3Q1M2B2_BOVIN;A0A3Q1M2R1|A0A3Q1M2R1_BOVIN;A0A3Q1M2W2|A0A3Q1M2W2_BOVIN;A0A3Q1M5M7|A0A3Q1M5M7_BOVIN;A0A3Q1M751|A0A3Q1M751_BOVIN;A0A3Q1M761|A0A3Q1M761_BOVIN;A0A3Q1MCC9|A0A3Q1MCC9_BOVIN;A0A3Q1MCE6|A0A3Q1MCE6_BOVIN;A0A3Q1ME49|A…	25428	125755
C-2.raw	6947	PPYK	4	96	96	4	504.284	1	9.4589	747403	503.274	3.7		99 97 96 92	HCD	PPYK	A0A3Q1LF52|A0A3Q1LF52_BOVIN;A0A3Q1LG90|A0A3Q1LG90_BOVIN;A0A3Q1LHF1|A0A3Q1LHF1_BOVIN;A0A3Q1LHJ4|A0A3Q1LHJ4_BOVIN;A0A3Q1LIB4|A0A3Q1LIB4_BOVIN;A0A3Q1LIQ3|A0A3Q1LIQ3_BOVIN;A0A3Q1LJ47|A0A3Q1LJ47_BOVIN;A0A3Q1LKU3|A0A3Q1LKU3_BOVIN;A0A3Q1LL88|A0A3Q1LL88_BOVIN;A0A3Q1LLX1|A0A3Q1LLX1_BOVIN;A0A3Q1LMZ6|A0A3Q1LMZ6_BOVIN;A0A3Q1LN46|A0A3Q1LN46_BOVIN;A0A3Q1LNE2|A0A3Q1LNE2_BOVIN;A0A3Q1LNR7|A0A3Q1LNR7_BOVIN;A0A3Q1L…	11055	7626
C-2.raw	11110	LPTP	4	96	96	4	427.256	1	11.9462	6015563	426.248	3.2		99 94 98 94	HCD	LPTP		5137	11352
C-2.raw	43245	PTAGLEEQHAP	11	96	96	11	575.283	2	39.3138	1.72251328E8	1148.55	3.8		97 96 90 94 100 100 100 97 93 96 95	HCD	PTAGLEEQHAP	A0A3Q1LHJ4|A0A3Q1LHJ4_BOVIN;A0A3Q1LIB4|A0A3Q1LIB4_BOVIN;A0A3Q1LWI0|A0A3Q1LWI0_BOVIN;A0A3Q1LYE8|A0A3Q1LYE8_BOVIN;A0A3Q1LZ35|A0A3Q1LZ35_BOVIN;A0A3Q1M1Y7|A0A3Q1M1Y7_BOVIN;A0A3Q1M2W2|A0A3Q1M2W2_BOVIN;A0A3Q1M2Z8|A0A3Q1M2Z8_BOVIN;A0A3Q1M701|A0A3Q1M701_BOVIN;A0A3Q1MAR1|A0A3Q1MAR1_BOVIN;A0A3Q1MNK0|A0A3Q1MNK0_BOVIN;A0A3Q1MPH9|A0A3Q1MPH9_BOVIN;A0A3Q1MRR8|A0A3Q1MRR8_BOVIN;A0A3Q1MUB3|A0A3Q1MUB3_BOVIN;A0A3Q1N…	16794	61297
C-2.raw	54571	LAALVELVDHK	11	96	96	11	604.359	2	42.8904	1.0889242E7	1206.7	4.5		100 100 100 100 100 100 99 99 99 69 90	HCD	LAALVELVDHK	A0A3Q1MB17|A0A3Q1MB17_BOVIN;A0A3Q1MHJ3|A0A3Q1MHJ3_BOVIN;A0A3Q1MMU8|A0A3Q1MMU8_BOVIN;A0A3Q1N4J1|A0A3Q1N4J1_BOVIN;A0A452DIZ8|A0A452DIZ8_BOVIN;A0AAA9RWX3|A0AAA9RWX3_BOVIN;A0AAA9S0R3|A0AAA9S0R3_BOVIN;A0AAA9S9Q7|A0AAA9S9Q7_BOVIN;A0AAA9SAG2|A0AAA9SAG2_BOVIN;A0AAA9SCV2|A0AAA9SCV2_BOVIN;A0AAA9SGU1|A0AAA9SGU1_BOVIN;A0AAA9SN79|A0AAA9SN79_BOVIN;A0AAA9T278|A0AAA9T278_BOVIN;A0AAA9T300|A0AAA9T300_BOVIN;A0AAA9T…	19832	67953
C-2.raw	154343	VFESVDVAVNLGLDAR	16	96	96	16	852.459	2	113.267	5.03765e+06	1702.89	8.6		85 89 100 100 100 100 100 100 99 98 97 90 93 96 95 96	HCD	VFESVDVAVNLGLDAR	A0A3Q1LIQ3|A0A3Q1LIQ3_BOVIN;A0A3Q1LMZ6|A0A3Q1LMZ6_BOVIN;A0A3Q1M4U6|A0A3Q1M4U6_BOVIN;A0A3Q1NE82|A0A3Q1NE82_BOVIN;A0A3Q1NJA6|A0A3Q1NJA6_BOVIN;A0AAA9S178|A0AAA9S178_BOVIN;A0AAA9S9Q7|A0AAA9S9Q7_BOVIN;A0AAA9SCT4|A0AAA9SCT4_BOVIN;A0AAA9SDI3|A0AAA9SDI3_BOVIN;A0AAA9T278|A0AAA9T278_BOVIN;A0AAA9TVR3|A0AAA9TVR3_BOVIN;F1MFD2|F1MFD2_BOVIN;F1MQ84|F1MQ84_BOVIN;F1N6Y9|F1N6Y9_BOVIN	44716	214785
C-2.raw	16378	VTSTVV	6	96	96	6	605.354	1	17.7929	4786591	604.343	5.1		90 93 98 99 98 99	HCD	VTSTVV	A0A3Q1MPH9|A0A3Q1MPH9_BOVIN;E1BGG8|E1BGG8_BOVIN;E1BK38|E1BK38_BOVIN	19880	22187
C-2.raw	93826	K(+42.01)PQGVLNENLLRF	13	96	96	13	785.445	2	72.1976	3.82545e+06	1568.87	5.1	Acetylation (N-term)	93 99 99 99 100 100 98 98 90 91 96 89 95	HCD	K(+42.01)PQGVLNENLLRF	A0A3Q1LL32|A0A3Q1LL32_BOVIN;A0A3Q1LLB9|A0A3Q1LLB9_BOVIN;A0A3Q1LLX1|A0A3Q1LLX1_BOVIN;A0A3Q1LM54|A0A3Q1LM54_BOVIN;A0A3Q1LQX0|A0A3Q1LQX0_BOVIN;A0A3Q1LTZ2|A0A3Q1LTZ2_BOVIN;A0A3Q1LVI3|A0A3Q1LVI3_BOVIN;A0A3Q1LZ90|A0A3Q1LZ90_BOVIN;A0A3Q1MA84|A0A3Q1MA84_BOVIN;A0A3Q1MBT8|A0A3Q1MBT8_BOVIN;A0A3Q1MCC9|A0A3Q1MCC9_BOVIN;A0A3Q1MJE5|A0A3Q1MJE5_BOVIN;A0A3Q1MY21|A0A3Q1MY21_BOVIN;A0A3Q1N5T5|A0A3Q1N5T5_BOVIN;A0AAA9S…	38466	123761
C-2.raw	59849	YPFP	4	96	96	4	523.257	1	46.5541	3.5415716E7	522.248	4.4		93 92 100 99	HCD	YPFP		12361	74922
C-2.raw	47607	QVTLDAYYAER	11	96	96	11	664.829	2	39.3377		1327.64	2.6		83 95 100 100 100 99 99 94 91 97 98	HCD	QVTLDAYYAER	A0A3Q1LS11|A0A3Q1LS11_BOVIN;A0A3Q1M2W2|A0A3Q1M2W2_BOVIN;A0A3Q1N2K8|A0A3Q1N2K8_BOVIN;A0AAA9TJR2|A0AAA9TJR2_BOVIN;E1B8E7|E1B8E7_BOVIN;E1BCR2|E1BCR2_BOVIN;E1BH05|E1BH05_BOVIN;F1MIB3|F1MIB3_BOVIN;F1MRT9|F1MRT9_BOVIN	0	61358
C-2.raw	37199	PGFP	4	96	96	4	417.215	1	31.8826	6.07684e+06	416.206	3.6		95 91 100 99	HCD	PGFP		4375	47961
C-2.raw	46132	LELLAHNELSGR	12	96	96	12	451.25	3	38.2729		1350.73	2.9		97 99 100 100 100 99 96 97 91 90 89 96	HCD	LELLAHNELSGR	A0A3Q1LHJ4|A0A3Q1LHJ4_BOVIN;A0A3Q1LMZ6|A0A3Q1LMZ6_BOVIN;A0A3Q1LSX9|FMNL2_BOVIN;A0A3Q1M2R1|A0A3Q1M2R1_BOVIN;A0A3Q1M3X2|A0A3Q1M3X2_BOVIN;A0A3Q1ME49|A0A3Q1ME49_BOVIN;A0A3Q1MHJ3|A0A3Q1MHJ3_BOVIN;A0A3Q1MPT8|A0A3Q1MPT8_BOVIN;A0A3Q1MUY0|A0A3Q1MUY0_BOVIN;A0A3Q1N357|A0A3Q1N357_BOVIN;A0A3S5ZP47|A0A3S5ZP47_BOVIN;A0AAA9RW79|A0AAA9RW79_BOVIN;A0AAA9RWX3|A0AAA9RWX3_BOVIN;A0AAA9SHV0|A0AAA9SHV0_BOVIN;A0AAA9TBD1|A…	0	59561
C-2.raw	27334	SGVPDFR	7	96	96	7	389.2	2	25.1869	3.87947e+06	776.382	4.1		91 93 99 98 98 95 97	HCD	SGVPDFR	A0A3Q1LFA6|A0A3Q1LFA6_BOVIN;A0A3Q1LI44|A0A3Q1LI44_BOVIN;A0A3Q1LP51|A0A3Q1LP51_BOVIN;A0A3Q1LSF0|A0A3Q1LSF0_BOVIN;A0A3Q1LUE9|A0A3Q1LUE9_BOVIN;A0A3Q1LWV8|A0A3Q1LWV8_BOVIN;A0A3Q1LXG6|A0A3Q1LXG6_BOVIN;A0A3Q1LZ90|A0A3Q1LZ90_BOVIN;A0A3Q1MIN7|A0A3Q1MIN7_BOVIN;A0A3Q1MKI2|A0A3Q1MKI2_BOVIN;A0A3Q1MN72|A0A3Q1MN72_BOVIN;A0A3Q1MQ22|A0A3Q1MQ22_BOVIN;A0A3Q1MSF6|A0A3Q1MSF6_BOVIN;A0A3Q1MT50|A0A3Q1MT50_BOVIN;A0A3Q1M…	2463	35364
C-2.raw	42418	PTQLEEQCHV	10	96	96	10	592.275	2	35.5458		1182.53	1.5		97 99 99 100 100 100 97 97 75 96	HCD	PTQLEEQCHV	A0A3Q1LHJ4|A0A3Q1LHJ4_BOVIN;A0A3Q1LWI0|A0A3Q1LWI0_BOVIN;A0A3Q1LYE8|A0A3Q1LYE8_BOVIN;A0A3Q1LZ35|A0A3Q1LZ35_BOVIN;A0A3Q1M1Y7|A0A3Q1M1Y7_BOVIN;A0A3Q1M2Z8|A0A3Q1M2Z8_BOVIN;A0A3Q1M701|A0A3Q1M701_BOVIN;A0A3Q1MAR1|A0A3Q1MAR1_BOVIN;A0A3Q1N2K8|A0A3Q1N2K8_BOVIN;A0A3Q1NCP3|A0A3Q1NCP3_BOVIN;A0AAA9RTL5|A0AAA9RTL5_BOVIN;A0AAA9S4S4|A0AAA9S4S4_BOVIN;A0AAA9SC60|A0AAA9SC60_BOVIN;A0AAA9SCC0|A0AAA9SCC0_BOVIN;A0AAA9S…	0	54796
C-2.raw	10323	LPTP	4	96	96	4	427.256	1	11.9462	6015563	426.248	3.2		99 95 97 92	HCD	LPTP		5137	11346
C-2.raw	27763	LLVTE	5	96	96	5	574.345	1	25.1794	3482024	573.337	1.4		92 94 99 98 97	HCD	LLVTE	A0A3Q1LNE2|A0A3Q1LNE2_BOVIN;A0A3Q1LQX0|A0A3Q1LQX0_BOVIN;A0A3Q1LVI3|A0A3Q1LVI3_BOVIN;A0A3Q1LW91|A0A3Q1LW91_BOVIN;A0A3Q1M2W2|A0A3Q1M2W2_BOVIN;A0A3Q1M6Q9|A0A3Q1M6Q9_BOVIN;A0A3Q1M761|A0A3Q1M761_BOVIN;A0A3Q1MIC6|A0A3Q1MIC6_BOVIN;A0A3Q1MKM2|A0A3Q1MKM2_BOVIN;A0A3Q1MKW0|A0A3Q1MKW0_BOVIN;A0A3Q1MPH9|A0A3Q1MPH9_BOVIN;A0A3Q1MQC6|A0A3Q1MQC6_BOVIN;A0A3Q1MVW7|A0A3Q1MVW7_BOVIN;A0A452DIW5|A0A452DIW5_BOVIN;A0A452D…	16742	35326
C-2.raw	26858	VPYP	4	96	96	4	475.258	1	24.5565	6476179	474.248	5.7		96 90 99 99	HCD	VPYP		9025	34179
C-2.raw	56779	K(+42.01)YSL	4	96	96	4	552.304	1	47.1921	6.313e+06	551.295	2.7	Acetylation (N-term)	88 97 100 99	HCD	K(+42.01)YSL	A0A3Q1LFZ4|A0A3Q1LFZ4_BOVIN;A0A3Q1N3I9|A0A3Q1N3I9_BOVIN;A0AAA9SGU1|A0AAA9SGU1_BOVIN;A0AAA9T300|A0AAA9T300_BOVIN;A0AAA9T6Z9|A0AAA9T6Z9_BOVIN;A0AAA9TCV3|A0AAA9TCV3_BOVIN;A0AAA9TP80|A0AAA9TP80_BOVIN;A0AAA9TPF4|A0AAA9TPF4_BOVIN;E1BGT1|E1BGT1_BOVIN;G3N0V0|G3N0V0_BOVIN	14865	76276
C-2.raw	58080	K(+42.01)YSL	4	95.9	95.9	4	552.304	1	47.1921	6.313e+06	551.295	2.7	Acetylation (N-term)	88 97 99 99	HCD	K(+42.01)YSL	A0A3Q1LFZ4|A0A3Q1LFZ4_BOVIN;A0A3Q1N3I9|A0A3Q1N3I9_BOVIN;A0AAA9SGU1|A0AAA9SGU1_BOVIN;A0AAA9T300|A0AAA9T300_BOVIN;A0AAA9T6Z9|A0AAA9T6Z9_BOVIN;A0AAA9TCV3|A0AAA9TCV3_BOVIN;A0AAA9TP80|A0AAA9TP80_BOVIN;A0AAA9TPF4|A0AAA9TPF4_BOVIN;E1BGT1|E1BGT1_BOVIN;G3N0V0|G3N0V0_BOVIN	14865	76285
C-2.raw	56625	PFPL	4	95.9	95.9	4	473.278	1	47.4823	3.151269E7	472.269	5.2		91 93 99 100	HCD	PFPL		8856	76845
C-2.raw	60301	YPFP	4	95.9	95.9	4	523.257	1	46.5541	3.5415716E7	522.248	4.4		93 92 100 99	HCD	YPFP		12361	74926
C-2.raw	58983	K(+42.01)YSL	4	95.9	95.9	4	552.304	1	47.1921	6.313e+06	551.295	2.7	Acetylation (N-term)	88 97 100 100	HCD	K(+42.01)YSL	A0A3Q1LFZ4|A0A3Q1LFZ4_BOVIN;A0A3Q1N3I9|A0A3Q1N3I9_BOVIN;A0AAA9SGU1|A0AAA9SGU1_BOVIN;A0AAA9T300|A0AAA9T300_BOVIN;A0AAA9T6Z9|A0AAA9T6Z9_BOVIN;A0AAA9TCV3|A0AAA9TCV3_BOVIN;A0AAA9TP80|A0AAA9TP80_BOVIN;A0AAA9TPF4|A0AAA9TPF4_BOVIN;E1BGT1|E1BGT1_BOVIN;G3N0V0|G3N0V0_BOVIN	14865	76287
C-2.raw	34488	TATLTLN	7	95.9	95.9	7	733.412	1	30.065	1.2222539E7	732.402	4.5		86 92 100 100 99 99 96	HCD	TATLTLN	A0A3Q1LFA6|A0A3Q1LFA6_BOVIN;A0A3Q1LI44|A0A3Q1LI44_BOVIN;A0A3Q1LJT1|A0A3Q1LJT1_BOVIN;A0A3Q1LN46|A0A3Q1LN46_BOVIN;A0A3Q1LP51|A0A3Q1LP51_BOVIN;A0A3Q1LSF0|A0A3Q1LSF0_BOVIN;A0A3Q1LUE9|A0A3Q1LUE9_BOVIN;A0A3Q1LWV8|A0A3Q1LWV8_BOVIN;A0A3Q1LXG6|A0A3Q1LXG6_BOVIN;A0A3Q1M3A8|A0A3Q1M3A8_BOVIN;A0A3Q1M9W3|A0A3Q1M9W3_BOVIN;A0A3Q1MB82|A0A3Q1MB82_BOVIN;A0A3Q1MBH5|A0A3Q1MBH5_BOVIN;A0A3Q1MBV7|A0A3Q1MBV7_BOVIN;A0A3Q1M…	33210	44459
C-2.raw	82883	PFPLL	5	95.9	95.9	5	586.363	1	63.9366	5.741032E7	585.353	5		96 97 96 94 97	HCD	PFPLL	A0A3Q1M1G7|A0A3Q1M1G7_BOVIN;A0A3Q1M751|A0A3Q1M751_BOVIN;A0A3Q1MS88|A0A3Q1MS88_BOVIN;A0A3Q1MU40|A0A3Q1MU40_BOVIN;A0A3Q1NCG2|A0A3Q1NCG2_BOVIN;A0A3Q1ND94|A0A3Q1ND94_BOVIN;A0AAA9RXM5|A0AAA9RXM5_BOVIN;A0AAA9S3X3|A0AAA9S3X3_BOVIN;A0AAA9S4A2|A0AAA9S4A2_BOVIN;A0AAA9SCA0|A0AAA9SCA0_BOVIN;A0AAA9SRG0|A0AAA9SRG0_BOVIN;A0AAA9SW34|A0AAA9SW34_BOVIN;A0AAA9T9Y7|A0AAA9T9Y7_BOVIN;E1AXU0|E1AXU0_BOVIN;F1MC27|F1MC27_B…	18001	107050
C-2.raw	103260	SAEFLLQLLK	10	95.9	95.9	10	581.349	2	79.2214	352935	1160.68	3.1		76 87 100 100 100 100 99 99 100 99	HCD	SAEFLLQLLK	A0A3Q1LIQ3|A0A3Q1LIQ3_BOVIN;A0A3Q1LPA1|A0A3Q1LPA1_BOVIN;A0A3Q1LPF6|A0A3Q1LPF6_BOVIN;A0A3Q1LRZ5|A0A3Q1LRZ5_BOVIN;A0A3Q1LSF6|A0A3Q1LSF6_BOVIN;A0A3Q1LWI0|A0A3Q1LWI0_BOVIN;A0A3Q1LYA4|A0A3Q1LYA4_BOVIN;A0A3Q1LZR4|A0A3Q1LZR4_BOVIN;A0A3Q1M2W2|A0A3Q1M2W2_BOVIN;A0A3Q1M466|A0A3Q1M466_BOVIN;A0A3Q1M7X1|A0A3Q1M7X1_BOVIN;A0A3Q1MAA5|A0A3Q1MAA5_BOVIN;A0A3Q1MAF5|A0A3Q1MAF5_BOVIN;A0A3Q1ME27|A0A3Q1ME27_BOVIN;A0A3Q1M…	17465	136773
C-2.raw	32633	LTVSVE	6	95.9	95.9	6	647.364	1	28.3416	1.67994e+06	646.354	5		86 90 100 100 100 100	HCD	LTVSVE	A0A3Q1LW91|A0A3Q1LW91_BOVIN;A0AAA9S1V7|A0AAA9S1V7_BOVIN;F1MUT3|F1MUT3_BOVIN	23983	41042
C-2.raw	124255	DAVALAGVLHDVADFLK	17	95.9	95.9	17	585.323	3	93.4653		1752.94	3.4		68 68 100 100 100 100 100 100 100 100 100 100 98 98 100 100 100	HCD	DAVALAGVLHDVADFLK	A0A3Q1LS11|A0A3Q1LS11_BOVIN;A0A3Q1LW91|A0A3Q1LW91_BOVIN;A0A3Q1M5W3|A0A3Q1M5W3_BOVIN;A0A3Q1M751|A0A3Q1M751_BOVIN;A0A3Q1MH42|A0A3Q1MH42_BOVIN;A0A3Q1MJE5|A0A3Q1MJE5_BOVIN;A0A3Q1ND94|A0A3Q1ND94_BOVIN;A0AAA9S4A7|A0AAA9S4A7_BOVIN;A0AAA9SDI3|A0AAA9SDI3_BOVIN;A0AAA9SGU1|A0AAA9SGU1_BOVIN;A0AAA9SJ67|A0AAA9SJ67_BOVIN;A0AAA9SJV8|A0AAA9SJV8_BOVIN;A0AAA9SU21|A0AAA9SU21_BOVIN;A0AAA9SY59|A0AAA9SY59_BOVIN;A0AAA9T…	0	168996
C-2.raw	40553	LPPLT	5	95.9	95.9	5	540.342	1	34.4605	9248964	539.332	4.4		100 99 99 93 89	HCD	LPPLT	A0A3Q1LLX1|A0A3Q1LLX1_BOVIN;A0A3Q1LMZ6|A0A3Q1LMZ6_BOVIN;A0A3Q1LS63|A0A3Q1LS63_BOVIN;A0A3Q1M751|A0A3Q1M751_BOVIN;A0A3Q1MB82|A0A3Q1MB82_BOVIN;A0A3Q1MBV7|A0A3Q1MBV7_BOVIN;A0A3Q1MPG6|A0A3Q1MPG6_BOVIN;A0A3Q1MPH9|A0A3Q1MPH9_BOVIN;A0A3Q1MPT8|A0A3Q1MPT8_BOVIN;A0A3Q1MUY0|A0A3Q1MUY0_BOVIN;A0A3Q1MVW7|A0A3Q1MVW7_BOVIN;A0A3Q1N184|A0A3Q1N184_BOVIN;A0A3Q1N357|A0A3Q1N357_BOVIN;A0A3Q1N5T5|A0A3Q1N5T5_BOVIN;A0A3Q1N…	13728	52760
C-2.raw	22056	LNTLLRDPGSK	11	95.9	95.9	11	405.236	3	20.6839	582441	1212.68	2.3		97 98 100 100 99 96 86 83 97 99 98	HCD	LNTLLRDPGSK	A0A3Q1LM54|A0A3Q1LM54_BOVIN;A0A3Q1M7Z3|A0A3Q1M7Z3_BOVIN;A0A3Q1MB82|A0A3Q1MB82_BOVIN;A0A3Q1MBV7|A0A3Q1MBV7_BOVIN;A0A3Q1MMU8|A0A3Q1MMU8_BOVIN;A0A3Q1MNK0|A0A3Q1MNK0_BOVIN;A0A3Q1MPT8|A0A3Q1MPT8_BOVIN;A0A3Q1MUY0|A0A3Q1MUY0_BOVIN;A0A3Q1N184|A0A3Q1N184_BOVIN;A0A3Q1N775|A0A3Q1N775_BOVIN;A0A3Q1ND94|A0A3Q1ND94_BOVIN;A0AAA9RVE8|A0AAA9RVE8_BOVIN;A0AAA9S4S4|A0AAA9S4S4_BOVIN;A0AAA9SMI1|A0AAA9SMI1_BOVIN;A0AAA9T…	3574	27959
C-2.raw	25470	PFLEPH	6	95.9	95.9	6	370.193	2	23.5083		738.37	2.5		93 95 98 99 96 93	HCD	PFLEPH	A0A3Q1LTZ2|A0A3Q1LTZ2_BOVIN;A0A3Q1MBT8|A0A3Q1MBT8_BOVIN;F1N3U7|F1N3U7_BOVIN	0	32250
C-2.raw	22790	PLGSENSGKTTM(+15.99)LP	14	95.9	95.9	14	724.364	2	21.3033		1446.7	7	Oxidation (M)	97 98 93 94 100 99 99 84 86 93 99 100 100 100	HCD	PLGSENSGKTTM(+15.99)LP	A0A3Q1LHJ4|A0A3Q1LHJ4_BOVIN;A0A3Q1LIU1|A0A3Q1LIU1_BOVIN;A0A3Q1LZ35|A0A3Q1LZ35_BOVIN;A0A3Q1M0Q6|A0A3Q1M0Q6_BOVIN;A0A3Q1M8I2|A0A3Q1M8I2_BOVIN;A0A3Q1MFR5|A0A3Q1MFR5_BOVIN;A0A3Q1MHJ3|A0A3Q1MHJ3_BOVIN;A0A3Q1MJE5|A0A3Q1MJE5_BOVIN;A0A3Q8ABR9|A0A3Q8ABR9_BOVIN;A0A452DJ45|A0A452DJ45_BOVIN;A0AAA9RWX3|A0AAA9RWX3_BOVIN;A0AAA9S451|A0AAA9S451_BOVIN;A0AAA9SR54|A0AAA9SR54_BOVIN;A0AAA9SY59|A0AAA9SY59_BOVIN;A0AAA9T…	0	28985
C-2.raw	28673	EPVL	4	95.9	95.9	4	457.268	1	25.9846	1.887718E7	456.258	4.3		96 90 99 98	HCD	EPVL		7651	36768
C-2.raw	23674	MTELLTR	7	95.8	95.8	7	432.238	2	22.098		862.458	3.8		96 98 100 99 94 90 94	HCD	MTELLTR	A0A3Q1LMZ6|A0A3Q1LMZ6_BOVIN;A0A3Q1MB24|A0A3Q1MB24_BOVIN;A0A3Q1MCK6|A0A3Q1MCK6_BOVIN;A0A3Q1MGE6|A0A3Q1MGE6_BOVIN;A0A3Q1ND94|A0A3Q1ND94_BOVIN;A0A3Q1NNA8|A0A3Q1NNA8_BOVIN;A0AAA9S594|A0AAA9S594_BOVIN;A0AAA9T7W8|A0AAA9T7W8_BOVIN;A0AAA9TC70|A0AAA9TC70_BOVIN;E1BHT5|E1BHT5_BOVIN;F1MB71|F1MB71_BOVIN;F1MFD2|F1MFD2_BOVIN;F1MGX4|F1MGX4_BOVIN;F1MW73|F1MW73_BOVIN;G3MYB4|G3MYB4_BOVIN;Q0IIJ3|WASF1_BOVIN;Q3SYU7|T…	0	30047
C-2.raw	19168	VPYPDSSPKE	10	95.8	95.8	10	559.771	2	19.5527	3.92958e+06	1117.53	-2.3		93 93 96 91 96 99 99 97 95 98	HCD	VPYPDSSPKE	A0A3Q1LM54|A0A3Q1LM54_BOVIN;A0A3Q1MB05|A0A3Q1MB05_BOVIN;A0A3Q1N0F6|A0A3Q1N0F6_BOVIN;A0A3Q1N9S5|A0A3Q1N9S5_BOVIN;A0AAA9S4S4|A0AAA9S4S4_BOVIN;G1K130|G1K130_BOVIN;Q24K12|GPTC1_BOVIN;Q3T0D0|HNRPK_BOVIN	15530	25578
C-2.raw	76164	MPLW	4	95.8	95.8	4	546.278	1	59.9889	6188673	545.267	6.2		93 91 99 100	HCD	MPLW		14267	99577
C-2.raw	48091	QVTLDAYYAER	11	95.8	95.8	11	664.828	2	39.6909		1327.64	1		87 92 100 100 100 99 98 93 92 97 98	HCD	QVTLDAYYAER	A0A3Q1LS11|A0A3Q1LS11_BOVIN;A0A3Q1M2W2|A0A3Q1M2W2_BOVIN;A0A3Q1N2K8|A0A3Q1N2K8_BOVIN;A0AAA9TJR2|A0AAA9TJR2_BOVIN;E1B8E7|E1B8E7_BOVIN;E1BCR2|E1BCR2_BOVIN;E1BH05|E1BH05_BOVIN;F1MIB3|F1MIB3_BOVIN;F1MRT9|F1MRT9_BOVIN	0	62012
C-2.raw	61185	PFPL	4	95.8	95.8	4	473.278	1	47.4823	3.151269E7	472.269	5.2		93 94 97 98	HCD	PFPL		8856	76856
C-2.raw	15779	P(+42.01)AHLKES	7	95.8	95.8	7	412.22	2	16.3249		822.423	2.8	Acetylation (N-term)	89 93 100 99 98 95 96	HCD	P(+42.01)AHLKES	A0A3Q1NCG2|A0A3Q1NCG2_BOVIN;A0AAA9SJH0|A0AAA9SJH0_BOVIN;A0AAA9T9G0|A0AAA9T9G0_BOVIN;E1B9A2|E1B9A2_BOVIN;E1BNS3|E1BNS3_BOVIN;E1BPV9|E1BPV9_BOVIN;F1MPW8|F1MPW8_BOVIN;F1N290|F1N290_BOVIN;G3N2D1|G3N2D1_BOVIN;O02754|CEBPA_BOVIN	0	19137
C-2.raw	69490	TVTSLDVVYALK	12	95.8	95.8	12	654.877	2	57.1156	7.1633552E7	1307.73	4.9		69 86 100 100 100 100 100 100 100 98 99 99	HCD	TVTSLDVVYALK	A0A3Q1LM54|A0A3Q1LM54_BOVIN;A0A3Q1LXM2|A0A3Q1LXM2_BOVIN;A0A3Q1MMX7|A0A3Q1MMX7_BOVIN;A0A3Q1MPT8|A0A3Q1MPT8_BOVIN;A0A3Q1MUY0|A0A3Q1MUY0_BOVIN;A0A3Q1N4J1|A0A3Q1N4J1_BOVIN;A0A3Q1NJ09|A0A3Q1NJ09_BOVIN;A0AAA9RTL5|A0AAA9RTL5_BOVIN;A0AAA9T5M5|A0AAA9T5M5_BOVIN;A0AAA9T6J5|A0AAA9T6J5_BOVIN;A0AAA9T9G0|A0AAA9T9G0_BOVIN;A0AAA9TZ13|A0AAA9TZ13_BOVIN;A0AAA9U073|A0AAA9U073_BOVIN;A0AAA9U1Y4|A0AAA9U1Y4_BOVIN;E1BD73|…	24570	94054
C-2.raw	59100	YPFP	4	95.8	95.8	4	523.257	1	46.5541	3.5415716E7	522.248	4.4		93 92 100 99	HCD	YPFP		12361	74918
C-2.raw	157362	FGVSAAAAVAVAAGPVEAAEEKVMMMVLLK	30	95.8	95.8	30	987.536	3	116.525	3877979	2959.56	9.5		96 91 96 98 99 100 100 100 100 100 100 100 100 100 94 90 99 99 99 99 99 98 97 76 68 76 99 100 100 100	HCD	FGVSAAAAVAVAAGPVEAAEEKVMMMVLLK	A0A3Q1LM54|A0A3Q1LM54_BOVIN;A0A3Q1LQ88|A0A3Q1LQ88_BOVIN;A0A3Q1LQX0|A0A3Q1LQX0_BOVIN;A0A3Q1LRY5|A0A3Q1LRY5_BOVIN;A0A3Q1LS63|A0A3Q1LS63_BOVIN;A0A3Q1LVI3|A0A3Q1LVI3_BOVIN;A0A3Q1LWV1|A0A3Q1LWV1_BOVIN;A0A3Q1LZU4|A0A3Q1LZU4_BOVIN;A0A3Q1M0B1|A0A3Q1M0B1_BOVIN;A0A3Q1M0F7|A0A3Q1M0F7_BOVIN;A0A3Q1M0Q6|A0A3Q1M0Q6_BOVIN;A0A3Q1M2B9|A0A3Q1M2B9_BOVIN;A0A3Q1M3Y2|A0A3Q1M3Y2_BOVIN;A0A3Q1M5M7|A0A3Q1M5M7_BOVIN;A0A3Q1M…	55468	221140
C-2.raw	17311	A(+42.01)PHLKE	6	95.8	95.8	6	368.704	2	17.1269	1.57025e+06	735.391	3.7	Acetylation (N-term)	86 90 100 100 100 100	HCD	A(+42.01)PHLKE	A0A3Q1NCG2|A0A3Q1NCG2_BOVIN;A0AAA9T9G0|A0AAA9T9G0_BOVIN;E1B9A2|E1B9A2_BOVIN;E1BNS3|E1BNS3_BOVIN;E1BPV9|E1BPV9_BOVIN;F1MPW8|F1MPW8_BOVIN;F1N290|F1N290_BOVIN;G3N2D1|G3N2D1_BOVIN;O02754|CEBPA_BOVIN	1172	20722
C-2.raw	60202	YPFP	4	95.8	95.8	4	523.257	1	46.5541	3.5415716E7	522.248	4.4		94 91 99 98	HCD	YPFP		12361	74925
C-2.raw	40721	YYVTVLDAPGHR	12	95.8	95.8	12	464.244	3	34.237	4.1330128E7	1389.7	4.2		91 80 94 100 100 100 100 100 99 95 92 99	HCD	YYVTVLDAPGHR	A0A3Q1LQX9|A0A3Q1LQX9_BOVIN;A0A3Q1MN44|A0A3Q1MN44_BOVIN;A0A3Q1MQK6|A0A3Q1MQK6_BOVIN;A0AAA9S834|A0AAA9S834_BOVIN;A0AAA9SED9|A0AAA9SED9_BOVIN;A0AAA9SJW2|A0AAA9SJW2_BOVIN;A0AAA9T997|A0AAA9T997_BOVIN;A0AAA9TIT2|A0AAA9TIT2_BOVIN;A0AAA9TQX7|A0AAA9TQX7_BOVIN;A0AAA9U0N9|A0AAA9U0N9_BOVIN;E1BM04|E1BM04_BOVIN;F1MBC6|F1MBC6_BOVIN;F1N6Y9|F1N6Y9_BOVIN;F6RND5|F6RND5_BOVIN;Q32PH8|EF1A2_BOVIN	8178	52349
C-2.raw	58304	KCSLYSSAAKMT	12	95.8	95.8	12	645.313	2	46.9306		1288.62	-2.8		87 89 100 99 97 97 98 99 99 99 89 96	HCD	KCSLYSSAAKMT	A0A3Q1M458|A0A3Q1M458_BOVIN;A0A3Q1M6N1|A0A3Q1M6N1_BOVIN;A0A3Q1MBA6|A0A3Q1MBA6_BOVIN;A0A3Q1MBZ7|A0A3Q1MBZ7_BOVIN;A0A3Q1MC32|A0A3Q1MC32_BOVIN;A0A3Q1ME27|A0A3Q1ME27_BOVIN;A0A3Q1MIL5|A0A3Q1MIL5_BOVIN;A0A3Q1MMY4|A0A3Q1MMY4_BOVIN;A0A3Q1MUR2|A0A3Q1MUR2_BOVIN;A0A3Q1N2G2|A0A3Q1N2G2_BOVIN;A0AAA9S3X3|A0AAA9S3X3_BOVIN;A0AAA9SHI3|A0AAA9SHI3_BOVIN;A0AAA9SM72|A0AAA9SM72_BOVIN;A0AAA9SNN9|A0AAA9SNN9_BOVIN;A0AAA9S…	0	75649
C-2.raw	81707	A(+42.01)APLTQPSSVSGSLGAGRVSLEQ	23	95.7	95.7	23	1127.59	2	63.6676	1.3650197E7	2253.16	3.9	Acetylation (N-term)	76 84 96 100 100 99 93 94 98 100 100 98 98 98 93 95 95 95 96 98 98 99 99	HCD	A(+42.01)APLTQPSSVSGSLGAGRVSLEQ	A0A3Q1LFA6|A0A3Q1LFA6_BOVIN;A0A3Q1LG90|A0A3Q1LG90_BOVIN;A0A3Q1LI44|A0A3Q1LI44_BOVIN;A0A3Q1LL88|A0A3Q1LL88_BOVIN;A0A3Q1LLT0|A0A3Q1LLT0_BOVIN;A0A3Q1LLX1|A0A3Q1LLX1_BOVIN;A0A3Q1LNE2|A0A3Q1LNE2_BOVIN;A0A3Q1LP51|A0A3Q1LP51_BOVIN;A0A3Q1LQL9|A0A3Q1LQL9_BOVIN;A0A3Q1LSA8|A0A3Q1LSA8_BOVIN;A0A3Q1LSF0|A0A3Q1LSF0_BOVIN;A0A3Q1LTZ2|A0A3Q1LTZ2_BOVIN;A0A3Q1LU21|A0A3Q1LU21_BOVIN;A0A3Q1LUE9|A0A3Q1LUE9_BOVIN;A0A3Q1L…	62642	106561
C-2.raw	24252	VGSPDRF	7	95.7	95.7	7	389.201	2	22.5713		776.382	6.6		98 98 99 96 95 92 92	HCD	VGSPDRF	A0A3Q1LG90|A0A3Q1LG90_BOVIN;A0A3Q1MKX7|A0A3Q1MKX7_BOVIN;A0A3Q1MYK9|A0A3Q1MYK9_BOVIN	0	30724
C-2.raw	24251	VVVLQSGAERQ	11	95.7	95.7	11	593.334	2	22.5023	9431971	1184.65	2.6		100 100 100 100 98 96 88 89 93 92 98	HCD	VVVLQSGAERQ	A0A140T835|A0A140T835_BOVIN;A0A3Q1LNE2|A0A3Q1LNE2_BOVIN;A0A3Q1LPS2|A0A3Q1LPS2_BOVIN;A0A3Q1LTY8|A0A3Q1LTY8_BOVIN;A0A3Q1LUD9|A0A3Q1LUD9_BOVIN;A0A3Q1M1T6|A0A3Q1M1T6_BOVIN;A0A3Q1MKW0|A0A3Q1MKW0_BOVIN;A0A3Q1MNK0|A0A3Q1MNK0_BOVIN;A0A3Q1MQC6|A0A3Q1MQC6_BOVIN;A0A3Q1MRR8|A0A3Q1MRR8_BOVIN;A0A3Q1NE82|A0A3Q1NE82_BOVIN;A0AAA9RY74|A0AAA9RY74_BOVIN;A0AAA9RYM3|A0AAA9RYM3_BOVIN;A0AAA9S921|A0AAA9S921_BOVIN;A0AAA9T…	18869	30615
C-2.raw	12619	ESPP	4	95.7	95.7	4	429.201	1	13.8482	522404	428.191	6		97 90 97 98	HCD	ESPP		5298	14392
C-2.raw	155079	ALVVAAGLSVGDLLK	15	95.7	95.7	15	713.443	2	115.184	1.41069e+06	1424.86	7.7		73 80 99 100 100 100 100 100 99 99 98 94 97 99 99	HCD	ALVVAAGLSVGDLLK	A0A3Q1LG90|A0A3Q1LG90_BOVIN;A0A3Q1LLX1|A0A3Q1LLX1_BOVIN;A0A3Q1LPF6|A0A3Q1LPF6_BOVIN;A0A3Q1LRZ5|A0A3Q1LRZ5_BOVIN;A0A3Q1LS11|A0A3Q1LS11_BOVIN;A0A3Q1LTR7|A0A3Q1LTR7_BOVIN;A0A3Q1LWV1|A0A3Q1LWV1_BOVIN;A0A3Q1M1Y7|A0A3Q1M1Y7_BOVIN;A0A3Q1M2R1|A0A3Q1M2R1_BOVIN;A0A3Q1M426|A0A3Q1M426_BOVIN;A0A3Q1M970|A0A3Q1M970_BOVIN;A0A3Q1MHJ3|A0A3Q1MHJ3_BOVIN;A0A3Q1MKW0|A0A3Q1MKW0_BOVIN;A0A3Q1MLC5|A0A3Q1MLC5_BOVIN;A0A3Q1M…	30816	218553
C-2.raw	60872	YPFP	4	95.7	95.7	4	523.257	1	46.5541	3.5415716E7	522.248	4.4		95 91 99 98	HCD	YPFP		12361	74929
C-2.raw	57874	K(+42.01)YSL	4	95.7	95.7	4	552.304	1	47.1921	6.313e+06	551.295	2.7	Acetylation (N-term)	87 97 99 99	HCD	K(+42.01)YSL	A0A3Q1LFZ4|A0A3Q1LFZ4_BOVIN;A0A3Q1N3I9|A0A3Q1N3I9_BOVIN;A0AAA9SGU1|A0AAA9SGU1_BOVIN;A0AAA9T300|A0AAA9T300_BOVIN;A0AAA9T6Z9|A0AAA9T6Z9_BOVIN;A0AAA9TCV3|A0AAA9TCV3_BOVIN;A0AAA9TP80|A0AAA9TP80_BOVIN;A0AAA9TPF4|A0AAA9TPF4_BOVIN;E1BGT1|E1BGT1_BOVIN;G3N0V0|G3N0V0_BOVIN	14865	76284
C-2.raw	41515	M(+15.99)PKYPV	6	95.7	95.7	6	375.7	2	34.9187		749.378	9.2	Oxidation (M)	97 92 95 96 96 98	HCD	M(+15.99)PKYPV	A0AAA9T9Y7|A0AAA9T9Y7_BOVIN;A0AAA9U001|A0AAA9U001_BOVIN;P02666|CASB_BOVIN	0	53699
C-2.raw	59670	YPFP	4	95.7	95.7	4	523.257	1	46.5541	3.5415716E7	522.248	4.4		93 91 99 99	HCD	YPFP		12361	74921
C-2.raw	59815	K(+42.01)YSL	4	95.7	95.7	4	552.304	1	47.1921	6.313e+06	551.295	2.7	Acetylation (N-term)	87 97 99 99	HCD	K(+42.01)YSL	A0A3Q1LFZ4|A0A3Q1LFZ4_BOVIN;A0A3Q1N3I9|A0A3Q1N3I9_BOVIN;A0AAA9SGU1|A0AAA9SGU1_BOVIN;A0AAA9T300|A0AAA9T300_BOVIN;A0AAA9T6Z9|A0AAA9T6Z9_BOVIN;A0AAA9TCV3|A0AAA9TCV3_BOVIN;A0AAA9TP80|A0AAA9TP80_BOVIN;A0AAA9TPF4|A0AAA9TPF4_BOVIN;E1BGT1|E1BGT1_BOVIN;G3N0V0|G3N0V0_BOVIN	14865	76294
C-2.raw	13291	VLTQSP	6	95.7	95.7	6	644.365	1	13.8482	4.49068e+06	643.354	5.7		89 94 100 97 96 97	HCD	VLTQSP	A0A3Q1LFA6|A0A3Q1LFA6_BOVIN;A0A3Q1LI44|A0A3Q1LI44_BOVIN;A0A3Q1LSF0|A0A3Q1LSF0_BOVIN;A0A3Q1LU21|A0A3Q1LU21_BOVIN;A0A3Q1LUE9|A0A3Q1LUE9_BOVIN;A0A3Q1LWV8|A0A3Q1LWV8_BOVIN;A0A3Q1LXG6|A0A3Q1LXG6_BOVIN;A0A3Q1M2Z8|A0A3Q1M2Z8_BOVIN;A0A3Q1M3A8|A0A3Q1M3A8_BOVIN;A0A3Q1MIN7|A0A3Q1MIN7_BOVIN;A0A3Q1MN72|A0A3Q1MN72_BOVIN;A0A3Q1MSF6|A0A3Q1MSF6_BOVIN;A0A3Q1MT50|A0A3Q1MT50_BOVIN;A0A3Q1MU51|A0A3Q1MU51_BOVIN;A0A3Q1M…	23659	14427
C-2.raw	57092	K(+42.01)YSL	4	95.7	95.7	4	552.304	1	47.1921	6.313e+06	551.295	2.7	Acetylation (N-term)	88 97 99 99	HCD	K(+42.01)YSL	A0A3Q1LFZ4|A0A3Q1LFZ4_BOVIN;A0A3Q1N3I9|A0A3Q1N3I9_BOVIN;A0AAA9SGU1|A0AAA9SGU1_BOVIN;A0AAA9T300|A0AAA9T300_BOVIN;A0AAA9T6Z9|A0AAA9T6Z9_BOVIN;A0AAA9TCV3|A0AAA9TCV3_BOVIN;A0AAA9TP80|A0AAA9TP80_BOVIN;A0AAA9TPF4|A0AAA9TPF4_BOVIN;E1BGT1|E1BGT1_BOVIN;G3N0V0|G3N0V0_BOVIN	14865	76279
C-2.raw	68578	WYTLGVR	7	95.7	95.7	7	447.743	2	54.229		893.476	-4.4		91 96 98 98 95 95 96	HCD	WYTLGVR	A0AAA9SDR5|A0AAA9SDR5_BOVIN;A0AAA9SJW2|A0AAA9SJW2_BOVIN;A0AAA9TIT2|A0AAA9TIT2_BOVIN;Q32PH8|EF1A2_BOVIN	0	89036
C-2.raw	58795	YPFP	4	95.6	95.6	4	523.257	1	46.5541	3.5415716E7	522.248	4.4		92 91 100 99	HCD	YPFP		12361	74916
C-2.raw	28410	WDSQLSK	7	95.6	95.6	7	432.218	2	25.9778	897338	862.418	2.6		99 98 97 92 97 93 93	HCD	WDSQLSK	A0A3Q1LTZ2|A0A3Q1LTZ2_BOVIN;A0A3Q1M7A5|A0A3Q1M7A5_BOVIN;A0A3Q1MAG2|A0A3Q1MAG2_BOVIN;A0A3Q1MBT8|A0A3Q1MBT8_BOVIN;A0A3Q1MCC9|A0A3Q1MCC9_BOVIN;A0A3Q1MFR5|A0A3Q1MFR5_BOVIN;A0A3Q1MH42|A0A3Q1MH42_BOVIN;A0A3Q1MPG6|A0A3Q1MPG6_BOVIN;A0A3Q1MR53|A0A3Q1MR53_BOVIN;A0A3Q1MY21|A0A3Q1MY21_BOVIN;A0AAA9S0R3|A0AAA9S0R3_BOVIN;A0AAA9SCV2|A0AAA9SCV2_BOVIN;A0AAA9SN79|A0AAA9SN79_BOVIN;A0AAA9T258|A0AAA9T258_BOVIN;A0AAA9T…	5556	36720
C-2.raw	96748	VSGVGLLALWK	11	95.6	95.6	11	571.851	2	74.3819		1141.69	1.4		98 99 94 90 92 86 98 99 99 98 98	HCD	VSGVGLLALWK	A0A3Q1LM54|A0A3Q1LM54_BOVIN;A0A3Q1LSB9|A0A3Q1LSB9_BOVIN;A0A3Q1LVP0|A0A3Q1LVP0_BOVIN;A0A3Q1M2W2|A0A3Q1M2W2_BOVIN;A0A3Q1M8U0|A0A3Q1M8U0_BOVIN;A0A3Q1MA84|A0A3Q1MA84_BOVIN;A0A3Q1MTD2|A0A3Q1MTD2_BOVIN;A0A3Q1N2G2|A0A3Q1N2G2_BOVIN;A0A3Q1N2K8|A0A3Q1N2K8_BOVIN;A0AAA9RSX2|A0AAA9RSX2_BOVIN;A0AAA9RVH6|A0AAA9RVH6_BOVIN;A0AAA9RZR4|A0AAA9RZR4_BOVIN;A0AAA9SED9|A0AAA9SED9_BOVIN;A0AAA9SGU1|A0AAA9SGU1_BOVIN;A0AAA9S…	0	127697
C-2.raw	19002	LPLQ	4	95.6	95.6	4	470.299	1	18.487	2.40559e+06	469.29	4.6		96 95 99 92	HCD	LPLQ	A0A3Q1LL32|A0A3Q1LL32_BOVIN;A0A3Q1LLB9|A0A3Q1LLB9_BOVIN;E1BHI7|E1BHI7_BOVIN;E1BIN0|E1BIN0_BOVIN;F1MCY5|F1MCY5_BOVIN;F1MZQ4|F1MZQ4_BOVIN	8655	23434
C-2.raw	33502	VPQKAVSCSCVRRPP	15	95.6	95.6	15	813.932	2	29.2783		1625.85	0.1		99 97 98 100 100 100 94 90 99 98 98 88 80 96 99	HCD	VPQKAVSCSCVRRPP	A0A3Q1LQX0|A0A3Q1LQX0_BOVIN;A0A3Q1LVI3|A0A3Q1LVI3_BOVIN;A0A3Q1MCK6|A0A3Q1MCK6_BOVIN;A0A3Q1MHJ3|A0A3Q1MHJ3_BOVIN;A0A3Q1MIJ1|A0A3Q1MIJ1_BOVIN;A0A3Q1MUB3|A0A3Q1MUB3_BOVIN;A0A3Q1N0F6|A0A3Q1N0F6_BOVIN;A0AAA9RWX3|A0AAA9RWX3_BOVIN;A0AAA9SGU1|A0AAA9SGU1_BOVIN;A0AAA9SMI1|A0AAA9SMI1_BOVIN;A0AAA9SZD9|A0AAA9SZD9_BOVIN;A0AAA9T8R5|A0AAA9T8R5_BOVIN;A0AAA9T9Y7|A0AAA9T9Y7_BOVIN;A0AAA9TA73|A0AAA9TA73_BOVIN;A0AAA9T…	0	42918
C-2.raw	41183	LPLP	4	95.6	95.6	4	439.294	1	36.2892	1.2617568E7	438.284	5.1		98 96 98 90	HCD	LPLP		6108	56233
C-2.raw	40878	LTVSVEPT	8	95.6	95.6	8	845.466	1	34.2163	1.5938858E7	844.454	4.8		87 87 97 97 97 100 100 100	HCD	LTVSVEPT	A0AAA9S1V7|A0AAA9S1V7_BOVIN;A0AAA9S4S4|A0AAA9S4S4_BOVIN;Q1JQB5|FBLI1_BOVIN	44036	52317
C-2.raw	49836	LVVQLLGR	8	95.6	95.6	8	449.3	2	41.8113	4.7691e+06	896.581	4.4		100 99 99 96 98 94 91 87	HCD	LVVQLLGR	A0A3Q1LN46|A0A3Q1LN46_BOVIN;A0A3Q1LNE2|A0A3Q1LNE2_BOVIN;A0A3Q1LPT1|A0A3Q1LPT1_BOVIN;A0A3Q1LWI0|A0A3Q1LWI0_BOVIN;A0A3Q1M2R1|A0A3Q1M2R1_BOVIN;A0A3Q1M9W3|A0A3Q1M9W3_BOVIN;A0A3Q1MB17|A0A3Q1MB17_BOVIN;A0A3Q1MQC6|A0A3Q1MQC6_BOVIN;A0AAA9RYM3|A0AAA9RYM3_BOVIN;A0AAA9S0R3|A0AAA9S0R3_BOVIN;A0AAA9SCV2|A0AAA9SCV2_BOVIN;A0AAA9SN79|A0AAA9SN79_BOVIN;A0AAA9SY59|A0AAA9SY59_BOVIN;A0AAA9T546|A0AAA9T546_BOVIN;A0AAA9T…	6985	66017
C-2.raw	60641	APGYDLTVR	9	95.6	95.6	9	496.267	2	48.5577		990.513	6		97 93 93 91 97 97 97 97 98	HCD	APGYDLTVR	A0A3Q1LRR9|A0A3Q1LRR9_BOVIN;A0A3Q1M751|A0A3Q1M751_BOVIN;F1MC27|F1MC27_BOVIN	0	79004
C-2.raw	18238	TAQPPDTV	8	95.5	95.5	8	414.709	2	17.7929	2.332844E7	827.403	1.4		100 99 99 88 85 95 100 100	HCD	TAQPPDTV	A0A3Q1LKU3|A0A3Q1LKU3_BOVIN;A0A3Q1LNE2|A0A3Q1LNE2_BOVIN;A0A3Q1LWI0|A0A3Q1LWI0_BOVIN;A0A3Q1MA84|A0A3Q1MA84_BOVIN;A0A3Q1MGE6|A0A3Q1MGE6_BOVIN;A0A3Q1MKR0|A0A3Q1MKR0_BOVIN;A0A3Q1MMX7|A0A3Q1MMX7_BOVIN;A0A3Q1MPB6|A0A3Q1MPB6_BOVIN;A0A3Q1MQC6|A0A3Q1MQC6_BOVIN;A0A3Q1N0F6|A0A3Q1N0F6_BOVIN;A0A452DIZ8|A0A452DIZ8_BOVIN;A0AAA9S4S4|A0AAA9S4S4_BOVIN;A0AAA9S594|A0AAA9S594_BOVIN;A0AAA9SCC0|A0AAA9SCC0_BOVIN;A0AAA9S…	4177	22149
C-2.raw	42153	L(+42.01)DHFVK	6	95.5	95.5	6	400.719	2	35.3615		799.423	1.2	Acetylation (N-term)	90 96 93 97 99 99	HCD	L(+42.01)DHFVK		0	54438
C-2.raw	48859	VLPVP	5	95.5	95.5	5	524.346	1	39.7217	3.43906e+06	523.337	2.7		91 88 99 100 100	HCD	VLPVP	A0A3Q1LS11|A0A3Q1LS11_BOVIN;A0A3Q1M1G7|A0A3Q1M1G7_BOVIN;A0A3Q1MCC9|A0A3Q1MCC9_BOVIN;A0A3Q1MY21|A0A3Q1MY21_BOVIN;A0AAA9RXM5|A0AAA9RXM5_BOVIN;A0AAA9T9Y7|A0AAA9T9Y7_BOVIN;E1BCC6|E1BCC6_BOVIN;E1BH05|E1BH05_BOVIN;F1MCZ3|F1MCZ3_BOVIN;F1MDT8|F1MDT8_BOVIN;P02666|CASB_BOVIN	12456	62075
C-2.raw	24821	SGKTTM(+15.99)PLVC	10	95.5	95.5	10	526.759	2	23.2975	9227190	1051.5	-0.3	Oxidation (M)	95 95 94 97 99 100 100 100 88 86	HCD	SGKTTM(+15.99)PLVC	A0A3Q1LHJ4|A0A3Q1LHJ4_BOVIN;A0A3Q1MJE5|A0A3Q1MJE5_BOVIN;O02754|CEBPA_BOVIN;P02662|CASA1_BOVIN;V9VGN8|V9VGN8_BOVIN;V9VJQ3|V9VJQ3_BOVIN	12658	31909
C-2.raw	87183	FPPSVPQ	7	95.5	95.5	7	771.403	1	66.5172	3.83739e+06	770.396	-1.2		94 85 97 97 98 98 99	HCD	FPPSVPQ	A0A3Q1LTZ2|A0A3Q1LTZ2_BOVIN;A0A3Q1MBT8|A0A3Q1MBT8_BOVIN;A0AAA9SAB9|A0AAA9SAB9_BOVIN;A0AAA9SH16|A0AAA9SH16_BOVIN;E1BBH8|E1BBH8_BOVIN;F1N3U7|F1N3U7_BOVIN	36930	111976
C-2.raw	37545	A(+42.01)GPVRWP	7	95.5	95.5	7	412.725	2	32.1417		823.434	2.6	Acetylation (N-term)	99 91 93 94 95 98 99	HCD	A(+42.01)GPVRWP	A0AAA9S8K3|A0AAA9S8K3_BOVIN;F1MQ88|F1MQ88_BOVIN;F6R9Y9|F6R9Y9_BOVIN	0	48736
C-2.raw	33709	FEVGHVAM(+15.99)VTRN	12	95.5	95.5	12	459.232	3	29.2131	1.57953e+06	1374.67	1.9	Oxidation (M)	92 99 99 99 96 99 98 98 98 95 91 82	HCD	FEVGHVAM(+15.99)VTRN	A0A3Q1M466|A0A3Q1M466_BOVIN;A0AAA9TNK7|A0AAA9TNK7_BOVIN	7776	42790
C-2.raw	17366	VPQKAVCAPPPPPP	14	95.5	95.5	14	699.391	2	17.448		1396.75	9.6		100 100 100 100 100 100 84 70 93 99 99 98 97 99	HCD	VPQKAVCAPPPPPP	A0A3Q1LF52|A0A3Q1LF52_BOVIN;A0A3Q1LG90|A0A3Q1LG90_BOVIN;A0A3Q1LHF1|A0A3Q1LHF1_BOVIN;A0A3Q1LHJ4|A0A3Q1LHJ4_BOVIN;A0A3Q1LIB4|A0A3Q1LIB4_BOVIN;A0A3Q1LIQ3|A0A3Q1LIQ3_BOVIN;A0A3Q1LJ47|A0A3Q1LJ47_BOVIN;A0A3Q1LJU8|A0A3Q1LJU8_BOVIN;A0A3Q1LKU3|A0A3Q1LKU3_BOVIN;A0A3Q1LL88|A0A3Q1LL88_BOVIN;A0A3Q1LLX1|A0A3Q1LLX1_BOVIN;A0A3Q1LMZ6|A0A3Q1LMZ6_BOVIN;A0A3Q1LN46|A0A3Q1LN46_BOVIN;A0A3Q1LNE2|A0A3Q1LNE2_BOVIN;A0A3Q1L…	0	21549
C-2.raw	32665	KSHCQEELPNP	11	95.5	95.5	11	641.304	2	28.6727		1280.58	9.3		86 88 98 99 94 97 98 98 96 97 99	HCD	KSHCQEELPNP	A0A3Q1LPF6|A0A3Q1LPF6_BOVIN;A0A3Q1LRR9|A0A3Q1LRR9_BOVIN;A0A3Q1LSB9|A0A3Q1LSB9_BOVIN;A0A3Q1LUD9|A0A3Q1LUD9_BOVIN;A0A3Q1M202|A0A3Q1M202_BOVIN;A0A3Q1M906|A0A3Q1M906_BOVIN;A0A3Q1MB26|A0A3Q1MB26_BOVIN;A0A3Q1MCE6|A0A3Q1MCE6_BOVIN;A0A3Q1MMX7|A0A3Q1MMX7_BOVIN;A0A3Q1MUB3|A0A3Q1MUB3_BOVIN;A0A3Q1NIX3|A0A3Q1NIX3_BOVIN;A0AAA9RW63|A0AAA9RW63_BOVIN;A0AAA9S669|A0AAA9S669_BOVIN;A0AAA9SBR2|A0AAA9SBR2_BOVIN;A0AAA9S…	0	41745
C-2.raw	19699	FPPQ	4	95.5	95.5	4	488.251	1	19.1773	442035	487.243	1.5		97 93 98 93	HCD	FPPQ	A0A3Q1LZV8|A0A3Q1LZV8_BOVIN;A0AAA9RW50|A0AAA9RW50_BOVIN;A0AAA9SMI1|A0AAA9SMI1_BOVIN;A0AAA9T1D0|A0AAA9T1D0_BOVIN;A0AAA9TZI5|A0AAA9TZI5_BOVIN;F1N0G7|F1N0G7_BOVIN;F1N7Q7|F1N7Q7_BOVIN;Q08E14|Q08E14_BOVIN	9975	24855
C-2.raw	39494	PNPLGSM(+15.99)TATVP	12	95.5	95.5	12	600.803	2	33.508		1199.59	4.3	Oxidation (M)	95 96 100 100 98 95 93 95 94 95 92 92	HCD	PNPLGSM(+15.99)TATVP	A0A3Q1LS63|A0A3Q1LS63_BOVIN;A0A3Q1MBH5|A0A3Q1MBH5_BOVIN;A0A3Q1MJE5|A0A3Q1MJE5_BOVIN;A0A3Q1N9V7|A0A3Q1N9V7_BOVIN;A0A3Q1NGX7|A0A3Q1NGX7_BOVIN;A0AAA9RTI8|A0AAA9RTI8_BOVIN;A0AAA9SYG3|A0AAA9SYG3_BOVIN;A0AAA9T3I2|A0AAA9T3I2_BOVIN;A0AAA9T4N3|A0AAA9T4N3_BOVIN;A0AAA9T5M5|A0AAA9T5M5_BOVIN;A0AAA9TST4|A0AAA9TST4_BOVIN;A0AAA9TTP7|A0AAA9TTP7_BOVIN;A2VDK6|WASF2_BOVIN;E1BD77|E1BD77_BOVIN;E1BHM4|E1BHM4_BOVIN;F1MJ…	0	51073
C-2.raw	41810	SDTYSM(+15.99)SSTLTLTK	14	95.5	95.5	14	775.87	2	35.1193	3341073	1549.72	5.1	Oxidation (M)	72 86 94 100 100 100 99 98 96 97 98 99 99 98	HCD	SDTYSM(+15.99)SSTLTLTK	A0A3Q1LP51|A0A3Q1LP51_BOVIN;A0A3Q1LSB9|A0A3Q1LSB9_BOVIN;A0A3Q1LTZ2|A0A3Q1LTZ2_BOVIN;A0A3Q1LZ35|A0A3Q1LZ35_BOVIN;A0A3Q1M202|A0A3Q1M202_BOVIN;A0A3Q1M2B9|A0A3Q1M2B9_BOVIN;A0A3Q1M761|A0A3Q1M761_BOVIN;A0A3Q1MBT8|A0A3Q1MBT8_BOVIN;A0A3Q1MBZ7|A0A3Q1MBZ7_BOVIN;A0A3Q1MCE6|A0A3Q1MCE6_BOVIN;A0A3Q1MIC6|A0A3Q1MIC6_BOVIN;A0A3Q1MLP5|A0A3Q1MLP5_BOVIN;A0A3Q1MPG9|A0A3Q1MPG9_BOVIN;A0A3Q1MUB3|A0A3Q1MUB3_BOVIN;A0A3Q1N…	37238	53960
C-2.raw	14189	P(+42.01)AHLKESG	8	95.4	95.4	8	440.731	2	15.5782	6.95168e+06	879.445	3.2	Acetylation (N-term)	79 87 100 100 100 100 99 99	HCD	P(+42.01)AHLKESG	A0A3Q1LLT0|A0A3Q1LLT0_BOVIN;A0A3Q1M0Q6|A0A3Q1M0Q6_BOVIN;A0A3Q1M8I2|A0A3Q1M8I2_BOVIN;A0A3Q1NCG2|A0A3Q1NCG2_BOVIN;A0AAA9SJH0|A0AAA9SJH0_BOVIN;A0AAA9T9G0|A0AAA9T9G0_BOVIN;E1B9A2|E1B9A2_BOVIN;E1BK38|E1BK38_BOVIN;E1BNS3|E1BNS3_BOVIN;E1BPV9|E1BPV9_BOVIN;F1MPW8|F1MPW8_BOVIN;F1N290|F1N290_BOVIN;G3MWT1|G3MWT1_BOVIN;G3N148|G3N148_BOVIN;G3N188|G3N188_BOVIN;G3N2D1|G3N2D1_BOVIN;G5E5L9|G5E5L9_BOVIN;O02754|CEBP…	6223	17289
C-2.raw	47689	NPKLPLLSVKTRHL	14	95.4	95.4	14	404.754	4	39.4258	1.25625e+06	1614.99	-4.6		96 99 100 100 100 100 100 99 99 98 93 72 89 91	HCD	NPKLPLLSVKTRHL	A0A3Q1LQW6|A0A3Q1LQW6_BOVIN;A0A3Q1LQX9|A0A3Q1LQX9_BOVIN;A0A3Q1LS11|A0A3Q1LS11_BOVIN;A0A3Q1LTZ2|A0A3Q1LTZ2_BOVIN;A0A3Q1LW91|A0A3Q1LW91_BOVIN;A0A3Q1LZ35|A0A3Q1LZ35_BOVIN;A0A3Q1LZU4|A0A3Q1LZU4_BOVIN;A0A3Q1M3Y2|A0A3Q1M3Y2_BOVIN;A0A3Q1M5F4|A0A3Q1M5F4_BOVIN;A0A3Q1MB26|A0A3Q1MB26_BOVIN;A0A3Q1MBT8|A0A3Q1MBT8_BOVIN;A0A3Q1MHP9|A0A3Q1MHP9_BOVIN;A0A3Q1MKW0|A0A3Q1MKW0_BOVIN;A0A3Q1MQK6|A0A3Q1MQK6_BOVIN;A0A3Q1M…	3536	61539
C-2.raw	69984	CPTSLDVVYALK	12	95.4	95.4	12	654.844	2	55.2747		1307.68	-5		73 74 100 100 100 100 100 100 100 99 100 100	HCD	CPTSLDVVYALK	A0AAA9T5M5|A0AAA9T5M5_BOVIN;A0AAA9T9G0|A0AAA9T9G0_BOVIN;F1N2G1|F1N2G1_BOVIN;G3N2D1|G3N2D1_BOVIN;Q2KIB8|Q2KIB8_BOVIN	0	90822
C-2.raw	22819	A(+42.01)LNHGHK	7	95.4	95.4	7	409.717	2	21.328		817.419	0.5	Acetylation (N-term)	98 97 95 88 95 96 99	HCD	A(+42.01)LNHGHK		0	29071
C-2.raw	21980	PPPPYK	6	95.4	95.4	6	698.39	1	20.3158	1.2476e+06	697.38	3.5		98 99 99 98 87 91	HCD	PPPPYK	A0A3Q1LF52|A0A3Q1LF52_BOVIN;A0A3Q1LG90|A0A3Q1LG90_BOVIN;A0A3Q1LHF1|A0A3Q1LHF1_BOVIN;A0A3Q1LHJ4|A0A3Q1LHJ4_BOVIN;A0A3Q1LIB4|A0A3Q1LIB4_BOVIN;A0A3Q1LIK1|A0A3Q1LIK1_BOVIN;A0A3Q1LIQ3|A0A3Q1LIQ3_BOVIN;A0A3Q1LJ47|A0A3Q1LJ47_BOVIN;A0A3Q1LKU3|A0A3Q1LKU3_BOVIN;A0A3Q1LL88|A0A3Q1LL88_BOVIN;A0A3Q1LLX1|A0A3Q1LLX1_BOVIN;A0A3Q1LMZ6|A0A3Q1LMZ6_BOVIN;A0A3Q1LN46|A0A3Q1LN46_BOVIN;A0A3Q1LNE2|A0A3Q1LNE2_BOVIN;A0A3Q1L…	29184	27275
C-2.raw	56401	WVGASLDVLK	10	95.4	95.4	10	544.314	2	45.6143		1086.61	5.4		95 96 98 97 88 89 94 98 99 99	HCD	WVGASLDVLK	A0A3Q1LU21|A0A3Q1LU21_BOVIN;A0A3Q1MAA5|A0A3Q1MAA5_BOVIN;A0A452DIW5|A0A452DIW5_BOVIN;A0AAA9T3R0|A0AAA9T3R0_BOVIN;E1BHT5|E1BHT5_BOVIN;E1BIU0|E1BIU0_BOVIN;F1N104|F1N104_BOVIN;F1N6Y9|F1N6Y9_BOVIN	0	73083
C-2.raw	52035	PLGSEDSGKTTM(+15.99)PLVC	16	95.4	95.4	16	825.894	2	41.6233	1.2188164E8	1649.76	5.8	Oxidation (M)	99 100 100 100 100 100 100 98 94 98 100 100 100 99 65 74	HCD	PLGSEDSGKTTM(+15.99)PLVC	A0A3Q1LHJ4|A0A3Q1LHJ4_BOVIN;A0A3Q1MHJ3|A0A3Q1MHJ3_BOVIN;A0A3Q1MIJ1|A0A3Q1MIJ1_BOVIN;A0A3Q1MJE5|A0A3Q1MJE5_BOVIN;A0A3Q8ABR9|A0A3Q8ABR9_BOVIN;A0A452DJ45|A0A452DJ45_BOVIN;A0AAA9RWX3|A0AAA9RWX3_BOVIN;A0AAA9S3X3|A0AAA9S3X3_BOVIN;A0AAA9S451|A0AAA9S451_BOVIN;A0AAA9SRG0|A0AAA9SRG0_BOVIN;A0AAA9SV08|A0AAA9SV08_BOVIN;A0AAA9SY59|A0AAA9SY59_BOVIN;A0AAA9THB0|A0AAA9THB0_BOVIN;A6QQ94|DMTA2_BOVIN;E1B914|E1B914_BO…	42107	65688
C-2.raw	12342	VLTQSP	6	95.4	95.4	6	644.365	1	13.8482	4.49068e+06	643.354	5.7		91 95 100 96 95 96	HCD	VLTQSP	A0A3Q1LQW6|A0A3Q1LQW6_BOVIN;A0A3Q1LU21|A0A3Q1LU21_BOVIN;A0A3Q1MKW0|A0A3Q1MKW0_BOVIN;A0AAA9TK71|A0AAA9TK71_BOVIN;E1BIU0|E1BIU0_BOVIN;G3MX13|G3MX13_BOVIN	23659	14424
C-2.raw	40024	LPLP	4	95.4	95.4	4	439.294	1	36.2892	1.2617568E7	438.284	5.1		88 95 100 99	HCD	LPLP		6108	56229
C-2.raw	43506	PTQLEEQCHV	10	95.4	95.4	10	592.274	2	36.3045		1182.53	0.1		97 97 96 100 100 100 98 98 75 95	HCD	PTQLEEQCHV	A0A3Q1LHJ4|A0A3Q1LHJ4_BOVIN;A0A3Q1LWI0|A0A3Q1LWI0_BOVIN;A0A3Q1LYE8|A0A3Q1LYE8_BOVIN;A0A3Q1LZ35|A0A3Q1LZ35_BOVIN;A0A3Q1M1Y7|A0A3Q1M1Y7_BOVIN;A0A3Q1M2Z8|A0A3Q1M2Z8_BOVIN;A0A3Q1M701|A0A3Q1M701_BOVIN;A0A3Q1MAR1|A0A3Q1MAR1_BOVIN;A0A3Q1N2K8|A0A3Q1N2K8_BOVIN;A0A3Q1NCP3|A0A3Q1NCP3_BOVIN;A0AAA9RTL5|A0AAA9RTL5_BOVIN;A0AAA9S4S4|A0AAA9S4S4_BOVIN;A0AAA9SC60|A0AAA9SC60_BOVIN;A0AAA9SCC0|A0AAA9SCC0_BOVIN;A0AAA9S…	0	56273
C-2.raw	60751	YPFP	4	95.4	95.4	4	523.257	1	46.5541	3.5415716E7	522.248	4.4		92 91 99 99	HCD	YPFP		12361	74928
C-2.raw	44070	PLGSENSGKTTM(+15.99)PLM(+15.99)A	16	95.4	95.4	16	833.397	2	36.3268	4.1015408E7	1664.77	2.4	Oxidation (M)	99 99 100 99 100 99 99 96 74 90 99 100 100 99 85 89	HCD	PLGSENSGKTTM(+15.99)PLM(+15.99)A	A0A3Q1LHJ4|A0A3Q1LHJ4_BOVIN;A0A3Q1LIU1|A0A3Q1LIU1_BOVIN;A0A3Q1LJU8|A0A3Q1LJU8_BOVIN;A0A3Q1LQN7|A0A3Q1LQN7_BOVIN;A0A3Q1LQW6|A0A3Q1LQW6_BOVIN;A0A3Q1LTZ2|A0A3Q1LTZ2_BOVIN;A0A3Q1MBT8|A0A3Q1MBT8_BOVIN;A0A3Q1MBY8|A0A3Q1MBY8_BOVIN;A0A3Q1MFR5|A0A3Q1MFR5_BOVIN;A0A3Q1MHJ3|A0A3Q1MHJ3_BOVIN;A0A3Q1MJE5|A0A3Q1MJE5_BOVIN;A0A3Q8ABR9|A0A3Q8ABR9_BOVIN;A0A452DJ45|A0A452DJ45_BOVIN;A0AAA9RWX3|A0AAA9RWX3_BOVIN;A0AAA9S…	42820	56369
C-2.raw	158449	SSSGFDVDLWAALAK	15	95.4	95.4	15	783.893	2	116.672		1565.77	-0.5		52 97 98 99 99 100 100 99 98 99 99 99 98 97 97	HCD	SSSGFDVDLWAALAK	A0A3Q1MM09|A0A3Q1MM09_BOVIN;A0AAA9S0R3|A0AAA9S0R3_BOVIN;A0AAA9S1U7|A0AAA9S1U7_BOVIN;A0AAA9S5U6|A0AAA9S5U6_BOVIN;A0AAA9S662|A0AAA9S662_BOVIN;A0AAA9SCV2|A0AAA9SCV2_BOVIN;A0AAA9SN79|A0AAA9SN79_BOVIN;A0AAA9TJY0|A0AAA9TJY0_BOVIN;E1BFI8|E1BFI8_BOVIN;E1BIN0|E1BIN0_BOVIN;F1MB71|F1MB71_BOVIN;F6RIX5|F6RIX5_BOVIN	0	221424
C-2.raw	14887	FPPQ	4	95.4	95.4	4	488.253	1	15.9669	286162	487.243	6		95 92 99 96	HCD	FPPQ	A0A3Q1NE05|A0A3Q1NE05_BOVIN	9977	18305
C-2.raw	155262	FGVSAAAAVAVAAGPVEAAEEKTYNNVLLK	30	95.3	95.3	30	987.536	3	114.667	2.596716E7	2959.57	7.2		98 94 96 93 97 100 100 100 100 100 100 100 100 100 100 99 100 100 100 99 99 99 94 61 60 74 99 100 100 100	HCD	FGVSAAAAVAVAAGPVEAAEEKTYNNVLLK	A0A3Q1LIK1|A0A3Q1LIK1_BOVIN;A0A3Q1LM54|A0A3Q1LM54_BOVIN;A0A3Q1LN46|A0A3Q1LN46_BOVIN;A0A3Q1LQ88|A0A3Q1LQ88_BOVIN;A0A3Q1LQL9|A0A3Q1LQL9_BOVIN;A0A3Q1LQX0|A0A3Q1LQX0_BOVIN;A0A3Q1LRY5|A0A3Q1LRY5_BOVIN;A0A3Q1LS63|A0A3Q1LS63_BOVIN;A0A3Q1LTR7|A0A3Q1LTR7_BOVIN;A0A3Q1LVI3|A0A3Q1LVI3_BOVIN;A0A3Q1LWV1|A0A3Q1LWV1_BOVIN;A0A3Q1LZU4|A0A3Q1LZU4_BOVIN;A0A3Q1M0B1|A0A3Q1M0B1_BOVIN;A0A3Q1M0F7|A0A3Q1M0F7_BOVIN;A0A3Q1M…	55469	217494
C-2.raw	7208	PPYK	4	95.3	95.3	4	504.284	1	9.4589	747403	503.274	3.7		98 96 95 92	HCD	PPYK	A0A3Q1LF52|A0A3Q1LF52_BOVIN;A0A3Q1LG90|A0A3Q1LG90_BOVIN;A0A3Q1LHF1|A0A3Q1LHF1_BOVIN;A0A3Q1LHJ4|A0A3Q1LHJ4_BOVIN;A0A3Q1LIB4|A0A3Q1LIB4_BOVIN;A0A3Q1LIQ3|A0A3Q1LIQ3_BOVIN;A0A3Q1LJ47|A0A3Q1LJ47_BOVIN;A0A3Q1LKU3|A0A3Q1LKU3_BOVIN;A0A3Q1LL88|A0A3Q1LL88_BOVIN;A0A3Q1LLX1|A0A3Q1LLX1_BOVIN;A0A3Q1LMZ6|A0A3Q1LMZ6_BOVIN;A0A3Q1LN46|A0A3Q1LN46_BOVIN;A0A3Q1LNE2|A0A3Q1LNE2_BOVIN;A0A3Q1LNR7|A0A3Q1LNR7_BOVIN;A0A3Q1L…	11055	7627
C-2.raw	42972	PLGSENSKGTTM(+15.99)PLM(+15.99)A	16	95.3	95.3	16	833.397	2	36.3268	4.1015408E7	1664.77	2.4	Oxidation (M)	99 99 100 100 100 100 100 85 70 93 99 100 100 99 89 92	HCD	PLGSENSKGTTM(+15.99)PLM(+15.99)A	A0A3Q1LHJ4|A0A3Q1LHJ4_BOVIN;A0A3Q1LIU1|A0A3Q1LIU1_BOVIN;A0A3Q1LZ35|A0A3Q1LZ35_BOVIN;A0A3Q1M0Q6|A0A3Q1M0Q6_BOVIN;A0A3Q1M8I2|A0A3Q1M8I2_BOVIN;A0A3Q1MFR5|A0A3Q1MFR5_BOVIN;A0A3Q1MHJ3|A0A3Q1MHJ3_BOVIN;A0A3Q1MJE5|A0A3Q1MJE5_BOVIN;A0A3Q8ABR9|A0A3Q8ABR9_BOVIN;A0A452DJ45|A0A452DJ45_BOVIN;A0AAA9RWX3|A0AAA9RWX3_BOVIN;A0AAA9S451|A0AAA9S451_BOVIN;A0AAA9SR54|A0AAA9SR54_BOVIN;A0AAA9SY59|A0AAA9SY59_BOVIN;A0AAA9T…	42820	56368
C-2.raw	4541	KATKTVKPSE	10	95.3	95.3	10	363.55	3	6.6924	4281224	1087.62	3.2		85 80 98 98 97 98 100 99 99 100	HCD	KATKTVKPSE	A0A3Q1LY87|A0A3Q1LY87_BOVIN;A0A3Q1MN44|A0A3Q1MN44_BOVIN;A0AAA9S1U7|A0AAA9S1U7_BOVIN;A0AAA9S5U6|A0AAA9S5U6_BOVIN;A0AAA9S662|A0AAA9S662_BOVIN;A0AAA9SAB9|A0AAA9SAB9_BOVIN;A0AAA9SAE1|A0AAA9SAE1_BOVIN;A0AAA9SDU2|A0AAA9SDU2_BOVIN;A0AAA9SF39|A0AAA9SF39_BOVIN;A0AAA9SFJ3|A0AAA9SFJ3_BOVIN;A0AAA9SJ25|A0AAA9SJ25_BOVIN;A0AAA9T8H9|A0AAA9T8H9_BOVIN;A0AAA9T936|A0AAA9T936_BOVIN;A0AAA9THP6|A0AAA9THP6_BOVIN;A0AAA9T…	862	3981
C-2.raw	86829	A(+42.01)APLTQPSSVSGSL	14	95.3	95.3	14	678.858	2	69.2937	1.7159112E8	1355.69	5.7	Acetylation (N-term)	66 80 96 99 99 99 99 99 99 99 100 100 100 99	HCD	A(+42.01)APLTQPSSVSGSL	A0A3Q1LFA6|A0A3Q1LFA6_BOVIN;A0A3Q1LI44|A0A3Q1LI44_BOVIN;A0A3Q1LIU1|A0A3Q1LIU1_BOVIN;A0A3Q1LLT0|A0A3Q1LLT0_BOVIN;A0A3Q1LLX1|A0A3Q1LLX1_BOVIN;A0A3Q1LQX0|A0A3Q1LQX0_BOVIN;A0A3Q1LSF0|A0A3Q1LSF0_BOVIN;A0A3Q1LSX9|FMNL2_BOVIN;A0A3Q1LTZ2|A0A3Q1LTZ2_BOVIN;A0A3Q1LUE9|A0A3Q1LUE9_BOVIN;A0A3Q1LVI3|A0A3Q1LVI3_BOVIN;A0A3Q1LWV8|A0A3Q1LWV8_BOVIN;A0A3Q1LXG6|A0A3Q1LXG6_BOVIN;A0A3Q1LXM2|A0A3Q1LXM2_BOVIN;A0A3Q1M153|A…	27141	117596
C-2.raw	51398	VSVVDLTVR	9	95.3	95.3	9	494.298	2	42.5855	2241969	986.576	5		100 100 100 99 98 92 87 88 94	HCD	VSVVDLTVR	A0A3Q1LQX0|A0A3Q1LQX0_BOVIN;A0A3Q1LRR9|A0A3Q1LRR9_BOVIN;A0A3Q1LVI3|A0A3Q1LVI3_BOVIN;A0A3Q1M751|A0A3Q1M751_BOVIN;A0AAA9T7W8|A0AAA9T7W8_BOVIN;A0AAA9TC70|A0AAA9TC70_BOVIN;A6QNQ8|A6QNQ8_BOVIN;A7XYH9|SOBP_BOVIN;F1MC27|F1MC27_BOVIN;G3MYB4|G3MYB4_BOVIN;Q2KJE5|G3PT_BOVIN	10349	67396
C-2.raw	69896	LPQGVLNENL	10	95.3	95.3	10	1096.61	1	54.4927	7376697	1095.59	5.7		100 99 98 98 99 99 87 91 86 96	HCD	LPQGVLNENL	A0A3Q1LM54|A0A3Q1LM54_BOVIN;A0A3Q1LTZ2|A0A3Q1LTZ2_BOVIN;A0A3Q1LZ90|A0A3Q1LZ90_BOVIN;A0A3Q1MBT8|A0A3Q1MBT8_BOVIN;A0A3Q1MJE5|A0A3Q1MJE5_BOVIN;A0A3Q1NE82|A0A3Q1NE82_BOVIN;A0AAA9S9Q7|A0AAA9S9Q7_BOVIN;A0AAA9SAE1|A0AAA9SAE1_BOVIN;A0AAA9SFJ3|A0AAA9SFJ3_BOVIN;A0AAA9SVN2|A0AAA9SVN2_BOVIN;A0AAA9SY77|A0AAA9SY77_BOVIN;A0AAA9T278|A0AAA9T278_BOVIN;A0AAA9T936|A0AAA9T936_BOVIN;A0AAA9TA30|A0AAA9TA30_BOVIN;A0AAA9T…	61340	89466
C-2.raw	76878	SLTSLDVVYALK	12	95.3	95.3	12	654.877	2	57.1156	7.1633552E7	1307.73	4.9		72 87 100 99 99 99 99 99 98 96 97 98	HCD	SLTSLDVVYALK	A0A3Q1LM54|A0A3Q1LM54_BOVIN;A0A3Q1LXM2|A0A3Q1LXM2_BOVIN;A0A3Q1MMX7|A0A3Q1MMX7_BOVIN;A0A3Q1MPT8|A0A3Q1MPT8_BOVIN;A0A3Q1MUY0|A0A3Q1MUY0_BOVIN;A0A3Q1N4J1|A0A3Q1N4J1_BOVIN;A0A3Q1NJ09|A0A3Q1NJ09_BOVIN;A0AAA9RTL5|A0AAA9RTL5_BOVIN;A0AAA9T5M5|A0AAA9T5M5_BOVIN;A0AAA9T6J5|A0AAA9T6J5_BOVIN;A0AAA9T9G0|A0AAA9T9G0_BOVIN;A0AAA9TZ13|A0AAA9TZ13_BOVIN;A0AAA9U073|A0AAA9U073_BOVIN;A0AAA9U1Y4|A0AAA9U1Y4_BOVIN;E1BD73|…	24570	94061
C-2.raw	60129	PFLP	4	95.3	95.3	4	473.278	1	47.4823	3.151269E7	472.269	5.2		92 91 99 99	HCD	PFLP		8856	76851
C-2.raw	28350	EPVL	4	95.3	95.3	4	457.268	1	25.9846	1.887718E7	456.258	4.3		97 88 99 98	HCD	EPVL		7651	36765
C-2.raw	43463	C(+42.01)PLLAHNELSGR	12	95.3	95.3	12	451.23	3	36.2736		1350.67	-2.6	Acetylation (N-term)	83 84 100 100 100 99 98 99 97 95 94 93	HCD	C(+42.01)PLLAHNELSGR	A0A3Q1LRF8|A0A3Q1LRF8_BOVIN;A0A3Q1MPG9|A0A3Q1MPG9_BOVIN;A0A3Q1NNA8|A0A3Q1NNA8_BOVIN;A0AAA9S3H0|A0AAA9S3H0_BOVIN;A0AAA9SNC8|A0AAA9SNC8_BOVIN;A0AAA9SY59|A0AAA9SY59_BOVIN;A0AAA9SY77|A0AAA9SY77_BOVIN;A0AAA9T3I2|A0AAA9T3I2_BOVIN;A0AAA9TA30|A0AAA9TA30_BOVIN;E1BD77|E1BD77_BOVIN;E1BFC1|E1BFC1_BOVIN;E1BHC8|E1BHC8_BOVIN;E1BLI8|E1BLI8_BOVIN;F1MI56|F1MI56_BOVIN;Q3SYU0|Q3SYU0_BOVIN	0	56188
C-2.raw	52750	SGKMSP	6	95.2	95.2	6	606.295	1	43.0851	3.21448e+06	605.284	6.4		95 96 98 94 95 94	HCD	SGKMSP	A0A3Q1LPA1|A0A3Q1LPA1_BOVIN;A0A3Q1LUJ2|A0A3Q1LUJ2_BOVIN;A0A3Q1M646|A0A3Q1M646_BOVIN;A0A452DIH7|A0A452DIH7_BOVIN;A0A452DIK7|A0A452DIK7_BOVIN;A0A452DJ66|A0A452DJ66_BOVIN;A0AAA9S8B5|A0AAA9S8B5_BOVIN;F1MV51|F1MV51_BOVIN;F6RP72|F6RP72_BOVIN;P81948|TBA4A_BOVIN;Q2HJ86|TBA1D_BOVIN	19940	68286
C-2.raw	50524	PLGSENSGKTTM(+15.99)PLW	15	95.2	95.2	15	817.402	2	41.5553	5.5634093E8	1632.78	5.1	Oxidation (M)	88 93 100 98 99 99 99 99 89 83 84 98 100 100 100	HCD	PLGSENSGKTTM(+15.99)PLW	A0A3Q1LHJ4|A0A3Q1LHJ4_BOVIN;A0A3Q1LIU1|A0A3Q1LIU1_BOVIN;A0A3Q1LJU8|A0A3Q1LJU8_BOVIN;A0A3Q1LQN7|A0A3Q1LQN7_BOVIN;A0A3Q1LQW6|A0A3Q1LQW6_BOVIN;A0A3Q1LTZ2|A0A3Q1LTZ2_BOVIN;A0A3Q1MBT8|A0A3Q1MBT8_BOVIN;A0A3Q1MBY8|A0A3Q1MBY8_BOVIN;A0A3Q1MFR5|A0A3Q1MFR5_BOVIN;A0A3Q1MHJ3|A0A3Q1MHJ3_BOVIN;A0A3Q1MJE5|A0A3Q1MJE5_BOVIN;A0A3Q8ABR9|A0A3Q8ABR9_BOVIN;A0A452DJ45|A0A452DJ45_BOVIN;A0AAA9RWX3|A0AAA9RWX3_BOVIN;A0AAA9S…	41326	65571
C-2.raw	28607	EPVL	4	95.2	95.2	4	457.268	1	25.9846	1.887718E7	456.258	4.3		96 89 99 97	HCD	EPVL		7651	36767
C-2.raw	35854	PTQLEEQENP	10	95.2	95.2	10	592.774	2	30.882	2.412576E7	1183.54	-1.6		93 98 99 100 100 98 94 96 84 90	HCD	PTQLEEQENP	A0A3Q1LHJ4|A0A3Q1LHJ4_BOVIN;A0A3Q1LIQ3|A0A3Q1LIQ3_BOVIN;A0A3Q1LN46|A0A3Q1LN46_BOVIN;A0A3Q1LSX9|FMNL2_BOVIN;A0A3Q1LTZ2|A0A3Q1LTZ2_BOVIN;A0A3Q1LYE8|A0A3Q1LYE8_BOVIN;A0A3Q1LZ35|A0A3Q1LZ35_BOVIN;A0A3Q1M1Y7|A0A3Q1M1Y7_BOVIN;A0A3Q1M2W2|A0A3Q1M2W2_BOVIN;A0A3Q1M2Z8|A0A3Q1M2Z8_BOVIN;A0A3Q1M701|A0A3Q1M701_BOVIN;A0A3Q1M9W3|A0A3Q1M9W3_BOVIN;A0A3Q1MBT8|A0A3Q1MBT8_BOVIN;A0A3Q1ME49|A0A3Q1ME49_BOVIN;A0A3Q1MNK0|A…	18724	46013
C-2.raw	41679	LPPLT	5	95.2	95.2	5	540.342	1	34.4605	9248964	539.332	4.4		99 99 98 92 88	HCD	LPPLT	A0A3Q1LLX1|A0A3Q1LLX1_BOVIN;A0A3Q1LMZ6|A0A3Q1LMZ6_BOVIN;A0A3Q1LS63|A0A3Q1LS63_BOVIN;A0A3Q1LSC1|A0A3Q1LSC1_BOVIN;A0A3Q1M751|A0A3Q1M751_BOVIN;A0A3Q1MB82|A0A3Q1MB82_BOVIN;A0A3Q1MBV7|A0A3Q1MBV7_BOVIN;A0A3Q1MPG6|A0A3Q1MPG6_BOVIN;A0A3Q1MPH9|A0A3Q1MPH9_BOVIN;A0A3Q1MPT8|A0A3Q1MPT8_BOVIN;A0A3Q1MUY0|A0A3Q1MUY0_BOVIN;A0A3Q1MVW7|A0A3Q1MVW7_BOVIN;A0A3Q1N184|A0A3Q1N184_BOVIN;A0A3Q1NGV0|A0A3Q1NGV0_BOVIN;A0A3Q1N…	13728	52762
C-2.raw	59698	T(+42.01)AELLLMHNR	10	95.2	95.2	10	620.331	2	46.9348	1.67408e+06	1238.64	3	Acetylation (N-term)	90 92 100 100 100 100 96 86 95 94	HCD	T(+42.01)AELLLMHNR	A0A3Q1LPA8|A0A3Q1LPA8_BOVIN;A0A3Q1LSB9|A0A3Q1LSB9_BOVIN;A0A3Q1LWV1|A0A3Q1LWV1_BOVIN;A0A3Q1M2R1|A0A3Q1M2R1_BOVIN;A0A3Q1M2W2|A0A3Q1M2W2_BOVIN;A0A3Q1M4U6|A0A3Q1M4U6_BOVIN;A0A3Q1M8Y2|A0A3Q1M8Y2_BOVIN;A0A3Q1MAR1|A0A3Q1MAR1_BOVIN;A0A3Q1MIA9|A0A3Q1MIA9_BOVIN;A0A3Q1MIL5|A0A3Q1MIL5_BOVIN;A0A3Q1MKC6|A0A3Q1MKC6_BOVIN;A0A3Q1MMY4|A0A3Q1MMY4_BOVIN;A0A3Q1MN44|A0A3Q1MN44_BOVIN;A0A3Q1N0F6|A0A3Q1N0F6_BOVIN;A0A3Q1N…	21195	75660
C-2.raw	8575	LPTP	4	95.2	95.2	4	427.256	1	11.9462	6015563	426.248	3.2		97 92 97 94	HCD	LPTP		5137	11335
C-2.raw	52366	DNFPKYP	7	95.2	95.2	7	440.717	2	42.7745		879.413	6.7		90 82 99 98 99 100 100	HCD	DNFPKYP	A0A3Q1LQN7|A0A3Q1LQN7_BOVIN;A0AAA9T9Y7|A0AAA9T9Y7_BOVIN;P02666|CASB_BOVIN	0	67733
C-2.raw	153939	ALVVAAGLSVGDLLK	15	95.2	95.2	15	713.443	2	115.184	1.41069e+06	1424.86	7.7		75 81 99 100 100 100 98 99 99 99 95 91 94 98 99	HCD	ALVVAAGLSVGDLLK	A0A3Q1LG90|A0A3Q1LG90_BOVIN;A0A3Q1LLX1|A0A3Q1LLX1_BOVIN;A0A3Q1LS11|A0A3Q1LS11_BOVIN;A0A3Q1LWV1|A0A3Q1LWV1_BOVIN;A0A3Q1M1Y7|A0A3Q1M1Y7_BOVIN;A0A3Q1M2R1|A0A3Q1M2R1_BOVIN;A0A3Q1M970|A0A3Q1M970_BOVIN;A0A3Q1MHJ3|A0A3Q1MHJ3_BOVIN;A0A3Q1MKW0|A0A3Q1MKW0_BOVIN;A0A3Q1MS88|A0A3Q1MS88_BOVIN;A0A3Q1MU40|A0A3Q1MU40_BOVIN;A0A3Q1MYK9|A0A3Q1MYK9_BOVIN;A0A3Q1N2K8|A0A3Q1N2K8_BOVIN;A0A3Q1NCG2|A0A3Q1NCG2_BOVIN;A0A3Q1N…	30816	218552
C-2.raw	18386	LPLQ	4	95.1	95.1	4	470.299	1	18.487	2.40559e+06	469.29	4.6		94 94 99 93	HCD	LPLQ	A0A3Q1LL32|A0A3Q1LL32_BOVIN;A0A3Q1LLB9|A0A3Q1LLB9_BOVIN;A0A452DJ45|A0A452DJ45_BOVIN;A0AAA9S451|A0AAA9S451_BOVIN;A6QQ94|DMTA2_BOVIN;E1BHI7|E1BHI7_BOVIN;E1BIN0|E1BIN0_BOVIN;E1BPU6|E1BPU6_BOVIN;F1MCY5|F1MCY5_BOVIN;F1MZQ4|F1MZQ4_BOVIN	8655	23431
C-2.raw	11622	ESPP	4	95.1	95.1	4	429.201	1	13.8482	522404	428.191	6		97 87 97 99	HCD	ESPP		5298	14386
C-2.raw	8925	LPTP	4	95.1	95.1	4	427.256	1	11.9462	6015563	426.248	3.2		99 94 97 91	HCD	LPTP		5137	11339
C-2.raw	68566	NSFQFLLR	8	95.1	95.1	8	512.785	2	54.2217		1023.55	5		93 95 99 93 90 95 98 98	HCD	NSFQFLLR	A0A3Q1LL88|A0A3Q1LL88_BOVIN;A0A3Q1MK05|A0A3Q1MK05_BOVIN;A0A3Q1N716|A0A3Q1N716_BOVIN;A0AAA9S4D0|A0AAA9S4D0_BOVIN;A0AAA9SJH0|A0AAA9SJH0_BOVIN;A0AAA9SW34|A0AAA9SW34_BOVIN;F1MEK3|F1MEK3_BOVIN;F1N5D7|F1N5D7_BOVIN	0	89024
C-2.raw	5988	ASEVVKP	7	95.1	95.1	7	365.212	2	8.8898	1.3641e+06	728.407	2.7		98 85 94 98 98 98 96	HCD	ASEVVKP	A0A3Q1M211|A0A3Q1M211_BOVIN;A0AAA9TXS8|A0AAA9TXS8_BOVIN;E1B842|E1B842_BOVIN;F1MFX7|F1MFX7_BOVIN	957	6928
C-2.raw	157410	ALVVAAGLSVGDLLK	15	95.1	95.1	15	713.444	2	116.525	529852	1424.86	9.8		77 84 100 100 100 100 99 99 99 99 98 98 80 93 99	HCD	ALVVAAGLSVGDLLK	A0A3Q1LG90|A0A3Q1LG90_BOVIN;A0A3Q1LLX1|A0A3Q1LLX1_BOVIN;A0A3Q1LS11|A0A3Q1LS11_BOVIN;A0A3Q1LWV1|A0A3Q1LWV1_BOVIN;A0A3Q1M1Y7|A0A3Q1M1Y7_BOVIN;A0A3Q1M2R1|A0A3Q1M2R1_BOVIN;A0A3Q1M970|A0A3Q1M970_BOVIN;A0A3Q1MHJ3|A0A3Q1MHJ3_BOVIN;A0A3Q1MKW0|A0A3Q1MKW0_BOVIN;A0A3Q1MS88|A0A3Q1MS88_BOVIN;A0A3Q1MU40|A0A3Q1MU40_BOVIN;A0A3Q1MYK9|A0A3Q1MYK9_BOVIN;A0A3Q1N2K8|A0A3Q1N2K8_BOVIN;A0A3Q1NCG2|A0A3Q1NCG2_BOVIN;A0A3Q1N…	30818	221120
C-2.raw	46982	A(+42.01)PQLKESGPSLVK	13	95.1	95.1	13	698.4	2	38.8411	1.5287314E7	1394.78	5.5	Acetylation (N-term)	75 66 98 100 100 100 100 99 98 99 100 100 100	HCD	A(+42.01)PQLKESGPSLVK	A0A3Q1LFZ4|A0A3Q1LFZ4_BOVIN;A0A3Q1LG90|A0A3Q1LG90_BOVIN;A0A3Q1LHF1|A0A3Q1LHF1_BOVIN;A0A3Q1LLT0|A0A3Q1LLT0_BOVIN;A0A3Q1LLU2|A0A3Q1LLU2_BOVIN;A0A3Q1LLX1|A0A3Q1LLX1_BOVIN;A0A3Q1LNR7|A0A3Q1LNR7_BOVIN;A0A3Q1LPA1|A0A3Q1LPA1_BOVIN;A0A3Q1LRR9|A0A3Q1LRR9_BOVIN;A0A3Q1LS11|A0A3Q1LS11_BOVIN;A0A3Q1LSF6|A0A3Q1LSF6_BOVIN;A0A3Q1LT95|A0A3Q1LT95_BOVIN;A0A3Q1LTR7|A0A3Q1LTR7_BOVIN;A0A3Q1LZR4|A0A3Q1LZR4_BOVIN;A0A3Q1M…	29189	60515
C-2.raw	13913	GVSPDRFGSSR	11	95.1	95.1	11	388.865	3	14.9117	1.8571672E7	1163.57	3.8		85 90 99 98 99 97 95 94 94 97 99	HCD	GVSPDRFGSSR	A0A3Q1LFA6|A0A3Q1LFA6_BOVIN;A0A3Q1LI44|A0A3Q1LI44_BOVIN;A0A3Q1LIU1|A0A3Q1LIU1_BOVIN;A0A3Q1LJT1|A0A3Q1LJT1_BOVIN;A0A3Q1LM54|A0A3Q1LM54_BOVIN;A0A3Q1LP51|A0A3Q1LP51_BOVIN;A0A3Q1LSF0|A0A3Q1LSF0_BOVIN;A0A3Q1LUE9|A0A3Q1LUE9_BOVIN;A0A3Q1LWV8|A0A3Q1LWV8_BOVIN;A0A3Q1LXG6|A0A3Q1LXG6_BOVIN;A0A3Q1M3A8|A0A3Q1M3A8_BOVIN;A0A3Q1MIN7|A0A3Q1MIN7_BOVIN;A0A3Q1MKI2|A0A3Q1MKI2_BOVIN;A0A3Q1MKX7|A0A3Q1MKX7_BOVIN;A0A3Q1M…	2439	16213
C-2.raw	58636	VTYLVLDM(+15.99)LNP	11	95.1	95.1	11	647.342	2	47.1329	310295	1292.67	0.2	Oxidation (M)	98 99 100 100 99 98 98 81 84 92 97	HCD	VTYLVLDM(+15.99)LNP	A0A3Q1LQN7|A0A3Q1LQN7_BOVIN;A0A452DIZ8|A0A452DIZ8_BOVIN;A0AAA9SY59|A0AAA9SY59_BOVIN;A0AAA9TMQ4|A0AAA9TMQ4_BOVIN;E1BHT5|E1BHT5_BOVIN;F1MI56|F1MI56_BOVIN;F1N052|F1N052_BOVIN	23976	76162
C-2.raw	73486	G(+42.01)LNENLLFR	9	95.1	95.1	9	559.299	2	57.8413		1116.59	-7.6	Acetylation (N-term)	97 98 98 99 96 96 94 88 91	HCD	G(+42.01)LNENLLFR	A0A3Q1MJE5|A0A3Q1MJE5_BOVIN;A0A3Q1MKW0|A0A3Q1MKW0_BOVIN;A0AAA9TMQ4|A0AAA9TMQ4_BOVIN;E1B9Z2|E1B9Z2_BOVIN;E1BAA0|E1BAA0_BOVIN;E1BK38|E1BK38_BOVIN;E1BMZ9|E1BMZ9_BOVIN;F1MIX6|F1MIX6_BOVIN;G5E6A5|G5E6A5_BOVIN;P02662|CASA1_BOVIN;Q0PH99|Q0PH99_BOVIN	0	95392
C-2.raw	69793	TTGFALVYDSEPAMK	15	95.1	95.1	15	815.394	2	55.154	2.01644e+06	1628.78	-0.8		99 98 100 100 100 100 100 100 100 99 88 74 81 92 97	HCD	TTGFALVYDSEPAMK	A0A3Q1LIB4|A0A3Q1LIB4_BOVIN;A0A3Q1LM54|A0A3Q1LM54_BOVIN;A0A3Q1M7X1|A0A3Q1M7X1_BOVIN;A0AAA9S166|A0AAA9S166_BOVIN;A0AAA9S2J9|A0AAA9S2J9_BOVIN;A0AAA9SJV8|A0AAA9SJV8_BOVIN;A0AAA9SKS7|A0AAA9SKS7_BOVIN;A0AAA9SR54|A0AAA9SR54_BOVIN;A0AAA9T371|A0AAA9T371_BOVIN;A4FV52|VGLU1_BOVIN;A6QQD2|ACTMP_BOVIN;E1BKN0|E1BKN0_BOVIN;F1MKS1|F1MKS1_BOVIN	41006	90588
C-2.raw	27435	EPVL	4	95.1	95.1	4	457.268	1	25.9846	1.887718E7	456.258	4.3		97 88 98 98	HCD	EPVL		7651	36760
C-2.raw	8363	PPYK	4	95	95	4	504.284	1	9.4589	747403	503.274	3.7		99 96 95 91	HCD	PPYK	A0A3Q1LF52|A0A3Q1LF52_BOVIN;A0A3Q1LG90|A0A3Q1LG90_BOVIN;A0A3Q1LHF1|A0A3Q1LHF1_BOVIN;A0A3Q1LHJ4|A0A3Q1LHJ4_BOVIN;A0A3Q1LIB4|A0A3Q1LIB4_BOVIN;A0A3Q1LIQ3|A0A3Q1LIQ3_BOVIN;A0A3Q1LJ47|A0A3Q1LJ47_BOVIN;A0A3Q1LKU3|A0A3Q1LKU3_BOVIN;A0A3Q1LL88|A0A3Q1LL88_BOVIN;A0A3Q1LLX1|A0A3Q1LLX1_BOVIN;A0A3Q1LMZ6|A0A3Q1LMZ6_BOVIN;A0A3Q1LN46|A0A3Q1LN46_BOVIN;A0A3Q1LNE2|A0A3Q1LNE2_BOVIN;A0A3Q1LNR7|A0A3Q1LNR7_BOVIN;A0A3Q1L…	11055	7630
C-2.raw	20732	FPPQ	4	95	95	4	488.252	1	19.5428	832399	487.243	2.5		94 92 99 96	HCD	FPPQ		9976	25558
C-2.raw	126024	DAVALAGVLHDVADFLK	17	95	95	17	585.327	3	94.7298	4147.21	1752.94	9.6		66 58 99 100 100 100 100 100 100 100 100 100 97 98 99 100 100	HCD	DAVALAGVLHDVADFLK	A0A3Q1LS11|A0A3Q1LS11_BOVIN;A0A3Q1LW91|A0A3Q1LW91_BOVIN;A0A3Q1M5W3|A0A3Q1M5W3_BOVIN;A0A3Q1M751|A0A3Q1M751_BOVIN;A0A3Q1MH42|A0A3Q1MH42_BOVIN;A0A3Q1MJE5|A0A3Q1MJE5_BOVIN;A0A3Q1ND94|A0A3Q1ND94_BOVIN;A0AAA9S4A7|A0AAA9S4A7_BOVIN;A0AAA9SJV8|A0AAA9SJV8_BOVIN;A0AAA9SU21|A0AAA9SU21_BOVIN;A0AAA9SY59|A0AAA9SY59_BOVIN;A0AAA9T6Z9|A0AAA9T6Z9_BOVIN;A0AAA9TGW8|A0AAA9TGW8_BOVIN;A0AAA9TZI5|A0AAA9TZI5_BOVIN;A4FV52|…	17879	171673
C-2.raw	156239	K(+42.01)EALAASFGSFADFK	15	95	95	15	815.917	2	115.074		1629.8	9.7	Acetylation (N-term)	54 84 100 100 100 100 99 99 98 98 98 99 99 100 99	HCD	K(+42.01)EALAASFGSFADFK	A0A3Q1M202|A0A3Q1M202_BOVIN;A0A3Q1M4G0|A0A3Q1M4G0_BOVIN;A0A3Q1MCE6|A0A3Q1MCE6_BOVIN;A0A3Q1ME27|A0A3Q1ME27_BOVIN;A0A3Q1MH42|A0A3Q1MH42_BOVIN;A0A3Q1MMU8|A0A3Q1MMU8_BOVIN;A0A3Q1MUB3|A0A3Q1MUB3_BOVIN;A0A3Q1N5T5|A0A3Q1N5T5_BOVIN;A0AAA9S484|A0AAA9S484_BOVIN;A0AAA9SAE1|A0AAA9SAE1_BOVIN;A0AAA9SBQ4|A0AAA9SBQ4_BOVIN;A0AAA9T0L5|A0AAA9T0L5_BOVIN;A0AAA9TKR3|A0AAA9TKR3_BOVIN;E1BHT5|E1BHT5_BOVIN;F1MCL8|F1MCL8_B…	0	218316
C-2.raw	13239	ESPP	4	95	95	4	429.201	1	13.8482	522404	428.191	6		96 91 96 97	HCD	ESPP		5298	14398
C-2.raw	97112	GPFVFVV	7	95	95	7	382.721	2	74.6576		763.427	1.2		97 98 100 99 83 90 100	HCD	GPFVFVV		0	128202
C-2.raw	61539	DSYADGWGVMVSHR	14	95	95	14	527.239	3	48.8919	1.2292892E7	1578.69	4.1		83 80 96 99 99 99 99 100 100 98 99 94 87 97	HCD	DSYADGWGVMVSHR	A0A3Q1LSA8|A0A3Q1LSA8_BOVIN;E1BPC9|E1BPC9_BOVIN	12706	79565
C-2.raw	12473	LPTP	4	95	95	4	427.256	1	11.9462	6015563	426.248	3.2		98 93 98 91	HCD	LPTP		5137	11364
C-2.raw	27952	T(+42.01)VPDFR	6	95	95	6	388.7	2	25.2704		775.386	-0.5	Acetylation (N-term)	95 95 97 98 91 94	HCD	T(+42.01)VPDFR	A0A3Q1LFA6|A0A3Q1LFA6_BOVIN;A0A3Q1LI44|A0A3Q1LI44_BOVIN;A0A3Q1LP51|A0A3Q1LP51_BOVIN;A0A3Q1LSF0|A0A3Q1LSF0_BOVIN;A0A3Q1LUE9|A0A3Q1LUE9_BOVIN;A0A3Q1LWV8|A0A3Q1LWV8_BOVIN;A0A3Q1LXG6|A0A3Q1LXG6_BOVIN;A0A3Q1LZ90|A0A3Q1LZ90_BOVIN;A0A3Q1MIN7|A0A3Q1MIN7_BOVIN;A0A3Q1MKI2|A0A3Q1MKI2_BOVIN;A0A3Q1MN72|A0A3Q1MN72_BOVIN;A0A3Q1MQ22|A0A3Q1MQ22_BOVIN;A0A3Q1MSF6|A0A3Q1MSF6_BOVIN;A0A3Q1MT50|A0A3Q1MT50_BOVIN;A0A3Q1M…	0	35552
C-2.raw	57641	Y(+42.01)LPSGKEW	8	95	95	8	511.248	2	46.4684		1020.49	-9.5	Acetylation (N-term)	97 95 97 95 89 91 97 98	HCD	Y(+42.01)LPSGKEW	A0A3Q1LM54|A0A3Q1LM54_BOVIN;A0A3Q1LNR2|A0A3Q1LNR2_BOVIN;A0A3Q1LQR2|A0A3Q1LQR2_BOVIN;A0A3Q1LQX9|A0A3Q1LQX9_BOVIN;A0A3Q1M2M0|A0A3Q1M2M0_BOVIN;A0A3Q1M7A5|A0A3Q1M7A5_BOVIN;A0A3Q1M7T8|A0A3Q1M7T8_BOVIN;A0A3Q1N4C1|A0A3Q1N4C1_BOVIN;A0A3Q1NN85|A0A3Q1NN85_BOVIN;A0AAA9RZ20|A0AAA9RZ20_BOVIN;A0AAA9S0P0|A0AAA9S0P0_BOVIN;A0AAA9S0R3|A0AAA9S0R3_BOVIN;A0AAA9S4S4|A0AAA9S4S4_BOVIN;A0AAA9SCV2|A0AAA9SCV2_BOVIN;A0AAA9S…	0	74734
C-2.raw	66742	N(+42.01)GPDVDALDLAATK	14	95	95	14	721.367	2	52.9217		1440.71	7.4	Acetylation (N-term)	76 81 99 100 99 99 97 98 98 95 98 98 94 97	HCD	N(+42.01)GPDVDALDLAATK	A0A3Q1LSV6|A0A3Q1LSV6_BOVIN;A0A3Q1LTA5|A0A3Q1LTA5_BOVIN;A0A3Q1LXM2|A0A3Q1LXM2_BOVIN;A0A3Q1LYA4|A0A3Q1LYA4_BOVIN;A0A3Q1M153|A0A3Q1M153_BOVIN;A0A3Q1M2B9|A0A3Q1M2B9_BOVIN;A0A3Q1MSR1|A0A3Q1MSR1_BOVIN;A0A3Q1N7N1|A0A3Q1N7N1_BOVIN;A0A3Q1NE82|A0A3Q1NE82_BOVIN;A0AAA9SEH5|A0AAA9SEH5_BOVIN;A0AAA9SJW0|A0AAA9SJW0_BOVIN;A0AAA9SMI1|A0AAA9SMI1_BOVIN;A0AAA9SMS5|A0AAA9SMS5_BOVIN;A0AAA9T3J6|A0AAA9T3J6_BOVIN;A0AAA9T…	0	86683
C-2.raw	77255	LPLPL	5	95	95	5	552.378	1	61.5966	3.44567e+06	551.368	4.8		83 97 100 98 98	HCD	LPLPL	A0A140T835|A0A140T835_BOVIN;A0A3Q1LLX1|A0A3Q1LLX1_BOVIN;A0A3Q1LM54|A0A3Q1LM54_BOVIN;A0A3Q1LPF6|A0A3Q1LPF6_BOVIN;A0A3Q1LTK5|A0A3Q1LTK5_BOVIN;A0A3Q1LWY2|A0A3Q1LWY2_BOVIN;A0A3Q1LXE5|A0A3Q1LXE5_BOVIN;A0A3Q1LZU4|A0A3Q1LZU4_BOVIN;A0A3Q1M0F7|A0A3Q1M0F7_BOVIN;A0A3Q1M221|A0A3Q1M221_BOVIN;A0A3Q1M2Z8|A0A3Q1M2Z8_BOVIN;A0A3Q1M3Y2|A0A3Q1M3Y2_BOVIN;A0A3Q1M761|A0A3Q1M761_BOVIN;A0A3Q1M7X1|A0A3Q1M7X1_BOVIN;A0A3Q1M…	14875	102623
C-2.raw	53471	Y(+42.01)LPKEW	6	95	95	6	439.227	2	43.5629		876.438	1	Acetylation (N-term)	93 95 95 94 95 97	HCD	Y(+42.01)LPKEW		0	69248
C-2.raw	126405	DAVALAGVLHDVADFLK	17	95	95	17	585.322	3	94.9462		1752.94	2.2		64 57 99 100 100 100 100 100 100 100 100 100 98 98 100 100 100	HCD	DAVALAGVLHDVADFLK	A0A3Q1LS11|A0A3Q1LS11_BOVIN;A0A3Q1LW91|A0A3Q1LW91_BOVIN;A0A3Q1M5W3|A0A3Q1M5W3_BOVIN;A0A3Q1M751|A0A3Q1M751_BOVIN;A0A3Q1MH42|A0A3Q1MH42_BOVIN;A0A3Q1MJE5|A0A3Q1MJE5_BOVIN;A0A3Q1ND94|A0A3Q1ND94_BOVIN;A0AAA9S4A7|A0AAA9S4A7_BOVIN;A0AAA9SFK9|A0AAA9SFK9_BOVIN;A0AAA9SJV8|A0AAA9SJV8_BOVIN;A0AAA9SU21|A0AAA9SU21_BOVIN;A0AAA9SY59|A0AAA9SY59_BOVIN;A0AAA9T6Z9|A0AAA9T6Z9_BOVIN;A0AAA9TGW8|A0AAA9TGW8_BOVIN;A0AAA9T…	0	172187
C-2.raw	53477	LAALVELVWPP	11	94.9	94.9	11	604.359	2	42.8904	1.0889242E7	1206.7	1.2		99 100 100 100 100 100 97 96 85 86 81	HCD	LAALVELVWPP	A0A3Q1MG38|A0A3Q1MG38_BOVIN;A0A3Q1MYD8|A0A3Q1MYD8_BOVIN;A0A3Q1N4J1|A0A3Q1N4J1_BOVIN;A0A452DIZ8|A0A452DIZ8_BOVIN;A0AAA9S0R3|A0AAA9S0R3_BOVIN;A0AAA9S9Q7|A0AAA9S9Q7_BOVIN;A0AAA9SCV2|A0AAA9SCV2_BOVIN;A0AAA9SGU1|A0AAA9SGU1_BOVIN;A0AAA9SIP2|A0AAA9SIP2_BOVIN;A0AAA9SN79|A0AAA9SN79_BOVIN;A0AAA9STF6|A0AAA9STF6_BOVIN;A0AAA9T278|A0AAA9T278_BOVIN;A0AAA9T300|A0AAA9T300_BOVIN;A0AAA9T3F4|A0AAA9T3F4_BOVIN;A0AAA9T…	19832	67951
C-2.raw	17604	LPLQ	4	94.9	94.9	4	470.299	1	18.487	2.40559e+06	469.29	4.6		94 94 99 92	HCD	LPLQ	A0A3Q1LL32|A0A3Q1LL32_BOVIN;A0A3Q1LLB9|A0A3Q1LLB9_BOVIN;A0A3Q1MKM2|A0A3Q1MKM2_BOVIN;A0A3Q1MPG9|A0A3Q1MPG9_BOVIN;A0A452DHZ7|A0A452DHZ7_BOVIN;A0AAA9RYG1|A0AAA9RYG1_BOVIN;A0AAA9S166|A0AAA9S166_BOVIN;A0AAA9T288|A0AAA9T288_BOVIN;A0AAA9T6Z9|A0AAA9T6Z9_BOVIN;A0AAF6DME5|A0AAF6DME5_BOVIN;E1BGT1|E1BGT1_BOVIN;E1BHI7|E1BHI7_BOVIN;E1BIN0|E1BIN0_BOVIN;F1MCY5|F1MCY5_BOVIN;F1MZQ4|F1MZQ4_BOVIN;F1N2G9|F1N2G9_BOVIN…	8655	23429
C-2.raw	59258	T(+42.01)DSKLLEAWWLPP	13	94.9	94.9	13	533.281	3	44.995	1.6520536E8	1596.82	1.3	Acetylation (N-term)	88 97 99 100 100 100 100 100 85 71 96 99 100	HCD	T(+42.01)DSKLLEAWWLPP	A0A3Q1LM54|A0A3Q1LM54_BOVIN;A0A3Q1LZ35|A0A3Q1LZ35_BOVIN;A0A3Q1M2W2|A0A3Q1M2W2_BOVIN;A0A3Q1M3E4|A0A3Q1M3E4_BOVIN;A0A3Q1MHJ3|A0A3Q1MHJ3_BOVIN;A0A3Q1MKM2|A0A3Q1MKM2_BOVIN;A0AAA9RWX3|A0AAA9RWX3_BOVIN;A0AAA9RYG1|A0AAA9RYG1_BOVIN;A0AAA9RYM3|A0AAA9RYM3_BOVIN;A0AAA9S1V7|A0AAA9S1V7_BOVIN;A0AAA9S484|A0AAA9S484_BOVIN;A0AAA9SBQ4|A0AAA9SBQ4_BOVIN;A0AAA9SHT9|A0AAA9SHT9_BOVIN;A0AAA9SZJ6|A0AAA9SZJ6_BOVIN;A0AAA9T…	13063	71976
C-2.raw	82778	FPLLV	5	94.9	94.9	5	588.378	1	65.496	2.5547206E7	587.368	4.6		96 86 98 98 96	HCD	FPLLV	A0A3Q1LYV7|A0A3Q1LYV7_BOVIN;A0A3Q1M8A4|A0A3Q1M8A4_BOVIN;A0AAA9SCA0|A0AAA9SCA0_BOVIN;A0AAA9SW34|A0AAA9SW34_BOVIN;A0AAA9SZ26|A0AAA9SZ26_BOVIN;A0AAA9T9Y7|A0AAA9T9Y7_BOVIN;A0AAA9TGW8|A0AAA9TGW8_BOVIN;A0AAA9TQR4|A0AAA9TQR4_BOVIN;P02666|CASB_BOVIN	18228	109909
C-2.raw	34431	LTSLT	5	94.9	94.9	5	534.316	1	30.0693	1710373	533.306	4.7		93 93 96 96 96	HCD	LTSLT	A0A3Q1LLT0|A0A3Q1LLT0_BOVIN;A0A3Q1LMZ6|A0A3Q1LMZ6_BOVIN;A0A3Q1LSB9|A0A3Q1LSB9_BOVIN;A0A3Q1M458|A0A3Q1M458_BOVIN;A0A3Q1MIL5|A0A3Q1MIL5_BOVIN;A0A3Q1MMY4|A0A3Q1MMY4_BOVIN;A0A3Q1MUR2|A0A3Q1MUR2_BOVIN;A0AAA9SAE1|A0AAA9SAE1_BOVIN;A0AAA9SCT4|A0AAA9SCT4_BOVIN;A0AAA9SGI1|A0AAA9SGI1_BOVIN;A0AAA9SHI3|A0AAA9SHI3_BOVIN;A0AAA9SKR8|A0AAA9SKR8_BOVIN;A0AAA9SP68|A0AAA9SP68_BOVIN;A0AAA9SXP5|A0AAA9SXP5_BOVIN;A0AAA9T…	13160	44471
C-2.raw	64373	A(+42.01)PGALKETGPVTVKPSQTL	19	94.9	94.9	19	968.545	2	50.5885	1.7879512E7	1935.07	3.8	Acetylation (N-term)	98 93 82 95 100 100 100 100 100 94 61 88 100 100 99 99 97 99 99	HCD	A(+42.01)PGALKETGPVTVKPSQTL	A0A3Q1LFZ4|A0A3Q1LFZ4_BOVIN;A0A3Q1LL32|A0A3Q1LL32_BOVIN;A0A3Q1LLB9|A0A3Q1LLB9_BOVIN;A0A3Q1LLT0|A0A3Q1LLT0_BOVIN;A0A3Q1LPF6|A0A3Q1LPF6_BOVIN;A0A3Q1LRM3|A0A3Q1LRM3_BOVIN;A0A3Q1LRZ5|A0A3Q1LRZ5_BOVIN;A0A3Q1LSC1|A0A3Q1LSC1_BOVIN;A0A3Q1LSF6|A0A3Q1LSF6_BOVIN;A0A3Q1LY87|A0A3Q1LY87_BOVIN;A0A3Q1LZR4|A0A3Q1LZR4_BOVIN;A0A3Q1M458|A0A3Q1M458_BOVIN;A0A3Q1M5M7|A0A3Q1M5M7_BOVIN;A0A3Q1M646|A0A3Q1M646_BOVIN;A0A3Q1M…	54148	82428
C-2.raw	74797	A(+42.01)MNENLLRF	9	94.9	94.9	9	575.291	2	58.7798		1148.56	1.8	Acetylation (N-term)	86 89 97 99 96 97 97 96 98	HCD	A(+42.01)MNENLLRF	A0A3Q1MJE5|A0A3Q1MJE5_BOVIN;A0AAA9S3T0|A0AAA9S3T0_BOVIN;E1B9Z2|E1B9Z2_BOVIN;E1BAA0|E1BAA0_BOVIN;E1BK38|E1BK38_BOVIN;E1BMN2|E1BMN2_BOVIN;E1BMZ9|E1BMZ9_BOVIN;P02662|CASA1_BOVIN	0	97171
C-2.raw	37584	PTQLEEQCHV	10	94.9	94.9	10	592.275	2	32.1706		1182.53	1.2		99 99 99 100 100 96 76 97 85 98	HCD	PTQLEEQCHV	A0A3Q1LHJ4|A0A3Q1LHJ4_BOVIN;A0A3Q1LWI0|A0A3Q1LWI0_BOVIN;A0A3Q1LYE8|A0A3Q1LYE8_BOVIN;A0A3Q1LZ35|A0A3Q1LZ35_BOVIN;A0A3Q1M1Y7|A0A3Q1M1Y7_BOVIN;A0A3Q1M2W2|A0A3Q1M2W2_BOVIN;A0A3Q1M2Z8|A0A3Q1M2Z8_BOVIN;A0A3Q1M701|A0A3Q1M701_BOVIN;A0A3Q1MAR1|A0A3Q1MAR1_BOVIN;A0A3Q1MNK0|A0A3Q1MNK0_BOVIN;A0A3Q1MPH9|A0A3Q1MPH9_BOVIN;A0A3Q1MRR8|A0A3Q1MRR8_BOVIN;A0A3Q1MUB3|A0A3Q1MUB3_BOVIN;A0A3Q1N2K8|A0A3Q1N2K8_BOVIN;A0A3Q1N…	0	48773
C-2.raw	81306	K(+42.01)TALGDVYLNDAFGTAHR	18	94.9	94.9	18	664.341	3	63.4982	1.5808163E7	1989.99	5.3	Acetylation (N-term)	64 77 96 100 98 99 100 100 100 100 100 99 98 93 95 96 94 99	HCD	K(+42.01)TALGDVYLNDAFGTAHR	A0A3Q1LIB4|A0A3Q1LIB4_BOVIN;A0A3Q1M0Q6|A0A3Q1M0Q6_BOVIN;A0A3Q1M202|A0A3Q1M202_BOVIN;A0A3Q1M8I2|A0A3Q1M8I2_BOVIN;A0A3Q1MCC9|A0A3Q1MCC9_BOVIN;A0A3Q1MCE6|A0A3Q1MCE6_BOVIN;A0A3Q1MGE6|A0A3Q1MGE6_BOVIN;A0A3Q1MHJ4|A0A3Q1MHJ4_BOVIN;A0A3Q1MMX7|A0A3Q1MMX7_BOVIN;A0A3Q1MY21|A0A3Q1MY21_BOVIN;A0A3Q1ND94|A0A3Q1ND94_BOVIN;A0AAA9S3P4|A0AAA9S3P4_BOVIN;A0AAA9S4S4|A0AAA9S4S4_BOVIN;A0AAA9S594|A0AAA9S594_BOVIN;A0AAA9T…	25349	106228
C-2.raw	25237	VVVLQSGAEAGR	12	94.8	94.8	12	593.335	2	22.9392	1.2703867E7	1184.65	4.2		100 100 100 100 99 97 91 90 93 90 88 90	HCD	VVVLQSGAEAGR	A0A140T835|A0A140T835_BOVIN;A0A3Q1LM12|A0A3Q1LM12_BOVIN;A0A3Q1LNE2|A0A3Q1LNE2_BOVIN;A0A3Q1LPS2|A0A3Q1LPS2_BOVIN;A0A3Q1LQX0|A0A3Q1LQX0_BOVIN;A0A3Q1LTY8|A0A3Q1LTY8_BOVIN;A0A3Q1LUD9|A0A3Q1LUD9_BOVIN;A0A3Q1LVI3|A0A3Q1LVI3_BOVIN;A0A3Q1M0F7|A0A3Q1M0F7_BOVIN;A0A3Q1M1T6|A0A3Q1M1T6_BOVIN;A0A3Q1M1Y7|A0A3Q1M1Y7_BOVIN;A0A3Q1MHH4|A0A3Q1MHH4_BOVIN;A0A3Q1MNK0|A0A3Q1MNK0_BOVIN;A0A3Q1MQC6|A0A3Q1MQC6_BOVIN;A0A3Q1M…	18870	31249
C-2.raw	151544	K(+42.01)EALLASVTESLKWDDVALVGFGTFAVK	28	94.8	94.8	28	1012.89	3	113.175	1.0085945E7	3035.62	3.7	Acetylation (N-term)	58 72 76 100 100 100 100 100 99 99 82 87 98 96 99 100 100 100 100 100 100 100 98 98 99 98 99 100	HCD	K(+42.01)EALLASVTESLKWDDVALVGFGTFAVK	A0A3Q1LIB4|A0A3Q1LIB4_BOVIN;A0A3Q1LN46|A0A3Q1LN46_BOVIN;A0A3Q1LQX0|A0A3Q1LQX0_BOVIN;A0A3Q1LRR9|A0A3Q1LRR9_BOVIN;A0A3Q1LS63|A0A3Q1LS63_BOVIN;A0A3Q1LSX9|FMNL2_BOVIN;A0A3Q1LT95|A0A3Q1LT95_BOVIN;A0A3Q1LVI3|A0A3Q1LVI3_BOVIN;A0A3Q1LW65|A0A3Q1LW65_BOVIN;A0A3Q1LWI0|A0A3Q1LWI0_BOVIN;A0A3Q1M0Q6|A0A3Q1M0Q6_BOVIN;A0A3Q1M2B2|A0A3Q1M2B2_BOVIN;A0A3Q1M8I2|A0A3Q1M8I2_BOVIN;A0A3Q1M9W3|A0A3Q1M9W3_BOVIN;A0A3Q1MAR1|A…	57180	214603
C-2.raw	151544	K(+42.01)EALLASVTESLKWDDVALVGFGTFAVK	28	94.8	94.8	28	1012.88	3	111.934	7.0966e+06	3035.62	3.7	Acetylation (N-term)	58 72 76 100 100 100 100 100 99 99 82 87 98 96 99 100 100 100 100 100 100 100 98 98 99 98 99 100	HCD	K(+42.01)EALLASVTESLKWDDVALVGFGTFAVK	A0A3Q1LIB4|A0A3Q1LIB4_BOVIN;A0A3Q1LN46|A0A3Q1LN46_BOVIN;A0A3Q1LQX0|A0A3Q1LQX0_BOVIN;A0A3Q1LRR9|A0A3Q1LRR9_BOVIN;A0A3Q1LS63|A0A3Q1LS63_BOVIN;A0A3Q1LSX9|FMNL2_BOVIN;A0A3Q1LT95|A0A3Q1LT95_BOVIN;A0A3Q1LVI3|A0A3Q1LVI3_BOVIN;A0A3Q1LW65|A0A3Q1LW65_BOVIN;A0A3Q1LWI0|A0A3Q1LWI0_BOVIN;A0A3Q1M0Q6|A0A3Q1M0Q6_BOVIN;A0A3Q1M2B2|A0A3Q1M2B2_BOVIN;A0A3Q1M8I2|A0A3Q1M8I2_BOVIN;A0A3Q1M9W3|A0A3Q1M9W3_BOVIN;A0A3Q1MAR1|A…	57179	212114
C-2.raw	19207	LPLQ	4	94.8	94.8	4	470.299	1	18.487	2.40559e+06	469.29	4.6		94 94 99 93	HCD	LPLQ	A0A3Q1LL32|A0A3Q1LL32_BOVIN;A0A3Q1LLB9|A0A3Q1LLB9_BOVIN;A0A452DJ45|A0A452DJ45_BOVIN;A0AAA9S451|A0AAA9S451_BOVIN;A6QQ94|DMTA2_BOVIN;E1BHI7|E1BHI7_BOVIN;E1BIN0|E1BIN0_BOVIN;E1BPU6|E1BPU6_BOVIN;F1MCY5|F1MCY5_BOVIN;F1MZQ4|F1MZQ4_BOVIN	8655	23435
C-2.raw	56489	K(+42.01)YSL	4	94.8	94.8	4	552.304	1	47.1921	6.313e+06	551.295	2.7	Acetylation (N-term)	85 97 100 98	HCD	K(+42.01)YSL	A0A3Q1LFZ4|A0A3Q1LFZ4_BOVIN;A0A3Q1N3I9|A0A3Q1N3I9_BOVIN;A0AAA9SGU1|A0AAA9SGU1_BOVIN;A0AAA9T300|A0AAA9T300_BOVIN;A0AAA9T6Z9|A0AAA9T6Z9_BOVIN;A0AAA9TCV3|A0AAA9TCV3_BOVIN;A0AAA9TP80|A0AAA9TP80_BOVIN;A0AAA9TPF4|A0AAA9TPF4_BOVIN;E1BGT1|E1BGT1_BOVIN;G3N0V0|G3N0V0_BOVIN	14865	76275
C-2.raw	10100	LPTP	4	94.8	94.8	4	427.256	1	11.9462	6015563	426.248	3.2		99 94 95 90	HCD	LPTP		5137	11345
C-2.raw	75313	QPVLGPVRGPFP	12	94.8	94.8	12	632.362	2	59.1389		1262.71	-3.8		90 93 100 100 100 99 99 95 80 89 94 99	HCD	QPVLGPVRGPFP	A0A3Q1LM54|A0A3Q1LM54_BOVIN;A0AAA9SAG2|A0AAA9SAG2_BOVIN;A0AAA9SY59|A0AAA9SY59_BOVIN;A0AAA9T9Y7|A0AAA9T9Y7_BOVIN;A0AAA9TK71|A0AAA9TK71_BOVIN;F1MI56|F1MI56_BOVIN;P02666|CASB_BOVIN	0	97895
C-2.raw	43808	LLLLESR	7	94.8	94.8	7	422.27	2	36.5414	2.833e+06	842.523	4.4		73 95 100 100 99 98 99	HCD	LLLLESR	A0A3Q1LVP0|A0A3Q1LVP0_BOVIN;A0A3Q1M7X1|A0A3Q1M7X1_BOVIN;A0AAA9RTI8|A0AAA9RTI8_BOVIN;A0AAA9STC2|A0AAA9STC2_BOVIN;A0AAA9TB08|A0AAA9TB08_BOVIN;A0AAA9TFC9|A0AAA9TFC9_BOVIN;E1BCW1|E1BCW1_BOVIN;E1BHT5|E1BHT5_BOVIN;E1BKN0|E1BKN0_BOVIN;F1MD96|F1MD96_BOVIN;F1MRI4|F1MRI4_BOVIN;G5E5L9|G5E5L9_BOVIN	4736	56719
C-2.raw	80053	FPEVF	5	94.8	94.8	5	638.321	1	61.8903	2.62119e+06	637.311	4.4		97 80 97 100 100	HCD	FPEVF	A0A3Q1MJE5|A0A3Q1MJE5_BOVIN;P02662|CASA1_BOVIN	22943	103190
C-2.raw	12706	LPTP	4	94.8	94.8	4	427.256	1	11.9462	6015563	426.248	3.2		97 92 97 93	HCD	LPTP		5137	11366
C-2.raw	18660	LPLQ	4	94.8	94.8	4	470.299	1	18.487	2.40559e+06	469.29	4.6		94 94 99 92	HCD	LPLQ	A0A3Q1LL32|A0A3Q1LL32_BOVIN;A0A3Q1LLB9|A0A3Q1LLB9_BOVIN;A0A3Q1MKM2|A0A3Q1MKM2_BOVIN;A0A3Q1MPG9|A0A3Q1MPG9_BOVIN;A0A452DHZ7|A0A452DHZ7_BOVIN;A0AAA9RYG1|A0AAA9RYG1_BOVIN;A0AAA9S166|A0AAA9S166_BOVIN;A0AAA9T288|A0AAA9T288_BOVIN;A0AAA9T6Z9|A0AAA9T6Z9_BOVIN;A0AAF6DME5|A0AAF6DME5_BOVIN;E1BGT1|E1BGT1_BOVIN;E1BHI7|E1BHI7_BOVIN;E1BIN0|E1BIN0_BOVIN;F1MCY5|F1MCY5_BOVIN;F1MZQ4|F1MZQ4_BOVIN;F1N2G9|F1N2G9_BOVIN…	8655	23432
C-2.raw	48263	KSYAASSYLSLTSTDWKSKG	20	94.8	94.8	20	727.37	3	39.9181	1908744	2179.08	3.9		89 90 100 100 98 84 87 98 100 100 100 100 100 98 97 98 98 93 79 88	HCD	KSYAASSYLSLTSTDWKSKG	A0A3Q1LNE2|A0A3Q1LNE2_BOVIN;A0A3Q1LPA8|A0A3Q1LPA8_BOVIN;A0A3Q1LTY8|A0A3Q1LTY8_BOVIN;A0A3Q1LXM2|A0A3Q1LXM2_BOVIN;A0A3Q1M4Z1|A0A3Q1M4Z1_BOVIN;A0A3Q1MQC6|A0A3Q1MQC6_BOVIN;A0A3Q1NNA8|A0A3Q1NNA8_BOVIN;A0AAA9S484|A0AAA9S484_BOVIN;A0AAA9SAB9|A0AAA9SAB9_BOVIN;A0AAA9SBQ4|A0AAA9SBQ4_BOVIN;A0AAA9SDU2|A0AAA9SDU2_BOVIN;A0AAA9SF39|A0AAA9SF39_BOVIN;A0AAA9SZG1|A0AAA9SZG1_BOVIN;A0AAA9T0L5|A0AAA9T0L5_BOVIN;A0AAA9T…	32387	62424
C-2.raw	43324	LPQGVLN	7	94.8	94.8	7	740.434	1	35.3659	1.3880818E7	739.423	5.3		100 98 96 79 92 100 99	HCD	LPQGVLN	A0A3Q1LLX1|A0A3Q1LLX1_BOVIN;A0A3Q1LM54|A0A3Q1LM54_BOVIN;A0A3Q1LTZ2|A0A3Q1LTZ2_BOVIN;A0A3Q1LZ90|A0A3Q1LZ90_BOVIN;A0A3Q1M0P2|A0A3Q1M0P2_BOVIN;A0A3Q1MBT8|A0A3Q1MBT8_BOVIN;A0A3Q1MKW0|A0A3Q1MKW0_BOVIN;A0A3Q1MM84|A0A3Q1MM84_BOVIN;A0A3Q1MSR1|A0A3Q1MSR1_BOVIN;A0A3Q1NE82|A0A3Q1NE82_BOVIN;A0AAA9S0R3|A0AAA9S0R3_BOVIN;A0AAA9S9Q7|A0AAA9S9Q7_BOVIN;A0AAA9SAE1|A0AAA9SAE1_BOVIN;A0AAA9SCC0|A0AAA9SCC0_BOVIN;A0AAA9S…	33815	54471
C-2.raw	12456	LPTP	4	94.8	94.8	4	427.256	1	11.9462	6015563	426.248	3.2		98 93 98 91	HCD	LPTP		5137	11363
C-2.raw	18028	LPLQ	4	94.8	94.8	4	470.299	1	18.487	2.40559e+06	469.29	4.6		95 94 99 92	HCD	LPLQ	A0A3Q1LL32|A0A3Q1LL32_BOVIN;A0A3Q1LLB9|A0A3Q1LLB9_BOVIN;A0A452DJ45|A0A452DJ45_BOVIN;A0AAA9S451|A0AAA9S451_BOVIN;A6QQ94|DMTA2_BOVIN;E1BHI7|E1BHI7_BOVIN;E1BIN0|E1BIN0_BOVIN;E1BPU6|E1BPU6_BOVIN;F1MCY5|F1MCY5_BOVIN;F1MZQ4|F1MZQ4_BOVIN	8655	23430
C-2.raw	85079	RLNENLLRF	9	94.8	94.8	9	587.835	2	65.1408	3.1924832E7	1173.66	-5.4		85 93 93 97 93 97 99 98 97	HCD	RLNENLLRF	A0A3Q1MJE5|A0A3Q1MJE5_BOVIN;A0A452DJ43|A0A452DJ43_BOVIN;A0AAA9SDM7|A0AAA9SDM7_BOVIN;A0AAA9T3F4|A0AAA9T3F4_BOVIN;E1B9Z2|E1B9Z2_BOVIN;E1BAA0|E1BAA0_BOVIN;E1BJF9|E1BJF9_BOVIN;E1BK38|E1BK38_BOVIN;E1BMZ9|E1BMZ9_BOVIN;F1MBJ4|F1MBJ4_BOVIN;F1MIX6|F1MIX6_BOVIN;F1MYZ4|F1MYZ4_BOVIN;P02662|CASA1_BOVIN;P35541|SAA_BOVIN;Q0PH99|Q0PH99_BOVIN	18155	109284
C-2.raw	15166	A(+42.01)PHLKE	6	94.8	94.8	6	368.704	2	15.9773	914484	735.391	3.5	Acetylation (N-term)	83 86 100 100 100 100	HCD	A(+42.01)PHLKE	A0A3Q1NCG2|A0A3Q1NCG2_BOVIN;A0A3S5ZPK1|A0A3S5ZPK1_BOVIN;A0AAA9T2N5|A0AAA9T2N5_BOVIN;A0AAA9T9G0|A0AAA9T9G0_BOVIN;E1B9A2|E1B9A2_BOVIN;E1BNS3|E1BNS3_BOVIN;E1BPV9|E1BPV9_BOVIN;F1MPW8|F1MPW8_BOVIN;F1N290|F1N290_BOVIN;G3N2D1|G3N2D1_BOVIN;O02754|CEBPA_BOVIN	1171	18385
C-2.raw	152787	KKLLAASFGSFADFK	15	94.8	94.8	15	815.462	2	112.715		1628.89	9.8		82 82 94 100 100 99 99 99 96 96 94 94 96 98 92	HCD	KKLLAASFGSFADFK	A0A3Q1LQX0|A0A3Q1LQX0_BOVIN;A0A3Q1LS11|A0A3Q1LS11_BOVIN;A0A3Q1LSX9|FMNL2_BOVIN;A0A3Q1LVI3|A0A3Q1LVI3_BOVIN;A0A3Q1M2W2|A0A3Q1M2W2_BOVIN;A0A3Q1M3E4|A0A3Q1M3E4_BOVIN;A0A3Q1MCX8|A0A3Q1MCX8_BOVIN;A0A3Q1ME27|A0A3Q1ME27_BOVIN;A0A3Q1ME49|A0A3Q1ME49_BOVIN;A0A3Q1MLC5|A0A3Q1MLC5_BOVIN;A0A3Q1MMU8|A0A3Q1MMU8_BOVIN;A0A3Q1MUB3|A0A3Q1MUB3_BOVIN;A0A3Q1N2K8|A0A3Q1N2K8_BOVIN;A0A3Q1NIX3|A0A3Q1NIX3_BOVIN;A0AAA9S8K3|A…	0	213677
C-2.raw	27389	EPVL	4	94.7	94.7	4	457.268	1	25.9846	1.887718E7	456.258	4.3		97 88 97 96	HCD	EPVL		7651	36759
C-2.raw	38434	LAHNELSGR	9	94.7	94.7	9	498.766	2	32.7688		995.515	2.6		100 100 100 99 99 98 96 73 87	HCD	LAHNELSGR	A0A3Q1LRF8|A0A3Q1LRF8_BOVIN;A0A3Q1MPG9|A0A3Q1MPG9_BOVIN;A0AAA9S3H0|A0AAA9S3H0_BOVIN;A0AAA9SNC8|A0AAA9SNC8_BOVIN;A0AAA9SY77|A0AAA9SY77_BOVIN;A0AAA9TA30|A0AAA9TA30_BOVIN;E1BFC1|E1BFC1_BOVIN;E1BHC8|E1BHC8_BOVIN;E1BLI8|E1BLI8_BOVIN;Q3SYU0|Q3SYU0_BOVIN	0	49756
C-2.raw	61562	ESDSGKTTMPLW	12	94.7	94.7	12	676.317	2	51.0619	1.00631768E8	1350.61	4.8		74 78 100 100 95 94 98 100 100 100 100 100	HCD	ESDSGKTTMPLW	A0A3Q1LHJ4|A0A3Q1LHJ4_BOVIN;A0A3Q1M4X4|A0A3Q1M4X4_BOVIN;A0A3Q1MB82|A0A3Q1MB82_BOVIN;A0A3Q1MBV7|A0A3Q1MBV7_BOVIN;A0A3Q1MHX5|A0A3Q1MHX5_BOVIN;A0A3Q1MJE5|A0A3Q1MJE5_BOVIN;A0A3Q1N184|A0A3Q1N184_BOVIN;A0AAA9SXG9|A0AAA9SXG9_BOVIN;A0AAA9TAX9|A0AAA9TAX9_BOVIN;A0AAA9THB0|A0AAA9THB0_BOVIN;E1B914|E1B914_BOVIN;O02754|CEBPA_BOVIN;P02662|CASA1_BOVIN;Q76LV1|HS90B_BOVIN;V9VGN8|V9VGN8_BOVIN;V9VJQ3|V9VJQ3_BOVIN	26785	83372
C-2.raw	22789	KELVGLNHGHK	11	94.7	94.7	11	616.351	2	21.3966	1.28909e+06	1230.68	2.8		84 97 100 100 100 99 98 82 86 97 99	HCD	KELVGLNHGHK	A0A3Q1LM54|A0A3Q1LM54_BOVIN;A0A3Q1LN46|A0A3Q1LN46_BOVIN;A0A3Q1M7A5|A0A3Q1M7A5_BOVIN;A0A3Q1M8Y2|A0A3Q1M8Y2_BOVIN;A0A3Q1M9W3|A0A3Q1M9W3_BOVIN;A0AAA9S4S4|A0AAA9S4S4_BOVIN;A0AAA9T258|A0AAA9T258_BOVIN;A0AAA9T4N3|A0AAA9T4N3_BOVIN;A0AAA9TQ14|A0AAA9TQ14_BOVIN;A0AAA9TST4|A0AAA9TST4_BOVIN;F1MJN1|F1MJN1_BOVIN;F1MJN7|F1MJN7_BOVIN;F1MR87|F1MR87_BOVIN;F1N415|F1N415_BOVIN;Q29RN9|Q29RN9_BOVIN;Q2KJE5|G3PT_BOVIN	20968	29141
C-2.raw	12495	EETKENERFTVR	12	94.7	94.7	12	385.197	4	13.8482	8634468	1536.75	4.2		88 87 99 100 99 95 94 91 94 94 97 98	HCD	EETKENERFTVR	A0A3Q1M2B2|A0A3Q1M2B2_BOVIN;A0A3Q1MHV6|A0A3Q1MHV6_BOVIN;A0AAA9SY59|A0AAA9SY59_BOVIN;A0AAA9T3F4|A0AAA9T3F4_BOVIN;F1MI56|F1MI56_BOVIN;F1MNI8|F1MNI8_BOVIN	2170	14377
C-2.raw	28873	YPSY	4	94.7	94.7	4	529.232	1	25.8029	662172	528.222	4.7		96 86 98 99	HCD	YPSY		12805	36416
C-2.raw	48921	LSAMLYEETR	10	94.7	94.7	10	606.803	2	36.9188	3.9387112E7	1211.59	4.6		99 100 100 100 99 97 85 82 94 90	HCD	LSAMLYEETR	E1BPV9|E1BPV9_BOVIN	19987	57361
C-2.raw	80413	TMPLW	5	94.7	94.7	5	647.325	1	61.2012	2.310637E7	646.315	4.8		90 85 99 100 99	HCD	TMPLW	A0A3Q1MJE5|A0A3Q1MJE5_BOVIN;A0AAA9TG43|A0AAA9TG43_BOVIN;P02662|CASA1_BOVIN	23971	101873
C-2.raw	29805	PTELQEEEEE	10	94.7	94.7	10	616.762	2	26.6294	3.45932e+06	1231.51	-0.4		94 76 91 98 93 97 99 100 100 100	HCD	PTELQEEEEE	A0A3Q1LFZ4|A0A3Q1LFZ4_BOVIN;A0A3Q1LHF1|A0A3Q1LHF1_BOVIN;A0A3Q1LHJ4|A0A3Q1LHJ4_BOVIN;A0A3Q1LL88|A0A3Q1LL88_BOVIN;A0A3Q1LM12|A0A3Q1LM12_BOVIN;A0A3Q1LM54|A0A3Q1LM54_BOVIN;A0A3Q1LNR7|A0A3Q1LNR7_BOVIN;A0A3Q1LPA1|A0A3Q1LPA1_BOVIN;A0A3Q1LQX0|A0A3Q1LQX0_BOVIN;A0A3Q1LRF8|A0A3Q1LRF8_BOVIN;A0A3Q1LRZ5|A0A3Q1LRZ5_BOVIN;A0A3Q1LS11|A0A3Q1LS11_BOVIN;A0A3Q1LS91|A0A3Q1LS91_BOVIN;A0A3Q1LTZ2|A0A3Q1LTZ2_BOVIN;A0A3Q1L…	20991	37829
C-2.raw	79953	A(+42.01)APLTQPSSVSTRGQRVSLT	20	94.7	94.7	20	1049.57	2	61.291	4.390168E8	2097.12	0.4	Acetylation (N-term)	73 81 95 99 100 100 100 100 100 100 100 89 80 93 93 96 98 99 99 100	HCD	A(+42.01)APLTQPSSVSTRGQRVSLT	A0A3Q1LFA6|A0A3Q1LFA6_BOVIN;A0A3Q1LI44|A0A3Q1LI44_BOVIN;A0A3Q1LIU1|A0A3Q1LIU1_BOVIN;A0A3Q1LLT0|A0A3Q1LLT0_BOVIN;A0A3Q1LLX1|A0A3Q1LLX1_BOVIN;A0A3Q1LQX0|A0A3Q1LQX0_BOVIN;A0A3Q1LSF0|A0A3Q1LSF0_BOVIN;A0A3Q1LSX9|FMNL2_BOVIN;A0A3Q1LTZ2|A0A3Q1LTZ2_BOVIN;A0A3Q1LU21|A0A3Q1LU21_BOVIN;A0A3Q1LUE9|A0A3Q1LUE9_BOVIN;A0A3Q1LVI3|A0A3Q1LVI3_BOVIN;A0A3Q1LWV1|A0A3Q1LWV1_BOVIN;A0A3Q1LWV8|A0A3Q1LWV8_BOVIN;A0A3Q1LXM2|A…	58900	102091
C-2.raw	59418	K(+42.01)SYSL	5	94.7	94.7	5	639.334	1	48.1003	1.30314e+06	638.327	-1.5	Acetylation (N-term)	81 95 99 100 99	HCD	K(+42.01)SYSL		23113	78135
C-2.raw	17356	EESFKRL	7	94.7	94.7	7	454.747	2	17.4457	869825	907.476	4.2		99 99 96 96 97 83 93	HCD	EESFKRL	A0A3Q1MS88|A0A3Q1MS88_BOVIN;A0A3Q1MU40|A0A3Q1MU40_BOVIN;A0AAA9S4S4|A0AAA9S4S4_BOVIN	7479	21528
C-2.raw	68743	A(+42.01)LENLLRF	8	94.7	94.7	8	509.292	2	54.3495		1016.57	4.6	Acetylation (N-term)	90 89 99 95 97 97 96 94	HCD	A(+42.01)LENLLRF	A0A3Q1LNE2|A0A3Q1LNE2_BOVIN;A0A3Q1LPA1|A0A3Q1LPA1_BOVIN;A0A3Q1LTZ2|A0A3Q1LTZ2_BOVIN;A0A3Q1M2B2|A0A3Q1M2B2_BOVIN;A0A3Q1MBT8|A0A3Q1MBT8_BOVIN;A0A3Q1ME27|A0A3Q1ME27_BOVIN;A0A3Q1MHV6|A0A3Q1MHV6_BOVIN;A0A3Q1MJE5|A0A3Q1MJE5_BOVIN;A0A3Q1MKR0|A0A3Q1MKR0_BOVIN;A0A3Q1MQC6|A0A3Q1MQC6_BOVIN;A0A3Q1MR53|A0A3Q1MR53_BOVIN;A0A3Q1NE82|A0A3Q1NE82_BOVIN;A0A3Q1NGX7|A0A3Q1NGX7_BOVIN;A0A452DJ45|A0A452DJ45_BOVIN;A0AAA9S…	0	89255
C-2.raw	84310	PFLLP	5	94.7	94.7	5	586.363	1	63.9366	5.741032E7	585.353	5		93 96 96 97 91	HCD	PFLLP	A0A3Q1LN46|A0A3Q1LN46_BOVIN;A0A3Q1M751|A0A3Q1M751_BOVIN;A0A3Q1M9W3|A0A3Q1M9W3_BOVIN;A0A3Q1NCG2|A0A3Q1NCG2_BOVIN;A0AAA9S4A2|A0AAA9S4A2_BOVIN;E1BK38|E1BK38_BOVIN;F1MC27|F1MC27_BOVIN;F1N290|F1N290_BOVIN;G3X7U0|G3X7U0_BOVIN	18001	107056
C-2.raw	135063	VSDEVRDVVAEATGLFLTDLNMKV	24	94.7	94.7	24	874.459	3	100.056	1652148	2620.34	5.3		74 73 100 100 100 100 100 100 100 100 100 100 100 100 100 100 100 100 100 99 99 59 73 97	HCD	VSDEVRDVVAEATGLFLTDLNMKV	A0A3Q1LIU1|A0A3Q1LIU1_BOVIN;A0A3Q1LWM4|A0A3Q1LWM4_BOVIN;A0A3Q1MA38|A0A3Q1MA38_BOVIN;A0A3Q1MKK3|A0A3Q1MKK3_BOVIN;A0A3Q1N0T8|A0A3Q1N0T8_BOVIN;A0A3Q1N2K8|A0A3Q1N2K8_BOVIN;A0A3Q1N9N7|A0A3Q1N9N7_BOVIN;A0AAA9RT42|A0AAA9RT42_BOVIN;A0AAA9RYM3|A0AAA9RYM3_BOVIN;A0AAA9S490|A0AAA9S490_BOVIN;A0AAA9SVQ8|A0AAA9SVQ8_BOVIN;A0AAA9T5J0|A0AAA9T5J0_BOVIN;A0AAA9TJR2|A0AAA9TJR2_BOVIN;E1BKN0|E1BKN0_BOVIN;E1BMN2|E1BMN2_B…	46279	184863
C-2.raw	80209	PFPLL	5	94.7	94.7	5	586.363	1	63.9366	5.741032E7	585.353	5		95 96 95 92 96	HCD	PFPLL	A0A3Q1LN46|A0A3Q1LN46_BOVIN;A0A3Q1M1G7|A0A3Q1M1G7_BOVIN;A0A3Q1M751|A0A3Q1M751_BOVIN;A0A3Q1M9W3|A0A3Q1M9W3_BOVIN;A0A3Q1MS88|A0A3Q1MS88_BOVIN;A0A3Q1MU40|A0A3Q1MU40_BOVIN;A0A3Q1NCG2|A0A3Q1NCG2_BOVIN;A0A3Q1ND94|A0A3Q1ND94_BOVIN;A0AAA9RXM5|A0AAA9RXM5_BOVIN;A0AAA9S4A2|A0AAA9S4A2_BOVIN;A0AAA9SCA0|A0AAA9SCA0_BOVIN;A0AAA9SW34|A0AAA9SW34_BOVIN;A0AAA9T9Y7|A0AAA9T9Y7_BOVIN;E1AXU0|E1AXU0_BOVIN;E1BK38|E1BK38_B…	18001	107040
C-2.raw	58417	LPGSEDSGKTTM(+15.99)PLW	15	94.6	94.6	15	817.897	2	46.8675	5.9293024E8	1633.77	7.9	Oxidation (M)	91 87 86 97 100 100 100 98 85 88 91 98 99 100 100	HCD	LPGSEDSGKTTM(+15.99)PLW	A0A3Q1LHJ4|A0A3Q1LHJ4_BOVIN;A0A3Q1MHJ3|A0A3Q1MHJ3_BOVIN;A0A3Q1MIJ1|A0A3Q1MIJ1_BOVIN;A0A3Q1MJE5|A0A3Q1MJE5_BOVIN;A0A3Q1MVW7|A0A3Q1MVW7_BOVIN;A0A3Q8ABR9|A0A3Q8ABR9_BOVIN;A0A452DJ45|A0A452DJ45_BOVIN;A0AAA9RWX3|A0AAA9RWX3_BOVIN;A0AAA9S451|A0AAA9S451_BOVIN;A0AAA9SAE1|A0AAA9SAE1_BOVIN;A0AAA9SR54|A0AAA9SR54_BOVIN;A0AAA9SV08|A0AAA9SV08_BOVIN;A0AAA9SY59|A0AAA9SY59_BOVIN;A0AAA9TG43|A0AAA9TG43_BOVIN;A0AAA9T…	41406	75524
C-2.raw	60709	YPFP	4	94.6	94.6	4	523.257	1	46.5541	3.5415716E7	522.248	4.4		91 90 99 99	HCD	YPFP		12361	74927
C-2.raw	24982	G(+42.01)GSPDFR	7	94.6	94.6	7	389.184	2	23.1345		776.345	9.5	Acetylation (N-term)	96 94 98 94 96 89 95	HCD	G(+42.01)GSPDFR	A0A3Q1LG90|A0A3Q1LG90_BOVIN;A0A3Q1MKX7|A0A3Q1MKX7_BOVIN;A0A3Q1MYK9|A0A3Q1MYK9_BOVIN	0	31586
C-2.raw	45933	P(+42.01)AQLKESGPSLVKPSQ	16	94.6	94.6	16	854.471	2	37.9097	4.2070664E7	1706.92	3.9	Acetylation (N-term)	63 63 97 100 100 100 100 100 98 96 97 100 100 100 100 100	HCD	P(+42.01)AQLKESGPSLVKPSQ	A0A3Q1LFZ4|A0A3Q1LFZ4_BOVIN;A0A3Q1LG90|A0A3Q1LG90_BOVIN;A0A3Q1LHF1|A0A3Q1LHF1_BOVIN;A0A3Q1LLT0|A0A3Q1LLT0_BOVIN;A0A3Q1LLU2|A0A3Q1LLU2_BOVIN;A0A3Q1LPA1|A0A3Q1LPA1_BOVIN;A0A3Q1LRR9|A0A3Q1LRR9_BOVIN;A0A3Q1LS11|A0A3Q1LS11_BOVIN;A0A3Q1LSF6|A0A3Q1LSF6_BOVIN;A0A3Q1LT95|A0A3Q1LT95_BOVIN;A0A3Q1LTR7|A0A3Q1LTR7_BOVIN;A0A3Q1LZR4|A0A3Q1LZR4_BOVIN;A0A3Q1M0Q6|A0A3Q1M0Q6_BOVIN;A0A3Q1M2B2|A0A3Q1M2B2_BOVIN;A0A3Q1M…	44857	58989
C-2.raw	55723	PFPL	4	94.6	94.6	4	473.278	1	47.4823	3.151269E7	472.269	5.2		89 91 99 100	HCD	PFPL		8856	76842
C-2.raw	12927	LPTP	4	94.6	94.6	4	427.256	1	11.9462	6015563	426.248	3.2		96 91 97 95	HCD	LPTP		5137	11367
C-2.raw	85485	PFLLP	5	94.6	94.6	5	586.363	1	63.9366	5.741032E7	585.353	5		91 94 93 96 98	HCD	PFLLP	A0A3Q1LN46|A0A3Q1LN46_BOVIN;A0A3Q1M751|A0A3Q1M751_BOVIN;A0A3Q1M9W3|A0A3Q1M9W3_BOVIN;A0A3Q1NCG2|A0A3Q1NCG2_BOVIN;A0AAA9S4A2|A0AAA9S4A2_BOVIN;E1BK38|E1BK38_BOVIN;F1MC27|F1MC27_BOVIN;F1N290|F1N290_BOVIN;G3X7U0|G3X7U0_BOVIN	18001	107060
C-2.raw	60247	SLVGAHSTEEFVATLK	16	94.6	94.6	16	563.636	3	48.2744	918049	1687.88	5.3		79 87 99 97 97 98 99 94 96 97 92 96 95 94 95 98	HCD	SLVGAHSTEEFVATLK	A0A3Q1LPT1|A0A3Q1LPT1_BOVIN;A0A3Q1LTZ2|A0A3Q1LTZ2_BOVIN;A0A3Q1M8V6|A0A3Q1M8V6_BOVIN;A0A3Q1MBT8|A0A3Q1MBT8_BOVIN;A0A3Q1MHJ3|A0A3Q1MHJ3_BOVIN;A0A3Q1MN44|A0A3Q1MN44_BOVIN;A0AAA9RWX3|A0AAA9RWX3_BOVIN;A0AAA9S834|A0AAA9S834_BOVIN;A0AAA9TQX7|A0AAA9TQX7_BOVIN;A4FUE7|ZC21A_BOVIN;E1BBV1|E1BBV1_BOVIN;E1BJ47|E1BJ47_BOVIN;F1MDR1|F1MDR1_BOVIN;F1N3U7|F1N3U7_BOVIN;F6QND5|F6QND5_BOVIN;P02672|FIBA_BOVIN	15875	78461
C-2.raw	17715	A(+42.01)PGGP	5	94.6	94.6	5	440.216	1	17.7536	72393.3	439.207	5.8	Acetylation (N-term)	97 95 95 94 92	HCD	A(+42.01)PGGP	A0A3Q1LHF1|A0A3Q1LHF1_BOVIN;A0A3Q1LIK1|A0A3Q1LIK1_BOVIN;A0A3Q1LL88|A0A3Q1LL88_BOVIN;A0A3Q1LTZ2|A0A3Q1LTZ2_BOVIN;A0A3Q1MAZ0|A0A3Q1MAZ0_BOVIN;A0A3Q1MBT8|A0A3Q1MBT8_BOVIN;A0A3Q1MHJ4|A0A3Q1MHJ4_BOVIN;A0A3Q1MK05|A0A3Q1MK05_BOVIN;A0A3Q1MKC6|A0A3Q1MKC6_BOVIN;A0A3Q1MPI7|A0A3Q1MPI7_BOVIN;A0A3Q1N465|A0A3Q1N465_BOVIN;A0A3Q1N716|A0A3Q1N716_BOVIN;A0AAA9RZ74|A0AAA9RZ74_BOVIN;A0AAA9S424|A0AAA9S424_BOVIN;A0AAA9S…	6169	22023
C-2.raw	83017	RLNENLLFR	9	94.6	94.6	9	587.835	2	65.1408	3.1924832E7	1173.66	-5.4		95 97 94 96 89 96 99 96 88	HCD	RLNENLLFR	A0A3Q1MJE5|A0A3Q1MJE5_BOVIN;F1MIX6|F1MIX6_BOVIN;P02662|CASA1_BOVIN;Q0PH99|Q0PH99_BOVIN	18155	109282
C-2.raw	85796	DSGASFNDTFVHVTDLSGR	19	94.5	94.5	19	675.643	3	66.4926	145190	2023.92	-8.3		63 72 93 100 100 100 100 100 100 100 100 100 100 99 97 97 92 88 95	HCD	DSGASFNDTFVHVTDLSGR	A0A3Q1LK71|A0A3Q1LK71_BOVIN;A0A3Q1LL32|A0A3Q1LL32_BOVIN;A0A3Q1LLB9|A0A3Q1LLB9_BOVIN;A0A3Q1LNR2|A0A3Q1LNR2_BOVIN;A0A3Q1MAT8|A0A3Q1MAT8_BOVIN;A0A3Q1MMX7|A0A3Q1MMX7_BOVIN;A0A3Q1MVW7|A0A3Q1MVW7_BOVIN;A0A452DIW5|A0A452DIW5_BOVIN;A0AAA9RVE8|A0AAA9RVE8_BOVIN;A0AAA9S484|A0AAA9S484_BOVIN;A0AAA9SAE1|A0AAA9SAE1_BOVIN;A0AAA9SBQ4|A0AAA9SBQ4_BOVIN;A0AAA9T0L5|A0AAA9T0L5_BOVIN;A0AAA9T6J5|A0AAA9T6J5_BOVIN;A0AAA9T…	26671	111925
C-2.raw	78521	PLGPVRWP	8	94.5	94.5	8	461.272	2	61.428		920.523	6.8		96 97 98 93 93 89 92 98	HCD	PLGPVRWP	A0A3Q1M646|A0A3Q1M646_BOVIN;A0A3Q1MH42|A0A3Q1MH42_BOVIN;A0A3Q1N4J1|A0A3Q1N4J1_BOVIN;A0AAA9S4S4|A0AAA9S4S4_BOVIN;A0AAA9S8B5|A0AAA9S8B5_BOVIN;A0AAA9S8K3|A0AAA9S8K3_BOVIN;A0AAA9SHT9|A0AAA9SHT9_BOVIN;A0AAA9SZJ6|A0AAA9SZJ6_BOVIN;A0AAA9T7S1|A0AAA9T7S1_BOVIN;A0AAA9T9Y7|A0AAA9T9Y7_BOVIN;A0AAA9TJC4|A0AAA9TJC4_BOVIN;A0AAA9TK71|A0AAA9TK71_BOVIN;A0AAA9TTP7|A0AAA9TTP7_BOVIN;E1BE19|E1BE19_BOVIN;F1MJQ6|F1MJQ6_B…	0	102333
C-2.raw	84359	LFASFNDTFVHVSELSGR	18	94.5	94.5	18	676.01	3	66.0826	1.0495263E7	2025	6.2		91 95 100 100 100 99 100 100 100 100 99 99 78 81 90 87 85 96	HCD	LFASFNDTFVHVSELSGR	A0A3Q1LNR2|A0A3Q1LNR2_BOVIN;A0A3Q1LQX0|A0A3Q1LQX0_BOVIN;A0A3Q1LTY8|A0A3Q1LTY8_BOVIN;A0A3Q1LVI3|A0A3Q1LVI3_BOVIN;A0A3Q1MMY4|A0A3Q1MMY4_BOVIN;A0AAA9TCV3|A0AAA9TCV3_BOVIN;A0AAA9TJY0|A0AAA9TJY0_BOVIN;F1MB71|F1MB71_BOVIN;F1MCK0|F1MCK0_BOVIN;F6PSD3|F6PSD3_BOVIN;F6QMQ4|F6QMQ4_BOVIN	26717	111116
C-2.raw	52088	K(+42.01)YSLSSTVTAPASATKSQ	18	94.5	94.5	18	934.988	2	41.6581	3.98097e+06	1867.95	4.3	Acetylation (N-term)	77 86 99 100 100 99 99 99 100 100 97 91 78 86 98 99 97 96	HCD	K(+42.01)YSLSSTVTAPASATKSQ	A0A3Q1LL88|A0A3Q1LL88_BOVIN;A0A3Q1LMZ6|A0A3Q1LMZ6_BOVIN;A0A3Q1LNE2|A0A3Q1LNE2_BOVIN;A0A3Q1LRR9|A0A3Q1LRR9_BOVIN;A0A3Q1LSF0|A0A3Q1LSF0_BOVIN;A0A3Q1M2W2|A0A3Q1M2W2_BOVIN;A0A3Q1M4U6|A0A3Q1M4U6_BOVIN;A0A3Q1M4X4|A0A3Q1M4X4_BOVIN;A0A3Q1M4Z1|A0A3Q1M4Z1_BOVIN;A0A3Q1M761|A0A3Q1M761_BOVIN;A0A3Q1M8Y2|A0A3Q1M8Y2_BOVIN;A0A3Q1MB82|A0A3Q1MB82_BOVIN;A0A3Q1MBV7|A0A3Q1MBV7_BOVIN;A0A3Q1MHX5|A0A3Q1MHX5_BOVIN;A0A3Q1M…	51015	65747
C-2.raw	23741	A(+42.01)LNHGHK	7	94.5	94.5	7	409.717	2	22.1491		817.419	0.5	Acetylation (N-term)	97 97 95 88 94 92 99	HCD	A(+42.01)LNHGHK		0	30119
C-2.raw	37586	ATLDAAVAAAQSGK	14	94.5	94.5	14	637.343	2	32.1718		1272.67	3.8		89 91 100 100 100 100 100 100 100 99 96 82 75 92	HCD	ATLDAAVAAAQSGK	A0A3Q1LZU4|A0A3Q1LZU4_BOVIN;A0A3Q1M2B9|A0A3Q1M2B9_BOVIN;A0A3Q1M3Y2|A0A3Q1M3Y2_BOVIN;A0A3Q1M8U0|A0A3Q1M8U0_BOVIN;A0A3Q1MI74|A0A3Q1MI74_BOVIN;A0A3Q1MI94|A0A3Q1MI94_BOVIN;A0A3Q1MMX7|A0A3Q1MMX7_BOVIN;A0A3Q1NCG2|A0A3Q1NCG2_BOVIN;A0A452DI25|A0A452DI25_BOVIN;A0AAA9S2J9|A0AAA9S2J9_BOVIN;A0AAA9S4A2|A0AAA9S4A2_BOVIN;A0AAA9SR54|A0AAA9SR54_BOVIN;A0AAA9T3I2|A0AAA9T3I2_BOVIN;A0AAA9T3R5|A0AAA9T3R5_BOVIN;A0AAA9T…	0	48774
C-2.raw	62940	AFLDVGLAR	9	94.5	94.5	9	481.278	2	50.3942	1.52112e+06	960.539	3.2		98 98 100 100 98 87 83 90 96	HCD	AFLDVGLAR	A0A3Q1M8U0|A0A3Q1M8U0_BOVIN;E1BLV6|E1BLV6_BOVIN;F1MET2|F1MET2_BOVIN;Q2KIB8|Q2KIB8_BOVIN	9510	82133
C-2.raw	44768	PLLV	4	94.5	94.5	4	441.31	1	36.0475	1.1987937E7	440.3	6.2		92 93 99 95	HCD	PLLV		6281	55759
C-2.raw	67361	ESEQQQMEDELQDKLHPFAQTQ	22	94.5	94.5	22	887.073	3	54.1567	2.5480706E7	2658.19	3.9		91 82 95 82 98 99 99 100 99 99 99 98 100 99 100 100 88 75 85 91 100 100	HCD	ESEQQQMEDELQDKLHPFAQTQ	A0A3Q1LKU3|A0A3Q1LKU3_BOVIN;A0A3Q1LPA1|A0A3Q1LPA1_BOVIN;A0A3Q1LQX0|A0A3Q1LQX0_BOVIN;A0A3Q1LRR9|A0A3Q1LRR9_BOVIN;A0A3Q1LRY5|A0A3Q1LRY5_BOVIN;A0A3Q1LTZ2|A0A3Q1LTZ2_BOVIN;A0A3Q1LUD9|A0A3Q1LUD9_BOVIN;A0A3Q1LVI3|A0A3Q1LVI3_BOVIN;A0A3Q1LVV7|A0A3Q1LVV7_BOVIN;A0A3Q1LW91|A0A3Q1LW91_BOVIN;A0A3Q1M221|A0A3Q1M221_BOVIN;A0A3Q1M2W2|A0A3Q1M2W2_BOVIN;A0A3Q1M2Z8|A0A3Q1M2Z8_BOVIN;A0A3Q1M4U6|A0A3Q1M4U6_BOVIN;A0A3Q1M…	47268	88894
C-2.raw	68430	ESEQQQMEDELQDKLHPFAQTQ	22	94.5	94.5	22	887.073	3	54.1567	2.5480706E7	2658.19	3.9		91 86 100 99 97 99 100 100 99 99 99 99 99 99 99 99 84 76 65 89 100 100	HCD	ESEQQQMEDELQDKLHPFAQTQ	A0A3Q1LPA1|A0A3Q1LPA1_BOVIN;A0A3Q1LQX0|A0A3Q1LQX0_BOVIN;A0A3Q1LRR9|A0A3Q1LRR9_BOVIN;A0A3Q1LRY5|A0A3Q1LRY5_BOVIN;A0A3Q1LTZ2|A0A3Q1LTZ2_BOVIN;A0A3Q1LUD9|A0A3Q1LUD9_BOVIN;A0A3Q1LVI3|A0A3Q1LVI3_BOVIN;A0A3Q1LVV7|A0A3Q1LVV7_BOVIN;A0A3Q1LW91|A0A3Q1LW91_BOVIN;A0A3Q1LXE5|A0A3Q1LXE5_BOVIN;A0A3Q1M221|A0A3Q1M221_BOVIN;A0A3Q1M2W2|A0A3Q1M2W2_BOVIN;A0A3Q1M2Z8|A0A3Q1M2Z8_BOVIN;A0A3Q1M4U6|A0A3Q1M4U6_BOVIN;A0A3Q1M…	47268	88895
C-2.raw	60100	K(+42.01)SYSL	5	94.5	94.5	5	639.334	1	48.1003	1.30314e+06	638.327	-1.5	Acetylation (N-term)	79 95 99 100 99	HCD	K(+42.01)SYSL		23113	78137
C-2.raw	40610	LPQGVLN	7	94.5	94.5	7	740.434	1	35.3659	1.3880818E7	739.423	5.3		99 98 95 81 92 99 97	HCD	LPQGVLN	A0A3Q1LLX1|A0A3Q1LLX1_BOVIN;A0A3Q1LM54|A0A3Q1LM54_BOVIN;A0A3Q1LTZ2|A0A3Q1LTZ2_BOVIN;A0A3Q1LZ90|A0A3Q1LZ90_BOVIN;A0A3Q1M0P2|A0A3Q1M0P2_BOVIN;A0A3Q1MBT8|A0A3Q1MBT8_BOVIN;A0A3Q1ME27|A0A3Q1ME27_BOVIN;A0A3Q1MM84|A0A3Q1MM84_BOVIN;A0A3Q1MSR1|A0A3Q1MSR1_BOVIN;A0A3Q1NE82|A0A3Q1NE82_BOVIN;A0AAA9S0R3|A0AAA9S0R3_BOVIN;A0AAA9S9Q7|A0AAA9S9Q7_BOVIN;A0AAA9SAE1|A0AAA9SAE1_BOVIN;A0AAA9SCC0|A0AAA9SCC0_BOVIN;A0AAA9S…	33815	54464
C-2.raw	71856	Q(+42.01)NENLLRF	8	94.5	94.5	8	538.276	2	56.6624		1074.55	-8.1	Acetylation (N-term)	88 94 98 97 98 97 92 92	HCD	Q(+42.01)NENLLRF	A0A3Q1MJE5|A0A3Q1MJE5_BOVIN;A0A3Q1MKW0|A0A3Q1MKW0_BOVIN;A0AAA9S3X3|A0AAA9S3X3_BOVIN;A0AAA9SRG0|A0AAA9SRG0_BOVIN;E1B9Z2|E1B9Z2_BOVIN;E1BAA0|E1BAA0_BOVIN;E1BIJ5|E1BIJ5_BOVIN;E1BK38|E1BK38_BOVIN;E1BMZ9|E1BMZ9_BOVIN;P02662|CASA1_BOVIN	0	93214
C-2.raw	4437	S(+42.01)EPVKKV	7	94.5	94.5	7	414.746	2	6.7439	121259	827.475	3.4	Acetylation (N-term)	81 86 97 98 100 100 100	HCD	S(+42.01)EPVKKV	A0A3Q1LG90|A0A3Q1LG90_BOVIN;A0A3Q1M751|A0A3Q1M751_BOVIN;A0A3Q1MBZ7|A0A3Q1MBZ7_BOVIN;A0A3Q1MYK9|A0A3Q1MYK9_BOVIN;A0AAA9S4S4|A0AAA9S4S4_BOVIN;A0AAA9T2U2|A0AAA9T2U2_BOVIN;A0AAA9TK71|A0AAA9TK71_BOVIN;E1BPC9|E1BPC9_BOVIN;F1MC27|F1MC27_BOVIN;F1MIB3|F1MIB3_BOVIN;F1N415|F1N415_BOVIN	4192	4106
C-2.raw	52668	LVVQLLGR	8	94.5	94.5	8	449.3	2	41.8113	4.7691e+06	896.581	4.4		98 98 95 88 96 95 90 95	HCD	LVVQLLGR	A0A3Q1LN46|A0A3Q1LN46_BOVIN;A0A3Q1LNE2|A0A3Q1LNE2_BOVIN;A0A3Q1LPF9|A0A3Q1LPF9_BOVIN;A0A3Q1LPT1|A0A3Q1LPT1_BOVIN;A0A3Q1LSV6|A0A3Q1LSV6_BOVIN;A0A3Q1LSX9|FMNL2_BOVIN;A0A3Q1LTA5|A0A3Q1LTA5_BOVIN;A0A3Q1LWI0|A0A3Q1LWI0_BOVIN;A0A3Q1M2R1|A0A3Q1M2R1_BOVIN;A0A3Q1M312|A0A3Q1M312_BOVIN;A0A3Q1M9W3|A0A3Q1M9W3_BOVIN;A0A3Q1MA84|A0A3Q1MA84_BOVIN;A0A3Q1MB17|A0A3Q1MB17_BOVIN;A0A3Q1ME49|A0A3Q1ME49_BOVIN;A0A3Q1MQC6|A…	6985	66022
C-2.raw	41593	PTQLEECGCHV	11	94.4	94.4	11	608.263	2	34.6296	9110222	1214.51	5.2		99 99 100 100 100 100 92 71 86 94 98	HCD	PTQLEECGCHV	A0A3Q1LQV6|A0A3Q1LQV6_BOVIN;A0A3Q1LWI0|A0A3Q1LWI0_BOVIN;A0A3Q1LYE8|A0A3Q1LYE8_BOVIN;A0A3Q1M2W2|A0A3Q1M2W2_BOVIN;A0A3Q1M2Z8|A0A3Q1M2Z8_BOVIN;A0A3Q1M701|A0A3Q1M701_BOVIN;A0A3Q1M751|A0A3Q1M751_BOVIN;A0A3Q1MAR1|A0A3Q1MAR1_BOVIN;A0A3Q1MPH9|A0A3Q1MPH9_BOVIN;A0A3Q1MUB3|A0A3Q1MUB3_BOVIN;A0A3Q1NCP3|A0A3Q1NCP3_BOVIN;A0AAA9RTL5|A0AAA9RTL5_BOVIN;A0AAA9SCC0|A0AAA9SCC0_BOVIN;A0AAA9T546|A0AAA9T546_BOVIN;A0AAA9T…	20103	53202
C-2.raw	148563	FVESVDVAVNLGLDAR	16	94.4	94.4	16	852.458	2	110.338	575623	1702.89	7.7		85 88 100 100 100 100 100 98 98 97 93 82 89 94 94 93	HCD	FVESVDVAVNLGLDAR	A0A3Q1LIQ3|A0A3Q1LIQ3_BOVIN;A0A3Q1LMZ6|A0A3Q1LMZ6_BOVIN;A0A3Q1M4U6|A0A3Q1M4U6_BOVIN;A0A3Q1NE82|A0A3Q1NE82_BOVIN;A0A3Q1NJA6|A0A3Q1NJA6_BOVIN;A0AAA9S178|A0AAA9S178_BOVIN;A0AAA9S9Q7|A0AAA9S9Q7_BOVIN;A0AAA9SCT4|A0AAA9SCT4_BOVIN;A0AAA9SDI3|A0AAA9SDI3_BOVIN;A0AAA9T278|A0AAA9T278_BOVIN;A0AAA9TVR3|A0AAA9TVR3_BOVIN;F1MFD2|F1MFD2_BOVIN;F1MQ84|F1MQ84_BOVIN;F1N6Y9|F1N6Y9_BOVIN	44715	209119
C-2.raw	73430	KATTVWAEHLSDEVR	15	94.4	94.4	15	581.297	3	57.8024		1740.88	-5.3		78 73 97 95 97 99 99 99 98 99 93 95 97 98 98	HCD	KATTVWAEHLSDEVR	A0A3Q1LG90|A0A3Q1LG90_BOVIN;A0A3Q1M751|A0A3Q1M751_BOVIN;A0A3Q1M8Y2|A0A3Q1M8Y2_BOVIN;A0A3Q1MYK9|A0A3Q1MYK9_BOVIN;A0AAA9SV08|A0AAA9SV08_BOVIN;A0AAA9TQ14|A0AAA9TQ14_BOVIN;E1BP48|E1BP48_BOVIN;F1MC27|F1MC27_BOVIN;F1MD78|F1MD78_BOVIN;F1N444|F1N444_BOVIN	0	95326
C-2.raw	149254	ALVVAAGLSVGDLLK	15	94.4	94.4	15	713.441	2	110.754	658358	1424.86	5.1		79 85 100 100 100 100 99 99 99 99 95 90 75 99 98	HCD	ALVVAAGLSVGDLLK	A0A3Q1LG90|A0A3Q1LG90_BOVIN;A0A3Q1LLX1|A0A3Q1LLX1_BOVIN;A0A3Q1LS11|A0A3Q1LS11_BOVIN;A0A3Q1LWV1|A0A3Q1LWV1_BOVIN;A0A3Q1M1Y7|A0A3Q1M1Y7_BOVIN;A0A3Q1M2R1|A0A3Q1M2R1_BOVIN;A0A3Q1M970|A0A3Q1M970_BOVIN;A0A3Q1MHJ3|A0A3Q1MHJ3_BOVIN;A0A3Q1MS88|A0A3Q1MS88_BOVIN;A0A3Q1MU40|A0A3Q1MU40_BOVIN;A0A3Q1MYK9|A0A3Q1MYK9_BOVIN;A0A3Q1N2K8|A0A3Q1N2K8_BOVIN;A0A3Q1NCG2|A0A3Q1NCG2_BOVIN;A0A3Q1NE82|A0A3Q1NE82_BOVIN;A0AAA9R…	30814	209915
C-2.raw	4881	TSVTAPASATKSQ	13	94.4	94.4	13	624.827	2	7.1301	2.09765e+06	1247.64	2.4		67 72 97 100 100 100 99 98 99 100 100 99 98	HCD	TSVTAPASATKSQ	A0A3Q1LL88|A0A3Q1LL88_BOVIN;A0A3Q1LLX1|A0A3Q1LLX1_BOVIN;A0A3Q1LRR9|A0A3Q1LRR9_BOVIN;A0A3Q1M0Q6|A0A3Q1M0Q6_BOVIN;A0A3Q1M4X4|A0A3Q1M4X4_BOVIN;A0A3Q1M4Z1|A0A3Q1M4Z1_BOVIN;A0A3Q1M8I2|A0A3Q1M8I2_BOVIN;A0A3Q1MB82|A0A3Q1MB82_BOVIN;A0A3Q1MBV7|A0A3Q1MBV7_BOVIN;A0A3Q1MHX5|A0A3Q1MHX5_BOVIN;A0A3Q1MK05|A0A3Q1MK05_BOVIN;A0A3Q1MMX7|A0A3Q1MMX7_BOVIN;A0A3Q1MNP4|A0A3Q1MNP4_BOVIN;A0A3Q1MRP0|A0A3Q1MRP0_BOVIN;A0A3Q1N…	21505	5045
C-2.raw	108951	LTTAVHDALLTDLVYPVELVGK	22	94.4	94.4	22	789.782	3	83.313	1.4591913E7	2366.31	6.7		83 88 93 85 85 79 91 91 99 99 94 99 100 100 100 99 98 99 100 99 98 99	HCD	LTTAVHDALLTDLVYPVELVGK	A0A3Q1LIU1|A0A3Q1LIU1_BOVIN;A0A3Q1LPF6|A0A3Q1LPF6_BOVIN;A0A3Q1M352|A0A3Q1M352_BOVIN;A0A3Q1ME49|A0A3Q1ME49_BOVIN;A0A3Q1MR53|A0A3Q1MR53_BOVIN;A0A3Q1N4J1|A0A3Q1N4J1_BOVIN;A0AAA9S484|A0AAA9S484_BOVIN;A0AAA9SBQ4|A0AAA9SBQ4_BOVIN;A0AAA9SDI3|A0AAA9SDI3_BOVIN;A0AAA9SHT9|A0AAA9SHT9_BOVIN;A0AAA9SZJ6|A0AAA9SZJ6_BOVIN;A0AAA9T0L5|A0AAA9T0L5_BOVIN;A0AAA9T300|A0AAA9T300_BOVIN;A0AAA9T3J6|A0AAA9T3J6_BOVIN;A0AAA9T…	38764	145106
C-2.raw	43486	PLLV	4	94.4	94.4	4	441.31	1	36.0475	1.1987937E7	440.3	6.2		96 96 95 91	HCD	PLLV		6281	55756
C-2.raw	17542	A(+42.01)PGGP	5	94.4	94.4	5	440.216	1	17.7536	72393.3	439.207	5.8	Acetylation (N-term)	96 94 95 94 92	HCD	A(+42.01)PGGP	A0A3Q1LHF1|A0A3Q1LHF1_BOVIN;A0A3Q1LIK1|A0A3Q1LIK1_BOVIN;A0A3Q1LL88|A0A3Q1LL88_BOVIN;A0A3Q1LZ35|A0A3Q1LZ35_BOVIN;A0A3Q1MAZ0|A0A3Q1MAZ0_BOVIN;A0A3Q1MHJ4|A0A3Q1MHJ4_BOVIN;A0A3Q1MK05|A0A3Q1MK05_BOVIN;A0A3Q1MKC6|A0A3Q1MKC6_BOVIN;A0A3Q1MPB6|A0A3Q1MPB6_BOVIN;A0A3Q1MPI7|A0A3Q1MPI7_BOVIN;A0A3Q1N465|A0A3Q1N465_BOVIN;A0A3Q1N716|A0A3Q1N716_BOVIN;A0AAA9RZ74|A0AAA9RZ74_BOVIN;A0AAA9S424|A0AAA9S424_BOVIN;A0AAA9S…	6169	22021
C-2.raw	27045	VPYP	4	94.4	94.4	4	475.258	1	24.5565	6476179	474.248	5.7		93 86 99 99	HCD	VPYP		9025	34182
C-2.raw	4653	TSTDWKSKG	9	94.4	94.4	9	505.254	2	6.8605	66845.7	1008.49	5.4		98 100 99 99 99 98 94 77 86	HCD	TSTDWKSKG	A0AAA9SDU2|A0AAA9SDU2_BOVIN;A0AAA9SF39|A0AAA9SF39_BOVIN;A0AAA9THP6|A0AAA9THP6_BOVIN;A0AAA9TYE7|A0AAA9TYE7_BOVIN	11137	4407
C-2.raw	10568	A(+42.01)LVTQTM(+15.99)K	8	94.4	94.4	8	475.258	2	11.9754	252724	948.495	6.7	Acetylation (N-term); Oxidation (M)	96 97 98 94 87 91 94 97	HCD	A(+42.01)LVTQTM(+15.99)K	A0A3Q1N4J1|A0A3Q1N4J1_BOVIN;A0A452DIW5|A0A452DIW5_BOVIN;A0AAA9S8H0|A0AAA9S8H0_BOVIN;A0AAA9SBR2|A0AAA9SBR2_BOVIN;A0AAA9SJ67|A0AAA9SJ67_BOVIN;A0AAA9U073|A0AAA9U073_BOVIN;E1BDF7|E1BDF7_BOVIN;E1BK38|E1BK38_BOVIN;F1MZU1|F1MZU1_BOVIN;P02754|LACB_BOVIN	9027	11454
C-2.raw	48286	PLGSEDSGKTTM(+15.99)PLVC	16	94.4	94.4	16	825.894	2	41.6233	1.2188164E8	1649.76	5.8	Oxidation (M)	98 99 99 99 100 100 100 98 86 94 98 100 100 99 65 74	HCD	PLGSEDSGKTTM(+15.99)PLVC	A0A3Q1LHJ4|A0A3Q1LHJ4_BOVIN;A0A3Q1MHJ3|A0A3Q1MHJ3_BOVIN;A0A3Q1MIJ1|A0A3Q1MIJ1_BOVIN;A0A3Q1MJE5|A0A3Q1MJE5_BOVIN;A0A3Q8ABR9|A0A3Q8ABR9_BOVIN;A0A452DJ45|A0A452DJ45_BOVIN;A0AAA9RWX3|A0AAA9RWX3_BOVIN;A0AAA9S451|A0AAA9S451_BOVIN;A0AAA9SV08|A0AAA9SV08_BOVIN;A0AAA9SY59|A0AAA9SY59_BOVIN;A0AAA9THB0|A0AAA9THB0_BOVIN;A6QQ94|DMTA2_BOVIN;E1B914|E1B914_BOVIN;E1BA93|E1BA93_BOVIN;E1BP48|E1BP48_BOVIN;F1MI56|F1MI5…	42107	65687
C-2.raw	37822	PGFP	4	94.3	94.3	4	417.215	1	31.8826	6.07684e+06	416.206	3.6		92 88 99 98	HCD	PGFP		4375	47966
C-2.raw	20269	Y(+42.01)VSP	4	94.3	94.3	4	507.249	1	19.4598	177149	506.238	7.7	Acetylation (N-term)	92 91 98 97	HCD	Y(+42.01)VSP		11267	25382
C-2.raw	75561	PLNENLLFR	9	94.3	94.3	9	558.316	2	59.3109		1114.61	3.3		96 98 95 97 91 90 95 94 94	HCD	PLNENLLFR	A0A3Q1MJE5|A0A3Q1MJE5_BOVIN;E1BFC1|E1BFC1_BOVIN;F1MDT8|F1MDT8_BOVIN;F1MIX6|F1MIX6_BOVIN;G3MXH4|G3MXH4_BOVIN;P02662|CASA1_BOVIN;Q0PH99|Q0PH99_BOVIN	0	98183
C-2.raw	127677	DAVALAGVLHDVADFLK	17	94.3	94.3	17	585.319	3	95.8089		1752.94	-3.1		60 56 98 100 100 100 99 100 100 100 100 99 97 97 100 100 100	HCD	DAVALAGVLHDVADFLK	A0A3Q1LS11|A0A3Q1LS11_BOVIN;A0A3Q1LW91|A0A3Q1LW91_BOVIN;A0A3Q1M5W3|A0A3Q1M5W3_BOVIN;A0A3Q1M751|A0A3Q1M751_BOVIN;A0A3Q1MH42|A0A3Q1MH42_BOVIN;A0A3Q1MJE5|A0A3Q1MJE5_BOVIN;A0A3Q1ND94|A0A3Q1ND94_BOVIN;A0AAA9S4A7|A0AAA9S4A7_BOVIN;A0AAA9SFK9|A0AAA9SFK9_BOVIN;A0AAA9SJV8|A0AAA9SJV8_BOVIN;A0AAA9SU21|A0AAA9SU21_BOVIN;A0AAA9SY59|A0AAA9SY59_BOVIN;A0AAA9T6Z9|A0AAA9T6Z9_BOVIN;A0AAA9TGW8|A0AAA9TGW8_BOVIN;A0AAA9T…	0	174258
C-2.raw	48549	M(+42.01)EVKPP	6	94.3	94.3	6	742.384	1	39.7611	750222	741.373	5.2	Acetylation (N-term)	89 86 92 100 100 100	HCD	M(+42.01)EVKPP	A0A3Q1MD54|A0A3Q1MD54_BOVIN;A0AAA9S4S4|A0AAA9S4S4_BOVIN;A0AAA9S9Q7|A0AAA9S9Q7_BOVIN;A0AAA9SHA4|A0AAA9SHA4_BOVIN;A0AAA9SV55|A0AAA9SV55_BOVIN;A0AAA9T278|A0AAA9T278_BOVIN;A0AAA9TZ00|A0AAA9TZ00_BOVIN;F1MQ84|F1MQ84_BOVIN	33998	62145
C-2.raw	93726	M(+42.01)(+15.99)DCEQQQMEDKNQDKLHPFAQTQ	23	94.3	94.3	23	1425.61	2	72.1506		2849.21	-2.8	Acetylation (N-term); Oxidation (M)	75 75 74 98 97 97 98 99 100 100 99 93 97 99 92 95 99 97 95 94 97 99 100	HCD	M(+42.01)(+15.99)DCEQQQMEDKNQDKLHPFAQTQ	A0A140T8A9|A0A140T8A9_BOVIN;A0A3Q1LM54|A0A3Q1LM54_BOVIN;A0A3Q1LRZ5|A0A3Q1LRZ5_BOVIN;A0A3Q1LSS3|A0A3Q1LSS3_BOVIN;A0A3Q1M221|A0A3Q1M221_BOVIN;A0A3Q1M646|A0A3Q1M646_BOVIN;A0A3Q1MBH5|A0A3Q1MBH5_BOVIN;A0A3Q1MKR0|A0A3Q1MKR0_BOVIN;A0AAA9S5C0|A0AAA9S5C0_BOVIN;A0AAA9S8B5|A0AAA9S8B5_BOVIN;A0AAA9SJD3|A0AAA9SJD3_BOVIN;A0AAA9SQM8|A0AAA9SQM8_BOVIN;A0AAA9SVN2|A0AAA9SVN2_BOVIN;A0AAA9T9Y7|A0AAA9T9Y7_BOVIN;A0AAA9T…	0	123644
C-2.raw	12928	LPTP	4	94.3	94.3	4	427.256	1	11.9462	6015563	426.248	3.2		97 92 97 91	HCD	LPTP		5137	11368
C-2.raw	27768	PTQLEEQEEE	10	94.3	94.3	10	616.269	2	24.8384	6.011606E7	1230.53	-0.7		96 80 90 100 100 100 97 92 93 95	HCD	PTQLEEQEEE	A0A3Q1LHF1|A0A3Q1LHF1_BOVIN;A0A3Q1LHJ4|A0A3Q1LHJ4_BOVIN;A0A3Q1LM54|A0A3Q1LM54_BOVIN;A0A3Q1LRF8|A0A3Q1LRF8_BOVIN;A0A3Q1LWI0|A0A3Q1LWI0_BOVIN;A0A3Q1LYE8|A0A3Q1LYE8_BOVIN;A0A3Q1LZ35|A0A3Q1LZ35_BOVIN;A0A3Q1LZU4|A0A3Q1LZU4_BOVIN;A0A3Q1M1Y7|A0A3Q1M1Y7_BOVIN;A0A3Q1M202|A0A3Q1M202_BOVIN;A0A3Q1M2B9|A0A3Q1M2B9_BOVIN;A0A3Q1M2W2|A0A3Q1M2W2_BOVIN;A0A3Q1M2Z8|A0A3Q1M2Z8_BOVIN;A0A3Q1M3Y2|A0A3Q1M3Y2_BOVIN;A0A3Q1M…	20953	34788
C-2.raw	21954	M(+42.01)(+15.99)EVKPPP	7	94.3	94.3	7	855.432	1	20.7863	594387	854.421	4.5	Acetylation (N-term); Oxidation (M)	83 85 93 100 100 100 100	HCD	M(+42.01)(+15.99)EVKPPP	A0A3Q1LZ97|A0A3Q1LZ97_BOVIN;A0A3Q1M2Z8|A0A3Q1M2Z8_BOVIN;A0A3Q1M7X1|A0A3Q1M7X1_BOVIN;A0A3Q1MD54|A0A3Q1MD54_BOVIN;A0AAA9S4S4|A0AAA9S4S4_BOVIN;A0AAA9S9Q7|A0AAA9S9Q7_BOVIN;A0AAA9SHA4|A0AAA9SHA4_BOVIN;A0AAA9SM72|A0AAA9SM72_BOVIN;A0AAA9SV55|A0AAA9SV55_BOVIN;A0AAA9T278|A0AAA9T278_BOVIN;A0AAA9TJY0|A0AAA9TJY0_BOVIN;A0AAA9TZ00|A0AAA9TZ00_BOVIN;E1B777|E1B777_BOVIN;E1BKN0|E1BKN0_BOVIN;E1BPM7|E1BPM7_BOVIN;E1B…	44948	28190
C-2.raw	41545	QVPNPLGSENSGKT	14	94.3	94.3	14	714.354	2	34.9421		1426.71	-8.8		60 78 100 100 100 100 99 98 98 96 98 97 99 99	HCD	QVPNPLGSENSGKT	A0A3Q1LIU1|A0A3Q1LIU1_BOVIN;A0A3Q1LSF6|A0A3Q1LSF6_BOVIN;A0A3Q1LZR4|A0A3Q1LZR4_BOVIN;A0A3Q1M5W3|A0A3Q1M5W3_BOVIN;A0A3Q1MFR5|A0A3Q1MFR5_BOVIN;A0A3Q1MHJ3|A0A3Q1MHJ3_BOVIN;A0A3Q1MJE5|A0A3Q1MJE5_BOVIN;A0A3Q1MMX7|A0A3Q1MMX7_BOVIN;A0A3Q1MUB3|A0A3Q1MUB3_BOVIN;A0A3Q1NGX7|A0A3Q1NGX7_BOVIN;A0A3Q8ABR9|A0A3Q8ABR9_BOVIN;A0A452DJ45|A0A452DJ45_BOVIN;A0AAA9RWX3|A0AAA9RWX3_BOVIN;A0AAA9S0R3|A0AAA9S0R3_BOVIN;A0AAA9S…	0	53731
C-2.raw	38612	A(+42.01)VPPAPLW	8	94.3	94.3	8	446.752	2	34.358	5466239	891.485	5.4	Acetylation (N-term)	91 87 98 100 98 88 95 97	HCD	A(+42.01)VPPAPLW	A0A3Q1LLU2|A0A3Q1LLU2_BOVIN;A0A3Q1LPA8|A0A3Q1LPA8_BOVIN;A0A3Q1LQW6|A0A3Q1LQW6_BOVIN;A0A3Q1LWV1|A0A3Q1LWV1_BOVIN;A0A3Q1LXM2|A0A3Q1LXM2_BOVIN;A0A3Q1M221|A0A3Q1M221_BOVIN;A0A3Q1M5W3|A0A3Q1M5W3_BOVIN;A0A3Q1MB24|A0A3Q1MB24_BOVIN;A0A3Q1MB82|A0A3Q1MB82_BOVIN;A0A3Q1MBV7|A0A3Q1MBV7_BOVIN;A0A3Q1MCK6|A0A3Q1MCK6_BOVIN;A0A3Q1ME27|A0A3Q1ME27_BOVIN;A0A3Q1MMY4|A0A3Q1MMY4_BOVIN;A0A3Q1MR30|A0A3Q1MR30_BOVIN;A0A3Q1M…	6747	52547
C-2.raw	41376	TLVSVEPTST	10	94.3	94.3	10	1033.55	1	35.5287	2.76368e+06	1032.53	3.8		80 86 99 100 100 100 99 96 89 94	HCD	TLVSVEPTST	A0A140T8A9|A0A140T8A9_BOVIN;A0A3Q1LW91|A0A3Q1LW91_BOVIN;A0AAA9S1V7|A0AAA9S1V7_BOVIN;A0AAA9S4S4|A0AAA9S4S4_BOVIN;A0AAA9T5M5|A0AAA9T5M5_BOVIN;E1B914|E1B914_BOVIN;F1MUT3|F1MUT3_BOVIN;F1N2G1|F1N2G1_BOVIN;P02668|CASK_BOVIN;Q1JQB5|FBLI1_BOVIN	58247	54741
C-2.raw	60607	PLGSEDSGKTTM(+15.99)PLW	15	94.3	94.3	15	817.897	2	46.8675	5.9293024E8	1633.77	7.9	Oxidation (M)	98 99 99 100 100 100 100 98 85 74 69 95 97 99 100	HCD	PLGSEDSGKTTM(+15.99)PLW	A0A3Q1LHJ4|A0A3Q1LHJ4_BOVIN;A0A3Q1MHJ3|A0A3Q1MHJ3_BOVIN;A0A3Q1MIJ1|A0A3Q1MIJ1_BOVIN;A0A3Q1MJE5|A0A3Q1MJE5_BOVIN;A0A3Q8ABR9|A0A3Q8ABR9_BOVIN;A0A452DJ45|A0A452DJ45_BOVIN;A0AAA9RWX3|A0AAA9RWX3_BOVIN;A0AAA9S3X3|A0AAA9S3X3_BOVIN;A0AAA9S451|A0AAA9S451_BOVIN;A0AAA9SRG0|A0AAA9SRG0_BOVIN;A0AAA9SV08|A0AAA9SV08_BOVIN;A0AAA9SY59|A0AAA9SY59_BOVIN;A0AAA9TG43|A0AAA9TG43_BOVIN;A0AAA9THB0|A0AAA9THB0_BOVIN;A6QQ94|…	41406	75526
C-2.raw	16089	MLPQ	4	94.3	94.3	4	488.254	1	16.7709	1.69707e+06	487.247	0.7		89 92 98 98	HCD	MLPQ	A0AAA9SJV8|A0AAA9SJV8_BOVIN;A4FV52|VGLU1_BOVIN	9980	20131
C-2.raw	74367	KM(+15.99)SEEQQQMEDELQDKLHMLAQTQ	24	94.2	94.2	24	978.783	3	58.8204	9.6378392E7	2933.32	2.6	Oxidation (M)	75 89 100 100 100 100 99 100 100 100 100 100 79 74 98 91 98 100 82 82 98 99 100 100	HCD	KM(+15.99)SEEQQQMEDELQDKLHMLAQTQ	A0A3Q1LIB4|A0A3Q1LIB4_BOVIN;A0A3Q1LIQ3|A0A3Q1LIQ3_BOVIN;A0A3Q1LPA1|A0A3Q1LPA1_BOVIN;A0A3Q1LQX0|A0A3Q1LQX0_BOVIN;A0A3Q1LRR9|A0A3Q1LRR9_BOVIN;A0A3Q1LUD9|A0A3Q1LUD9_BOVIN;A0A3Q1LVI3|A0A3Q1LVI3_BOVIN;A0A3Q1LVV7|A0A3Q1LVV7_BOVIN;A0A3Q1LW91|A0A3Q1LW91_BOVIN;A0A3Q1LXE5|A0A3Q1LXE5_BOVIN;A0A3Q1M211|A0A3Q1M211_BOVIN;A0A3Q1M221|A0A3Q1M221_BOVIN;A0A3Q1M4X4|A0A3Q1M4X4_BOVIN;A0A3Q1M8L6|A0A3Q1M8L6_BOVIN;A0A3Q1M…	54871	97274
C-2.raw	46634	KAAMLYEETR	10	94.2	94.2	10	606.31	2	38.6449		1210.6	3.8		72 80 99 99 100 99 99 99 97 97	HCD	KAAMLYEETR		0	60218
C-2.raw	77901	FPEVF	5	94.2	94.2	5	638.32	1	61.2574	1.05484e+06	637.311	3.1		97 78 97 100 100	HCD	FPEVF	A0A3Q1MJE5|A0A3Q1MJE5_BOVIN;P02662|CASA1_BOVIN	22942	101996
C-2.raw	39903	PLGSENSGKTTM(+15.99)LP	14	94.2	94.2	14	724.362	2	33.1418	1.2279804E7	1446.7	4.4	Oxidation (M)	95 99 100 100 100 98 98 69 71 89 100 100 100 100	HCD	PLGSENSGKTTM(+15.99)LP	A0A3Q1LHJ4|A0A3Q1LHJ4_BOVIN;A0A3Q1LIU1|A0A3Q1LIU1_BOVIN;A0A3Q1LJU8|A0A3Q1LJU8_BOVIN;A0A3Q1LQN7|A0A3Q1LQN7_BOVIN;A0A3Q1LQW6|A0A3Q1LQW6_BOVIN;A0A3Q1LTZ2|A0A3Q1LTZ2_BOVIN;A0A3Q1MBT8|A0A3Q1MBT8_BOVIN;A0A3Q1MBY8|A0A3Q1MBY8_BOVIN;A0A3Q1MFR5|A0A3Q1MFR5_BOVIN;A0A3Q1MHJ3|A0A3Q1MHJ3_BOVIN;A0A3Q1MJE5|A0A3Q1MJE5_BOVIN;A0A3Q8ABR9|A0A3Q8ABR9_BOVIN;A0A452DJ45|A0A452DJ45_BOVIN;A0AAA9RWX3|A0AAA9RWX3_BOVIN;A0AAA9S…	32126	50373
C-2.raw	28406	SGVPDFR	7	94.2	94.2	7	389.2	2	25.1869	3.87947e+06	776.382	4.1		91 91 97 96 97 93 94	HCD	SGVPDFR	A0A3Q1LFA6|A0A3Q1LFA6_BOVIN;A0A3Q1LI44|A0A3Q1LI44_BOVIN;A0A3Q1LP51|A0A3Q1LP51_BOVIN;A0A3Q1LSF0|A0A3Q1LSF0_BOVIN;A0A3Q1LUE9|A0A3Q1LUE9_BOVIN;A0A3Q1LWV8|A0A3Q1LWV8_BOVIN;A0A3Q1LXG6|A0A3Q1LXG6_BOVIN;A0A3Q1LZ90|A0A3Q1LZ90_BOVIN;A0A3Q1MIN7|A0A3Q1MIN7_BOVIN;A0A3Q1MKI2|A0A3Q1MKI2_BOVIN;A0A3Q1MN72|A0A3Q1MN72_BOVIN;A0A3Q1MQ22|A0A3Q1MQ22_BOVIN;A0A3Q1MSF6|A0A3Q1MSF6_BOVIN;A0A3Q1MT50|A0A3Q1MT50_BOVIN;A0A3Q1M…	2463	35365
C-2.raw	76540	FPLL	4	94.2	94.2	4	489.31	1	59.3342	1.440767E7	488.3	5.9		96 89 95 97	HCD	FPLL		10069	98232
C-2.raw	9313	Q(+42.01)SLSTGLSN	9	94.2	94.2	9	474.735	2	11.213		947.456	-1.2	Acetylation (N-term)	90 96 98 98 97 94 95 94 85	HCD	Q(+42.01)SLSTGLSN	A0A3Q1LHF1|A0A3Q1LHF1_BOVIN;A0A3Q1LK71|A0A3Q1LK71_BOVIN;A0A3Q1M2R1|A0A3Q1M2R1_BOVIN;A0A3Q1M3H8|A0A3Q1M3H8_BOVIN;A0A3Q1MIL5|A0A3Q1MIL5_BOVIN;A0A3Q1MPI7|A0A3Q1MPI7_BOVIN;A0AAA9SP68|A0AAA9SP68_BOVIN;A0AAA9SY27|A0AAA9SY27_BOVIN;A0AAA9T5K1|A0AAA9T5K1_BOVIN;A0AAA9T7S1|A0AAA9T7S1_BOVIN;A0AAA9TGJ5|A0AAA9TGJ5_BOVIN;A0AAA9TNK7|A0AAA9TNK7_BOVIN;A2VDK3|A2VDK3_BOVIN;E1AXU0|E1AXU0_BOVIN;E1BDF7|E1BDF7_BOVIN;F1M…	0	10180
C-2.raw	82797	FPLLV	5	94.2	94.2	5	588.378	1	65.496	2.5547206E7	587.368	4.6		96 86 98 97 94	HCD	FPLLV	A0A3Q1LYV7|A0A3Q1LYV7_BOVIN;A0A3Q1M8A4|A0A3Q1M8A4_BOVIN;A0AAA9SCA0|A0AAA9SCA0_BOVIN;A0AAA9SW34|A0AAA9SW34_BOVIN;A0AAA9SZ26|A0AAA9SZ26_BOVIN;A0AAA9T9Y7|A0AAA9T9Y7_BOVIN;A0AAA9TGW8|A0AAA9TGW8_BOVIN;A0AAA9TQR4|A0AAA9TQR4_BOVIN;P02666|CASB_BOVIN	18228	109910
C-2.raw	93411	VFVSPPQ	7	94.2	94.2	7	773.414	1	71.8729	175863	772.412	-6.4		90 98 98 98 93 92 90	HCD	VFVSPPQ	A0A3Q1LQX0|A0A3Q1LQX0_BOVIN;A0A3Q1LVI3|A0A3Q1LVI3_BOVIN;A0A3Q1M4X4|A0A3Q1M4X4_BOVIN;A0A3Q1MB24|A0A3Q1MB24_BOVIN;A0A3Q1MB82|A0A3Q1MB82_BOVIN;A0A3Q1MBV7|A0A3Q1MBV7_BOVIN;A0A3Q1MGE6|A0A3Q1MGE6_BOVIN;A0A3Q1MHX5|A0A3Q1MHX5_BOVIN;A0A3Q1N184|A0A3Q1N184_BOVIN;A0A3Q1ND94|A0A3Q1ND94_BOVIN;A0A3Q1NGX7|A0A3Q1NGX7_BOVIN;A0AAA9RXX2|A0AAA9RXX2_BOVIN;A0AAA9RZ74|A0AAA9RZ74_BOVIN;A0AAA9S424|A0AAA9S424_BOVIN;A0AAA9S…	37055	123097
C-2.raw	46900	KAAMLYEETR	10	94.2	94.2	10	606.303	2	38.8373		1210.6	-8.3		77 87 100 99 100 99 98 97 91 93	HCD	KAAMLYEETR		0	60501
C-2.raw	152035	VFESVDVAVNLGLDAR	16	94.2	94.2	16	852.459	2	113.267	5.03765e+06	1702.89	8.6		84 88 100 100 100 100 100 100 99 93 85 78 85 97 99 99	HCD	VFESVDVAVNLGLDAR	A0A3Q1LIQ3|A0A3Q1LIQ3_BOVIN;A0A3Q1LMZ6|A0A3Q1LMZ6_BOVIN;A0A3Q1M4U6|A0A3Q1M4U6_BOVIN;A0A3Q1NE82|A0A3Q1NE82_BOVIN;A0A3Q1NJA6|A0A3Q1NJA6_BOVIN;A0AAA9S178|A0AAA9S178_BOVIN;A0AAA9S9Q7|A0AAA9S9Q7_BOVIN;A0AAA9SCT4|A0AAA9SCT4_BOVIN;A0AAA9SDI3|A0AAA9SDI3_BOVIN;A0AAA9T278|A0AAA9T278_BOVIN;A0AAA9TVR3|A0AAA9TVR3_BOVIN;F1MFD2|F1MFD2_BOVIN;F1MQ84|F1MQ84_BOVIN;F1N6Y9|F1N6Y9_BOVIN	44716	214783
C-2.raw	9835	LPTP	4	94.2	94.2	4	427.256	1	11.9462	6015563	426.248	3.2		99 94 95 89	HCD	LPTP		5137	11344
C-2.raw	51152	A(+42.01)PQLKESGPSLVKPSQ	16	94.2	94.2	16	854.471	2	40.8215	3.30134208E8	1706.92	4.4	Acetylation (N-term)	64 54 97 100 100 100 100 99 94 99 100 100 100 100 100 99	HCD	A(+42.01)PQLKESGPSLVKPSQ	A0A3Q1LFZ4|A0A3Q1LFZ4_BOVIN;A0A3Q1LHF1|A0A3Q1LHF1_BOVIN;A0A3Q1LLT0|A0A3Q1LLT0_BOVIN;A0A3Q1LLU2|A0A3Q1LLU2_BOVIN;A0A3Q1LLX1|A0A3Q1LLX1_BOVIN;A0A3Q1LNR7|A0A3Q1LNR7_BOVIN;A0A3Q1LPA1|A0A3Q1LPA1_BOVIN;A0A3Q1LS11|A0A3Q1LS11_BOVIN;A0A3Q1LSF6|A0A3Q1LSF6_BOVIN;A0A3Q1LT95|A0A3Q1LT95_BOVIN;A0A3Q1LZR4|A0A3Q1LZR4_BOVIN;A0A3Q1M0Q6|A0A3Q1M0Q6_BOVIN;A0A3Q1M2B2|A0A3Q1M2B2_BOVIN;A0A3Q1M3A8|A0A3Q1M3A8_BOVIN;A0A3Q1M…	44858	64135
C-2.raw	41777	LTVSVEPTST	10	94.1	94.1	10	1033.55	1	35.5287	2.76368e+06	1032.53	3.8		82 86 99 100 100 100 99 97 85 93	HCD	LTVSVEPTST	A0A140T8A9|A0A140T8A9_BOVIN;A0A3Q1LW91|A0A3Q1LW91_BOVIN;A0AAA9S1V7|A0AAA9S1V7_BOVIN;A0AAA9S4S4|A0AAA9S4S4_BOVIN;A0AAA9T5M5|A0AAA9T5M5_BOVIN;E1B914|E1B914_BOVIN;F1MUT3|F1MUT3_BOVIN;F1N2G1|F1N2G1_BOVIN;P02668|CASK_BOVIN;Q1JQB5|FBLI1_BOVIN	58247	54742
C-2.raw	42631	V(+42.01)AGP	4	94.1	94.1	4	385.209	1	36.0163	1.21615e+06	384.201	2.4	Acetylation (N-term)	91 89 98 99	HCD	V(+42.01)AGP		2172	55691
C-2.raw	41601	Q(+42.01)ASLGGDHFVK	11	94.1	94.1	11	400.869	3	34.981		1199.59	-7.2	Acetylation (N-term)	80 89 99 99 90 84 98 98 99 100 100	HCD	Q(+42.01)ASLGGDHFVK	A0A3Q1LW91|A0A3Q1LW91_BOVIN;A0A3Q1LWY2|A0A3Q1LWY2_BOVIN;A0A3Q1MKX7|A0A3Q1MKX7_BOVIN;A0A3Q1MMY4|A0A3Q1MMY4_BOVIN;A0A3Q1NE82|A0A3Q1NE82_BOVIN;A0AAA9TIC9|A0AAA9TIC9_BOVIN;A0AAA9TVR3|A0AAA9TVR3_BOVIN;E1BIN0|E1BIN0_BOVIN;E1BK49|E1BK49_BOVIN;F1MUT3|F1MUT3_BOVIN;G3MX56|G3MX56_BOVIN;G3MZG3|G3MZG3_BOVIN;Q3SYV8|Q3SYV8_BOVIN	0	53788
C-2.raw	39645	TSAALGLLK	9	94.1	94.1	9	437.277	2	33.8118	922196	872.533	7.2		99 100 100 100 98 74 80 98 98	HCD	TSAALGLLK	A0A3Q1LJU8|A0A3Q1LJU8_BOVIN;A0A3Q1LQW6|A0A3Q1LQW6_BOVIN;A0A3Q1LRM3|A0A3Q1LRM3_BOVIN;A0A3Q1LSF6|A0A3Q1LSF6_BOVIN;A0A3Q1LTR7|A0A3Q1LTR7_BOVIN;A0A3Q1LZR4|A0A3Q1LZR4_BOVIN;A0A3Q1M2W2|A0A3Q1M2W2_BOVIN;A0A3Q1M426|A0A3Q1M426_BOVIN;A0A3Q1M5M7|A0A3Q1M5M7_BOVIN;A0A3Q1M6N1|A0A3Q1M6N1_BOVIN;A0A3Q1MAF5|A0A3Q1MAF5_BOVIN;A0A3Q1MC32|A0A3Q1MC32_BOVIN;A0A3Q1ME27|A0A3Q1ME27_BOVIN;A0A3Q1MEQ4|A0A3Q1MEQ4_BOVIN;A0A3Q1M…	5952	51547
C-2.raw	96029	VESLTDYLQLR	11	94.1	94.1	11	668.86	2	73.8176	102126	1335.7	1.2		97 99 100 100 100 99 98 94 75 85 88	HCD	VESLTDYLQLR	A0A3Q1MBH5|A0A3Q1MBH5_BOVIN;A0A3Q1MHY6|A0A3Q1MHY6_BOVIN;A0A3Q1MZ61|A0A3Q1MZ61_BOVIN;A0A3Q1N775|A0A3Q1N775_BOVIN;A0AAA9SCT4|A0AAA9SCT4_BOVIN;A0AAA9SU28|A0AAA9SU28_BOVIN;A0AAA9TA73|A0AAA9TA73_BOVIN;A0AAA9TAX9|A0AAA9TAX9_BOVIN;F1N415|F1N415_BOVIN;F6RIX5|F6RIX5_BOVIN;G3MYD4|G3MYD4_BOVIN;Q76LV1|HS90B_BOVIN	25904	126629
C-2.raw	58917	Y(+42.01)LPKEW	6	94.1	94.1	6	439.226	2	47.3568		876.438	-1.3	Acetylation (N-term)	92 94 94 93 94 98	HCD	Y(+42.01)LPKEW		0	76585
C-2.raw	84405	LAAGLLNLETLYLKPGSK	18	94.1	94.1	18	634.377	3	65.1408	4533223	1900.1	3.6		80 74 98 91 97 100 98 98 99 99 99 100 100 100 94 86 88 93	HCD	LAAGLLNLETLYLKPGSK	A0A3Q1LM54|A0A3Q1LM54_BOVIN;A0A3Q1LS63|A0A3Q1LS63_BOVIN;A0A3Q1LXM2|A0A3Q1LXM2_BOVIN;A0A3Q1LZU4|A0A3Q1LZU4_BOVIN;A0A3Q1M2R1|A0A3Q1M2R1_BOVIN;A0A3Q1M3Y2|A0A3Q1M3Y2_BOVIN;A0A3Q1M970|A0A3Q1M970_BOVIN;A0A3Q1ME27|A0A3Q1ME27_BOVIN;A0A3Q1MS88|A0A3Q1MS88_BOVIN;A0A3Q1MU40|A0A3Q1MU40_BOVIN;A0A452DJ45|A0A452DJ45_BOVIN;A0AAA9RTI8|A0AAA9RTI8_BOVIN;A0AAA9RVH6|A0AAA9RVH6_BOVIN;A0AAA9RZS9|A0AAA9RZS9_BOVIN;A0AAA9S…	22632	109289
C-2.raw	60070	K(+42.01)YSL	4	94.1	94.1	4	552.304	1	47.1921	6.313e+06	551.295	2.7	Acetylation (N-term)	87 92 98 99	HCD	K(+42.01)YSL	A0A3Q1LFZ4|A0A3Q1LFZ4_BOVIN;A0A3Q1N3I9|A0A3Q1N3I9_BOVIN;A0AAA9SGU1|A0AAA9SGU1_BOVIN;A0AAA9T300|A0AAA9T300_BOVIN;A0AAA9T6Z9|A0AAA9T6Z9_BOVIN;A0AAA9TCV3|A0AAA9TCV3_BOVIN;A0AAA9TP80|A0AAA9TP80_BOVIN;A0AAA9TPF4|A0AAA9TPF4_BOVIN;E1BGT1|E1BGT1_BOVIN;G3N0V0|G3N0V0_BOVIN	14865	76295
C-2.raw	34051	LTVLLAEGAHDR	12	94.1	94.1	12	432.243	3	29.1192	7910367	1293.7	3.6		81 84 99 100 100 100 99 92 91 87 98 98	HCD	LTVLLAEGAHDR	A0A3Q1LLX1|A0A3Q1LLX1_BOVIN;A0A3Q1LM54|A0A3Q1LM54_BOVIN;A0A3Q1LNR7|A0A3Q1LNR7_BOVIN;A0A3Q1LPS2|A0A3Q1LPS2_BOVIN;A0A3Q1LQX0|A0A3Q1LQX0_BOVIN;A0A3Q1LS63|A0A3Q1LS63_BOVIN;A0A3Q1LVI3|A0A3Q1LVI3_BOVIN;A0A3Q1M1Q0|A0A3Q1M1Q0_BOVIN;A0A3Q1M2R1|A0A3Q1M2R1_BOVIN;A0A3Q1MAZ0|A0A3Q1MAZ0_BOVIN;A0A3Q1N465|A0A3Q1N465_BOVIN;A0A3Q1NGV0|A0A3Q1NGV0_BOVIN;A0A3Q1NI13|A0A3Q1NI13_BOVIN;A0A3Q1NNA8|A0A3Q1NNA8_BOVIN;A0A3Q8A…	5568	42655
C-2.raw	84105	VTVYPFPGPLPKSLPSH	17	94.1	94.1	17	918.51	2	64.8669	2.6637538E7	1835	4.1		75 85 99 100 100 100 100 100 97 97 94 93 95 99 98 85 82	HCD	VTVYPFPGPLPKSLPSH	A0A3Q1LM54|A0A3Q1LM54_BOVIN;A0A3Q1LNE2|A0A3Q1LNE2_BOVIN;A0A3Q1LPS2|A0A3Q1LPS2_BOVIN;A0A3Q1LQL9|A0A3Q1LQL9_BOVIN;A0A3Q1LQN7|A0A3Q1LQN7_BOVIN;A0A3Q1LQX0|A0A3Q1LQX0_BOVIN;A0A3Q1LS63|A0A3Q1LS63_BOVIN;A0A3Q1LTR7|A0A3Q1LTR7_BOVIN;A0A3Q1LUD9|A0A3Q1LUD9_BOVIN;A0A3Q1LVI3|A0A3Q1LVI3_BOVIN;A0A3Q1LXE5|A0A3Q1LXE5_BOVIN;A0A3Q1LYA4|A0A3Q1LYA4_BOVIN;A0A3Q1LZ35|A0A3Q1LZ35_BOVIN;A0A3Q1M153|A0A3Q1M153_BOVIN;A0A3Q1M…	49601	108797
C-2.raw	44216	R(+42.01)AMLYEETR	9	94	94	9	605.801	2	36.7994		1209.58	5	Acetylation (N-term)	85 98 98 99 98 97 95 91 85	HCD	R(+42.01)AMLYEETR		0	57130
C-2.raw	42450	PLLV	4	94	94	4	441.31	1	36.0475	1.1987937E7	440.3	6.2		87 93 98 98	HCD	PLLV		6281	55751
C-2.raw	31315	PTQLEEDDPVP	11	94	94	11	620.29	2	27.4072	8159959	1238.57	-0.9		98 99 99 100 100 100 92 70 85 94 96	HCD	PTQLEEDDPVP	A0A3Q1LWI0|A0A3Q1LWI0_BOVIN;A0A3Q1LYE8|A0A3Q1LYE8_BOVIN;A0A3Q1M1G7|A0A3Q1M1G7_BOVIN;A0A3Q1M2Z8|A0A3Q1M2Z8_BOVIN;A0A3Q1M701|A0A3Q1M701_BOVIN;A0A3Q1MAR1|A0A3Q1MAR1_BOVIN;A0A3Q1NCP3|A0A3Q1NCP3_BOVIN;A0AAA9RTL5|A0AAA9RTL5_BOVIN;A0AAA9RXM5|A0AAA9RXM5_BOVIN;A0AAA9S1V7|A0AAA9S1V7_BOVIN;A0AAA9SCC0|A0AAA9SCC0_BOVIN;A0AAA9T2U2|A0AAA9T2U2_BOVIN;A0AAA9T546|A0AAA9T546_BOVIN;A0AAA9T7M3|A0AAA9T7M3_BOVIN;A0AAA9T…	21184	39425
C-2.raw	107440	SAEFLLQLLK	10	94	94	10	581.351	2	82.0888		1160.68	6.6		73 84 100 100 100 99 96 96 97 96	HCD	SAEFLLQLLK	A0A3Q1LIQ3|A0A3Q1LIQ3_BOVIN;A0A3Q1LPA1|A0A3Q1LPA1_BOVIN;A0A3Q1LPF6|A0A3Q1LPF6_BOVIN;A0A3Q1LRZ5|A0A3Q1LRZ5_BOVIN;A0A3Q1LSF6|A0A3Q1LSF6_BOVIN;A0A3Q1LWI0|A0A3Q1LWI0_BOVIN;A0A3Q1LYA4|A0A3Q1LYA4_BOVIN;A0A3Q1LZR4|A0A3Q1LZR4_BOVIN;A0A3Q1M2W2|A0A3Q1M2W2_BOVIN;A0A3Q1M466|A0A3Q1M466_BOVIN;A0A3Q1M7X1|A0A3Q1M7X1_BOVIN;A0A3Q1MAA5|A0A3Q1MAA5_BOVIN;A0A3Q1MAF5|A0A3Q1MAF5_BOVIN;A0A3Q1ME27|A0A3Q1ME27_BOVIN;A0A3Q1M…	0	142440
C-2.raw	65425	A(+42.01)PQLKETGSPLVKPSQTL	18	94	94	18	968.545	2	50.5885	1.7879512E7	1935.07	3.8	Acetylation (N-term)	69 59 96 100 100 100 100 100 93 87 99 100 100 99 97 95 98 99	HCD	A(+42.01)PQLKETGSPLVKPSQTL	A0A3Q1LFZ4|A0A3Q1LFZ4_BOVIN;A0A3Q1LLT0|A0A3Q1LLT0_BOVIN;A0A3Q1LLX1|A0A3Q1LLX1_BOVIN;A0A3Q1LNR7|A0A3Q1LNR7_BOVIN;A0A3Q1LRM3|A0A3Q1LRM3_BOVIN;A0A3Q1LSC1|A0A3Q1LSC1_BOVIN;A0A3Q1LSF6|A0A3Q1LSF6_BOVIN;A0A3Q1LXM2|A0A3Q1LXM2_BOVIN;A0A3Q1LZR4|A0A3Q1LZR4_BOVIN;A0A3Q1M458|A0A3Q1M458_BOVIN;A0A3Q1M5M7|A0A3Q1M5M7_BOVIN;A0A3Q1M751|A0A3Q1M751_BOVIN;A0A3Q1M7X1|A0A3Q1M7X1_BOVIN;A0A3Q1MB24|A0A3Q1MB24_BOVIN;A0A3Q1M…	54148	82429
C-2.raw	48434	PLGSENSGKTTMPLCV	16	94	94	16	817.401	2	39.5098	2.5784616E7	1632.79	1.1		97 98 94 95 99 94 98 99 95 97 99 100 100 99 67 71	HCD	PLGSENSGKTTMPLCV	A0A3Q1LHJ4|A0A3Q1LHJ4_BOVIN;A0A3Q1LIU1|A0A3Q1LIU1_BOVIN;A0A3Q1LJU8|A0A3Q1LJU8_BOVIN;A0A3Q1LQN7|A0A3Q1LQN7_BOVIN;A0A3Q1LQW6|A0A3Q1LQW6_BOVIN;A0A3Q1LTZ2|A0A3Q1LTZ2_BOVIN;A0A3Q1MBT8|A0A3Q1MBT8_BOVIN;A0A3Q1MBY8|A0A3Q1MBY8_BOVIN;A0A3Q1MFR5|A0A3Q1MFR5_BOVIN;A0A3Q1MHJ3|A0A3Q1MHJ3_BOVIN;A0A3Q1MJE5|A0A3Q1MJE5_BOVIN;A0A3Q8ABR9|A0A3Q8ABR9_BOVIN;A0A452DJ45|A0A452DJ45_BOVIN;A0AAA9RWX3|A0AAA9RWX3_BOVIN;A0AAA9S…	41323	61700
C-2.raw	42942	P(+42.01)PQLEEQCHV	10	94	94	10	611.285	2	35.1999	7478773	1220.55	4.1	Acetylation (N-term)	91 75 89 98 99 99 92 99 100 100	HCD	P(+42.01)PQLEEQCHV	A0A3Q1LHJ4|A0A3Q1LHJ4_BOVIN;A0A3Q1LM54|A0A3Q1LM54_BOVIN;A0A3Q1LWI0|A0A3Q1LWI0_BOVIN;A0A3Q1LZ35|A0A3Q1LZ35_BOVIN;A0A3Q1M1Y7|A0A3Q1M1Y7_BOVIN;A0A3Q1M2B9|A0A3Q1M2B9_BOVIN;A0A3Q1M751|A0A3Q1M751_BOVIN;A0A3Q1N2K8|A0A3Q1N2K8_BOVIN;A0AAA9S4S4|A0AAA9S4S4_BOVIN;A0AAA9SAE1|A0AAA9SAE1_BOVIN;A0AAA9SC60|A0AAA9SC60_BOVIN;A0AAA9SCC0|A0AAA9SCC0_BOVIN;A0AAA9SXN5|A0AAA9SXN5_BOVIN;A0AAA9T2E1|A0AAA9T2E1_BOVIN;A0AAA9T…	20482	54099
C-2.raw	63433	PLGSENSGKTTMPLCV	16	94	94	16	817.401	2	51.4551	2.6897248E8	1632.79	2		99 99 100 100 97 94 100 99 93 97 99 100 100 99 60 68	HCD	PLGSENSGKTTMPLCV	A0A3Q1LHJ4|A0A3Q1LHJ4_BOVIN;A0A3Q1LIU1|A0A3Q1LIU1_BOVIN;A0A3Q1LJU8|A0A3Q1LJU8_BOVIN;A0A3Q1LQN7|A0A3Q1LQN7_BOVIN;A0A3Q1LQW6|A0A3Q1LQW6_BOVIN;A0A3Q1LTZ2|A0A3Q1LTZ2_BOVIN;A0A3Q1MBT8|A0A3Q1MBT8_BOVIN;A0A3Q1MBY8|A0A3Q1MBY8_BOVIN;A0A3Q1MFR5|A0A3Q1MFR5_BOVIN;A0A3Q1MHJ3|A0A3Q1MHJ3_BOVIN;A0A3Q1MJE5|A0A3Q1MJE5_BOVIN;A0A3Q8ABR9|A0A3Q8ABR9_BOVIN;A0A452DJ45|A0A452DJ45_BOVIN;A0AAA9RWX3|A0AAA9RWX3_BOVIN;A0AAA9S…	41324	84060
C-2.raw	153181	VFESVDVAVNLGLDAR	16	94	94	16	852.459	2	113.267	5.03765e+06	1702.89	8.6		77 81 100 100 100 100 100 100 99 98 96 83 87 94 94 96	HCD	VFESVDVAVNLGLDAR	A0A3Q1LIQ3|A0A3Q1LIQ3_BOVIN;A0A3Q1LMZ6|A0A3Q1LMZ6_BOVIN;A0A3Q1M4U6|A0A3Q1M4U6_BOVIN;A0A3Q1NE82|A0A3Q1NE82_BOVIN;A0A3Q1NJA6|A0A3Q1NJA6_BOVIN;A0AAA9S178|A0AAA9S178_BOVIN;A0AAA9S9Q7|A0AAA9S9Q7_BOVIN;A0AAA9SCT4|A0AAA9SCT4_BOVIN;A0AAA9SDI3|A0AAA9SDI3_BOVIN;A0AAA9T278|A0AAA9T278_BOVIN;A0AAA9TVR3|A0AAA9TVR3_BOVIN;F1MFD2|F1MFD2_BOVIN;F1MQ84|F1MQ84_BOVIN;F1N6Y9|F1N6Y9_BOVIN	44716	214784
C-2.raw	70752	PLGSEDSGKTTMPLMA	16	94	94	16	817.893	2	55.8453		1633.77	1.7		100 100 100 100 100 100 100 98 95 95 95 99 99 98 48 77	HCD	PLGSEDSGKTTMPLMA	A0A3Q1LHJ4|A0A3Q1LHJ4_BOVIN;A0A3Q1MHJ3|A0A3Q1MHJ3_BOVIN;A0A3Q1MIJ1|A0A3Q1MIJ1_BOVIN;A0A3Q1MJE5|A0A3Q1MJE5_BOVIN;A0A3Q8ABR9|A0A3Q8ABR9_BOVIN;A0A452DJ45|A0A452DJ45_BOVIN;A0AAA9RWX3|A0AAA9RWX3_BOVIN;A0AAA9S451|A0AAA9S451_BOVIN;A0AAA9SV08|A0AAA9SV08_BOVIN;A0AAA9SY59|A0AAA9SY59_BOVIN;A0AAA9THB0|A0AAA9THB0_BOVIN;A6QQ94|DMTA2_BOVIN;E1B914|E1B914_BOVIN;E1BA93|E1BA93_BOVIN;E1BP48|E1BP48_BOVIN;F1MI56|F1MI5…	0	91770
C-2.raw	43873	PLLV	4	94	94	4	441.31	1	36.0475	1.1987937E7	440.3	6.2		96 95 95 90	HCD	PLLV		6281	55757
C-2.raw	83725	VSSDLVWELVR	11	94	94	11	651.862	2	65.3097	429739	1301.7	8.6		100 100 100 100 100 99 95 95 83 83 80	HCD	VSSDLVWELVR	A0A3Q1M2B2|A0A3Q1M2B2_BOVIN;A0A3Q1MHV6|A0A3Q1MHV6_BOVIN;A0AAA9SCT4|A0AAA9SCT4_BOVIN;F1MET2|F1MET2_BOVIN	24303	109587
C-2.raw	35066	SYSTTALVSSPKE	13	94	94	13	685.348	2	30.2507	1.78121e+06	1368.68	3.4		90 94 100 100 100 100 99 99 100 99 97 60 83	HCD	SYSTTALVSSPKE	A0A3Q1LM54|A0A3Q1LM54_BOVIN;A0A3Q1LMZ6|A0A3Q1LMZ6_BOVIN;A0A3Q1LRM3|A0A3Q1LRM3_BOVIN;A0A3Q1M5M7|A0A3Q1M5M7_BOVIN;A0A3Q1MMX7|A0A3Q1MMX7_BOVIN;A0A3Q1MMY4|A0A3Q1MMY4_BOVIN;A0A3Q1N0F6|A0A3Q1N0F6_BOVIN;A0AAA9S0R3|A0AAA9S0R3_BOVIN;A0AAA9SCV2|A0AAA9SCV2_BOVIN;A0AAA9SDI3|A0AAA9SDI3_BOVIN;A0AAA9SN79|A0AAA9SN79_BOVIN;A0AAA9T300|A0AAA9T300_BOVIN;A0AAA9T6J5|A0AAA9T6J5_BOVIN;A0AAA9T6Z9|A0AAA9T6Z9_BOVIN;A0AAA9T…	28085	44825
C-2.raw	25930	PTQLEEQCHV	10	94	94	10	592.278	2	24.0193	1.77331e+06	1182.53	6.2		86 94 91 98 99 100 99 99 80 94	HCD	PTQLEEQCHV	A0A3Q1LHJ4|A0A3Q1LHJ4_BOVIN;A0A3Q1LWI0|A0A3Q1LWI0_BOVIN;A0A3Q1LYE8|A0A3Q1LYE8_BOVIN;A0A3Q1LZ35|A0A3Q1LZ35_BOVIN;A0A3Q1M1Y7|A0A3Q1M1Y7_BOVIN;A0A3Q1M2W2|A0A3Q1M2W2_BOVIN;A0A3Q1M2Z8|A0A3Q1M2Z8_BOVIN;A0A3Q1M701|A0A3Q1M701_BOVIN;A0A3Q1MAR1|A0A3Q1MAR1_BOVIN;A0A3Q1MNK0|A0A3Q1MNK0_BOVIN;A0A3Q1MPH9|A0A3Q1MPH9_BOVIN;A0A3Q1MRR8|A0A3Q1MRR8_BOVIN;A0A3Q1MUB3|A0A3Q1MUB3_BOVIN;A0A3Q1N2K8|A0A3Q1N2K8_BOVIN;A0A3Q1N…	18642	33097
C-2.raw	20086	Y(+42.01)YNQEQPLRSAAPEE	15	93.9	93.9	15	918.925	2	19.7157	3.7881872E7	1835.83	1.4	Acetylation (N-term)	79 79 98 99 100 99 99 100 100 99 82 80 96 100 100	HCD	Y(+42.01)YNQEQPLRSAAPEE	A0A3Q1LLU2|A0A3Q1LLU2_BOVIN;A0A3Q1LM54|A0A3Q1LM54_BOVIN;A0A3Q1LQX0|A0A3Q1LQX0_BOVIN;A0A3Q1LVI3|A0A3Q1LVI3_BOVIN;A0A3Q1M2M0|A0A3Q1M2M0_BOVIN;A0A3Q1M7A5|A0A3Q1M7A5_BOVIN;A0A3Q1M7T8|A0A3Q1M7T8_BOVIN;A0A3Q1MB82|A0A3Q1MB82_BOVIN;A0A3Q1MBV7|A0A3Q1MBV7_BOVIN;A0A3Q1MCK6|A0A3Q1MCK6_BOVIN;A0A3Q1MIA9|A0A3Q1MIA9_BOVIN;A0A3Q1MMU8|A0A3Q1MMU8_BOVIN;A0A3Q1MR53|A0A3Q1MR53_BOVIN;A0A3Q1MTL1|A0A3Q1MTL1_BOVIN;A0A3Q1M…	49626	26013
C-2.raw	123481	LAVALARLHDVADFLK	16	93.9	93.9	16	584.682	3	92.8797	3.12105e+06	1751.01	8.8		74 80 100 100 99 93 83 97 97 99 97 91 94 100 100 100	HCD	LAVALARLHDVADFLK	A0A3Q1LQX0|A0A3Q1LQX0_BOVIN;A0A3Q1LVI3|A0A3Q1LVI3_BOVIN;A0A3Q1LW91|A0A3Q1LW91_BOVIN;A0A3Q1LZU4|A0A3Q1LZU4_BOVIN;A0A3Q1M3Y2|A0A3Q1M3Y2_BOVIN;A0A3Q1M5W3|A0A3Q1M5W3_BOVIN;A0A3Q1M751|A0A3Q1M751_BOVIN;A0A3Q1MCK6|A0A3Q1MCK6_BOVIN;A0A3Q1MH42|A0A3Q1MH42_BOVIN;A0A3Q1MJE5|A0A3Q1MJE5_BOVIN;A0A3Q1N2K8|A0A3Q1N2K8_BOVIN;A0A3Q1ND94|A0A3Q1ND94_BOVIN;A0A452DHW7|A0A452DHW7_BOVIN;A0AAA9S4A7|A0AAA9S4A7_BOVIN;A0AAA9S…	17781	167628
C-2.raw	66219	TQGGGVVLLENLR	13	93.9	93.9	13	678.389	2	52.5554		1354.76	5.1		73 76 100 99 99 100 100 100 99 94 88 95 97	HCD	TQGGGVVLLENLR	A0A3Q1LNE2|A0A3Q1LNE2_BOVIN;A0A3Q1LPA0|A0A3Q1LPA0_BOVIN;A0A3Q1LQL9|A0A3Q1LQL9_BOVIN;A0A3Q1LRY5|A0A3Q1LRY5_BOVIN;A0A3Q1LSB9|A0A3Q1LSB9_BOVIN;A0A3Q1LTZ2|A0A3Q1LTZ2_BOVIN;A0A3Q1LUD9|A0A3Q1LUD9_BOVIN;A0A3Q1M0F7|A0A3Q1M0F7_BOVIN;A0A3Q1M761|A0A3Q1M761_BOVIN;A0A3Q1MAZ0|A0A3Q1MAZ0_BOVIN;A0A3Q1MBT8|A0A3Q1MBT8_BOVIN;A0A3Q1ME27|A0A3Q1ME27_BOVIN;A0A3Q1MH42|A0A3Q1MH42_BOVIN;A0A3Q1MHJ4|A0A3Q1MHJ4_BOVIN;A0A3Q1M…	0	86047
C-2.raw	11395	VLTQSP	6	93.9	93.9	6	644.365	1	13.8482	4.49068e+06	643.354	5.7		81 90 100 97 98 98	HCD	VLTQSP	A0A3Q1LFA6|A0A3Q1LFA6_BOVIN;A0A3Q1LI44|A0A3Q1LI44_BOVIN;A0A3Q1LSF0|A0A3Q1LSF0_BOVIN;A0A3Q1LU21|A0A3Q1LU21_BOVIN;A0A3Q1LUE9|A0A3Q1LUE9_BOVIN;A0A3Q1LWV8|A0A3Q1LWV8_BOVIN;A0A3Q1LXG6|A0A3Q1LXG6_BOVIN;A0A3Q1M2Z8|A0A3Q1M2Z8_BOVIN;A0A3Q1M3A8|A0A3Q1M3A8_BOVIN;A0A3Q1MIN7|A0A3Q1MIN7_BOVIN;A0A3Q1MN72|A0A3Q1MN72_BOVIN;A0A3Q1MSF6|A0A3Q1MSF6_BOVIN;A0A3Q1MT50|A0A3Q1MT50_BOVIN;A0A3Q1MU51|A0A3Q1MU51_BOVIN;A0A3Q1M…	23659	14421
C-2.raw	63725	PLGSENSGKTTM(+15.99)PLM(+15.99)A	16	93.9	93.9	16	833.396	2	51.5246	1.1838676E8	1664.77	1.9	Oxidation (M)	98 98 98 94 97 98 99 98 85 92 99 100 99 97 70 80	HCD	PLGSENSGKTTM(+15.99)PLM(+15.99)A	A0A3Q1LHJ4|A0A3Q1LHJ4_BOVIN;A0A3Q1LIU1|A0A3Q1LIU1_BOVIN;A0A3Q1LJU8|A0A3Q1LJU8_BOVIN;A0A3Q1LQN7|A0A3Q1LQN7_BOVIN;A0A3Q1LQW6|A0A3Q1LQW6_BOVIN;A0A3Q1LTZ2|A0A3Q1LTZ2_BOVIN;A0A3Q1MBT8|A0A3Q1MBT8_BOVIN;A0A3Q1MBY8|A0A3Q1MBY8_BOVIN;A0A3Q1MFR5|A0A3Q1MFR5_BOVIN;A0A3Q1MHJ3|A0A3Q1MHJ3_BOVIN;A0A3Q1MJE5|A0A3Q1MJE5_BOVIN;A0A3Q8ABR9|A0A3Q8ABR9_BOVIN;A0A452DJ45|A0A452DJ45_BOVIN;A0AAA9RWX3|A0AAA9RWX3_BOVIN;A0AAA9S…	42818	84193
C-2.raw	30080	PPTQLEEQCHV	11	93.9	93.9	11	640.8	2	26.7766	59959.8	1279.59	-0.7		99 92 95 97 100 100 99 95 94 70 93	HCD	PPTQLEEQCHV	A0A3Q1LHJ4|A0A3Q1LHJ4_BOVIN;A0A3Q1LWI0|A0A3Q1LWI0_BOVIN;A0A3Q1LYE8|A0A3Q1LYE8_BOVIN;A0A3Q1LZ35|A0A3Q1LZ35_BOVIN;A0A3Q1M1Y7|A0A3Q1M1Y7_BOVIN;A0A3Q1M2Z8|A0A3Q1M2Z8_BOVIN;A0A3Q1M701|A0A3Q1M701_BOVIN;A0A3Q1MAR1|A0A3Q1MAR1_BOVIN;A0A3Q1N2K8|A0A3Q1N2K8_BOVIN;A0A3Q1NCP3|A0A3Q1NCP3_BOVIN;A0AAA9RTL5|A0AAA9RTL5_BOVIN;A0AAA9S4S4|A0AAA9S4S4_BOVIN;A0AAA9SC60|A0AAA9SC60_BOVIN;A0AAA9SCC0|A0AAA9SCC0_BOVIN;A0AAA9S…	23328	38261
C-2.raw	42875	A(+42.01)DTEYNAEEAAELKK	15	93.9	93.9	15	862.406	2	35.7413	985297	1722.79	2.1	Acetylation (N-term)	69 76 85 99 100 99 99 97 98 98 97 98 98 98 98	HCD	A(+42.01)DTEYNAEEAAELKK	A0A3Q1LS63|A0A3Q1LS63_BOVIN;A0A3Q1LTZ2|A0A3Q1LTZ2_BOVIN;A0A3Q1LU21|A0A3Q1LU21_BOVIN;A0A3Q1M2W2|A0A3Q1M2W2_BOVIN;A0A3Q1M667|A0A3Q1M667_BOVIN;A0A3Q1MAA5|A0A3Q1MAA5_BOVIN;A0A3Q1MBT8|A0A3Q1MBT8_BOVIN;A0A3Q1MIL5|A0A3Q1MIL5_BOVIN;A0A3Q1MKM2|A0A3Q1MKM2_BOVIN;A0A3Q1MKW0|A0A3Q1MKW0_BOVIN;A0A3Q1MNK0|A0A3Q1MNK0_BOVIN;A0A3Q1MPB9|A0A3Q1MPB9_BOVIN;A0A3Q1MRR8|A0A3Q1MRR8_BOVIN;A0A3Q1MUR2|A0A3Q1MUR2_BOVIN;A0A3Q1N…	45434	55149
C-2.raw	4674	KVVKPSE	7	93.9	93.9	7	393.74	2	6.9169		785.465	1.9		79 89 100 99 96 97 98	HCD	KVVKPSE	A0A3Q1M2M0|A0A3Q1M2M0_BOVIN;A0A3Q1M7T8|A0A3Q1M7T8_BOVIN;A0A3Q1MN44|A0A3Q1MN44_BOVIN;A0A3Q1MS33|A0A3Q1MS33_BOVIN;A0AAA9RZ20|A0AAA9RZ20_BOVIN;A0AAA9S834|A0AAA9S834_BOVIN;A0AAA9SF39|A0AAA9SF39_BOVIN;A0AAA9SXN5|A0AAA9SXN5_BOVIN;A0AAA9T3F4|A0AAA9T3F4_BOVIN;A0AAA9T8H9|A0AAA9T8H9_BOVIN;A0AAA9TG43|A0AAA9TG43_BOVIN;A0AAA9THP6|A0AAA9THP6_BOVIN;A0AAA9TQX7|A0AAA9TQX7_BOVIN;F1N5R9|F1N5R9_BOVIN;Q32LP2|RADI_BOV…	0	4511
C-2.raw	52835	LPLP	4	93.9	93.9	4	439.293	1	41.4597	2.3189618E7	438.284	4.6		85 91 100 99	HCD	LPLP		6107	65363
C-2.raw	70366	VLGPVRGFPP	10	93.9	93.9	10	519.804	2	55.5589		1037.6	-8.2		99 99 100 99 99 89 72 87 94 100	HCD	VLGPVRGFPP	A0A3Q1LM54|A0A3Q1LM54_BOVIN;A0AAA9T7S1|A0AAA9T7S1_BOVIN;A0AAA9T9Y7|A0AAA9T9Y7_BOVIN;A0AAA9TJC4|A0AAA9TJC4_BOVIN;A0AAA9TK71|A0AAA9TK71_BOVIN;A0AAA9TTP7|A0AAA9TTP7_BOVIN;F1MJQ6|F1MJQ6_BOVIN;F1MQ88|F1MQ88_BOVIN;F1MRP6|F1MRP6_BOVIN;P02453|CO1A1_BOVIN;P02666|CASB_BOVIN	0	91348
C-2.raw	19830	PLGSENSGKTTM(+15.99)P	13	93.9	93.9	13	667.82	2	19.3507	2751395	1333.62	4.6	Oxidation (M)	100 100 99 98 100 99 99 74 66 86 100 100 100	HCD	PLGSENSGKTTM(+15.99)P	A0A3Q1LHJ4|A0A3Q1LHJ4_BOVIN;A0A3Q1LIU1|A0A3Q1LIU1_BOVIN;A0A3Q1LJU8|A0A3Q1LJU8_BOVIN;A0A3Q1LQN7|A0A3Q1LQN7_BOVIN;A0A3Q1LQW6|A0A3Q1LQW6_BOVIN;A0A3Q1LTZ2|A0A3Q1LTZ2_BOVIN;A0A3Q1MBT8|A0A3Q1MBT8_BOVIN;A0A3Q1MBY8|A0A3Q1MBY8_BOVIN;A0A3Q1MFR5|A0A3Q1MFR5_BOVIN;A0A3Q1MHJ3|A0A3Q1MHJ3_BOVIN;A0A3Q1MJE5|A0A3Q1MJE5_BOVIN;A0A3Q8ABR9|A0A3Q8ABR9_BOVIN;A0A452DJ45|A0A452DJ45_BOVIN;A0AAA9RWX3|A0AAA9RWX3_BOVIN;A0AAA9S…	25769	25160
C-2.raw	25080	YELTQ	5	93.9	93.9	5	653.317	1	23.3783	3.22269e+06	652.307	4.2		80 91 100 100 100	HCD	YELTQ	A0A3Q1LJT1|A0A3Q1LJT1_BOVIN;A0A3Q1M2B2|A0A3Q1M2B2_BOVIN;A0A3Q1MHV6|A0A3Q1MHV6_BOVIN;A0AAA9S166|A0AAA9S166_BOVIN;F1N5D7|F1N5D7_BOVIN	24444	32033
C-2.raw	94457	SNVVLTDFVVAGLPR	15	93.9	93.9	15	793.953	2	72.986	1.6330079E7	1585.88	5		60 64 99 100 100 100 100 100 100 99 99 96 97 96 99	HCD	SNVVLTDFVVAGLPR	A0A3Q1LXE5|A0A3Q1LXE5_BOVIN;A0A3Q1M2W2|A0A3Q1M2W2_BOVIN;A0A3Q1M646|A0A3Q1M646_BOVIN;A0A3Q1N775|A0A3Q1N775_BOVIN;A0AAA9S3P4|A0AAA9S3P4_BOVIN;A0AAA9S8B5|A0AAA9S8B5_BOVIN;A0AAA9S8X2|A0AAA9S8X2_BOVIN;A0AAA9SDI3|A0AAA9SDI3_BOVIN;A0AAA9SK38|A0AAA9SK38_BOVIN;A0AAA9TA73|A0AAA9TA73_BOVIN;A0AAA9TGU4|A0AAA9TGU4_BOVIN;E1B718|E1B718_BOVIN;E1B8E7|E1B8E7_BOVIN;E1BHG5|E1BHG5_BOVIN;E1BM28|E1BM28_BOVIN;E1BNQ7|E1BN…	39131	125196
C-2.raw	84977	PFPLL	5	93.9	93.9	5	586.363	1	63.9366	5.741032E7	585.353	5		96 97 96 90 90	HCD	PFPLL	A0A3Q1LN46|A0A3Q1LN46_BOVIN;A0A3Q1M1G7|A0A3Q1M1G7_BOVIN;A0A3Q1M751|A0A3Q1M751_BOVIN;A0A3Q1M9W3|A0A3Q1M9W3_BOVIN;A0A3Q1MS88|A0A3Q1MS88_BOVIN;A0A3Q1MU40|A0A3Q1MU40_BOVIN;A0A3Q1NCG2|A0A3Q1NCG2_BOVIN;A0A3Q1ND94|A0A3Q1ND94_BOVIN;A0AAA9RXM5|A0AAA9RXM5_BOVIN;A0AAA9S3X3|A0AAA9S3X3_BOVIN;A0AAA9S4A2|A0AAA9S4A2_BOVIN;A0AAA9SCA0|A0AAA9SCA0_BOVIN;A0AAA9SRG0|A0AAA9SRG0_BOVIN;A0AAA9SW34|A0AAA9SW34_BOVIN;A0AAA9T…	18001	107058
C-2.raw	4961	LSAEDASR	8	93.9	93.9	8	424.71	2	7.0964	129123	847.404	3.4		99 99 100 100 98 86 74 94	HCD	LSAEDASR	A0A3Q1N2K8|A0A3Q1N2K8_BOVIN;A0AAA9TAX9|A0AAA9TAX9_BOVIN;A0AAA9TJR2|A0AAA9TJR2_BOVIN;F1MPW8|F1MPW8_BOVIN;Q76LV1|HS90B_BOVIN	4878	4933
C-2.raw	9248	LPTP	4	93.8	93.8	4	427.256	1	11.9462	6015563	426.248	3.2		99 92 94 91	HCD	LPTP		5137	11342
C-2.raw	34802	VLGPV	5	93.8	93.8	5	484.315	1	30.0428	556517	483.306	5		94 94 96 94 91	HCD	VLGPV	A0A3Q1LM54|A0A3Q1LM54_BOVIN;A0A3Q1LS11|A0A3Q1LS11_BOVIN;A0AAA9SCT4|A0AAA9SCT4_BOVIN;A0AAA9T9Y7|A0AAA9T9Y7_BOVIN;E1BH05|E1BH05_BOVIN;F1MBC6|F1MBC6_BOVIN;P02666|CASB_BOVIN;P02702|FOLR1_BOVIN	9740	44397
C-2.raw	27115	PTQLEEQEEE	10	93.8	93.8	10	616.269	2	24.0611	2.04735408E8	1230.53	-0.8		94 78 89 100 100 100 97 92 93 95	HCD	PTQLEEQEEE	A0A3Q1LHF1|A0A3Q1LHF1_BOVIN;A0A3Q1LHJ4|A0A3Q1LHJ4_BOVIN;A0A3Q1LM54|A0A3Q1LM54_BOVIN;A0A3Q1LRF8|A0A3Q1LRF8_BOVIN;A0A3Q1LWI0|A0A3Q1LWI0_BOVIN;A0A3Q1LYE8|A0A3Q1LYE8_BOVIN;A0A3Q1LZ35|A0A3Q1LZ35_BOVIN;A0A3Q1LZU4|A0A3Q1LZU4_BOVIN;A0A3Q1M1Y7|A0A3Q1M1Y7_BOVIN;A0A3Q1M202|A0A3Q1M202_BOVIN;A0A3Q1M2B9|A0A3Q1M2B9_BOVIN;A0A3Q1M2W2|A0A3Q1M2W2_BOVIN;A0A3Q1M2Z8|A0A3Q1M2Z8_BOVIN;A0A3Q1M3Y2|A0A3Q1M3Y2_BOVIN;A0A3Q1M…	20952	33195
[truncated: 39,811 more rows]

## Sheet: BC.database
Peptide	-10LgP	Mass	Tag Length	CAA (%)	Length	Delta RT	MS2 Correlation	ppm	m/z	z	RT	Area Sample 2	Scan	Source File	#Feature	#Feature Sample 2	Accession	PTM	AScore	Positional Confidence	tag(>=0.0%)	Found By
[truncated: 2,099 more rows]

[truncated: 4 more sheets: BT.denovo, BT.database, BM.denovo, BM.database]
