# Supplementary material for: Peptidomic Profiling Analysis of Endogenous Peptides in Buffalo Milk During Lactation Stages
Source: Foods. 2026 May 14;15(10):1728. doi: 10.3390/foods15101728 (PMC13206046; doi:10.3390/foods15101728)
Supplement: Supplementary file 1 [file foods-15-01728-s001.zip › Supplementary Table S3 N- and C-terminal of endogenous peptides.xlsx]

## Sheet: BC
Protein Group	Accession	Gene	Top	Peptide	Extended Peptide	Unique	-10LgP	Mass	Length	ppm	m/z	z	RT	Scan	Source File	Area Sample 2	#Feature	Start	End	PTM	AScore	Found By
1	P02666|CASB_BOVIN	CSN2	TRUE	AMAPKHKEMPFPKYPVEPFTESQSLTLTDVENLHLP	E.AMAPKHKEMPFPKYPVEPFTESQSLTLTDVENLHLP.L	TRUE	42.79	4121.06	36	0.3	825.224	5	75.2524	97820	C-2.raw	1.88E6	1	116	151			DB Search
1	P02666|CASB_BOVIN	CSN2	TRUE	EMPFPKYPVEPFTESQSLTLTDVENLHLP	K.EMPFPKYPVEPFTESQSLTLTDVENLHLP.L	TRUE	42.79	3357.65	29	18	1120.25	3	92.0863	122224	C-2.raw		0	123	151			DB Search
1	P02666|CASB_BOVIN	CSN2	TRUE	FPKYPVEPFTESQS	P.FPKYPVEPFTESQS.L	TRUE	42.79	1654.79	14	0.3	828.405	2	52.9302	66493	C-2.raw	4.44E7	1	126	139			DB Search
1	P02666|CASB_BOVIN	CSN2	TRUE	HKEMPFPKYPVEPFTESQSLTLTDVEN	K.HKEMPFPKYPVEPFTESQSLTLTDVEN.L	TRUE	42.79	3162.52	27	2.1	791.643	4	68.713	89221	C-2.raw	3.25E7	3	121	147			DB Search
1	P02666|CASB_BOVIN	CSN2	TRUE	HKEMPFPKYPVEPFTESQSLTLTDVENLHLP	K.HKEMPFPKYPVEPFTESQSLTLTDVENLHLP.L	TRUE	42.79	3622.8	31	4.8	725.574	5	84.4431	110460	C-2.raw	2.99E7	8	121	151			DB Search
1	P02666|CASB_BOVIN	CSN2	TRUE	HKEMPFPKYPVEPFTESQSLTLTDVENLHLPLPLLQ	K.HKEMPFPKYPVEPFTESQSLTLTDVENLHLPLPLLQ.S	TRUE	42.79	4187.17	36	12.2	838.454	5	105.628	142428	C-2.raw	4.39E6	2	121	156			DB Search
1	P02666|CASB_BOVIN	CSN2	TRUE	MPFPKYPVEPFTESQ	E.MPFPKYPVEPFTESQ.S	TRUE	42.79	1795.85	15	2.7	898.938	2	62.3327	79568	C-2.raw	1.34E7	2	124	138			DB Search
1	P02666|CASB_BOVIN	CSN2	TRUE	MPFPKYPVEPFTESQS	E.MPFPKYPVEPFTESQS.L	TRUE	42.79	1882.88	16	-0.3	942.451	2	61.6126	77452	C-2.raw	5.86E7	1	124	139			DB Search
1	P02666|CASB_BOVIN	CSN2	TRUE	SLVYPFPGPIPN	Q.SLVYPFPGPIPN.S	TRUE	42.79	1299.69	12	2	1300.7	1	75.8261	97162	C-2.raw	9.32E7	5	72	83			DB Search
1	P02666|CASB_BOVIN	CSN2	TRUE	AFLLYQEPVLGPVRGPFPII	Q.AFLLYQEPVLGPVRGPFPII.V	FALSE	42.79	2225.26	20	17.9	1113.66	2	102.593	137619	C-2.raw	1.02E6	2	204	223			DB Search
1	P02666|CASB_BOVIN	CSN2	TRUE	AFLLYQEPVLGPVRGPFPIIV	Q.AFLLYQEPVLGPVRGPFPIIV	FALSE	42.79	2324.33	21	14.7	1163.19	2	105.69	141421	C-2.raw	8.59E6	3	204	224			DB Search
1	P02666|CASB_BOVIN	CSN2	TRUE	AVPYPQRDM(+15.99)PIQAFLLYQEPVLGPVRGPFP	K.AVPYPQRDM(+15.99)PIQAFLLYQEPVLGPVRGPFP.I	FALSE	42.79	3410.78	30	16.2	1137.96	3	89.2493	118018	C-2.raw		0	192	221	Oxidation (M)	M9:Oxidation (M):1000.00	DB Search
1	P02666|CASB_BOVIN	CSN2	TRUE	AVPYPQRDMPIQAFLLYQEPVLGPVRGP	K.AVPYPQRDMPIQAFLLYQEPVLGPVRGP.F	FALSE	42.79	3150.67	28	7.3	1051.24	3	83.5877	109383	C-2.raw	8.72E6	3	192	219			DB Search
1	P02666|CASB_BOVIN	CSN2	TRUE	AVPYPQRDMPIQAFLLYQEPVLGPVRGPF	K.AVPYPQRDMPIQAFLLYQEPVLGPVRGPF.P	FALSE	42.79	3297.74	29	19.1	1100.28	3	94.448	125673	C-2.raw	8.7E5	1	192	220			DB Search
1	P02666|CASB_BOVIN	CSN2	TRUE	AVPYPQRDMPIQAFLLYQEPVLGPVRGPFP	K.AVPYPQRDMPIQAFLLYQEPVLGPVRGPFP.I	FALSE	42.79	3394.79	30	15.7	1132.63	3	95.2878	123582	C-2.raw	1.87E7	1	192	221			DB Search
1	P02666|CASB_BOVIN	CSN2	TRUE	AVPYPQRDMPIQAFLLYQEPVLGPVRGPFPI	K.AVPYPQRDMPIQAFLLYQEPVLGPVRGPFPI.I	FALSE	42.79	3507.87	31	18.8	1170.33	3	101.841	133153	C-2.raw	1.91E7	1	192	222			DB Search
1	P02666|CASB_BOVIN	CSN2	TRUE	AVPYPQRDMPIQAFLLYQEPVLGPVRGPFPII	K.AVPYPQRDMPIQAFLLYQEPVLGPVRGPFPII.V	FALSE	42.79	3620.96	32	15.7	1208.02	3	107.131	143338	C-2.raw	1.39E7	4	192	223			DB Search
1	P02666|CASB_BOVIN	CSN2	TRUE	DELQDKIHPFAQTQ	E.DELQDKIHPFAQTQ.S	FALSE	42.79	1668.81	14	4.2	835.42	2	41.0383	48830	C-2.raw	5.37E7	2	58	71			DB Search
1	P02666|CASB_BOVIN	CSN2	TRUE	DMPIQAFLLYQEPVLGPVRGPFPII	R.DMPIQAFLLYQEPVLGPVRGPFPII.V	FALSE	42.79	2809.52	25	1.4	1405.78	2	111.791	151394	C-2.raw	1.07E6	1	199	223			DB Search
1	P02666|CASB_BOVIN	CSN2	TRUE	DMPIQAFLLYQEPVLGPVRGPFPIIV	R.DMPIQAFLLYQEPVLGPVRGPFPIIV	FALSE	42.79	2908.59	26	12.3	970.554	3	112.115	151739	C-2.raw	1.31E6	1	199	224			DB Search
1	P02666|CASB_BOVIN	CSN2	TRUE	EPVLGPVRGPFPII	Q.EPVLGPVRGPFPII.V	FALSE	42.79	1489.87	14	0.4	745.943	2	74.3157	95563	C-2.raw	4.45E9	5	210	223			DB Search
1	P02666|CASB_BOVIN	CSN2	TRUE	EPVLGPVRGPFPIIV	Q.EPVLGPVRGPFPIIV	FALSE	42.79	1588.93	15	1.2	795.479	2	78.9587	100601	C-2.raw	3.33E9	10	210	224			DB Search
1	P02666|CASB_BOVIN	CSN2	TRUE	IEKFQS(+79.97)EEQQQTEDELQDKIHPFAQTQ	K.IEKFQS(+79.97)EEQQQTEDELQDKIHPFAQTQ.S	FALSE	42.79	3353.51	27	-4.2	1118.84	3	53.5222	67595	C-2.raw		0	45	71	Phosphorylation (STY)	S6:Phosphorylation (STY):12.36	DB Search
1	P02666|CASB_BOVIN	CSN2	TRUE	KAVPYPQRDM(+15.99)PIQAFLLYQEPVLGPVRGP	Q.KAVPYPQRDM(+15.99)PIQAFLLYQEPVLGPVRGP.F	FALSE	42.79	3294.76	29	0.3	824.701	4	69.5344	89918	C-2.raw		0	191	219	Oxidation (M)	M10:Oxidation (M):1000.00	DB Search
1	P02666|CASB_BOVIN	CSN2	TRUE	KAVPYPQRDM(+15.99)PIQAFLLYQEPVLGPVRGPFP	Q.KAVPYPQRDM(+15.99)PIQAFLLYQEPVLGPVRGPFP.I	FALSE	42.79	3538.88	31	2.3	885.733	4	79.6784	104437	C-2.raw	4.08E7	5	191	221	Oxidation (M)	M10:Oxidation (M):1000.00	DB Search
1	P02666|CASB_BOVIN	CSN2	TRUE	KAVPYPQRDM(+15.99)PIQAFLLYQEPVLGPVRGPFPI	Q.KAVPYPQRDM(+15.99)PIQAFLLYQEPVLGPVRGPFPI.I	FALSE	42.79	3651.96	32	6.1	914.008	4	86.9691	114371	C-2.raw	2.42E7	3	191	222	Oxidation (M)	M10:Oxidation (M):1000.00	DB Search
1	P02666|CASB_BOVIN	CSN2	TRUE	KAVPYPQRDM(+15.99)PIQAFLLYQEPVLGPVRGPFPII	Q.KAVPYPQRDM(+15.99)PIQAFLLYQEPVLGPVRGPFPII.V	FALSE	42.79	3765.05	33	15.5	942.288	4	91.8127	122160	C-2.raw	3.36E7	6	191	223	Oxidation (M)	M10:Oxidation (M):1000.00	DB Search
1	P02666|CASB_BOVIN	CSN2	TRUE	KAVPYPQRDM(+15.99)PIQAFLLYQEPVLGPVRGPFPIIV	Q.KAVPYPQRDM(+15.99)PIQAFLLYQEPVLGPVRGPFPIIV	FALSE	42.79	3864.12	34	16.1	967.056	4	95.0568	125595	C-2.raw	5.95E7	4	191	224	Oxidation (M)	M10:Oxidation (M):1000.00	DB Search
1	P02666|CASB_BOVIN	CSN2	TRUE	KAVPYPQRDMPIQAFLLYQEPVLGPV	Q.KAVPYPQRDMPIQAFLLYQEPVLGPV.R	FALSE	42.79	2968.59	26	17.7	990.558	3	88.4644	117747	C-2.raw	1.22E6	2	191	216			DB Search
1	P02666|CASB_BOVIN	CSN2	TRUE	KAVPYPQRDMPIQAFLLYQEPVLGPVRGP	Q.KAVPYPQRDMPIQAFLLYQEPVLGPVRGP.F	FALSE	42.79	3278.76	29	2.2	1093.94	3	76.002	99000	C-2.raw	2.19E7	4	191	219			DB Search
1	P02666|CASB_BOVIN	CSN2	TRUE	KAVPYPQRDMPIQAFLLYQEPVLGPVRGPF	Q.KAVPYPQRDMPIQAFLLYQEPVLGPVRGPF.P	FALSE	42.79	3425.83	30	7.7	857.475	4	85.103	111635	C-2.raw	6.42E6	3	191	220			DB Search
1	P02666|CASB_BOVIN	CSN2	TRUE	KAVPYPQRDMPIQAFLLYQEPVLGPVRGPFP	Q.KAVPYPQRDMPIQAFLLYQEPVLGPVRGPFP.I	FALSE	42.79	3522.88	31	7.6	1175.32	3	85.5534	112518	C-2.raw	1.11E8	2	191	221			DB Search
1	P02666|CASB_BOVIN	CSN2	TRUE	KAVPYPQRDMPIQAFLLYQEPVLGPVRGPFPI	Q.KAVPYPQRDMPIQAFLLYQEPVLGPVRGPFPI.I	FALSE	42.79	3635.97	32	5.6	1213.01	3	91.8219	121834	C-2.raw	1.05E8	7	191	222			DB Search
1	P02666|CASB_BOVIN	CSN2	TRUE	KAVPYPQRDMPIQAFLLYQEPVLGPVRGPFPII	Q.KAVPYPQRDMPIQAFLLYQEPVLGPVRGPFPII.V	FALSE	42.79	3749.05	33	13.9	1250.71	3	96.8702	129263	C-2.raw	1.27E8	12	191	223			DB Search
1	P02666|CASB_BOVIN	CSN2	TRUE	KAVPYPQRDMPIQAFLLYQEPVLGPVRGPFPIIV	Q.KAVPYPQRDMPIQAFLLYQEPVLGPVRGPFPIIV	FALSE	42.79	3848.12	34	17.2	1283.74	3	99.1925	132711	C-2.raw	8.47E7	11	191	224			DB Search
1	P02666|CASB_BOVIN	CSN2	TRUE	KIEKFQS(+79.97)EEQQQTEDELQDKIHPFAQTQ	K.KIEKFQS(+79.97)EEQQQTEDELQDKIHPFAQTQ.S	FALSE	42.79	3481.6	28	-0.2	871.412	4	49.4685	62683	C-2.raw	2.54E7	1	44	71	Phosphorylation (STY)	S7:Phosphorylation (STY):84.85	DB Search
1	P02666|CASB_BOVIN	CSN2	TRUE	KIEKFQSEEQQQTEDELQDKIHPFAQTQ	K.KIEKFQSEEQQQTEDELQDKIHPFAQTQ.S	FALSE	42.79	3401.64	28	-0.6	851.42	4	47.3676	58931	C-2.raw		0	44	71			DB Search
1	P02666|CASB_BOVIN	CSN2	TRUE	KVLPVPQKAVPYPQRDMPIQ	S.KVLPVPQKAVPYPQRDMPIQ.A	FALSE	42.79	2303.28	20	0.5	768.772	3	43.6515	53299	C-2.raw	9.03E6	2	184	203			DB Search
1	P02666|CASB_BOVIN	CSN2	TRUE	LLYQEPVLGPVRGPFPIIV	F.LLYQEPVLGPVRGPFPIIV	FALSE	42.79	2106.22	19	3.9	1054.13	2	90.3661	119683	C-2.raw	5.85E7	2	206	224			DB Search
1	P02666|CASB_BOVIN	CSN2	TRUE	LPQNIPPLTQTPVVVPP	S.LPQNIPPLTQTPVVVPP.F	FALSE	42.79	1809.04	17	1.1	905.532	2	71.0746	91431	C-2.raw	3.2E7	2	85	101			DB Search
1	P02666|CASB_BOVIN	CSN2	TRUE	LPQNIPPLTQTPVVVPPFLQPE	S.LPQNIPPLTQTPVVVPPFLQPE.V	FALSE	42.79	2423.35	22	14.8	808.805	3	99.7968	132324	C-2.raw	2.32E7	3	85	106			DB Search
1	P02666|CASB_BOVIN	CSN2	TRUE	LPVPQKAVPYPQRD	V.LPVPQKAVPYPQRD.M	FALSE	42.79	1606.88	14	-0.3	536.637	3	31.718	36974	C-2.raw	3.1E7	6	186	199			DB Search
1	P02666|CASB_BOVIN	CSN2	TRUE	LPVPQKAVPYPQRDMP	V.LPVPQKAVPYPQRDMP.I	FALSE	42.79	1834.98	16	-0.4	612.668	3	40.1942	48622	C-2.raw	1.29E8	2	186	201			DB Search
1	P02666|CASB_BOVIN	CSN2	TRUE	LPVPQKAVPYPQRDMPIQ	V.LPVPQKAVPYPQRDMPIQ.A	FALSE	42.79	2076.12	18	0.4	693.05	3	44.0626	53754	C-2.raw	6.56E7	1	186	203			DB Search
1	P02666|CASB_BOVIN	CSN2	TRUE	LSLSQSKVLPVPQKAVPYPQRDM(+15.99)PIQ	V.LSLSQSKVLPVPQKAVPYPQRDM(+15.99)PIQ.A	FALSE	42.79	2934.6	26	0.9	734.661	4	46.9348	58262	C-2.raw	7.06E6	2	178	203	Oxidation (M)	M23:Oxidation (M):1000.00	DB Search
1	P02666|CASB_BOVIN	CSN2	TRUE	LSLSQSKVLPVPQKAVPYPQRDM(+15.99)PIQAF	V.LSLSQSKVLPVPQKAVPYPQRDM(+15.99)PIQAF.L	FALSE	42.79	3152.71	28	2.3	789.189	4	55.8287	70575	C-2.raw	6.97E6	3	178	205	Oxidation (M)	M23:Oxidation (M):1000.00	DB Search
1	P02666|CASB_BOVIN	CSN2	TRUE	LSLSQSKVLPVPQKAVPYPQRDM(+15.99)PIQAFLLYQEPVLGPVRGPFP	V.LSLSQSKVLPVPQKAVPYPQRDM(+15.99)PIQAFLLYQEPVLGPVRGPFP.I	FALSE	42.79	4915.68	44	3.9	984.152	5	82.4336	107938	C-2.raw		0	178	221	Oxidation (M)	M23:Oxidation (M):1000.00	DB Search
1	P02666|CASB_BOVIN	CSN2	TRUE	LSLSQSKVLPVPQKAVPYPQRDMPIQ	V.LSLSQSKVLPVPQKAVPYPQRDMPIQ.A	FALSE	42.79	2918.61	26	-2.2	973.878	3	51.7003	65141	C-2.raw	3.1E7	2	178	203			DB Search
1	P02666|CASB_BOVIN	CSN2	TRUE	LSLSQSKVLPVPQKAVPYPQRDMPIQA	V.LSLSQSKVLPVPQKAVPYPQRDMPIQA.F	FALSE	42.79	2989.64	27	2.4	997.561	3	53.1781	66761	C-2.raw	2.49E7	2	178	204			DB Search
1	P02666|CASB_BOVIN	CSN2	TRUE	LSLSQSKVLPVPQKAVPYPQRDMPIQAF	V.LSLSQSKVLPVPQKAVPYPQRDMPIQAF.L	FALSE	42.79	3136.71	28	0.8	785.189	4	60.751	78409	C-2.raw	2.45E7	3	178	205			DB Search
1	P02666|CASB_BOVIN	CSN2	TRUE	LSLSQSKVLPVPQKAVPYPQRDMPIQAFL	V.LSLSQSKVLPVPQKAVPYPQRDMPIQAFL.L	FALSE	42.79	3249.79	29	2.6	813.461	4	68.5918	89021	C-2.raw	1.86E7	1	178	206			DB Search
1	P02666|CASB_BOVIN	CSN2	TRUE	LSLSQSKVLPVPQKAVPYPQRDMPIQAFLL	V.LSLSQSKVLPVPQKAVPYPQRDMPIQAFLL.Y	FALSE	42.79	3362.88	30	2.8	841.733	4	74.0697	95833	C-2.raw	8.61E6	4	178	207			DB Search
1	P02666|CASB_BOVIN	CSN2	TRUE	LSLSQSKVLPVPQKAVPYPQRDMPIQAFLLYQEPVLGPVRGPFP	V.LSLSQSKVLPVPQKAVPYPQRDMPIQAFLLYQEPVLGPVRGPFP.I	FALSE	42.79	4899.69	44	3.2	980.952	5	87.7546	115783	C-2.raw	2.15E6	1	178	221			DB Search
1	P02666|CASB_BOVIN	CSN2	TRUE	LSLSQSKVLPVPQKAVPYPQRDMPIQAFLLYQEPVLGPVRGPFPI	V.LSLSQSKVLPVPQKAVPYPQRDMPIQAFLLYQEPVLGPVRGPFPI.I	FALSE	42.79	5012.77	45	16.8	1003.58	5	91.8767	121915	C-2.raw		0	178	222			DB Search
1	P02666|CASB_BOVIN	CSN2	TRUE	LSQSKVLPVPQKAVPYPQ	S.LSQSKVLPVPQKAVPYPQ.R	FALSE	42.79	1978.13	18	1.4	660.386	3	40.1807	48668	C-2.raw	1.2E6	1	180	197			DB Search
1	P02666|CASB_BOVIN	CSN2	TRUE	LSQSKVLPVPQKAVPYPQRD	S.LSQSKVLPVPQKAVPYPQRD.M	FALSE	42.79	2249.25	20	1.3	563.324	4	35.8373	42524	C-2.raw	8.61E6	2	180	199			DB Search
1	P02666|CASB_BOVIN	CSN2	TRUE	LSQSKVLPVPQKAVPYPQRDM(+15.99)P	S.LSQSKVLPVPQKAVPYPQRDM(+15.99)P.I	FALSE	42.79	2493.34	22	-0.6	832.124	3	37.4301	45058	C-2.raw	1.14E7	3	180	201	Oxidation (M)	M21:Oxidation (M):1000.00	DB Search
1	P02666|CASB_BOVIN	CSN2	TRUE	LSQSKVLPVPQKAVPYPQRDM(+15.99)PIQ	S.LSQSKVLPVPQKAVPYPQRDM(+15.99)PIQ.A	FALSE	42.79	2734.48	24	-0.7	684.631	4	39.5366	48748	C-2.raw	4.3E7	2	180	203	Oxidation (M)	M21:Oxidation (M):1000.00	DB Search
1	P02666|CASB_BOVIN	CSN2	TRUE	LSQSKVLPVPQKAVPYPQRDM(+15.99)PIQA	S.LSQSKVLPVPQKAVPYPQRDM(+15.99)PIQA.F	FALSE	42.79	2805.52	25	2.1	702.392	4	41.4279	51357	C-2.raw	1.27E7	2	180	204	Oxidation (M)	M21:Oxidation (M):1000.00	DB Search
1	P02666|CASB_BOVIN	CSN2	TRUE	LSQSKVLPVPQKAVPYPQRDM(+15.99)PIQAF	S.LSQSKVLPVPQKAVPYPQRDM(+15.99)PIQAF.L	FALSE	42.79	2952.59	26	0.5	739.158	4	49.7337	62079	C-2.raw	7.91E6	1	180	205	Oxidation (M)	M21:Oxidation (M):1000.00	DB Search
1	P02666|CASB_BOVIN	CSN2	TRUE	LSQSKVLPVPQKAVPYPQRDMP	S.LSQSKVLPVPQKAVPYPQRDMP.I	FALSE	42.79	2477.35	22	0.6	620.347	4	42.1027	51004	C-2.raw	4.8E7	2	180	201			DB Search
1	P02666|CASB_BOVIN	CSN2	TRUE	LSQSKVLPVPQKAVPYPQRDMPI	S.LSQSKVLPVPQKAVPYPQRDMPI.Q	FALSE	42.79	2590.43	23	1.2	648.618	4	47.7673	59420	C-2.raw	3.97E6	2	180	202			DB Search
1	P02666|CASB_BOVIN	CSN2	TRUE	LSQSKVLPVPQKAVPYPQRDMPIQ	S.LSQSKVLPVPQKAVPYPQRDMPIQ.A	FALSE	42.79	2718.49	24	-0.4	907.174	3	45.1074	55515	C-2.raw	2.04E8	2	180	203			DB Search
1	P02666|CASB_BOVIN	CSN2	TRUE	LSQSKVLPVPQKAVPYPQRDMPIQA	S.LSQSKVLPVPQKAVPYPQRDMPIQA.F	FALSE	42.79	2789.53	25	-0.8	930.852	3	46.6235	59065	C-2.raw	7.49E7	2	180	204			DB Search
1	P02666|CASB_BOVIN	CSN2	TRUE	LSQSKVLPVPQKAVPYPQRDMPIQAF	S.LSQSKVLPVPQKAVPYPQRDMPIQAF.L	FALSE	42.79	2936.59	26	0	735.159	4	54.9463	70277	C-2.raw	4.89E7	2	180	205			DB Search
1	P02666|CASB_BOVIN	CSN2	TRUE	LSQSKVLPVPQKAVPYPQRDMPIQAFL	S.LSQSKVLPVPQKAVPYPQRDMPIQAFL.L	FALSE	42.79	3049.68	27	2.2	1017.57	3	63.3038	81127	C-2.raw	2.48E7	2	180	206			DB Search
1	P02666|CASB_BOVIN	CSN2	TRUE	LSQSKVLPVPQKAVPYPQRDMPIQAFLLYQEPVLGPVRGPFPI	S.LSQSKVLPVPQKAVPYPQRDMPIQAFLLYQEPVLGPVRGPFPI.I	FALSE	42.79	4812.66	43	11.3	963.553	5	88.1691	116355	C-2.raw	1.12E6	1	180	222			DB Search
1	P02666|CASB_BOVIN	CSN2	TRUE	LSQSKVLPVPQKAVPYPQRDMPIQAFLLYQEPVLGPVRGPFPIIV	S.LSQSKVLPVPQKAVPYPQRDMPIQAFLLYQEPVLGPVRGPFPIIV	FALSE	42.79	5024.81	45	18.4	1005.99	5	94.3637	125905	C-2.raw	7.37E6	3	180	224			DB Search
1	P02666|CASB_BOVIN	CSN2	TRUE	LYQEPVLGPVRGPFPI	L.LYQEPVLGPVRGPFPI.I	FALSE	42.79	1780.99	16	2.4	891.507	2	72.1714	94055	C-2.raw	1.65E7	1	207	222			DB Search
1	P02666|CASB_BOVIN	CSN2	TRUE	LYQEPVLGPVRGPFPIIV	L.LYQEPVLGPVRGPFPIIV	FALSE	42.79	1993.14	18	5	997.586	2	82.9225	108646	C-2.raw	5.91E7	2	207	224			DB Search
1	P02666|CASB_BOVIN	CSN2	TRUE	MPIQAFLLYQEPVLGPVRGPFPII	D.MPIQAFLLYQEPVLGPVRGPFPII.V	FALSE	42.79	2694.5	24	0.2	899.177	3	110.068	148812	C-2.raw	2.72E6	1	200	223			DB Search
1	P02666|CASB_BOVIN	CSN2	TRUE	MPIQAFLLYQEPVLGPVRGPFPIIV	D.MPIQAFLLYQEPVLGPVRGPFPIIV	FALSE	42.79	2793.57	25	3.6	932.203	3	110.439	149577	C-2.raw	4E6	1	200	224			DB Search
1	P02666|CASB_BOVIN	CSN2	TRUE	PIQAFLLYQEPVLGPVRGPFPI	M.PIQAFLLYQEPVLGPVRGPFPI.I	FALSE	42.79	2450.37	22	19.2	817.817	3	101.145	135487	C-2.raw	3.27E5	5	201	222			DB Search
1	P02666|CASB_BOVIN	CSN2	TRUE	PIQAFLLYQEPVLGPVRGPFPIIV	M.PIQAFLLYQEPVLGPVRGPFPIIV	FALSE	42.79	2662.53	24	15.2	888.533	3	109.318	147440	C-2.raw	4.31E6	2	201	224			DB Search
1	P02666|CASB_BOVIN	CSN2	TRUE	PPQSVLSLSQSKVLPVPQKAVPYPQRDMP	F.PPQSVLSLSQSKVLPVPQKAVPYPQRDMP.I	FALSE	42.79	3185.73	29	-2.5	797.44	4	55.5662	70158	C-2.raw	4.16E5	1	173	201			DB Search
1	P02666|CASB_BOVIN	CSN2	TRUE	PPQSVLSLSQSKVLPVPQKAVPYPQRDMPIQ	F.PPQSVLSLSQSKVLPVPQKAVPYPQRDMPIQ.A	FALSE	42.79	3426.87	31	0.2	857.728	4	57.5969	73017	C-2.raw	6.01E6	1	173	203			DB Search
1	P02666|CASB_BOVIN	CSN2	TRUE	PPQSVLSLSQSKVLPVPQKAVPYPQRDMPIQA	F.PPQSVLSLSQSKVLPVPQKAVPYPQRDMPIQA.F	FALSE	42.79	3497.91	32	2.2	875.49	4	58.7911	74471	C-2.raw	3.35E6	1	173	204			DB Search
1	P02666|CASB_BOVIN	CSN2	TRUE	PQNIPPLTQTPVVVPPFLQPE	L.PQNIPPLTQTPVVVPPFLQPE.V	FALSE	42.79	2310.26	21	14.7	771.109	3	95.2276	125196	C-2.raw	5.48E6	1	86	106			DB Search
1	P02666|CASB_BOVIN	CSN2	TRUE	PQRDMPIQAFLLYQEPVLGPVRGPFPIIV	Y.PQRDMPIQAFLLYQEPVLGPVRGPFPIIV	FALSE	42.79	3289.8	29	13.4	1097.63	3	107.226	144543	C-2.raw		0	196	224			DB Search
1	P02666|CASB_BOVIN	CSN2	TRUE	QEPVLGPVRGPFPII	Y.QEPVLGPVRGPFPII.V	FALSE	42.79	1617.92	15	1	809.974	2	72.9063	92934	C-2.raw	4.58E8	5	209	223			DB Search
1	P02666|CASB_BOVIN	CSN2	TRUE	QEPVLGPVRGPFPIIV	Y.QEPVLGPVRGPFPIIV	FALSE	42.79	1716.99	16	0.2	859.507	2	77.7687	99038	C-2.raw	6.62E8	3	209	224			DB Search
1	P02666|CASB_BOVIN	CSN2	TRUE	QPHQPLPPT(+79.97)VM(+15.99)FPPQSVLSLSQSKVLPVPQKAVPYPQRDMP	H.QPHQPLPPT(+79.97)VM(+15.99)FPPQSVLSLSQSKVLPVPQKAVPYPQRDMP.I	FALSE	42.79	4654.38	41	19.2	776.756	6	70.8138	91794	C-2.raw		0	161	201	Phosphorylation (STY);Oxidation (M)	T9:Phosphorylation (STY):29.35;M11:Oxidation (M):82.75	DB Search
1	P02666|CASB_BOVIN	CSN2	TRUE	QPHQPLPPT(+79.97)VM(+15.99)FPPQSVLSLSQSKVLPVPQKAVPYPQRDMPIQ	H.QPHQPLPPT(+79.97)VM(+15.99)FPPQSVLSLSQSKVLPVPQKAVPYPQRDMPIQ.A	FALSE	42.79	4895.53	43	15	980.131	5	72.0248	93552	C-2.raw	1.7E7	1	161	203	Phosphorylation (STY);Oxidation (M)	T9:Phosphorylation (STY):20.90;M11:Oxidation (M):59.93	DB Search
1	P02666|CASB_BOVIN	CSN2	TRUE	QSKVLPVPQKAVPYPQRDMPIQAFLLYQEPVLGPVRGPFPIIV	S.QSKVLPVPQKAVPYPQRDMPIQAFLLYQEPVLGPVRGPFPIIV	FALSE	42.79	4824.69	43	17.2	965.966	5	94.02	126048	C-2.raw	2.57E6	1	182	224			DB Search
1	P02666|CASB_BOVIN	CSN2	TRUE	RDM(+15.99)PIQAFLLYQEPVLGPVRGPFPIIV	Q.RDM(+15.99)PIQAFLLYQEPVLGPVRGPFPIIV	FALSE	42.79	3080.69	27	11.1	1027.92	3	105.315	141732	C-2.raw	1.23E5	2	198	224	Oxidation (M)	M3:Oxidation (M):1000.00	DB Search
1	P02666|CASB_BOVIN	CSN2	TRUE	RDMPIQAFLLYQEPVLGPVRGPFPIIV	Q.RDMPIQAFLLYQEPVLGPVRGPFPIIV	FALSE	42.79	3064.69	27	-1.5	1022.57	3	108.482	146371	C-2.raw	2.19E6	3	198	224			DB Search
1	P02666|CASB_BOVIN	CSN2	TRUE	SKVLPVPQKAVPYPQRDM(+15.99)PIQAFLLYQEPVLGPVRGPFPI	Q.SKVLPVPQKAVPYPQRDM(+15.99)PIQAFLLYQEPVLGPVRGPFPI.I	FALSE	42.79	4500.48	40	7.2	901.113	5	84.8327	111998	C-2.raw	3.18E6	1	183	222	Oxidation (M)	M18:Oxidation (M):1000.00	DB Search
1	P02666|CASB_BOVIN	CSN2	TRUE	SKVLPVPQKAVPYPQRDM(+15.99)PIQAFLLYQEPVLGPVRGPFPII	Q.SKVLPVPQKAVPYPQRDM(+15.99)PIQAFLLYQEPVLGPVRGPFPII.V	FALSE	42.79	4613.56	41	11.1	923.733	5	89.0342	117471	C-2.raw	6.5E6	4	183	223	Oxidation (M)	M18:Oxidation (M):1000.00	DB Search
1	P02666|CASB_BOVIN	CSN2	TRUE	SKVLPVPQKAVPYPQRDM(+15.99)PIQAFLLYQEPVLGPVRGPFPIIV	Q.SKVLPVPQKAVPYPQRDM(+15.99)PIQAFLLYQEPVLGPVRGPFPIIV	FALSE	42.79	4712.63	42	19.7	943.555	5	91.7432	122225	C-2.raw	3.32E7	5	183	224	Oxidation (M)	M18:Oxidation (M):1000.00	DB Search
1	P02666|CASB_BOVIN	CSN2	TRUE	SKVLPVPQKAVPYPQRDMP	Q.SKVLPVPQKAVPYPQRDMP.I	FALSE	42.79	2149.17	19	-0.2	538.302	4	40.1807	49896	C-2.raw	1.28E7	1	183	201			DB Search
1	P02666|CASB_BOVIN	CSN2	TRUE	SKVLPVPQKAVPYPQRDMPIQ	Q.SKVLPVPQKAVPYPQRDMPIQ.A	FALSE	42.79	2390.31	21	0	797.782	3	43.8147	54327	C-2.raw	8.95E7	2	183	203			DB Search
1	P02666|CASB_BOVIN	CSN2	TRUE	SKVLPVPQKAVPYPQRDMPIQA	Q.SKVLPVPQKAVPYPQRDMPIQA.F	FALSE	42.79	2461.35	22	0.1	616.348	4	45.8233	56982	C-2.raw	2.51E7	2	183	204			DB Search
1	P02666|CASB_BOVIN	CSN2	TRUE	SKVLPVPQKAVPYPQRDMPIQAF	Q.SKVLPVPQKAVPYPQRDMPIQAF.L	FALSE	42.79	2608.42	23	0.4	653.115	4	54.649	68709	C-2.raw	3.59E7	2	183	205			DB Search
1	P02666|CASB_BOVIN	CSN2	TRUE	SKVLPVPQKAVPYPQRDMPIQAFL	Q.SKVLPVPQKAVPYPQRDMPIQAFL.L	FALSE	42.79	2721.5	24	0.3	681.386	4	63.4999	81340	C-2.raw	2.9E7	3	183	206			DB Search
1	P02666|CASB_BOVIN	CSN2	TRUE	SKVLPVPQKAVPYPQRDMPIQAFLL	Q.SKVLPVPQKAVPYPQRDMPIQAFLL.Y	FALSE	42.79	2834.59	25	4.2	709.66	4	69.1139	88789	C-2.raw	7.57E6	2	183	207			DB Search
1	P02666|CASB_BOVIN	CSN2	TRUE	SKVLPVPQKAVPYPQRDMPIQAFLLYQEPVLGPVRGPFP	Q.SKVLPVPQKAVPYPQRDMPIQAFLLYQEPVLGPVRGPFP.I	FALSE	42.79	4371.4	39	7.8	875.297	5	84.4897	110650	C-2.raw	7E6	3	183	221			DB Search
1	P02666|CASB_BOVIN	CSN2	TRUE	SKVLPVPQKAVPYPQRDMPIQAFLLYQEPVLGPVRGPFPI	Q.SKVLPVPQKAVPYPQRDMPIQAFLLYQEPVLGPVRGPFPI.I	FALSE	42.79	4484.48	40	13.9	897.92	5	88.6606	117138	C-2.raw	2.96E7	5	183	222			DB Search
1	P02666|CASB_BOVIN	CSN2	TRUE	SKVLPVPQKAVPYPQRDMPIQAFLLYQEPVLGPVRGPFPII	Q.SKVLPVPQKAVPYPQRDMPIQAFLLYQEPVLGPVRGPFPII.V	FALSE	42.79	4597.56	41	18.8	920.541	5	95.9665	127659	C-2.raw	2.36E7	2	183	223			DB Search
1	P02666|CASB_BOVIN	CSN2	TRUE	SKVLPVPQKAVPYPQRDMPIQAFLLYQEPVLGPVRGPFPIIV	Q.SKVLPVPQKAVPYPQRDMPIQAFLLYQEPVLGPVRGPFPIIV	FALSE	42.79	4696.63	42	18.8	940.355	5	95.2827	127027	C-2.raw	1.12E8	7	183	224			DB Search
1	P02666|CASB_BOVIN	CSN2	TRUE	SLPQNIPPLTQTPVVVPPFLQPE	N.SLPQNIPPLTQTPVVVPPFLQPE.V	FALSE	42.79	2510.38	23	17.2	837.818	3	100.57	133898	C-2.raw	5.57E7	2	84	106			DB Search
1	P02666|CASB_BOVIN	CSN2	TRUE	SLSQSKVLPVPQKAVPYPQ	L.SLSQSKVLPVPQKAVPYPQ.R	FALSE	42.79	2065.16	19	0.7	1033.59	2	42.1263	51448	C-2.raw	7.75E6	1	179	197			DB Search
1	P02666|CASB_BOVIN	CSN2	TRUE	SLSQSKVLPVPQKAVPYPQRD	L.SLSQSKVLPVPQKAVPYPQRD.M	FALSE	42.79	2336.29	21	6.3	779.777	3	38.1806	46017	C-2.raw	3.04E7	3	179	199			DB Search
1	P02666|CASB_BOVIN	CSN2	TRUE	SLSQSKVLPVPQKAVPYPQRDM	L.SLSQSKVLPVPQKAVPYPQRDM.P	FALSE	42.79	2467.33	22	-0.4	617.841	4	41.3894	50218	C-2.raw	1.24E6	1	179	200			DB Search
1	P02666|CASB_BOVIN	CSN2	TRUE	SLSQSKVLPVPQKAVPYPQRDM(+15.99)P	L.SLSQSKVLPVPQKAVPYPQRDM(+15.99)P.I	FALSE	42.79	2580.37	23	-1.4	646.102	4	40.0028	48505	C-2.raw	9.18E7	3	179	201	Oxidation (M)	M22:Oxidation (M):1000.00	DB Search
1	P02666|CASB_BOVIN	CSN2	TRUE	SLSQSKVLPVPQKAVPYPQRDM(+15.99)PIQ	L.SLSQSKVLPVPQKAVPYPQRDM(+15.99)PIQ.A	FALSE	42.79	2821.52	25	0.2	941.517	3	41.3594	49984	C-2.raw	1.22E8	4	179	203	Oxidation (M)	M22:Oxidation (M):1000.00	DB Search
1	P02666|CASB_BOVIN	CSN2	TRUE	SLSQSKVLPVPQKAVPYPQRDM(+15.99)PIQA	L.SLSQSKVLPVPQKAVPYPQRDM(+15.99)PIQA.F	FALSE	42.79	2892.55	26	0	965.196	3	43.1343	53523	C-2.raw	7.29E7	5	179	204	Oxidation (M)	M22:Oxidation (M):1000.00	DB Search
1	P02666|CASB_BOVIN	CSN2	TRUE	SLSQSKVLPVPQKAVPYPQRDM(+15.99)PIQAF	L.SLSQSKVLPVPQKAVPYPQRDM(+15.99)PIQAF.L	FALSE	42.79	3039.62	27	-1.6	1014.22	3	51.2382	64205	C-2.raw	2.66E7	4	179	205	Oxidation (M)	M22:Oxidation (M):1000.00	DB Search
1	P02666|CASB_BOVIN	CSN2	TRUE	SLSQSKVLPVPQKAVPYPQRDM(+15.99)PIQAFL	L.SLSQSKVLPVPQKAVPYPQRDM(+15.99)PIQAFL.L	FALSE	42.79	3152.71	28	1.6	789.188	4	59.0298	75794	C-2.raw	3.91E7	3	179	206	Oxidation (M)	M22:Oxidation (M):1000.00	DB Search
1	P02666|CASB_BOVIN	CSN2	TRUE	SLSQSKVLPVPQKAVPYPQRDM(+15.99)PIQAFLLYQEPVLGPVRGPFP	L.SLSQSKVLPVPQKAVPYPQRDM(+15.99)PIQAFLLYQEPVLGPVRGPFP.I	FALSE	42.79	4802.6	43	-3.3	961.528	5	83.745	109831	C-2.raw		0	179	221	Oxidation (M)	M22:Oxidation (M):1000.00	DB Search
1	P02666|CASB_BOVIN	CSN2	TRUE	SLSQSKVLPVPQKAVPYPQRDM(+15.99)PIQAFLLYQEPVLGPVRGPFPI	L.SLSQSKVLPVPQKAVPYPQRDM(+15.99)PIQAFLLYQEPVLGPVRGPFPI.I	FALSE	42.79	4915.68	44	1.6	984.149	5	84.6704	111197	C-2.raw	3.45E6	2	179	222	Oxidation (M)	M22:Oxidation (M):1000.00	DB Search
1	P02666|CASB_BOVIN	CSN2	TRUE	SLSQSKVLPVPQKAVPYPQRDM(+15.99)PIQAFLLYQEPVLGPVRGPFPII	L.SLSQSKVLPVPQKAVPYPQRDM(+15.99)PIQAFLLYQEPVLGPVRGPFPII.V	FALSE	42.79	5028.77	45	18.2	1006.78	5	88.4988	116895	C-2.raw		0	179	223	Oxidation (M)	M22:Oxidation (M):1000.00	DB Search
1	P02666|CASB_BOVIN	CSN2	TRUE	SLSQSKVLPVPQKAVPYPQRDMP	L.SLSQSKVLPVPQKAVPYPQRDMP.I	FALSE	42.79	2564.38	23	0.1	855.804	3	43.9873	54659	C-2.raw	3.17E8	4	179	201			DB Search
1	P02666|CASB_BOVIN	CSN2	TRUE	SLSQSKVLPVPQKAVPYPQRDMPI	L.SLSQSKVLPVPQKAVPYPQRDMPI.Q	FALSE	42.79	2677.46	24	0.5	670.376	4	49.4564	62111	C-2.raw	1.87E7	2	179	202			DB Search
1	P02666|CASB_BOVIN	CSN2	TRUE	SLSQSKVLPVPQKAVPYPQRDMPIQ	L.SLSQSKVLPVPQKAVPYPQRDMPIQ.A	FALSE	42.79	2805.52	25	0.2	936.185	3	46.5781	58924	C-2.raw	5.45E8	2	179	203			DB Search
1	P02666|CASB_BOVIN	CSN2	TRUE	SLSQSKVLPVPQKAVPYPQRDMPIQA	L.SLSQSKVLPVPQKAVPYPQRDMPIQA.F	FALSE	42.79	2876.56	26	0.7	720.15	4	47.8939	59416	C-2.raw	2.65E8	2	179	204			DB Search
1	P02666|CASB_BOVIN	CSN2	TRUE	SLSQSKVLPVPQKAVPYPQRDMPIQAF	L.SLSQSKVLPVPQKAVPYPQRDMPIQAF.L	FALSE	42.79	3023.63	27	0.4	756.917	4	56.1272	72931	C-2.raw	1.64E8	2	179	205			DB Search
1	P02666|CASB_BOVIN	CSN2	TRUE	SLSQSKVLPVPQKAVPYPQRDMPIQAFL	L.SLSQSKVLPVPQKAVPYPQRDMPIQAFL.L	FALSE	42.79	3136.71	28	1	785.189	4	64.521	85529	C-2.raw	1.72E8	4	179	206			DB Search
1	P02666|CASB_BOVIN	CSN2	TRUE	SLSQSKVLPVPQKAVPYPQRDMPIQAFLL	L.SLSQSKVLPVPQKAVPYPQRDMPIQAFLL.Y	FALSE	42.79	3249.79	29	3.5	813.462	4	69.4884	90130	C-2.raw	4.93E7	1	179	207			DB Search
1	P02666|CASB_BOVIN	CSN2	TRUE	SLSQSKVLPVPQKAVPYPQRDMPIQAFLLYQEPVLGPVRGP	L.SLSQSKVLPVPQKAVPYPQRDMPIQAFLLYQEPVLGPVRGP.F	FALSE	42.79	4542.48	41	10.5	909.517	5	75.923	98888	C-2.raw		0	179	219			DB Search
1	P02666|CASB_BOVIN	CSN2	TRUE	SLSQSKVLPVPQKAVPYPQRDMPIQAFLLYQEPVLGPVRGPF	L.SLSQSKVLPVPQKAVPYPQRDMPIQAFLLYQEPVLGPVRGPF.P	FALSE	42.79	4689.55	42	9.1	938.93	5	83.2602	109071	C-2.raw	2.43E6	1	179	220			DB Search
1	P02666|CASB_BOVIN	CSN2	TRUE	SLSQSKVLPVPQKAVPYPQRDMPIQAFLLYQEPVLGPVRGPFP	L.SLSQSKVLPVPQKAVPYPQRDMPIQAFLLYQEPVLGPVRGPFP.I	FALSE	42.79	4786.6	43	4.9	958.337	5	83.7741	109207	C-2.raw	4.18E7	4	179	221			DB Search
1	P02666|CASB_BOVIN	CSN2	TRUE	SLSQSKVLPVPQKAVPYPQRDMPIQAFLLYQEPVLGPVRGPFPI	L.SLSQSKVLPVPQKAVPYPQRDMPIQAFLLYQEPVLGPVRGPFPI.I	FALSE	42.79	4899.69	44	6.8	980.956	5	88.6897	117091	C-2.raw	5.04E7	5	179	222			DB Search
1	P02666|CASB_BOVIN	CSN2	TRUE	SLSQSKVLPVPQKAVPYPQRDMPIQAFLLYQEPVLGPVRGPFPII	L.SLSQSKVLPVPQKAVPYPQRDMPIQAFLLYQEPVLGPVRGPFPII.V	FALSE	42.79	5012.77	45	20	1003.59	5	92.861	123031	C-2.raw	3.7E7	4	179	223			DB Search
1	P02666|CASB_BOVIN	CSN2	TRUE	SLTLTDVENLHLPLP	Q.SLTLTDVENLHLPLP.L	FALSE	42.79	1660.9	15	7.9	831.469	2	86.4546	113507	C-2.raw	1.47E7	12	139	153			DB Search
1	P02666|CASB_BOVIN	CSN2	TRUE	SLTLTDVENLHLPLPLLQ	Q.SLTLTDVENLHLPLPLLQ.S	FALSE	42.79	2015.13	18	17.5	1008.59	2	98.5691	131767	C-2.raw	7.98E6	3	139	156			DB Search
1	P02666|CASB_BOVIN	CSN2	TRUE	SQSKVLPVPQKAVPYPQRD	L.SQSKVLPVPQKAVPYPQRD.M	FALSE	42.79	2136.17	19	-0.1	535.052	4	32.184	38478	C-2.raw	8.23E7	3	181	199			DB Search
1	P02666|CASB_BOVIN	CSN2	TRUE	SQSKVLPVPQKAVPYPQRDM	L.SQSKVLPVPQKAVPYPQRDM.P	FALSE	42.79	2267.21	20	-0.5	756.747	3	37.1627	44524	C-2.raw	3.38E6	2	181	200			DB Search
1	P02666|CASB_BOVIN	CSN2	TRUE	SQSKVLPVPQKAVPYPQRDM(+15.99)P	L.SQSKVLPVPQKAVPYPQRDM(+15.99)P.I	FALSE	42.79	2380.26	21	1.2	596.075	4	34.5892	41489	C-2.raw	1.37E8	7	181	201	Oxidation (M)	M20:Oxidation (M):1000.00	DB Search
1	P02666|CASB_BOVIN	CSN2	TRUE	SQSKVLPVPQKAVPYPQRDM(+15.99)PI	L.SQSKVLPVPQKAVPYPQRDM(+15.99)PI.Q	FALSE	42.79	2493.34	22	-0.5	624.345	4	39.4639	47711	C-2.raw	2.47E6	2	181	202	Oxidation (M)	M20:Oxidation (M):1000.00	DB Search
1	P02666|CASB_BOVIN	CSN2	TRUE	SQSKVLPVPQKAVPYPQRDM(+15.99)PIQ	L.SQSKVLPVPQKAVPYPQRDM(+15.99)PIQ.A	FALSE	42.79	2621.4	23	-0.1	656.36	4	37.3242	45555	C-2.raw	7.62E7	2	181	203	Oxidation (M)	M20:Oxidation (M):1000.00	DB Search
1	P02666|CASB_BOVIN	CSN2	TRUE	SQSKVLPVPQKAVPYPQRDM(+15.99)PIQA	L.SQSKVLPVPQKAVPYPQRDM(+15.99)PIQA.F	FALSE	42.79	2692.44	24	0.4	674.12	4	38.9774	47518	C-2.raw	4.79E7	3	181	204	Oxidation (M)	M20:Oxidation (M):1000.00	DB Search
1	P02666|CASB_BOVIN	CSN2	TRUE	SQSKVLPVPQKAVPYPQRDM(+15.99)PIQAF	L.SQSKVLPVPQKAVPYPQRDM(+15.99)PIQAF.L	FALSE	42.79	2839.51	25	1.2	710.887	4	47.4601	59924	C-2.raw	2.71E7	4	181	205	Oxidation (M)	M20:Oxidation (M):1000.00	DB Search
1	P02666|CASB_BOVIN	CSN2	TRUE	SQSKVLPVPQKAVPYPQRDM(+15.99)PIQAFL	L.SQSKVLPVPQKAVPYPQRDM(+15.99)PIQAFL.L	FALSE	42.79	2952.59	26	1.1	739.159	4	61.5556	78641	C-2.raw	2.3E7	3	181	206	Oxidation (M)	M20:Oxidation (M):1000.00	DB Search
1	P02666|CASB_BOVIN	CSN2	TRUE	SQSKVLPVPQKAVPYPQRDM(+15.99)PIQAFLLYQEPVLGPVRGPFPI	L.SQSKVLPVPQKAVPYPQRDM(+15.99)PIQAFLLYQEPVLGPVRGPFPI.I	FALSE	42.79	4715.57	42	-1.9	944.123	5	82.4342	107584	C-2.raw	5.95E6	3	181	222	Oxidation (M)	M20:Oxidation (M):1000.00	DB Search
1	P02666|CASB_BOVIN	CSN2	TRUE	SQSKVLPVPQKAVPYPQRDM(+15.99)PIQAFLLYQEPVLGPVRGPFPII	L.SQSKVLPVPQKAVPYPQRDM(+15.99)PIQAFLLYQEPVLGPVRGPFPII.V	FALSE	42.79	4828.65	43	6.2	966.747	5	86.7732	114468	C-2.raw	4.1E6	3	181	223	Oxidation (M)	M20:Oxidation (M):1000.00	DB Search
1	P02666|CASB_BOVIN	CSN2	TRUE	SQSKVLPVPQKAVPYPQRDM(+15.99)PIQAFLLYQEPVLGPVRGPFPIIV	L.SQSKVLPVPQKAVPYPQRDM(+15.99)PIQAFLLYQEPVLGPVRGPFPIIV	FALSE	42.79	4927.72	44	16.5	986.571	5	89.9788	119101	C-2.raw	6.11E6	1	181	224	Oxidation (M)	M20:Oxidation (M):1000.00	DB Search
1	P02666|CASB_BOVIN	CSN2	TRUE	SQSKVLPVPQKAVPYPQRDMP	L.SQSKVLPVPQKAVPYPQRDMP.I	FALSE	42.79	2364.26	21	-0.9	592.075	4	39.3538	47732	C-2.raw	4.01E8	2	181	201			DB Search
1	P02666|CASB_BOVIN	CSN2	TRUE	SQSKVLPVPQKAVPYPQRDMPI	L.SQSKVLPVPQKAVPYPQRDMPI.Q	FALSE	42.79	2477.35	22	2	620.348	4	45.8024	56867	C-2.raw	1.38E7	1	181	202			DB Search
1	P02666|CASB_BOVIN	CSN2	TRUE	SQSKVLPVPQKAVPYPQRDMPIQ	L.SQSKVLPVPQKAVPYPQRDMPIQ.A	FALSE	42.79	2605.41	23	0.9	652.362	4	42.5698	51419	C-2.raw	6.58E8	2	181	203			DB Search
1	P02666|CASB_BOVIN	CSN2	TRUE	SQSKVLPVPQKAVPYPQRDMPIQA	L.SQSKVLPVPQKAVPYPQRDMPIQA.F	FALSE	42.79	2676.44	24	1	670.121	4	44.2664	54206	C-2.raw	2.37E8	2	181	204			DB Search
1	P02666|CASB_BOVIN	CSN2	TRUE	SQSKVLPVPQKAVPYPQRDMPIQAF	L.SQSKVLPVPQKAVPYPQRDMPIQAF.L	FALSE	42.79	2823.51	25	1.3	706.889	4	52.9499	67424	C-2.raw	1.11E8	3	181	205			DB Search
1	P02666|CASB_BOVIN	CSN2	TRUE	SQSKVLPVPQKAVPYPQRDMPIQAFL	L.SQSKVLPVPQKAVPYPQRDMPIQAFL.L	FALSE	42.79	2936.59	26	1	735.16	4	61.5966	78374	C-2.raw	8.04E7	2	181	206			DB Search
1	P02666|CASB_BOVIN	CSN2	TRUE	SQSKVLPVPQKAVPYPQRDMPIQAFLL	L.SQSKVLPVPQKAVPYPQRDMPIQAFLL.Y	FALSE	42.79	3049.68	27	2.9	763.432	4	66.9756	86862	C-2.raw	2.33E7	3	181	207			DB Search
1	P02666|CASB_BOVIN	CSN2	TRUE	SQSKVLPVPQKAVPYPQRDMPIQAFLLYQEPVLGPVRGP	L.SQSKVLPVPQKAVPYPQRDMPIQAFLLYQEPVLGPVRGP.F	FALSE	42.79	4342.37	39	4.7	869.488	5	73.1827	95137	C-2.raw		0	181	219			DB Search
1	P02666|CASB_BOVIN	CSN2	TRUE	SQSKVLPVPQKAVPYPQRDMPIQAFLLYQEPVLGPVRGPFP	L.SQSKVLPVPQKAVPYPQRDMPIQAFLLYQEPVLGPVRGPFP.I	FALSE	42.79	4586.49	41	2.2	918.311	5	82.4754	107562	C-2.raw	6.71E6	3	181	221			DB Search
1	P02666|CASB_BOVIN	CSN2	TRUE	SQSKVLPVPQKAVPYPQRDMPIQAFLLYQEPVLGPVRGPFPI	L.SQSKVLPVPQKAVPYPQRDMPIQAFLLYQEPVLGPVRGPFPI.I	FALSE	42.79	4699.57	42	7	940.932	5	87.7948	114520	C-2.raw	2.63E7	3	181	222			DB Search
1	P02666|CASB_BOVIN	CSN2	TRUE	SQSKVLPVPQKAVPYPQRDMPIQAFLLYQEPVLGPVRGPFPII	L.SQSKVLPVPQKAVPYPQRDMPIQAFLLYQEPVLGPVRGPFPII.V	FALSE	42.79	4812.66	43	17.2	963.559	5	91.2741	120598	C-2.raw	2.05E7	4	181	223			DB Search
1	P02666|CASB_BOVIN	CSN2	TRUE	SQSKVLPVPQKAVPYPQRDMPIQAFLLYQEPVLGPVRGPFPIIV	L.SQSKVLPVPQKAVPYPQRDMPIQAFLLYQEPVLGPVRGPFPIIV	FALSE	42.79	4911.72	44	18.9	983.375	5	94.3926	125232	C-2.raw	3.28E7	4	181	224			DB Search
1	P02666|CASB_BOVIN	CSN2	TRUE	SVLSLSQSKVLPVPQKAVPYPQRDMP	Q.SVLSLSQSKVLPVPQKAVPYPQRDMP.I	FALSE	42.79	2863.56	26	1.4	716.902	4	54.4539	69327	C-2.raw	7.87E6	1	176	201			DB Search
1	P02666|CASB_BOVIN	CSN2	TRUE	SVLSLSQSKVLPVPQKAVPYPQRDMPIQ	Q.SVLSLSQSKVLPVPQKAVPYPQRDMPIQ.A	FALSE	42.79	3104.71	28	2	1035.92	3	56.3735	71460	C-2.raw	1.86E7	1	176	203			DB Search
1	P02666|CASB_BOVIN	CSN2	TRUE	SVLSLSQSKVLPVPQKAVPYPQRDMPIQAF	Q.SVLSLSQSKVLPVPQKAVPYPQRDMPIQAF.L	FALSE	42.79	3322.81	30	-1.6	831.712	4	65.7941	83668	C-2.raw	9.74E6	2	176	205			DB Search
1	P02666|CASB_BOVIN	CSN2	TRUE	TLTDVENLHLPLPLLQ	L.TLTDVENLHLPLPLLQ.S	FALSE	42.79	1815.01	16	14.5	908.531	2	89.5632	118291	C-2.raw	1.77E7	3	141	156			DB Search
1	P02666|CASB_BOVIN	CSN2	TRUE	TVMFPPQSVLSLSQSKVLPVPQKAVPYPQRDMPIQ	P.TVMFPPQSVLSLSQSKVLPVPQKAVPYPQRDMPIQ.A	FALSE	42.79	3905.09	35	1.6	977.287	4	70.6795	91595	C-2.raw		0	169	203			DB Search
1	P02666|CASB_BOVIN	CSN2	TRUE	VLPVPQKAVPYPQRDM(+15.99)PIQAFLLYQEPVLGPVRGPFPIIV	K.VLPVPQKAVPYPQRDM(+15.99)PIQAFLLYQEPVLGPVRGPFPIIV	FALSE	42.79	4497.5	40	12.8	1125.4	4	96.0561	128045	C-2.raw		0	185	224	Oxidation (M)	M16:Oxidation (M):1000.00	DB Search
1	P02666|CASB_BOVIN	CSN2	TRUE	VLPVPQKAVPYPQRDMPIQ	K.VLPVPQKAVPYPQRDMPIQ.A	FALSE	42.79	2175.19	19	0.2	726.073	3	46.5781	57951	C-2.raw	5.9E7	2	185	203			DB Search
1	P02666|CASB_BOVIN	CSN2	TRUE	VLPVPQKAVPYPQRDMPIQA	K.VLPVPQKAVPYPQRDMPIQA.F	FALSE	42.79	2246.22	20	0.7	749.752	3	48.3428	61271	C-2.raw	2.96E7	1	185	204			DB Search
1	P02666|CASB_BOVIN	CSN2	TRUE	VLPVPQKAVPYPQRDMPIQAFLLYQEPVLGPVRGPFP	K.VLPVPQKAVPYPQRDMPIQAFLLYQEPVLGPVRGPFP.I	FALSE	42.79	4156.27	37	19.7	1040.1	4	88.6599	117137	C-2.raw		0	185	221			DB Search
1	P02666|CASB_BOVIN	CSN2	TRUE	VLPVPQKAVPYPQRDMPIQAFLLYQEPVLGPVRGPFPI	K.VLPVPQKAVPYPQRDMPIQAFLLYQEPVLGPVRGPFPI.I	FALSE	42.79	4269.35	38	17	1068.37	4	95.2781	125940	C-2.raw	5.21E5	1	185	222			DB Search
1	P02666|CASB_BOVIN	CSN2	TRUE	VLPVPQKAVPYPQRDMPIQAFLLYQEPVLGPVRGPFPII	K.VLPVPQKAVPYPQRDMPIQAFLLYQEPVLGPVRGPFPII.V	FALSE	42.79	4382.44	39	14	1096.64	4	99.6994	134034	C-2.raw	5.48E6	3	185	223			DB Search
1	P02666|CASB_BOVIN	CSN2	TRUE	VLSLSQSKVLPVPQKAVPYPQRDM(+15.99)PIQ	S.VLSLSQSKVLPVPQKAVPYPQRDM(+15.99)PIQ.A	FALSE	42.79	3033.67	27	0.9	759.428	4	48.9569	61051	C-2.raw	4.67E7	4	177	203	Oxidation (M)	M24:Oxidation (M):1000.00	DB Search
1	P02666|CASB_BOVIN	CSN2	TRUE	VLSLSQSKVLPVPQKAVPYPQRDM(+15.99)PIQA	S.VLSLSQSKVLPVPQKAVPYPQRDM(+15.99)PIQA.F	FALSE	42.79	3104.71	28	-0.1	777.187	4	50.4065	63064	C-2.raw	1.29E7	2	177	204	Oxidation (M)	M24:Oxidation (M):1000.00	DB Search
1	P02666|CASB_BOVIN	CSN2	TRUE	VLSLSQSKVLPVPQKAVPYPQRDM(+15.99)PIQAFL	S.VLSLSQSKVLPVPQKAVPYPQRDM(+15.99)PIQAFL.L	FALSE	42.79	3364.86	30	0.5	842.226	4	64.9729	83575	C-2.raw	6.07E5	1	177	206	Oxidation (M)	M24:Oxidation (M):1000.00	DB Search
1	P02666|CASB_BOVIN	CSN2	TRUE	VLSLSQSKVLPVPQKAVPYPQRDMP	S.VLSLSQSKVLPVPQKAVPYPQRDMP.I	FALSE	42.79	2776.53	25	-0.3	695.143	4	51.4719	64297	C-2.raw	6.2E7	3	177	201			DB Search
1	P02666|CASB_BOVIN	CSN2	TRUE	VLSLSQSKVLPVPQKAVPYPQRDMPI	S.VLSLSQSKVLPVPQKAVPYPQRDMPI.Q	FALSE	42.79	2889.61	26	-0.7	723.414	4	56.5155	71346	C-2.raw	2.22E6	1	177	202			DB Search
1	P02666|CASB_BOVIN	CSN2	TRUE	VLSLSQSKVLPVPQKAVPYPQRDMPIQ	S.VLSLSQSKVLPVPQKAVPYPQRDMPIQ.A	FALSE	42.79	3017.67	27	0.6	755.429	4	53.529	67363	C-2.raw	1.41E8	1	177	203			DB Search
1	P02666|CASB_BOVIN	CSN2	TRUE	VLSLSQSKVLPVPQKAVPYPQRDMPIQA	S.VLSLSQSKVLPVPQKAVPYPQRDMPIQA.F	FALSE	42.79	3088.71	28	0.1	773.188	4	54.8819	70257	C-2.raw	4.55E7	2	177	204			DB Search
1	P02666|CASB_BOVIN	CSN2	TRUE	VLSLSQSKVLPVPQKAVPYPQRDMPIQAF	S.VLSLSQSKVLPVPQKAVPYPQRDMPIQAF.L	FALSE	42.79	3235.78	29	0.4	809.956	4	62.5053	80785	C-2.raw	2.05E7	3	177	205			DB Search
1	P02666|CASB_BOVIN	CSN2	TRUE	VLSLSQSKVLPVPQKAVPYPQRDMPIQAFL	S.VLSLSQSKVLPVPQKAVPYPQRDMPIQAFL.L	FALSE	42.79	3348.86	30	1.7	838.228	4	70.6801	91596	C-2.raw		0	177	206			DB Search
1	P02666|CASB_BOVIN	CSN2	TRUE	VLSLSQSKVLPVPQKAVPYPQRDMPIQAFLLYQEPVLGPVRGPFP	S.VLSLSQSKVLPVPQKAVPYPQRDMPIQAFLLYQEPVLGPVRGPFP.I	FALSE	42.79	4998.76	45	4.3	1000.77	5	87.7983	115846	C-2.raw		0	177	221			DB Search
1	P02666|CASB_BOVIN	CSN2	TRUE	VPYPQRDMPIQAF	A.VPYPQRDMPIQAF.L	FALSE	42.79	1560.78	13	-0.1	781.398	2	54.6613	67759	C-2.raw	3.9E7	1	193	205			DB Search
1	P02666|CASB_BOVIN	CSN2	TRUE	VPYPQRDMPIQAFL	A.VPYPQRDMPIQAFL.L	FALSE	42.79	1673.86	14	2.6	837.943	2	69.1873	88958	C-2.raw	1.2E8	5	193	206			DB Search
1	P02666|CASB_BOVIN	CSN2	TRUE	VPYPQRDMPIQAFLLYQEPVLGPVRGP	A.VPYPQRDMPIQAFLLYQEPVLGPVRGP.F	FALSE	42.79	3079.63	27	5.8	1027.56	3	83.2373	109104	C-2.raw		0	193	219			DB Search
1	P02666|CASB_BOVIN	CSN2	TRUE	VPYPQRDMPIQAFLLYQEPVLGPVRGPF	A.VPYPQRDMPIQAFLLYQEPVLGPVRGPF.P	FALSE	42.79	3226.7	28	18.3	1076.6	3	95.0958	126627	C-2.raw		0	193	220			DB Search
1	P02666|CASB_BOVIN	CSN2	TRUE	VPYPQRDMPIQAFLLYQEPVLGPVRGPFP	A.VPYPQRDMPIQAFLLYQEPVLGPVRGPFP.I	FALSE	42.79	3323.75	29	14.5	1108.95	3	93.3048	124016	C-2.raw	2.16E6	4	193	221			DB Search
1	P02666|CASB_BOVIN	CSN2	TRUE	VPYPQRDMPIQAFLLYQEPVLGPVRGPFPI	A.VPYPQRDMPIQAFLLYQEPVLGPVRGPFPI.I	FALSE	42.79	3436.84	30	13.1	1146.64	3	102.066	136647	C-2.raw	3.97E5	1	193	222			DB Search
1	P02666|CASB_BOVIN	CSN2	TRUE	YQEPVLGPVRGPFPI	L.YQEPVLGPVRGPFPI.I	FALSE	42.79	1667.9	15	1.5	834.964	2	68.5517	86575	C-2.raw	1.97E8	2	208	222			DB Search
1	P02666|CASB_BOVIN	CSN2	TRUE	YQEPVLGPVRGPFPII	L.YQEPVLGPVRGPFPII.V	FALSE	42.79	1780.99	16	2.7	891.507	2	76.6865	97144	C-2.raw	2.44E8	3	208	223			DB Search
1	P02666|CASB_BOVIN	CSN2	TRUE	YQEPVLGPVRGPFPIIV	L.YQEPVLGPVRGPFPIIV	FALSE	42.79	1880.06	17	2.4	941.041	2	81.0855	103758	C-2.raw	8.86E8	2	208	224			DB Search
1	P02666|CASB_BOVIN	CSN2	TRUE	APKHKEMPFPKYPVEPFTESQS	M.APKHKEMPFPKYPVEPFTESQS.L	TRUE	42.69	2573.26	22	1.6	644.327	4	47.4601	58805	C-2.raw	2.56E7	3	118	139			DB Search
1	P02666|CASB_BOVIN	CSN2	TRUE	FPKYPVEPFTESQ	P.FPKYPVEPFTESQ.S	TRUE	42.69	1567.76	13	0.7	784.889	2	53.5124	66359	C-2.raw	1.08E7	2	126	138			DB Search
1	P02666|CASB_BOVIN	CSN2	TRUE	HKEMPFPKYPVEPFTESQSLTLTDVENLHLPL	K.HKEMPFPKYPVEPFTESQSLTLTDVENLHLPL.P	TRUE	42.69	3735.89	32	13	748.197	5	91.0401	120691	C-2.raw	9.5E5	3	121	152			DB Search
1	P02666|CASB_BOVIN	CSN2	TRUE	SLVYPFPGPIPNSLPQNIPPLTQTPVVVPPFLQPE	Q.SLVYPFPGPIPNSLPQNIPPLTQTPVVVPPFLQPE.V	TRUE	42.69	3792.05	35	3.9	1265.04	3	111.693	151022	C-2.raw	3.58E6	1	72	106			DB Search
1	P02666|CASB_BOVIN	CSN2	TRUE	DMPIQAFLLYQEPVLGPVRGPFPI	R.DMPIQAFLLYQEPVLGPVRGPFPI.I	FALSE	42.69	2696.44	24	1.9	899.826	3	110.939	149935	C-2.raw	1.73E6	1	199	222			DB Search
1	P02666|CASB_BOVIN	CSN2	TRUE	EDELQDKIHPFAQTQ	T.EDELQDKIHPFAQTQ.S	FALSE	42.69	1797.85	15	0.3	600.294	3	40.1451	49368	C-2.raw	3.22E7	1	57	71			DB Search
1	P02666|CASB_BOVIN	CSN2	TRUE	ELQDKIHPFAQTQ	D.ELQDKIHPFAQTQ.S	FALSE	42.69	1553.78	13	1.3	777.903	2	34.4605	41722	C-2.raw	1.13E7	2	59	71			DB Search
1	P02666|CASB_BOVIN	CSN2	TRUE	FLLYQEPVLGPVRGPFPII	A.FLLYQEPVLGPVRGPFPII.V	FALSE	42.69	2154.22	19	19.1	1078.14	2	101.128	135688	C-2.raw	2.09E6	2	205	223			DB Search
1	P02666|CASB_BOVIN	CSN2	TRUE	FLLYQEPVLGPVRGPFPIIV	A.FLLYQEPVLGPVRGPFPIIV	FALSE	42.69	2253.29	20	16.6	1127.68	2	104.381	138869	C-2.raw	1.6E7	4	205	224			DB Search
1	P02666|CASB_BOVIN	CSN2	TRUE	FQS(+79.97)EEQQQTEDELQDK	K.FQS(+79.97)EEQQQTEDELQDK.I	FALSE	42.69	2060.82	16	0.4	1031.42	2	36.9607	44443	C-2.raw	2.48E5	2	48	63	Phosphorylation (STY)	S3:Phosphorylation (STY):90.01	DB Search
1	P02666|CASB_BOVIN	CSN2	TRUE	IPPLTQTPVVVPPFLQPE	N.IPPLTQTPVVVPPFLQPE.V	FALSE	42.69	1971.11	18	13.5	658.055	3	96.5459	128686	C-2.raw	1.84E7	3	89	106			DB Search
1	P02666|CASB_BOVIN	CSN2	TRUE	KVLPVPQKAVPYPQRDMPIQAFL	S.KVLPVPQKAVPYPQRDMPIQAFL.L	FALSE	42.69	2634.47	23	1	659.629	4	63.4602	81457	C-2.raw	1.74E6	2	184	206			DB Search
1	P02666|CASB_BOVIN	CSN2	TRUE	LLYQEPVLGPVRGPFP	F.LLYQEPVLGPVRGPFP.I	FALSE	42.69	1780.99	16	2.8	891.507	2	69.5882	90725	C-2.raw	1.32E6	1	206	221			DB Search
1	P02666|CASB_BOVIN	CSN2	TRUE	MPIQAFLLYQEPVLGPVRGPFPI	D.MPIQAFLLYQEPVLGPVRGPFPI.I	FALSE	42.69	2581.41	23	7.6	861.488	3	108.646	146521	C-2.raw	2.08E6	2	200	222			DB Search
1	P02666|CASB_BOVIN	CSN2	TRUE	PIQAFLLYQEPVLGPVRGPFPII	M.PIQAFLLYQEPVLGPVRGPFPII.V	FALSE	42.69	2563.46	23	10.2	855.505	3	108.482	145796	C-2.raw	1.87E6	1	201	223			DB Search
1	P02666|CASB_BOVIN	CSN2	TRUE	PPQSVLSLSQSKVLPVP	F.PPQSVLSLSQSKVLPVP.Q	FALSE	42.69	1775.02	17	2.9	888.523	2	62.3592	79846	C-2.raw	4.46E5	3	173	189			DB Search
1	P02666|CASB_BOVIN	CSN2	TRUE	PPQSVLSLSQSKVLPVPQKAVPYPQRDM(+15.99)PIQ	F.PPQSVLSLSQSKVLPVPQKAVPYPQRDM(+15.99)PIQ.A	FALSE	42.69	3442.86	31	-0.1	861.727	4	53.3809	67319	C-2.raw	7.33E5	1	173	203	Oxidation (M)	M28:Oxidation (M):1000.00	DB Search
1	P02666|CASB_BOVIN	CSN2	TRUE	PVLGPVRGPFPIIV	E.PVLGPVRGPFPIIV	FALSE	42.69	1459.89	14	2.3	730.958	2	76.9897	99450	C-2.raw	4.71E7	1	211	224			DB Search
1	P02666|CASB_BOVIN	CSN2	TRUE	SLSQSKVLPVPQKAVPYP	L.SLSQSKVLPVPQKAVPYP.Q	FALSE	42.69	1937.1	18	1.2	646.71	3	44.662	55641	C-2.raw	4.94E6	1	179	196			DB Search
1	P02666|CASB_BOVIN	CSN2	TRUE	SQSKVLPVPQKAVPYPQRDM(+15.99)	L.SQSKVLPVPQKAVPYPQRDM(+15.99).P	FALSE	42.69	2283.2	20	2.4	571.812	4	32.5094	38123	C-2.raw	1E6	1	181	200	Oxidation (M)	M20:Oxidation (M):1000.00	DB Search
1	P02666|CASB_BOVIN	CSN2	TRUE	SVLSLSQSKVLPVPQ	Q.SVLSLSQSKVLPVPQ.K	FALSE	42.69	1580.91	15	4.6	791.471	2	55.9627	70812	C-2.raw	6.96E6	1	176	190			DB Search
1	P02666|CASB_BOVIN	CSN2	TRUE	TVMFPPQSVLSLSQSKVLPVPQKAVPYPQRDMP	P.TVMFPPQSVLSLSQSKVLPVPQKAVPYPQRDMP.I	FALSE	42.69	3663.95	33	-0.8	916.998	4	67.9008	88140	C-2.raw	2.43E7	3	169	201			DB Search
1	P02666|CASB_BOVIN	CSN2	TRUE	VMFPPQSVLSLSQSKVLPVPQKAVPYPQRDMP	T.VMFPPQSVLSLSQSKVLPVPQKAVPYPQRDMP.I	FALSE	42.69	3562.9	32	4.3	891.741	4	68.4132	88440	C-2.raw	9.53E6	3	170	201			DB Search
1	P02666|CASB_BOVIN	CSN2	TRUE	VPYPQRDM(+15.99)PIQAFL	A.VPYPQRDM(+15.99)PIQAFL.L	FALSE	42.69	1689.85	14	-0.1	845.938	2	59.4298	75686	C-2.raw	2.27E7	4	193	206	Oxidation (M)	M8:Oxidation (M):1000.00	DB Search
1	P02666|CASB_BOVIN	CSN2	TRUE	VPYPQRDMPIQAFLL	A.VPYPQRDMPIQAFLL.Y	FALSE	42.69	1786.94	15	1.1	894.484	2	79.3581	104128	C-2.raw	7.47E7	4	193	207			DB Search
1	P02666|CASB_BOVIN	CSN2	TRUE	YQEPVLGPVRGPFP	L.YQEPVLGPVRGPFP.I	FALSE	42.69	1554.82	14	1.4	778.421	2	58.5607	73015	C-2.raw	6.28E7	3	208	221			DB Search
1	P02666|CASB_BOVIN	CSN2	TRUE	AVPYPQRDMPIQAFLLYQEPVLGPVRGPFPIIV	K.AVPYPQRDMPIQAFLLYQEPVLGPVRGPFPIIV	FALSE	42.59	3720.03	33	8.9	1241.03	3	108.421	145996	C-2.raw	9.54E6	2	192	224			DB Search
1	P02666|CASB_BOVIN	CSN2	TRUE	EPVLGPVRGPFPI	Q.EPVLGPVRGPFPI.I	FALSE	42.59	1376.78	13	0.5	689.401	2	65.7067	86827	C-2.raw	2.38E9	1	210	222			DB Search
1	P02666|CASB_BOVIN	CSN2	TRUE	FQS(+79.97)EEQQQTEDELQDKIHPFAQTQ	K.FQS(+79.97)EEQQQTEDELQDKIHPFAQTQ.S	FALSE	42.59	2983.29	24	1.3	995.442	3	56.398	71844	C-2.raw	6.65E6	1	48	71	Phosphorylation (STY)	S3:Phosphorylation (STY):48.12	DB Search
1	P02666|CASB_BOVIN	CSN2	TRUE	KVLPVPQKAVPYPQRDMP	S.KVLPVPQKAVPYPQRDMP.I	FALSE	42.59	2062.14	18	0.5	516.545	4	39.6872	48085	C-2.raw		0	184	201			DB Search
1	P02666|CASB_BOVIN	CSN2	TRUE	LPPTVMFPPQSVLSLSQSKVLPVPQKAVPYPQRDMPIQ	P.LPPTVMFPPQSVLSLSQSKVLPVPQKAVPYPQRDMPIQ.A	FALSE	42.59	4212.28	38	5.3	1054.09	4	75.2807	97978	C-2.raw		0	166	203			DB Search
1	P02666|CASB_BOVIN	CSN2	TRUE	LPVPQKAVPYPQRDM(+15.99)P	V.LPVPQKAVPYPQRDM(+15.99)P.I	FALSE	42.59	1850.97	16	0.5	618.001	3	34.4605	41330	C-2.raw	4.19E7	4	186	201	Oxidation (M)	M15:Oxidation (M):1000.00	DB Search
1	P02666|CASB_BOVIN	CSN2	TRUE	LPVPQKAVPYPQRDMPIQA	V.LPVPQKAVPYPQRDMPIQA.F	FALSE	42.59	2147.16	19	0.5	716.729	3	45.9659	57769	C-2.raw	2.93E7	1	186	204			DB Search
1	P02666|CASB_BOVIN	CSN2	TRUE	RELEELNVPGEIVESLS	A.RELEELNVPGEIVESLS.S	FALSE	42.59	1911.98	17	1.8	957.002	2	77.279	100845	C-2.raw	4.26E7	17	16	32			DB Search
1	P02666|CASB_BOVIN	CSN2	TRUE	SVLSLSQSKVLPVP	Q.SVLSLSQSKVLPVP.Q	FALSE	42.59	1452.86	14	3.5	727.44	2	59.643	76897	C-2.raw	6.22E6	1	176	189			DB Search
1	P02666|CASB_BOVIN	CSN2	TRUE	VLSLSQSKVLPVPQKAVPYPQRD	S.VLSLSQSKVLPVPQKAVPYPQRD.M	FALSE	42.59	2548.44	23	6.2	850.495	3	46.2467	57319	C-2.raw	6.6E6	1	177	199			DB Search
1	P02666|CASB_BOVIN	CSN2	TRUE	VMFPPQSVLSLSQSKVLPVPQKAVPYPQRDMPIQ	T.VMFPPQSVLSLSQSKVLPVPQKAVPYPQRDMPIQ.A	FALSE	42.59	3804.05	34	2	952.025	4	69.1397	89385	C-2.raw	1.32E6	1	170	203			DB Search
1	P02666|CASB_BOVIN	CSN2	TRUE	VPQKAVPYPQRDMP	P.VPQKAVPYPQRDMP.I	FALSE	42.59	1624.84	14	0	542.623	3	29.2252	33731	C-2.raw	5.45E7	4	188	201			DB Search
1	P02666|CASB_BOVIN	CSN2	TRUE	VPYPQRDMPIQ	A.VPYPQRDMPIQ.A	FALSE	42.59	1342.67	11	1	672.346	2	36.4388	44222	C-2.raw	9.73E7	2	193	203			DB Search
1	P02666|CASB_BOVIN	CSN2	TRUE	VPYPQRDMPIQAFLLYQEPVLGPVRGPFPII	A.VPYPQRDMPIQAFLLYQEPVLGPVRGPFPII.V	FALSE	42.59	3549.92	31	16.7	1184.34	3	106.539	143528	C-2.raw		0	193	223			DB Search
1	P02666|CASB_BOVIN	CSN2	TRUE	VPYPQRDMPIQAFLLYQEPVLGPVRGPFPIIV	A.VPYPQRDMPIQAFLLYQEPVLGPVRGPFPIIV	FALSE	42.59	3648.99	32	13.7	913.271	4	108.767	146863	C-2.raw	1.21E6	2	193	224			DB Search
1	P02666|CASB_BOVIN	CSN2	TRUE	FQSEEQQQTEDELQDKIHPFAQTQ	K.FQSEEQQQTEDELQDKIHPFAQTQ.S	FALSE	42.49	2903.32	24	0.1	968.785	3	50.1362	62207	C-2.raw	1.48E7	3	48	71			DB Search
1	P02666|CASB_BOVIN	CSN2	TRUE	LLYQEPVLGPVRGPFPI	F.LLYQEPVLGPVRGPFPI.I	FALSE	42.49	1894.07	17	0.8	948.048	2	80.4308	104253	C-2.raw	4.08E7	3	206	222			DB Search
1	P02666|CASB_BOVIN	CSN2	TRUE	LLYQEPVLGPVRGPFPII	F.LLYQEPVLGPVRGPFPII.V	FALSE	42.49	2007.16	18	12.6	1004.6	2	88.6897	118895	C-2.raw	1.46E7	4	206	223			DB Search
1	P02666|CASB_BOVIN	CSN2	TRUE	MPIQAFLLYQEPVLGPVRGPFP	D.MPIQAFLLYQEPVLGPVRGPFP.I	FALSE	42.49	2468.33	22	12.1	823.797	3	101.818	136609	C-2.raw	6.6E5	1	200	221			DB Search
1	P02666|CASB_BOVIN	CSN2	TRUE	PIQAFLLYQEPVLGPVRGPFP	M.PIQAFLLYQEPVLGPVRGPFP.I	FALSE	42.49	2337.29	21	16.4	780.119	3	93.1555	123800	C-2.raw	9.79E4	1	201	221			DB Search
1	P02666|CASB_BOVIN	CSN2	TRUE	QEPVLGPVRGPFPI	Y.QEPVLGPVRGPFPI.I	FALSE	42.49	1504.84	14	0.7	753.431	2	64.8424	82563	C-2.raw	2.75E8	5	209	222			DB Search
1	P02666|CASB_BOVIN	CSN2	TRUE	SQSKVLPVPQKAVPYPQ	L.SQSKVLPVPQKAVPYPQ.R	FALSE	42.49	1865.04	17	-14.1	933.518	2	37.1914	44760	C-2.raw	1.89E6	2	181	197			DB Search
1	P02666|CASB_BOVIN	CSN2	TRUE	TDVENLHLPLPLLQ	L.TDVENLHLPLPLLQ.S	FALSE	42.49	1600.88	14	3	801.454	2	82.9746	108719	C-2.raw	2.07E7	6	143	156			DB Search
1	P02666|CASB_BOVIN	CSN2	TRUE	AFLLYQEPVLGPVRGPFPI	Q.AFLLYQEPVLGPVRGPFPI.I	FALSE	42.39	2112.18	19	17.6	1057.12	2	94.9663	126474	C-2.raw	4.17E5	4	204	222			DB Search
1	P02666|CASB_BOVIN	CSN2	TRUE	SVLSLSQSKVLPVPQKAVPYPQRDM(+15.99)PIQ	Q.SVLSLSQSKVLPVPQKAVPYPQRDM(+15.99)PIQ.A	FALSE	42.39	3120.7	28	1.2	781.187	4	52.0523	65342	C-2.raw	3.82E6	2	176	203	Oxidation (M)	M25:Oxidation (M):1000.00	DB Search
1	P02666|CASB_BOVIN	CSN2	TRUE	VPYPQRDMPIQAFLLYQEPVLGP	A.VPYPQRDMPIQAFLLYQEPVLGP.V	FALSE	42.39	2670.39	23	16	891.155	3	95.1485	126860	C-2.raw	5.9E5	1	193	215			DB Search
1	P02666|CASB_BOVIN	CSN2	TRUE	SQSLTLTDVENLHLP	E.SQSLTLTDVENLHLP.L	TRUE	42.3	1665.86	15	0.4	833.94	2	71.8296	93095	C-2.raw	7.04E6	7	137	151			DB Search
1	P02666|CASB_BOVIN	CSN2	TRUE	LPQNIPPLTQTPVVVPPFL	S.LPQNIPPLTQTPVVVPPFL.Q	FALSE	42.3	2069.19	19	15.6	690.752	3	104.288	140424	C-2.raw	2.2E5	2	85	103			DB Search
1	P02666|CASB_BOVIN	CSN2	TRUE	PQRDMPIQAFLLYQEPVLGPVRGPFPII	Y.PQRDMPIQAFLLYQEPVLGPVRGPFPII.V	FALSE	42.3	3190.74	28	14.7	1064.61	3	105.892	142580	C-2.raw		0	196	223			DB Search
1	P02666|CASB_BOVIN	CSN2	TRUE	AMAPKHKEMPFPKYPVEPFTESQS	E.AMAPKHKEMPFPKYPVEPFTESQS.L	TRUE	42.21	2775.34	24	3	926.127	3	47.6945	59622	C-2.raw	3.06E7	2	116	139			DB Search
1	P02666|CASB_BOVIN	CSN2	TRUE	SLVYPFPGPIP	Q.SLVYPFPGPIP.N	TRUE	42.21	1185.64	11	1.6	593.832	2	83.4048	109287	C-2.raw	1.76E7	1	72	82			DB Search
1	P02666|CASB_BOVIN	CSN2	TRUE	KAVPYPQRDM(+15.99)PIQAFLLYQEPVLGPVRGPF	Q.KAVPYPQRDM(+15.99)PIQAFLLYQEPVLGPVRGPF.P	FALSE	42.12	3441.83	30	-2.6	861.465	4	78.8238	102887	C-2.raw		0	191	220	Oxidation (M)	M10:Oxidation (M):1000.00	DB Search
1	P02666|CASB_BOVIN	CSN2	TRUE	LPVPQKAVPYPQRDMPI	V.LPVPQKAVPYPQRDMPI.Q	FALSE	42.12	1948.06	17	1.3	650.364	3	47.4601	58927	C-2.raw	3.33E6	2	186	202			DB Search
1	P02666|CASB_BOVIN	CSN2	TRUE	PVLGPVRGPFPII	E.PVLGPVRGPFPII.V	FALSE	42.12	1360.82	13	0.6	681.422	2	72.158	94431	C-2.raw	3.03E7	1	211	223			DB Search
1	P02666|CASB_BOVIN	CSN2	TRUE	SVLSLSQSKVLPVPQKAVPYPQRDMPIQA	Q.SVLSLSQSKVLPVPQKAVPYPQRDMPIQA.F	FALSE	42.12	3175.74	29	0.7	794.947	4	57.7057	73140	C-2.raw	3.47E6	1	176	204			DB Search
1	P02666|CASB_BOVIN	CSN2	TRUE	VPQKAVPYPQRDM(+15.99)PIQ	P.VPQKAVPYPQRDM(+15.99)PIQ.A	FALSE	42.12	1881.98	16	10.7	628.342	3	26.8327	30119	C-2.raw	9.54E6	4	188	203	Oxidation (M)	M13:Oxidation (M):1000.00	DB Search
1	P02666|CASB_BOVIN	CSN2	TRUE	FPKYPVEPFTESQSL	P.FPKYPVEPFTESQSL.T	TRUE	42.04	1767.87	15	-1.5	884.946	2	61.9618	79073	C-2.raw	6.62E5	1	126	140			DB Search
1	P02666|CASB_BOVIN	CSN2	TRUE	SQSKVLPVPQKAVPYP	L.SQSKVLPVPQKAVPYP.Q	FALSE	42.04	1736.98	16	-1.5	869.501	2	39.2762	47601	C-2.raw	8.28E6	3	181	196			DB Search
1	P02666|CASB_BOVIN	CSN2	TRUE	VPYPQRDMPIQA	A.VPYPQRDMPIQA.F	FALSE	42.04	1413.71	12	-0.2	707.864	2	39.7119	48068	C-2.raw	1.99E8	1	193	204			DB Search
1	P02666|CASB_BOVIN	CSN2	TRUE	APKHKEMPFPKYPVEPFTESQ	M.APKHKEMPFPKYPVEPFTESQ.S	TRUE	41.95	2486.23	21	1.4	622.568	4	47.5605	59105	C-2.raw	5.86E6	2	118	138			DB Search
1	P02666|CASB_BOVIN	CSN2	TRUE	HKEMPFPKYPVEPFTESQS	K.HKEMPFPKYPVEPFTESQS.L	TRUE	41.95	2277.08	19	0.6	570.279	4	53.3749	68431	C-2.raw	7.61E7	2	121	139			DB Search
1	P02666|CASB_BOVIN	CSN2	TRUE	SLSQSKVLPVPQKAVPYPQRDMPIQAFLLYQEPVLGP	L.SLSQSKVLPVPQKAVPYPQRDMPIQAFLLYQEPVLGP.V	FALSE	41.95	4133.24	37	2.8	1034.32	4	80.0775	104424	C-2.raw	2.03E6	1	179	215			DB Search
1	P02666|CASB_BOVIN	CSN2	TRUE	VPQKAVPYPQRDMPIQA	P.VPQKAVPYPQRDMPIQA.F	FALSE	41.95	1937.02	17	0.4	646.683	3	36.9188	45059	C-2.raw	1.03E7	2	188	204			DB Search
1	P02666|CASB_BOVIN	CSN2	TRUE	M(+15.99)PFPKYPVEPFTESQS	E.M(+15.99)PFPKYPVEPFTESQS.L	TRUE	41.87	1898.88	16	-10.7	950.439	2	54.7231	69250	C-2.raw	2.97E6	4	124	139	Oxidation (M)	M1:Oxidation (M):1000.00	DB Search
1	P02666|CASB_BOVIN	CSN2	TRUE	FPKYPVEPFT	P.FPKYPVEPFT.E	FALSE	41.87	1223.62	10	1.6	612.822	2	54.6436	68534	C-2.raw	1.57E7	1	126	135			DB Search
1	P02666|CASB_BOVIN	CSN2	TRUE	FQS(+79.97)EEQQQTEDELQDKIHP	K.FQS(+79.97)EEQQQTEDELQDKIHP.F	FALSE	41.87	2408.02	19	1.6	803.684	3	47.3873	59378	C-2.raw	3.34E6	1	48	66	Phosphorylation (STY)	S3:Phosphorylation (STY):46.57	DB Search
1	P02666|CASB_BOVIN	CSN2	TRUE	LYQEPVLGPVRGPFP	L.LYQEPVLGPVRGPFP.I	FALSE	41.87	1667.9	15	-3.2	834.96	2	62.5868	80116	C-2.raw	8.97E5	2	207	221			DB Search
1	P02666|CASB_BOVIN	CSN2	TRUE	AMAPKHKEMPFPKYPVEPFTESQSL	E.AMAPKHKEMPFPKYPVEPFTESQSL.T	TRUE	41.78	2888.42	25	-1.2	723.115	4	55.212	69685	C-2.raw	6.69E6	1	116	140			DB Search
1	P02666|CASB_BOVIN	CSN2	TRUE	FLLYQEPVLGPVRGPFPI	A.FLLYQEPVLGPVRGPFPI.I	FALSE	41.78	2041.14	18	17.3	1021.6	2	94.2526	125390	C-2.raw	1.94E5	1	205	222			DB Search
1	P02666|CASB_BOVIN	CSN2	TRUE	IPPLTQTPVVVPP	N.IPPLTQTPVVVPP.F	FALSE	41.78	1356.8	13	1.7	679.412	2	64.5574	81775	C-2.raw	1.4E8	1	89	101			DB Search
1	P02666|CASB_BOVIN	CSN2	TRUE	LSLSQSKVLPVPQKAVPYPQRD	V.LSLSQSKVLPVPQKAVPYPQRD.M	FALSE	41.78	2449.37	22	-1.1	613.351	4	43.7108	53786	C-2.raw	3.15E5	1	178	199			DB Search
1	P02666|CASB_BOVIN	CSN2	TRUE	PVLGPVRGPFPI	E.PVLGPVRGPFPI.I	FALSE	41.78	1247.74	12	-0.4	624.879	2	64.8724	83290	C-2.raw	8.49E6	2	211	222			DB Search
1	P02666|CASB_BOVIN	CSN2	TRUE	SLSQSKVLPVPQKAVPYPQR	L.SLSQSKVLPVPQKAVPYPQR.D	FALSE	41.78	2221.26	20	0.1	556.324	4	37.1363	44638	C-2.raw	2.8E5	1	179	198			DB Search
1	P02666|CASB_BOVIN	CSN2	TRUE	SVLSLSQSKVLPVPQKAVPYPQRDM(+15.99)PIQAF	Q.SVLSLSQSKVLPVPQKAVPYPQRDM(+15.99)PIQAF.L	FALSE	41.78	3338.81	30	-0.2	835.712	4	60.54	77394	C-2.raw	5.43E5	1	176	205	Oxidation (M)	M25:Oxidation (M):1000.00	DB Search
1	P02666|CASB_BOVIN	CSN2	TRUE	FPKYPVEPFTE	P.FPKYPVEPFTE.S	FALSE	41.7	1352.67	11	3	677.345	2	54.7659	69032	C-2.raw	7.65E6	3	126	136			DB Search
1	P02666|CASB_BOVIN	CSN2	TRUE	VPQKAVPYPQRD	P.VPQKAVPYPQRD.M	FALSE	41.7	1396.75	12	10.7	699.391	2	17.448	17366	C-2.raw	4.28E7	1	188	199			DB Search
1	P02666|CASB_BOVIN	CSN2	TRUE	PVPQKAVPYPQRDMPIQ	L.PVPQKAVPYPQRDMPIQ.A	FALSE	41.55	1963.03	17	1.2	655.356	3	36.4388	44275	C-2.raw	4.86E6	1	187	203			DB Search
1	P02666|CASB_BOVIN	CSN2	TRUE	VPQKAVPYPQRDMPIQ	P.VPQKAVPYPQRDMPIQ.A	FALSE	41.55	1865.98	16	1.1	623.005	3	34.2163	41042	C-2.raw	3.06E7	1	188	203			DB Search
1	P02666|CASB_BOVIN	CSN2	TRUE	EDELQDKIHP	T.EDELQDKIHP.F	FALSE	41.47	1222.58	10	-0.3	612.301	2	26.6412	29279	C-2.raw	3.3E7	4	57	66			DB Search
1	P02666|CASB_BOVIN	CSN2	TRUE	RELEELNVPGEIVES(+79.97)L	A.RELEELNVPGEIVES(+79.97)L.S	FALSE	41.47	1904.91	16	-14	953.454	2	77.3898	100934	C-2.raw	4.54E6	7	16	31	Phosphorylation (STY)	S15:Phosphorylation (STY):1000.00	DB Search
1	P02666|CASB_BOVIN	CSN2	TRUE	KHKEMPFPKYPVEPFTESQS	P.KHKEMPFPKYPVEPFTESQS.L	TRUE	41.39	2405.17	20	0.3	602.303	4	55.1782	69980	C-2.raw	3.99E6	1	120	139			DB Search
1	P02666|CASB_BOVIN	CSN2	TRUE	APKHKEMPFPKYPVEP	M.APKHKEMPFPKYPVEP.F	FALSE	41.39	1893.98	16	-2	948	2	38.7808	47230	C-2.raw	1.15E7	2	118	133			DB Search
1	P02666|CASB_BOVIN	CSN2	TRUE	ELEELNVPGEIVE	R.ELEELNVPGEIVE.S	FALSE	41.39	1468.73	13	0.3	735.375	2	66.033	84081	C-2.raw	1.59E7	2	17	29			DB Search
1	P02666|CASB_BOVIN	CSN2	TRUE	LPVPQKAVPYPQRDMPIQAF	V.LPVPQKAVPYPQRDMPIQAF.L	FALSE	41.39	2294.22	20	1.9	765.753	3	56.6392	71668	C-2.raw	4.89E6	2	186	205			DB Search
1	P02666|CASB_BOVIN	CSN2	TRUE	RELEELNVPGEIVE	A.RELEELNVPGEIVE.S	FALSE	41.39	1624.83	14	2.9	813.428	2	54.8574	70587	C-2.raw	8.05E7	3	16	29			DB Search
1	P02666|CASB_BOVIN	CSN2	TRUE	SLPQNIPPLTQTPVVVPPFLQPEVM(+15.99)GVSKVKEAMAPKH	N.SLPQNIPPLTQTPVVVPPFLQPEVM(+15.99)GVSKVKEAMAPKH.K	FALSE	41.39	4119.23	38	12.5	824.866	5	84.4312	111978	C-2.raw	1.7E7	1	84	121	Oxidation (M)	M25:Oxidation (M):42.99	DB Search
1	P02666|CASB_BOVIN	CSN2	TRUE	SLSQSKVLPVPQKAVPYPQRDMPIQAFLLYQEPVLGPV	L.SLSQSKVLPVPQKAVPYPQRDMPIQAFLLYQEPVLGPV.R	FALSE	41.39	4232.31	38	3.1	1059.09	4	83.2984	109191	C-2.raw		0	179	216			DB Search
1	P02666|CASB_BOVIN	CSN2	TRUE	LPVPQKAVPYP	V.LPVPQKAVPYP.Q	FALSE	41.32	1207.7	11	0.2	604.858	2	41.3685	50322	C-2.raw	1.48E7	1	186	196			DB Search
1	P02666|CASB_BOVIN	CSN2	TRUE	YPQRDMPIQAFLLYQEPVLGPVRGP	P.YPQRDMPIQAFLLYQEPVLGPVRGP.F	FALSE	41.32	2883.51	25	-3.8	962.178	3	83.3542	109270	C-2.raw		0	195	219			DB Search
1	P02666|CASB_BOVIN	CSN2	TRUE	SKVLPVPQKAVPYPQRDM(+15.99)PIQA	Q.SKVLPVPQKAVPYPQRDM(+15.99)PIQA.F	FALSE	41.18	2477.35	22	2	620.348	4	39.6236	47868	C-2.raw	2.53E6	1	183	204	Oxidation (M)	M18:Oxidation (M):1000.00	DB Search
1	P02666|CASB_BOVIN	CSN2	TRUE	SLVYPFPGPIPNSLPQNIPPLTQ	Q.SLVYPFPGPIPNSLPQNIPPLTQ.T	TRUE	41.11	2488.34	23	18.2	830.471	3	98.6259	132839	C-2.raw	1.54E6	4	72	94			DB Search
1	P02666|CASB_BOVIN	CSN2	TRUE	VLPVPQKAVPYPQRDMPIQAFL	K.VLPVPQKAVPYPQRDMPIQAFL.L	FALSE	41.04	2506.38	22	-2.2	836.468	3	67.8265	87438	C-2.raw		0	185	206			DB Search
1	P02666|CASB_BOVIN	CSN2	TRUE	SQSKVLPVPQKAVP	L.SQSKVLPVPQKAVP.Y	FALSE	40.97	1476.87	14	0.9	739.444	2	29.9076	34372	C-2.raw	4.71E6	3	181	194			DB Search
1	P02666|CASB_BOVIN	CSN2	TRUE	HKEM(+15.99)PFPKYPVEPFTESQSLTLTDVENLHLP	K.HKEM(+15.99)PFPKYPVEPFTESQSLTLTDVENLHLP.L	TRUE	40.9	3638.8	31	0.3	728.77	5	82.079	107424	C-2.raw	4.66E6	6	121	151	Oxidation (M)	M4:Oxidation (M):1000.00	DB Search
1	P02666|CASB_BOVIN	CSN2	TRUE	SKVLPVPQKAVPYPQRDM(+15.99)PIQ	Q.SKVLPVPQKAVPYPQRDM(+15.99)PIQ.A	FALSE	40.9	2406.31	21	-2.8	602.585	4	43.889	53977	C-2.raw	1.69E7	3	183	203	Oxidation (M)	M18:Oxidation (M):1000.00	DB Search
1	P02666|CASB_BOVIN	CSN2	TRUE	FQSEEQQQTEDELQDK	K.FQSEEQQQTEDELQDK.I	FALSE	40.84	1980.85	16	-4.4	991.434	2	28.7371	32747	C-2.raw	9.71E5	3	48	63			DB Search
1	P02666|CASB_BOVIN	CSN2	TRUE	SLSQSKVLPVPQ	L.SLSQSKVLPVPQ.K	FALSE	40.84	1281.73	12	1.1	641.875	2	36.9024	43938	C-2.raw	1.51E7	1	179	190			DB Search
1	P02666|CASB_BOVIN	CSN2	TRUE	EPVLGPVRGPFP	Q.EPVLGPVRGPFP.I	FALSE	40.64	1263.7	12	0.1	632.859	2	55.2668	70875	C-2.raw	3.17E9	1	210	221			DB Search
1	P02666|CASB_BOVIN	CSN2	TRUE	RELEELNVPGEIVESL	A.RELEELNVPGEIVESL.S	FALSE	40.64	1824.95	16	7	913.491	2	68.9302	89079	C-2.raw	9.76E6	3	16	31			DB Search
1	P02666|CASB_BOVIN	CSN2	TRUE	KAVPYPQRDMPIQAFLL	Q.KAVPYPQRDMPIQAFLL.Y	FALSE	40.58	1986.08	17	0.4	663.036	3	67.6238	87419	C-2.raw	7.02E6	1	191	207			DB Search
1	P02666|CASB_BOVIN	CSN2	TRUE	HKEMPFPKYPVEPFTESQSLTLTDV	K.HKEMPFPKYPVEPFTESQSLTLTDV.E	TRUE	40.52	2919.44	25	9.2	730.876	4	74.0006	96314	C-2.raw	1.52E5	1	121	145			DB Search
1	P02666|CASB_BOVIN	CSN2	TRUE	LPQNIPPLTQTPVVVPPFLQ	S.LPQNIPPLTQTPVVVPPFLQ.P	FALSE	40.52	2197.25	20	15.6	733.439	3	99.3065	133157	C-2.raw	5.67E5	1	85	104			DB Search
1	P02666|CASB_BOVIN	CSN2	TRUE	LSQSKVLPVPQKAVPYPQRDM(+15.99)PIQAFL	S.LSQSKVLPVPQKAVPYPQRDM(+15.99)PIQAFL.L	FALSE	40.52	3065.67	27	-2.5	767.427	4	63.4483	81232	C-2.raw	9.95E5	1	180	206	Oxidation (M)	M21:Oxidation (M):1000.00	DB Search
1	P02666|CASB_BOVIN	CSN2	TRUE	MPFPKYPVEPFT	E.MPFPKYPVEPFT.E	FALSE	40.46	1451.72	12	1.1	726.869	2	63.6364	81456	C-2.raw	2.51E6	2	124	135			DB Search
1	P02666|CASB_BOVIN	CSN2	TRUE	HKEMPFPKYPVEPFTESQSLTLTDVENLH	K.HKEMPFPKYPVEPFTESQSLTLTDVENLH.L	TRUE	40.4	3412.66	29	-4.4	683.54	5	70.7532	91703	C-2.raw		0	121	149			DB Search
1	P02666|CASB_BOVIN	CSN2	TRUE	SLTLTDVENLHLP	Q.SLTLTDVENLHLP.L	FALSE	40.4	1450.77	13	1.1	726.394	2	72.799	94614	C-2.raw	2.16E7	4	139	151			DB Search
1	P02666|CASB_BOVIN	CSN2	TRUE	VLPVPQKAVPYPQRDM(+15.99)PIQ	K.VLPVPQKAVPYPQRDM(+15.99)PIQ.A	FALSE	40.4	2191.18	19	0.1	731.404	3	40.2724	49725	C-2.raw	1.6E7	3	185	203	Oxidation (M)	M16:Oxidation (M):1000.00	DB Search
1	P02666|CASB_BOVIN	CSN2	TRUE	DVENLHLPLPLLQ	T.DVENLHLPLPLLQ.S	FALSE	40.34	1499.83	13	5.9	750.932	2	86.9129	113195	C-2.raw	4.52E7	5	144	156			DB Search
1	P02666|CASB_BOVIN	CSN2	TRUE	TLTDVENLHLPLP	L.TLTDVENLHLPLP.L	FALSE	40.28	1460.79	13	6.5	731.409	2	71.4582	92724	C-2.raw	5.57E5	1	141	153			DB Search
1	P02666|CASB_BOVIN	CSN2	TRUE	MPFPKYPVEP	E.MPFPKYPVEP.F	FALSE	40.11	1203.6	10	-0.2	602.81	2	50.6128	63334	C-2.raw	1.44E7	2	124	133			DB Search
1	P02666|CASB_BOVIN	CSN2	TRUE	SKVLPVPQKAVPYPQRDM(+15.99)PIQAF	Q.SKVLPVPQKAVPYPQRDM(+15.99)PIQAF.L	FALSE	40.11	2624.41	23	-1.7	657.113	4	48.5517	60665	C-2.raw	4.49E6	2	183	205	Oxidation (M)	M18:Oxidation (M):1000.00	DB Search
1	P02666|CASB_BOVIN	CSN2	TRUE	KVLPVPQKAVPYPQRDM(+15.99)PIQ	S.KVLPVPQKAVPYPQRDM(+15.99)PIQ.A	FALSE	40.06	2319.28	20	-0.4	774.103	3	38.0933	45838	C-2.raw	1.56E6	3	184	203	Oxidation (M)	M17:Oxidation (M):1000.00	DB Search
1	P02666|CASB_BOVIN	CSN2	TRUE	FPPQSVLSLSQSKVLPVP	M.FPPQSVLSLSQSKVLPVP.Q	FALSE	40	1922.09	18	2.5	641.707	3	72.1577	94433	C-2.raw	5.43E6	1	172	189			DB Search
1	P02666|CASB_BOVIN	CSN2	TRUE	VLSLSQSKVLPVPQ	S.VLSLSQSKVLPVPQ.K	FALSE	39.95	1493.88	14	-0.9	747.951	2	51.2341	64354	C-2.raw	2.87E6	2	177	190			DB Search
1	P02666|CASB_BOVIN	CSN2	TRUE	VPQKAVPYPQRDM(+15.99)P	P.VPQKAVPYPQRDM(+15.99)P.I	FALSE	39.95	1640.83	14	3.5	821.431	2	21.5871	23145	C-2.raw	5.41E6	4	188	201	Oxidation (M)	M13:Oxidation (M):1000.00	DB Search
1	P02666|CASB_BOVIN	CSN2	TRUE	HKEMPFPKYPVEPFTESQ	K.HKEMPFPKYPVEPFTESQ.S	TRUE	39.64	2190.05	18	1.7	731.027	3	54.649	68322	C-2.raw	7.87E6	2	121	138			DB Search
1	P02666|CASB_BOVIN	CSN2	TRUE	MPFPKYPVEPFTE	E.MPFPKYPVEPFTE.S	FALSE	39.45	1580.76	13	-4	791.387	2	64.4053	82724	C-2.raw	8.76E5	2	124	136			DB Search
1	P02666|CASB_BOVIN	CSN2	TRUE	EMPFPKYPVEPFTESQS	K.EMPFPKYPVEPFTESQS.L	TRUE	39.17	2011.92	17	0.6	1006.97	2	64.1838	82234	C-2.raw	2.81E6	2	123	139			DB Search
1	P02666|CASB_BOVIN	CSN2	TRUE	RELEELNVPGEIVESLS(+79.97)	A.RELEELNVPGEIVESLS(+79.97).S	FALSE	39.13	1991.95	17	8.2	996.992	2	76.2986	99420	C-2.raw	3.68E6	3	16	32	Phosphorylation (STY)	S17:Phosphorylation (STY):34.94	DB Search
1	P02666|CASB_BOVIN	CSN2	TRUE	FQSEEQQQTEDELQDKIHP	K.FQSEEQQQTEDELQDKIHP.F	FALSE	38.87	2328.05	19	-1.3	777.026	3	40.0291	50022	C-2.raw	1.52E7	2	48	66			DB Search
1	P02666|CASB_BOVIN	CSN2	TRUE	SLVYPFPG	Q.SLVYPFPG.P	FALSE	38.79	878.454	8	0.9	879.465	1	64.1828	83596	C-2.raw	2.85E7	3	72	79			DB Search
1	P02666|CASB_BOVIN	CSN2	TRUE	QEPVLGPVRGPFP	Y.QEPVLGPVRGPFP.I	FALSE	38.75	1391.76	13	-0.8	696.888	2	54.6896	69315	C-2.raw	1.14E8	1	209	221			DB Search
1	P02666|CASB_BOVIN	CSN2	TRUE	FPPQSVLSLSQSKVLPVPQKAVPYPQRDMPIQ	M.FPPQSVLSLSQSKVLPVPQKAVPYPQRDMPIQ.A	FALSE	38.59	3573.94	32	3.1	894.498	4	63.4466	81307	C-2.raw	7.51E5	1	172	203			DB Search
1	P02666|CASB_BOVIN	CSN2	TRUE	SLTLTDVENLHLPL	Q.SLTLTDVENLHLPL.P	FALSE	38.32	1563.85	14	4.2	782.939	2	82.89	108763	C-2.raw	4.33E6	5	139	152			DB Search
1	P02666|CASB_BOVIN	CSN2	TRUE	SQSKVLPVPQKAVPYPQRDM(+15.99)PIQAFLL	L.SQSKVLPVPQKAVPYPQRDM(+15.99)PIQAFLL.Y	FALSE	38.18	3065.67	27	-1.4	767.428	4	61.2939	78146	C-2.raw	2.18E6	1	181	207	Oxidation (M)	M20:Oxidation (M):1000.00	DB Search
1	P02666|CASB_BOVIN	CSN2	TRUE	HKEM(+15.99)PFPKYPVEPFTESQS	K.HKEM(+15.99)PFPKYPVEPFTESQS.L	TRUE	38.14	2293.07	19	1.5	765.369	3	47.5605	58623	C-2.raw	1.89E7	2	121	139	Oxidation (M)	M4:Oxidation (M):1000.00	DB Search
1	P02666|CASB_BOVIN	CSN2	TRUE	LQDKIHPFAQTQ	E.LQDKIHPFAQTQ.S	FALSE	37.9	1424.74	12	-0.2	713.381	2	29.2131	33486	C-2.raw	7.63E5	3	60	71			DB Search
1	P02666|CASB_BOVIN	CSN2	TRUE	GPVRGPFPI	L.GPVRGPFPI.I	FALSE	37.71	938.534	9	0.2	470.276	2	46.2137	56575	C-2.raw	2.19E8	1	214	222			DB Search
1	P02666|CASB_BOVIN	CSN2	TRUE	LPQNIPPLTQTP	S.LPQNIPPLTQTP.V	FALSE	37	1317.73	12	1.4	659.876	2	54.1442	68443	C-2.raw	2.43E6	1	85	96			DB Search
1	P02666|CASB_BOVIN	CSN2	TRUE	LTDVENLHLPLPLLQ	T.LTDVENLHLPLPLLQ.S	FALSE	36.98	1713.97	15	1.2	857.995	2	85.8551	112741	C-2.raw	2.24E5	3	142	156			DB Search
1	P02666|CASB_BOVIN	CSN2	TRUE	TPVVVPPFLQPE	Q.TPVVVPPFLQPE.V	FALSE	36.87	1321.73	12	1.8	661.875	2	77.0407	101010	C-2.raw	3.77E6	1	95	106			DB Search
1	P02666|CASB_BOVIN	CSN2	TRUE	QPHQPLPPTVM(+15.99)FPPQS(+79.97)VLSLSQSKVLPVPQKAVPYPQRDMP	H.QPHQPLPPTVM(+15.99)FPPQS(+79.97)VLSLSQSKVLPVPQKAVPYPQRDMP.I	FALSE	36.57	4654.38	41	19.7	931.906	5	70.5251	91367	C-2.raw		0	161	201	Oxidation (M);Phosphorylation (STY)	M11:Oxidation (M):35.20;S16:Phosphorylation (STY):0.00	DB Search
1	P02666|CASB_BOVIN	CSN2	TRUE	EMPFPKYPVEPFTESQSLTLTDVENLHLPLPLLQ	K.EMPFPKYPVEPFTESQSLTLTDVENLHLPLPLLQ.S	TRUE	36.52	3922.01	34	8.7	1308.36	3	108.921	147119	C-2.raw	1.71E6	1	123	156			DB Search
1	P02666|CASB_BOVIN	CSN2	TRUE	SQSLTLTDVENLHLPLPLLQ	E.SQSLTLTDVENLHLPLPLLQ.S	TRUE	36.45	2230.22	20	15.2	1116.14	2	99.5292	133236	C-2.raw	1.28E5	2	137	156			DB Search
1	P02666|CASB_BOVIN	CSN2	TRUE	LPQNIPPLTQTPVVVPPF	S.LPQNIPPLTQTPVVVPPF.L	FALSE	36.37	1956.11	18	18.9	979.084	2	91.5589	121240	C-2.raw	1.81E6	3	85	102			DB Search
1	P02666|CASB_BOVIN	CSN2	TRUE	KAVPYPQRDMPIQAFLLYQEPVLGP	Q.KAVPYPQRDMPIQAFLLYQEPVLGP.V	FALSE	36.17	2869.52	25	0.6	957.518	3	84.956	110710	C-2.raw	1.4E6	2	191	215			DB Search
1	P02666|CASB_BOVIN	CSN2	TRUE	SLSQSKVLPVPQKAVPYPQRDM(+15.99)PIQAFLL	L.SLSQSKVLPVPQKAVPYPQRDM(+15.99)PIQAFLL.Y	FALSE	36.12	3265.79	29	2.6	817.46	4	64.2928	82842	C-2.raw	5.39E6	2	179	207	Oxidation (M)	M22:Oxidation (M):1000.00	DB Search
1	P02666|CASB_BOVIN	CSN2	TRUE	PPQSVLSLSQSKVLPVPQ	F.PPQSVLSLSQSKVLPVPQ.K	FALSE	36.1	1903.08	18	-0.8	635.369	3	58.467	74359	C-2.raw	8.2E5	3	173	190			DB Search
1	P02666|CASB_BOVIN	CSN2	TRUE	EMPFPKYPVEPFTESQSLTLTDVENLHLPLP	K.EMPFPKYPVEPFTESQSLTLTDVENLHLPLP.L	TRUE	36.06	3567.78	31	13.3	1190.29	3	100.653	134831	C-2.raw	4.6E5	2	123	153			DB Search
1	P02666|CASB_BOVIN	CSN2	TRUE	PQKAVPYPQRDMP	V.PQKAVPYPQRDMP.I	FALSE	35.97	1525.77	13	-0.9	763.895	2	39.3748	47525	C-2.raw	3.83E5	2	189	201			DB Search
1	P02666|CASB_BOVIN	CSN2	TRUE	GVSKVKEAM(+15.99)APKH	M.GVSKVKEAM(+15.99)APKH.K	FALSE	35.56	1396.75	13	0	350.196	4	6.6285	4246	C-2.raw	9.47E4	1	109	121	Oxidation (M)	M9:Oxidation (M):1000.00	DB Search
1	P02666|CASB_BOVIN	CSN2	TRUE	YPQRDMPIQA	P.YPQRDMPIQA.F	FALSE	35.56	1217.59	10	-0.3	609.803	2	31.8826	37137	C-2.raw	1.04E8	4	195	204			DB Search
1	P02666|CASB_BOVIN	CSN2	TRUE	YQEPVLGPVRGPF	L.YQEPVLGPVRGPF.P	FALSE	35.43	1457.77	13	0.6	729.894	2	57.383	72493	C-2.raw	7.48E6	1	208	220			DB Search
1	P02666|CASB_BOVIN	CSN2	TRUE	PFAQTQ	H.PFAQTQ.S	FALSE	35.34	690.334	6	1.8	691.345	1	13.5863	12422	C-2.raw	1.75E6	1	66	71			DB Search
1	P02666|CASB_BOVIN	CSN2	TRUE	SLSQSKVLPVPQK	L.SLSQSKVLPVPQK.A	FALSE	35.34	1409.82	13	-1.2	470.95	3	26.4716	29478	C-2.raw	1.72E6	1	179	191			DB Search
1	P02666|CASB_BOVIN	CSN2	TRUE	KVLPVPQKAVPYPQRDM(+15.99)PIQA	S.KVLPVPQKAVPYPQRDM(+15.99)PIQA.F	FALSE	35.26	2390.31	21	-2.2	598.587	4	39.4088	47694	C-2.raw	3.75E5	1	184	204	Oxidation (M)	M17:Oxidation (M):1000.00	DB Search
1	P02666|CASB_BOVIN	CSN2	TRUE	VPYPQRDM(+15.99)PIQ	A.VPYPQRDM(+15.99)PIQ.A	FALSE	35.1	1358.67	11	10.6	680.35	2	26.8329	30164	C-2.raw	3.89E7	3	193	203	Oxidation (M)	M8:Oxidation (M):1000.00	DB Search
1	P02666|CASB_BOVIN	CSN2	TRUE	VPYPQRDM(+15.99)PIQA	A.VPYPQRDM(+15.99)PIQA.F	FALSE	35.07	1429.7	12	12.8	715.871	2	29.9141	34404	C-2.raw	5.74E7	4	193	204	Oxidation (M)	M8:Oxidation (M):1000.00	DB Search
1	P02666|CASB_BOVIN	CSN2	TRUE	IPPLTQTPVVVPPF	N.IPPLTQTPVVVPPF.L	FALSE	35.05	1503.87	14	6.5	752.95	2	86.8263	114194	C-2.raw	1.66E7	1	89	102			DB Search
1	P02666|CASB_BOVIN	CSN2	TRUE	VLPVPQKAVPYPQRD	K.VLPVPQKAVPYPQRD.M	FALSE	34.93	1705.95	15	0.3	569.66	3	35.0818	42552	C-2.raw	3.4E6	1	185	199			DB Search
1	P02666|CASB_BOVIN	CSN2	TRUE	EPVLGPVRGPF	Q.EPVLGPVRGPF.P	FALSE	34.52	1166.64	11	0.3	584.332	2	53.5002	66439	C-2.raw	2.6E8	1	210	220			DB Search
1	P02666|CASB_BOVIN	CSN2	TRUE	VPYPQRDM(+15.99)PIQAFLL	A.VPYPQRDM(+15.99)PIQAFLL.Y	FALSE	34.5	1802.94	15	2	902.482	2	68.7675	89760	C-2.raw	1.12E7	1	193	207	Oxidation (M)	M8:Oxidation (M):1000.00	DB Search
1	P02666|CASB_BOVIN	CSN2	TRUE	VLGPVRGPFPII	P.VLGPVRGPFPII.V	FALSE	34.32	1263.77	12	1.3	632.896	2	68.0378	86996	C-2.raw	2.94E7	1	212	223			DB Search
1	P02666|CASB_BOVIN	CSN2	TRUE	KVLPVPQKAVPYPQRDMPIQA	S.KVLPVPQKAVPYPQRDMPIQA.F	FALSE	34.28	2374.32	21	0.9	792.451	3	45.4903	56219	C-2.raw	2.88E6	1	184	204			DB Search
1	P02666|CASB_BOVIN	CSN2	TRUE	QPLPPTVMFPPQS	H.QPLPPTVMFPPQS.V	FALSE	34.26	1437.73	13	1.2	719.877	2	64.3189	82536	C-2.raw		0	164	176			DB Search
1	P02666|CASB_BOVIN	CSN2	TRUE	VLSLSQSKVLPVPQKAVPYPQRDM(+15.99)P	S.VLSLSQSKVLPVPQKAVPYPQRDM(+15.99)P.I	FALSE	34.25	2792.53	25	-2	699.14	4	51.2703	64437	C-2.raw		0	177	201	Oxidation (M)	M24:Oxidation (M):1000.00	DB Search
1	P02666|CASB_BOVIN	CSN2	TRUE	ENLHLPLPLLQ	V.ENLHLPLPLLQ.S	FALSE	34.22	1285.74	11	2.8	643.881	2	76.6248	99639	C-2.raw	5.2E6	6	146	156			DB Search
1	P02666|CASB_BOVIN	CSN2	TRUE	ELEELNVPGEIVES	R.ELEELNVPGEIVES.L	FALSE	33.68	1555.76	14	-1.6	778.89	2	65.1846	84013	C-2.raw	4.64E6	2	17	30			DB Search
1	P02666|CASB_BOVIN	CSN2	TRUE	SVLSLSQSKVLPVPQKAVPYPQRDMPIQAFL	Q.SVLSLSQSKVLPVPQKAVPYPQRDMPIQAFL.L	FALSE	33.31	3435.9	31	-3.9	859.981	4	73.8768	96071	C-2.raw		0	176	206			DB Search
1	P02666|CASB_BOVIN	CSN2	TRUE	RELEELNVPGEIVES(+79.97)LS(+79.97)	A.RELEELNVPGEIVES(+79.97)LS(+79.97).S	FALSE	32.95	2071.91	17	1.6	1036.97	2	84.2787	110615	C-2.raw	3.01E6	2	16	32	Phosphorylation (STY);Phosphorylation (STY)	S15:Phosphorylation (STY):1000.00;S17:Phosphorylation (STY):1000.00	DB Search
1	P02666|CASB_BOVIN	CSN2	TRUE	VYPFPGPIPN	L.VYPFPGPIPN.S	TRUE	32.78	1099.57	10	0.3	550.795	2	64.4691	82426	C-2.raw	2.52E6	2	74	83			DB Search
1	P02666|CASB_BOVIN	CSN2	TRUE	VKEAMAPKHKEMPFPKYPVEPFTESQS	K.VKEAMAPKHKEMPFPKYPVEPFTESQS.L	TRUE	32.73	3131.55	27	2.6	783.899	4	48.3428	60369	C-2.raw	1.43E7	2	113	139			DB Search
1	P02666|CASB_BOVIN	CSN2	TRUE	DELQDKIHP	E.DELQDKIHP.F	FALSE	32.69	1093.54	9	-0.4	547.779	2	27.7289	31115	C-2.raw	1.68E8	13	58	66			DB Search
1	P02666|CASB_BOVIN	CSN2	TRUE	VLPVPQKAVPYPQRDMPIQAFLLYQEPVLGPVRGPFPIIV	K.VLPVPQKAVPYPQRDMPIQAFLLYQEPVLGPVRGPFPIIV	FALSE	32.69	4481.51	40	15.6	897.326	5	101.977	136846	C-2.raw		0	185	224			DB Search
1	P02666|CASB_BOVIN	CSN2	TRUE	VLSLSQSKVLPVPQKAVPYPQ	S.VLSLSQSKVLPVPQKAVPYPQ.R	FALSE	32.67	2277.31	21	0.4	760.114	3	51.5224	64806	C-2.raw	1.63E5	1	177	197			DB Search
1	P02666|CASB_BOVIN	CSN2	TRUE	FPKYPVEPFTESQSLT	P.FPKYPVEPFTESQSLT.L	TRUE	32.67	1868.92	16	-0.5	935.471	2	60.5528	77386	C-2.raw	2.43E6	1	126	141			DB Search
1	P02666|CASB_BOVIN	CSN2	TRUE	QDKIHPFAQTQ	L.QDKIHPFAQTQ.S	FALSE	32.62	1311.66	11	-2.9	656.837	2	21.3422	22834	C-2.raw	6.77E5	1	61	71			DB Search
1	P02666|CASB_BOVIN	CSN2	TRUE	IPPLTQTPVVVPPFL	N.IPPLTQTPVVVPPFL.Q	FALSE	32.57	1616.95	15	18.6	809.503	2	101.354	136017	C-2.raw	1.73E6	1	89	103			DB Search
1	P02666|CASB_BOVIN	CSN2	TRUE	YPQRDMPIQAFLLYQEPVLGPVRGPFP	P.YPQRDMPIQAFLLYQEPVLGPVRGPFP.I	FALSE	32.52	3127.63	27	19	1043.58	3	92.9381	123532	C-2.raw	6.97E4	1	195	221			DB Search
1	P02666|CASB_BOVIN	CSN2	TRUE	VPQKAVPYP	P.VPQKAVPYP.Q	FALSE	32.5	997.56	9	-0.7	499.789	2	25.3184	27626	C-2.raw	3.45E6	1	188	196			DB Search
1	P02666|CASB_BOVIN	CSN2	TRUE	LPVPQKAVPYPQRDM(+15.99)PIQ	V.LPVPQKAVPYPQRDM(+15.99)PIQ.A	FALSE	32.45	2092.11	18	-0.8	1047.07	2	37.8884	45991	C-2.raw	8.72E6	2	186	203	Oxidation (M)	M15:Oxidation (M):1000.00	DB Search
1	P02666|CASB_BOVIN	CSN2	TRUE	QPLPPTVMFPPQSV	H.QPLPPTVMFPPQSV.L	FALSE	32.41	1536.8	14	9.8	769.418	2	70.5393	91386	C-2.raw		0	164	177			DB Search
1	P02666|CASB_BOVIN	CSN2	TRUE	VLPVPQKAVPYPQRDM(+15.99)PIQAF	K.VLPVPQKAVPYPQRDM(+15.99)PIQAF.L	FALSE	32.24	2409.29	21	-1	804.106	3	51.9737	65403	C-2.raw		0	185	205	Oxidation (M)	M16:Oxidation (M):1000.00	DB Search
1	P02666|CASB_BOVIN	CSN2	TRUE	APKHKEMPFPKYP	M.APKHKEMPFPKYP.V	FALSE	32.23	1568.82	13	0	523.949	3	33.8686	39602	C-2.raw	3.03E7	2	118	130			DB Search
1	P02666|CASB_BOVIN	CSN2	TRUE	TPVVVPPFL	Q.TPVVVPPFL.Q	FALSE	32.14	967.574	9	0.4	484.797	2	80.0775	107454	C-2.raw	8.24E6	1	95	103			DB Search
1	P02666|CASB_BOVIN	CSN2	TRUE	LPVPQKAVPYPQRDM	V.LPVPQKAVPYPQRDM.P	FALSE	32.13	1737.92	15	0.5	580.318	3	37.5351	45087	C-2.raw	1.65E6	1	186	200			DB Search
1	P02666|CASB_BOVIN	CSN2	TRUE	EPVLGPV	Q.EPVLGPV.R	FALSE	32.1	709.401	7	0.3	710.411	1	43.9599	52504	C-2.raw	4.99E7	1	210	216			DB Search
1	P02666|CASB_BOVIN	CSN2	TRUE	SQSKVLPVPQKAVPYPQR	L.SQSKVLPVPQKAVPYPQR.D	FALSE	32.07	2021.14	18	0.7	674.725	3	39.2785	47522	C-2.raw		0	181	198			DB Search
1	P02666|CASB_BOVIN	CSN2	TRUE	VLGPVRGPFPIIV	P.VLGPVRGPFPIIV	FALSE	32.06	1362.84	13	-0.9	682.429	2	72.4928	94429	C-2.raw	2.15E7	1	212	224			DB Search
1	P02666|CASB_BOVIN	CSN2	TRUE	PPTVMFPPQSVL	L.PPTVMFPPQSVL.S	FALSE	31.99	1311.69	12	-0.7	656.854	2	72.883	94728	C-2.raw	2.39E6	5	167	178			DB Search
1	P02666|CASB_BOVIN	CSN2	TRUE	VLSLSQSKVLPVPQKAVPYPQRDM(+15.99)PIQAF	S.VLSLSQSKVLPVPQKAVPYPQRDM(+15.99)PIQAF.L	FALSE	31.95	3251.77	29	-1.1	813.953	4	62.4008	79821	C-2.raw	1.22E6	1	177	205	Oxidation (M)	M24:Oxidation (M):1000.00	DB Search
1	P02666|CASB_BOVIN	CSN2	TRUE	PVRGPFP	G.PVRGPFP.I	FALSE	31.95	768.428	7	-0.2	385.223	2	31.4797	36623	C-2.raw	7.47E7	3	215	221			DB Search
1	P02666|CASB_BOVIN	CSN2	TRUE	DVENLHLPLP	T.DVENLHLPLP.L	FALSE	31.93	1145.61	10	0.2	573.814	2	64.521	83767	C-2.raw	2.45E7	1	144	153			DB Search
1	P02666|CASB_BOVIN	CSN2	TRUE	NLHLPLPLLQ	E.NLHLPLPLLQ.S	FALSE	31.92	1156.7	10	1.2	579.359	2	75.1198	97538	C-2.raw	4.99E6	4	147	156			DB Search
1	P02666|CASB_BOVIN	CSN2	TRUE	VLSLSQSKVLPVP	S.VLSLSQSKVLPVP.Q	FALSE	31.92	1365.82	13	7.3	683.927	2	55.7801	70665	C-2.raw	4.47E4	1	177	189			DB Search
1	P02666|CASB_BOVIN	CSN2	TRUE	ELEELNVPGE	R.ELEELNVPGE.I	FALSE	31.92	1127.53	10	-0.2	564.777	2	50.7345	63228	C-2.raw	4.08E7	1	17	26			DB Search
1	P02666|CASB_BOVIN	CSN2	TRUE	TEDELQDKIHPFAQTQ	Q.TEDELQDKIHPFAQTQ.S	FALSE	31.88	1898.9	16	-1.9	633.976	3	39.8012	48855	C-2.raw	7.03E6	1	56	71			DB Search
1	P02666|CASB_BOVIN	CSN2	TRUE	RDM(+15.99)PIQAFLLY(+79.97)QEPVLGPVRGPFPI	Q.RDM(+15.99)PIQAFLLY(+79.97)QEPVLGPVRGPFPI.I	FALSE	31.85	2948.5	25	-19.4	983.826	3	84.5191	110975	C-2.raw		0	198	222	Oxidation (M);Phosphorylation (STY)	M3:Oxidation (M):1000.00;Y11:Phosphorylation (STY):1000.00	DB Search
1	P02666|CASB_BOVIN	CSN2	TRUE	DKIHPFAQ	Q.DKIHPFAQ.T	FALSE	31.83	954.492	8	0.5	478.256	2	20.1998	20845	C-2.raw	1.55E7	2	62	69			DB Search
1	P02666|CASB_BOVIN	CSN2	TRUE	GPVRGPFPII	L.GPVRGPFPII.V	FALSE	31.77	1051.62	10	0.7	526.819	2	56.7806	74700	C-2.raw	4.96E8	1	214	223			DB Search
1	P02666|CASB_BOVIN	CSN2	TRUE	MPIQAFLLYQEPVL	D.MPIQAFLLYQEPVL.G	FALSE	31.7	1660.89	14	18.2	831.471	2	106.252	142509	C-2.raw	3.13E5	1	200	213			DB Search
1	P02666|CASB_BOVIN	CSN2	TRUE	KAVPYPQRDMPIQAFL	Q.KAVPYPQRDMPIQAFL.L	FALSE	31.46	1872.99	16	0.9	625.341	3	60.6819	77297	C-2.raw	1.26E6	3	191	206			DB Search
1	P02666|CASB_BOVIN	CSN2	TRUE	EELNVPGEIVE	L.EELNVPGEIVE.S	FALSE	31.45	1226.6	11	1.3	614.312	2	54.0821	68524	C-2.raw	5.11E6	4	19	29			DB Search
1	P02666|CASB_BOVIN	CSN2	TRUE	QKAVPYPQRDMPIQAFLLYQEPVLGPVRGPFP	P.QKAVPYPQRDMPIQAFLLYQEPVLGPVRGPFP.I	FALSE	31.41	3650.94	32	10.7	1218.01	3	98.5244	131661	C-2.raw	1.11E6	1	190	221			DB Search
1	P02666|CASB_BOVIN	CSN2	TRUE	HPFAQTQSLVYPFPGPIP	I.HPFAQTQSLVYPFPGPIP.N	TRUE	31.26	1995.03	18	7.5	998.532	2	76.0058	99148	C-2.raw	2.51E6	1	65	82			DB Search
1	P02666|CASB_BOVIN	CSN2	TRUE	PPQSVLSLSQSKV	F.PPQSVLSLSQSKV.L	FALSE	31.23	1368.76	13	-9.2	685.384	2	40.7784	49548	C-2.raw	5.27E5	1	173	185			DB Search
1	P02666|CASB_BOVIN	CSN2	TRUE	DVENLHLPL	T.DVENLHLPL.P	FALSE	30.97	1048.56	9	1	525.288	2	60.54	75799	C-2.raw	1.23E7	1	144	152			DB Search
1	P02666|CASB_BOVIN	CSN2	TRUE	IPPLTQTPVVVPPFLQ	N.IPPLTQTPVVVPPFLQ.P	FALSE	30.95	1745.01	16	19.9	873.535	2	95.2596	126982	C-2.raw	7.4E5	3	89	104			DB Search
1	P02666|CASB_BOVIN	CSN2	TRUE	SLSQSKVLPVPQKAVPYPQRDM(+15.99)PIQAFLLYQEPVLGPVRGP	L.SLSQSKVLPVPQKAVPYPQRDM(+15.99)PIQAFLLYQEPVLGPVRGP.F	FALSE	30.83	4558.48	41	-3.8	912.703	5	70.7815	91745	C-2.raw		0	179	219	Oxidation (M)	M22:Oxidation (M):1000.00	DB Search
1	P02666|CASB_BOVIN	CSN2	TRUE	KVLPVPQKAVPYPQRD	S.KVLPVPQKAVPYPQRD.M	FALSE	30.81	1834.05	16	-5.7	612.355	3	32.8137	38438	C-2.raw	8.23E4	1	184	199			DB Search
1	P02666|CASB_BOVIN	CSN2	TRUE	ELEELNVPGEIVESLS	R.ELEELNVPGEIVESLS.S	FALSE	30.81	1755.88	16	17.6	878.965	2	95.3266	126547	C-2.raw	3.31E6	2	17	32			DB Search
1	P02666|CASB_BOVIN	CSN2	TRUE	VLPVPQKAVPYPQRDMPIQAF	K.VLPVPQKAVPYPQRDMPIQAF.L	FALSE	30.81	2393.29	21	2.4	798.777	3	58.4422	75453	C-2.raw	1.44E7	1	185	205			DB Search
1	P02666|CASB_BOVIN	CSN2	TRUE	VPYPQRDM(+15.99)PIQAF	A.VPYPQRDM(+15.99)PIQAF.L	FALSE	30.79	1576.77	13	-1.8	789.394	2	45.5555	55112	C-2.raw	4.91E6	1	193	205	Oxidation (M)	M8:Oxidation (M):1000.00	DB Search
1	P02666|CASB_BOVIN	CSN2	TRUE	YPQRDM(+15.99)PIQA	P.YPQRDM(+15.99)PIQA.F	FALSE	30.79	1233.58	10	-2.5	617.799	2	21.3081	22428	C-2.raw	4.85E7	5	195	204	Oxidation (M)	M6:Oxidation (M):1000.00	DB Search
1	P02666|CASB_BOVIN	CSN2	TRUE	VENLHLPLPLLQ	D.VENLHLPLPLLQ.S	FALSE	30.73	1384.81	12	3.2	693.416	2	75.5538	97561	C-2.raw	2.98E6	4	145	156			DB Search
1	P02666|CASB_BOVIN	CSN2	TRUE	PVRGPFPI	G.PVRGPFPI.I	FALSE	30.69	881.512	8	0	441.765	2	44.2254	56640	C-2.raw	1.58E8	1	215	222			DB Search
1	P02666|CASB_BOVIN	CSN2	TRUE	LHLPLPLLQ	N.LHLPLPLLQ.S	FALSE	30.65	1042.65	9	-1.1	522.336	2	72.5291	94238	C-2.raw	1.22E7	9	148	156			DB Search
1	P02666|CASB_BOVIN	CSN2	TRUE	IPPLTQTPVVV	N.IPPLTQTPVVV.P	FALSE	30.63	1162.7	11	0.6	582.358	2	62.5616	80998	C-2.raw	3E6	1	89	99			DB Search
1	P02666|CASB_BOVIN	CSN2	TRUE	QEPVLGPVRGPF	Y.QEPVLGPVRGPF.P	FALSE	30.63	1294.7	12	1.1	648.362	2	52.6488	66304	C-2.raw	1.48E7	1	209	220			DB Search
1	P02666|CASB_BOVIN	CSN2	TRUE	GPFPIIV	R.GPFPIIV	FALSE	30.61	741.442	7	1.1	742.454	1	74.4664	94324	C-2.raw	3.39E8	3	218	224			DB Search
1	P02666|CASB_BOVIN	CSN2	TRUE	MPFPKYPV	E.MPFPKYPV.E	FALSE	30.61	977.504	8	0.8	489.762	2	48.1112	59707	C-2.raw	4.42E6	1	124	131			DB Search
1	P02666|CASB_BOVIN	CSN2	TRUE	LSLSQSKVLPVPQKAVPYPQRDMPIQAFLLYQEPVLGPVRGPF	V.LSLSQSKVLPVPQKAVPYPQRDMPIQAFLLYQEPVLGPVRGPF.P	FALSE	30.6	4802.63	43	3.6	961.542	5	86.322	113653	C-2.raw		0	178	220			DB Search
1	P02666|CASB_BOVIN	CSN2	TRUE	QPHQPLPPT(+79.97)VM(+15.99)FPPQSVLSLSQSKVLPVPQKAVPYPQRDMPIQA	H.QPHQPLPPT(+79.97)VM(+15.99)FPPQSVLSLSQSKVLPVPQKAVPYPQRDMPIQA.F	FALSE	30.57	4966.56	44	9.6	994.334	5	72.5986	94346	C-2.raw		0	161	204	Phosphorylation (STY);Oxidation (M)	T9:Phosphorylation (STY):3.26;M11:Oxidation (M):35.90	DB Search
1	P02666|CASB_BOVIN	CSN2	TRUE	MPFPKYP	E.MPFPKYP.V	FALSE	30.55	878.436	7	-0.9	440.227	2	43.2076	52065	C-2.raw	1.33E7	1	124	130			DB Search
1	P02666|CASB_BOVIN	CSN2	TRUE	SKVLPVPQKAVPYPQRDMPI	Q.SKVLPVPQKAVPYPQRDMPI.Q	FALSE	30.53	2262.26	20	-1.2	566.573	4	47.2038	58591	C-2.raw	1.21E6	1	183	202			DB Search
1	P02666|CASB_BOVIN	CSN2	TRUE	KAVPYPQRDMPIQ	Q.KAVPYPQRDMPIQ.A	FALSE	30.51	1541.8	13	10.7	514.949	3	31.385	36488	C-2.raw	8.1E5	2	191	203			DB Search
1	P02666|CASB_BOVIN	CSN2	TRUE	VPYP	A.VPYP.Q	FALSE	30.5	474.248	4	1.5	475.258	1	24.5565	27045	C-2.raw	1.6E7	2	193	196			DB Search
1	P02666|CASB_BOVIN	CSN2	TRUE	PVLGPVRGPFP	E.PVLGPVRGPFP.I	FALSE	30.48	1134.65	11	1.4	568.338	2	52.1521	65824	C-2.raw	1.14E7	1	211	221			DB Search
1	P02666|CASB_BOVIN	CSN2	TRUE	LVYPFPGPIP	S.LVYPFPGPIP.N	TRUE	30.48	1098.61	10	1.8	550.316	2	80.5504	105854	C-2.raw	3.27E6	1	73	82			DB Search
1	P02666|CASB_BOVIN	CSN2	TRUE	PPLTQTPVVVPPFLQP	I.PPLTQTPVVVPPFLQP.E	FALSE	30.48	1728.98	16	-15.8	865.488	2	111.63	151345	C-2.raw	3.7E6	1	90	105			DB Search
1	P02666|CASB_BOVIN	CSN2	TRUE	LSLSQSKVLPVPQ	V.LSLSQSKVLPVPQ.K	FALSE	30.47	1394.81	13	4.7	698.42	2	48.0482	59800	C-2.raw	6.26E5	1	178	190			DB Search
1	P02666|CASB_BOVIN	CSN2	TRUE	QSKVLPVPQKAVPYPQRDM(+15.99)PIQ	S.QSKVLPVPQKAVPYPQRDM(+15.99)PIQ.A	FALSE	30.45	2534.37	22	-0.5	634.602	4	37.6395	45341	C-2.raw	1.54E5	1	182	203	Oxidation (M)	M19:Oxidation (M):1000.00	DB Search
1	P02666|CASB_BOVIN	CSN2	TRUE	LPQNIPPLTQTPV	S.LPQNIPPLTQTPV.V	FALSE	30.37	1416.8	13	7.9	709.415	2	59.7423	76173	C-2.raw		0	85	97			DB Search
1	P02666|CASB_BOVIN	CSN2	TRUE	DVENLHLPLPLLQS	T.DVENLHLPLPLLQS.W	FALSE	30.32	1586.87	14	10.7	794.452	2	85.1397	112152	C-2.raw	3.32E6	3	144	157			DB Search
1	P02666|CASB_BOVIN	CSN2	TRUE	YPFPGPIP	V.YPFPGPIP.N	TRUE	30.3	886.459	8	0.5	887.47	1	65.8804	86981	C-2.raw	2.1E8	2	75	82			DB Search
1	P02666|CASB_BOVIN	CSN2	TRUE	PPTVMFPPQ	L.PPTVMFPPQ.S	FALSE	30.27	1012.51	9	0	507.262	2	52.9555	67452	C-2.raw	9.18E6	3	167	175			DB Search
1	P02666|CASB_BOVIN	CSN2	TRUE	DVENLHLP	T.DVENLHLP.L	FALSE	30.22	935.471	8	1	468.745	2	47.036	59070	C-2.raw	1.18E8	1	144	151			DB Search
1	P02666|CASB_BOVIN	CSN2	TRUE	SLTLTDVENLH	Q.SLTLTDVENLH.L	FALSE	30.18	1240.63	11	-1.2	621.324	2	51.9743	65404	C-2.raw		0	139	149			DB Search
1	P02666|CASB_BOVIN	CSN2	TRUE	GPVRGPFPIIV	L.GPVRGPFPIIV	FALSE	30.17	1150.69	11	-0.1	576.353	2	62.3592	80173	C-2.raw	6.56E8	1	214	224			DB Search
1	P02666|CASB_BOVIN	CSN2	TRUE	YPQRDMPIQ	P.YPQRDMPIQ.A	FALSE	30.12	1146.55	9	-0.2	574.284	2	26.6563	29961	C-2.raw	1.83E7	3	195	203			DB Search
1	P02666|CASB_BOVIN	CSN2	TRUE	GPVRGPFP	L.GPVRGPFP.I	FALSE	30.11	825.45	8	0.1	413.734	2	34.4628	40856	C-2.raw	1.28E8	3	214	221			DB Search
1	P02666|CASB_BOVIN	CSN2	TRUE	VPYPQRDMP	A.VPYPQRDMP.I	FALSE	30.06	1101.53	9	-1.6	551.773	2	30.6523	35509	C-2.raw	1.4E7	4	193	201			DB Search
1	P02666|CASB_BOVIN	CSN2	TRUE	KIHPFAQTQ	D.KIHPFAQTQ.S	FALSE	30.02	1068.57	9	-2.3	535.294	2	21.062	22499	C-2.raw	4.94E6	4	63	71			DB Search
1	P02666|CASB_BOVIN	CSN2	TRUE	PVVVPPFL	T.PVVVPPFL.Q	FALSE	30.01	866.527	8	3.4	434.274	2	80.1801	104759	C-2.raw		0	96	103			DB Search
1	P02666|CASB_BOVIN	CSN2	TRUE	LPPTVMFPPQSV	P.LPPTVMFPPQSV.L	FALSE	29.92	1311.69	12	1.4	656.856	2	67.942	86871	C-2.raw	4.49E6	2	166	177			DB Search
1	P02666|CASB_BOVIN	CSN2	TRUE	TQSLVYPFPGPIP	Q.TQSLVYPFPGPIP.N	TRUE	29.84	1414.75	13	-3.8	708.382	2	82.3466	107706	C-2.raw	1.18E5	2	70	82			DB Search
1	P02666|CASB_BOVIN	CSN2	TRUE	IPPLTQTPVVVP	N.IPPLTQTPVVVP.P	FALSE	29.78	1259.75	12	-0.4	630.884	2	65.9999	84797	C-2.raw	8.13E5	2	89	100			DB Search
1	P02666|CASB_BOVIN	CSN2	TRUE	EDELQDKIH	T.EDELQDKIH.P	FALSE	29.77	1125.53	9	-0.4	376.185	3	17.6525	17332	C-2.raw	2.56E6	1	57	65			DB Search
1	P02666|CASB_BOVIN	CSN2	TRUE	TPVVVPPFLQ	Q.TPVVVPPFLQ.P	FALSE	29.73	1095.63	10	1.8	548.827	2	75.6576	98489	C-2.raw	4.82E4	1	95	104			DB Search
1	P02666|CASB_BOVIN	CSN2	TRUE	TLTDVENLHLPL	L.TLTDVENLHLPL.P	FALSE	29.65	1363.73	12	0.6	682.878	2	68.3513	88097	C-2.raw	5.28E5	3	141	152			DB Search
1	P02666|CASB_BOVIN	CSN2	TRUE	QEPVLGPVR	Y.QEPVLGPVR.G	FALSE	29.61	993.561	9	-0.4	497.789	2	26.6412	28094	C-2.raw	2.59E7	2	209	217			DB Search
1	P02666|CASB_BOVIN	CSN2	TRUE	VLGPVRGPFP	P.VLGPVRGPFP.I	FALSE	29.6	1037.6	10	-12.4	519.804	2	55.5589	70366	C-2.raw	2.1E7	2	212	221			DB Search
1	P02666|CASB_BOVIN	CSN2	TRUE	DVENLHLPLPLLQSW	T.DVENLHLPLPLLQSW.M	FALSE	29.58	1772.95	15	16	887.498	2	105.661	140472	C-2.raw	5.08E6	1	144	158			DB Search
1	P02666|CASB_BOVIN	CSN2	TRUE	QPLPPTVMFPPQSVL	H.QPLPPTVMFPPQSVL.S	FALSE	29.52	1649.89	15	6	825.958	2	84.2967	111818	C-2.raw	6.21E6	2	164	178			DB Search
1	P02666|CASB_BOVIN	CSN2	TRUE	VPQKAVPYPQRDM(+15.99)PIQA	P.VPQKAVPYPQRDM(+15.99)PIQA.F	FALSE	29.4	1953.01	17	15.2	652.025	3	29.9233	34419	C-2.raw		0	188	204	Oxidation (M)	M13:Oxidation (M):1000.00	DB Search
1	P02666|CASB_BOVIN	CSN2	TRUE	SQSKVLPVPQ	L.SQSKVLPVPQ.K	FALSE	29.38	1081.61	10	-0.5	541.816	2	26.6412	29470	C-2.raw	1.68E7	2	181	190			DB Search
1	P02666|CASB_BOVIN	CSN2	TRUE	QPLPPTVMFPPQ	H.QPLPPTVMFPPQ.S	FALSE	29.36	1350.7	12	-1.6	676.359	2	64.657	83354	C-2.raw	3.95E6	3	164	175			DB Search
1	P02666|CASB_BOVIN	CSN2	TRUE	NLHLPLPLL	E.NLHLPLPLL.Q	FALSE	29.3	1028.64	9	0.9	515.329	2	78.1571	102087	C-2.raw	2.62E6	3	147	155			DB Search
1	P02666|CASB_BOVIN	CSN2	TRUE	LPPTVMFPPQ	P.LPPTVMFPPQ.S	FALSE	29.3	1125.59	10	0.9	563.805	2	60.9227	81255	C-2.raw	4.74E7	2	166	175			DB Search
1	P02666|CASB_BOVIN	CSN2	TRUE	RELEELNVPGEIVES	A.RELEELNVPGEIVES.L	FALSE	29.27	1711.86	15	-1.5	856.941	2	54.6197	68823	C-2.raw	1.98E6	3	16	30			DB Search
1	P02666|CASB_BOVIN	CSN2	TRUE	LPLPLL	H.LPLPLL.Q	FALSE	29.22	664.452	6	-0.1	665.462	1	78.7903	102229	C-2.raw	1.43E7	1	150	155			DB Search
1	P02666|CASB_BOVIN	CSN2	TRUE	LPPTVMFPPQS	P.LPPTVMFPPQS.V	FALSE	29.21	1212.62	11	1.1	607.321	2	60.2918	78812	C-2.raw	8.18E7	1	166	176			DB Search
1	P02666|CASB_BOVIN	CSN2	TRUE	PPTVMFPP	L.PPTVMFPP.Q	FALSE	29.14	884.447	8	-0.8	443.232	2	57.3583	72815	C-2.raw	9.46E4	1	167	174			DB Search
1	P02666|CASB_BOVIN	CSN2	TRUE	PVRGPFPIIV	G.PVRGPFPIIV	FALSE	29	1093.66	10	1	547.842	2	65.9997	84811	C-2.raw	1.3E9	7	215	224			DB Search
1	P02666|CASB_BOVIN	CSN2	TRUE	AMAPKHKEMPFPKYPVEPFTESQ	E.AMAPKHKEMPFPKYPVEPFTESQ.S	TRUE	28.93	2688.31	23	1.1	673.088	4	48.2641	60687	C-2.raw	3.3E6	1	116	138			DB Search
1	P02666|CASB_BOVIN	CSN2	TRUE	DKIHPFAQTQ	Q.DKIHPFAQTQ.S	FALSE	28.92	1183.6	10	-3	395.541	3	21.1019	22514	C-2.raw	2.37E6	3	62	71			DB Search
1	P02666|CASB_BOVIN	CSN2	TRUE	HKEMPFPKYPVEPFTESQSLTLTDVENLHLPLP	K.HKEMPFPKYPVEPFTESQSLTLTDVENLHLPLP.L	TRUE	28.92	3832.94	33	10.4	767.606	5	92.66	124382	C-2.raw	2.75E6	2	121	153			DB Search
1	P02666|CASB_BOVIN	CSN2	TRUE	LGPVRGPFPI	V.LGPVRGPFPI.I	FALSE	28.9	1051.62	10	4.3	526.821	2	66.0202	84840	C-2.raw		0	213	222			DB Search
1	P02666|CASB_BOVIN	CSN2	TRUE	DVENLHLPLPLL	T.DVENLHLPLPLL.Q	FALSE	28.87	1371.78	12	14.9	686.908	2	91.2741	121039	C-2.raw	2.45E6	1	144	155			DB Search
1	P02666|CASB_BOVIN	CSN2	TRUE	TDVENLHLPLP	L.TDVENLHLPLP.L	FALSE	28.87	1246.66	11	0.4	624.338	2	61.5447	78680	C-2.raw		0	143	153			DB Search
1	P02666|CASB_BOVIN	CSN2	TRUE	PQKAVPYPQRD	V.PQKAVPYPQRD.M	FALSE	28.83	1297.68	11	2	649.85	2	32.2245	37585	C-2.raw	1.91E5	1	189	199			DB Search
1	P02666|CASB_BOVIN	CSN2	TRUE	TDVENLHLP	L.TDVENLHLP.L	FALSE	28.8	1036.52	9	-2.6	519.268	2	45.4574	55785	C-2.raw	3.89E7	1	143	151			DB Search
1	P02666|CASB_BOVIN	CSN2	TRUE	QSKVLPVPQKAVPYPQRDMPIQ	S.QSKVLPVPQKAVPYPQRDMPIQ.A	FALSE	28.72	2518.37	22	-2.6	630.601	4	42.8904	52420	C-2.raw	2.7E6	1	182	203			DB Search
1	P02666|CASB_BOVIN	CSN2	TRUE	HKEMPFPKYPVEPFTESQSLTLTDVENLHLPLPLL	K.HKEMPFPKYPVEPFTESQSLTLTDVENLHLPLPLL.Q	TRUE	28.7	4059.11	35	8.9	812.839	5	108.195	145895	C-2.raw	6.38E5	1	121	155			DB Search
1	P02666|CASB_BOVIN	CSN2	TRUE	QPHQPLPPT(+79.97)VM(+15.99)FPPQSVLSLSQSKVLPVPQ	H.QPHQPLPPT(+79.97)VM(+15.99)FPPQSVLSLSQSKVLPVPQ.K	FALSE	28.66	3371.74	30	6.7	1124.93	3	79.5173	103818	C-2.raw		0	161	190	Phosphorylation (STY);Oxidation (M)	T9:Phosphorylation (STY):5.61;M11:Oxidation (M):1000.00	DB Search
1	P02666|CASB_BOVIN	CSN2	TRUE	LPLPL	H.LPLPL.L	FALSE	28.58	551.368	5	0.6	552.378	1	61.5966	79507	C-2.raw	3.45E6	1	150	154			DB Search
1	P02666|CASB_BOVIN	CSN2	TRUE	KIHPFAQ	D.KIHPFAQ.T	FALSE	28.28	839.465	7	-0.3	420.742	2	19.3709	20382	C-2.raw	1.24E6	1	63	69			DB Search
1	P02666|CASB_BOVIN	CSN2	TRUE	TLTDVENLHLP	L.TLTDVENLHLP.L	FALSE	28.09	1250.65	11	1.1	626.336	2	58.4208	74654	C-2.raw	1.26E7	1	141	151			DB Search
1	P02666|CASB_BOVIN	CSN2	TRUE	LTDVENLHLP	T.LTDVENLHLP.L	FALSE	27.91	1149.6	10	0.9	575.812	2	52.0179	65426	C-2.raw	5.06E6	2	142	151			DB Search
1	P02666|CASB_BOVIN	CSN2	TRUE	SLVYPFP	Q.SLVYPFP.G	FALSE	27.81	821.432	7	3.9	822.446	1	67.9195	87403	C-2.raw	8.71E6	1	72	78			DB Search
1	P02666|CASB_BOVIN	CSN2	TRUE	NLHLPLPLLQS	E.NLHLPLPLLQS.W	FALSE	27.73	1243.73	11	2.1	622.876	2	73.2335	95208	C-2.raw		0	147	157			DB Search
1	P02666|CASB_BOVIN	CSN2	TRUE	GPFP	R.GPFP.I	FALSE	27.53	416.206	4	0	417.215	1	30.3285	34847	C-2.raw	2E7	4	218	221			DB Search
1	P02666|CASB_BOVIN	CSN2	TRUE	KVLPVPQKAVPYPQRDM(+15.99)P	S.KVLPVPQKAVPYPQRDM(+15.99)P.I	FALSE	27.46	2078.13	18	3.3	520.545	4	35.5287	42139	C-2.raw	1.17E6	1	184	201	Oxidation (M)	M17:Oxidation (M):1000.00	DB Search
1	P02666|CASB_BOVIN	CSN2	TRUE	GPVRGPF	L.GPVRGPF.P	FALSE	27.44	728.397	7	1.2	365.208	2	27.0383	32037	C-2.raw	1.39E8	4	214	220			DB Search
1	P02666|CASB_BOVIN	CSN2	TRUE	HLPLPLLQ	L.HLPLPLLQ.S	FALSE	27.34	929.57	8	0.4	465.794	2	60.54	78410	C-2.raw	9.13E6	1	149	156			DB Search
1	P02666|CASB_BOVIN	CSN2	TRUE	VLSLSQSKVLPVPQKAVPYP	S.VLSLSQSKVLPVPQKAVPYP.Q	FALSE	27.33	2149.25	20	-0.3	717.427	3	53.7367	67796	C-2.raw	7.01E5	1	177	196			DB Search
1	P02666|CASB_BOVIN	CSN2	TRUE	VYPFPGPIP	L.VYPFPGPIP.N	TRUE	27.31	985.527	9	1.7	493.774	2	71.2011	92408	C-2.raw	8.92E5	1	74	82			DB Search
1	P02666|CASB_BOVIN	CSN2	TRUE	VPGE	N.VPGE.I	FALSE	27.21	400.196	4	-2	401.204	1	6.9952	4909	C-2.raw	3.91E5	1	23	26			DB Search
1	P02666|CASB_BOVIN	CSN2	TRUE	FPKYPVEP	P.FPKYPVEP.F	FALSE	27.1	975.506	8	-1	488.762	2	39.2762	46757	C-2.raw	1.68E7	1	126	133			DB Search
1	P02666|CASB_BOVIN	CSN2	TRUE	TESQSLTLTDVENLHLP	F.TESQSLTLTDVENLHLP.L	TRUE	27.06	1895.95	17	-4	948.981	2	71.4594	92726	C-2.raw		0	135	151			DB Search
1	P02666|CASB_BOVIN	CSN2	TRUE	SLPQNIPPLTQ	N.SLPQNIPPLTQ.T	FALSE	26.92	1206.66	11	0.1	604.34	2	51.9861	65094	C-2.raw	2E7	1	84	94			DB Search
1	P02666|CASB_BOVIN	CSN2	TRUE	VENLHLPLP	D.VENLHLPLP.L	FALSE	26.91	1030.58	9	3.1	516.302	2	54.8659	69706	C-2.raw	4.65E6	1	145	153			DB Search
1	P02666|CASB_BOVIN	CSN2	TRUE	QSKVLPVPQKAVPYPQRD	S.QSKVLPVPQKAVPYPQRD.M	FALSE	26.81	2049.14	18	1	513.294	4	32.4684	37929	C-2.raw	1.29E5	1	182	199			DB Search
1	P02666|CASB_BOVIN	CSN2	TRUE	LTLTDVENLHLP	S.LTLTDVENLHLP.L	FALSE	26.79	1363.73	12	-0.9	682.877	2	73.375	95164	C-2.raw	2.15E6	5	140	151			DB Search
1	P02666|CASB_BOVIN	CSN2	TRUE	LVYPFPGPIPN	S.LVYPFPGPIPN.S	TRUE	26.79	1212.65	11	-3.5	607.335	2	72.4506	94262	C-2.raw	2.81E5	3	73	83			DB Search
1	P02666|CASB_BOVIN	CSN2	TRUE	EPVLGPVR	Q.EPVLGPVR.G	FALSE	26.64	865.502	8	0.2	433.76	2	26.0047	27767	C-2.raw	5.26E8	2	210	217			DB Search
1	P02666|CASB_BOVIN	CSN2	TRUE	LPLPLLQ	H.LPLPLLQ.S	FALSE	26.58	792.511	7	1.7	793.523	1	72.2003	92708	C-2.raw	2.97E7	2	150	156			DB Search
1	P02666|CASB_BOVIN	CSN2	TRUE	FPKYPVEPFTES	P.FPKYPVEPFTES.Q	TRUE	26.57	1439.7	12	8.6	720.865	2	54.1003	68138	C-2.raw	1.14E7	1	126	137			DB Search
1	P02666|CASB_BOVIN	CSN2	TRUE	HKEM(+15.99)PFPKYPVEPFTESQ	K.HKEM(+15.99)PFPKYPVEPFTESQ.S	TRUE	26.57	2206.04	18	5	736.361	3	47.6619	59143	C-2.raw	1.76E6	1	121	138	Oxidation (M)	M4:Oxidation (M):1000.00	DB Search
1	P02666|CASB_BOVIN	CSN2	TRUE	KEAMAPKHKEMPFPKYPVEPFTESQ	V.KEAMAPKHKEMPFPKYPVEPFTESQ.S	TRUE	26.57	2945.45	25	0.8	737.372	4	47.3177	58707	C-2.raw	8.84E5	1	114	138			DB Search
1	P02666|CASB_BOVIN	CSN2	TRUE	AMAPKHKEMPFPKYPVEPFTE	E.AMAPKHKEMPFPKYPVEPFTE.S	FALSE	26.57	2473.22	21	-0.3	619.314	4	49.6721	62228	C-2.raw		0	116	136			DB Search
1	P02666|CASB_BOVIN	CSN2	TRUE	DELQDKIHPFAQ	E.DELQDKIHPFAQ.T	FALSE	26.57	1439.7	12	0.4	480.911	3	40.8864	49705	C-2.raw		0	58	69			DB Search
1	P02666|CASB_BOVIN	CSN2	TRUE	DELQDKIHPFAQTQS	E.DELQDKIHPFAQTQS.L	FALSE	26.57	1755.84	15	1.6	586.292	3	40.8335	49293	C-2.raw	2.29E6	1	58	72			DB Search
1	P02666|CASB_BOVIN	CSN2	TRUE	DKIHPFAQT	Q.DKIHPFAQT.Q	FALSE	26.57	1055.54	9	-4.1	528.777	2	22.4541	24222	C-2.raw	4.41E5	2	62	70			DB Search
1	P02666|CASB_BOVIN	CSN2	TRUE	DM(+15.99)PIQAFLLYQEPVLGPVRGPFPI	R.DM(+15.99)PIQAFLLYQEPVLGPVRGPFPI.I	FALSE	26.57	2712.43	24	13.1	905.168	3	109.187	147482	C-2.raw		0	199	222	Oxidation (M)	M2:Oxidation (M):1000.00	DB Search
1	P02666|CASB_BOVIN	CSN2	TRUE	DMPIQA	R.DMPIQA.F	FALSE	26.57	673.311	6	0.4	674.321	1	35.635	41934	C-2.raw	4.55E6	1	199	204			DB Search
1	P02666|CASB_BOVIN	CSN2	TRUE	DVENLHLPLPL	T.DVENLHLPLPL.L	FALSE	26.57	1258.69	11	-0.3	630.356	2	78.0723	102061	C-2.raw	7.79E5	2	144	154			DB Search
1	P02666|CASB_BOVIN	CSN2	TRUE	EELNVPGE	L.EELNVPGE.I	FALSE	26.57	885.408	8	0.9	443.714	2	36.1959	43449	C-2.raw	4.39E6	1	19	26			DB Search
1	P02666|CASB_BOVIN	CSN2	TRUE	EELNVPGEIVESLS	L.EELNVPGEIVESLS.S	FALSE	26.57	1513.75	14	1	757.887	2	80.4928	105197	C-2.raw		0	19	32			DB Search
1	P02666|CASB_BOVIN	CSN2	TRUE	ELEELNVP	R.ELEELNVP.G	FALSE	26.57	941.471	8	0.2	471.745	2	52.7102	65832	C-2.raw	5.19E5	1	17	24			DB Search
1	P02666|CASB_BOVIN	CSN2	TRUE	ELNVPGE	E.ELNVPGE.I	FALSE	26.57	756.365	7	0.8	757.376	1	33.349	39078	C-2.raw	2.96E7	2	20	26			DB Search
1	P02666|CASB_BOVIN	CSN2	TRUE	ELNVPGEIVESL	E.ELNVPGEIVESL.S	FALSE	26.57	1297.68	12	17	649.859	2	80.4789	105178	C-2.raw		0	20	31			DB Search
1	P02666|CASB_BOVIN	CSN2	TRUE	ELQDKIHP	D.ELQDKIHP.F	FALSE	26.57	978.513	8	0.5	490.266	2	19.1018	19593	C-2.raw	4.67E6	1	59	66			DB Search
1	P02666|CASB_BOVIN	CSN2	TRUE	EMPFPKYP	K.EMPFPKYP.V	FALSE	26.57	1007.48	8	-1.6	504.748	2	47.8248	59606	C-2.raw		0	123	130			DB Search
1	P02666|CASB_BOVIN	CSN2	TRUE	ENLHLPLP	V.ENLHLPLP.L	FALSE	26.57	931.513	8	0.3	466.766	2	52.8687	65627	C-2.raw	1.71E7	1	146	153			DB Search
1	P02666|CASB_BOVIN	CSN2	TRUE	ENLHLPLPLL	V.ENLHLPLPLL.Q	FALSE	26.57	1157.68	10	1.8	579.851	2	77.856	101575	C-2.raw		0	146	155			DB Search
1	P02666|CASB_BOVIN	CSN2	TRUE	FPGPIP	P.FPGPIP.N	FALSE	26.57	626.343	6	0.2	627.353	1	51.3724	62920	C-2.raw	3.72E7	1	77	82			DB Search
1	P02666|CASB_BOVIN	CSN2	TRUE	FPIIV	P.FPIIV	FALSE	26.57	587.368	5	0.5	588.378	1	65.496	82778	C-2.raw	2.55E7	1	220	224			DB Search
1	P02666|CASB_BOVIN	CSN2	TRUE	FPKYPV	P.FPKYPV.E	FALSE	26.57	749.411	6	0.1	375.714	2	34.7291	40337	C-2.raw	4.84E6	1	126	131			DB Search
1	P02666|CASB_BOVIN	CSN2	TRUE	FPPQ	M.FPPQ.S	FALSE	26.57	487.243	4	-1.6	488.252	1	19.5428	20732	C-2.raw	3.6E6	6	172	175			DB Search
1	P02666|CASB_BOVIN	CSN2	TRUE	FPPQSVLS	M.FPPQSVLS.L	FALSE	26.57	873.46	8	-0.2	437.739	2	47.7785	60345	C-2.raw	7.43E5	1	172	179			DB Search
1	P02666|CASB_BOVIN	CSN2	TRUE	GPFPI	R.GPFPI.I	FALSE	26.57	529.29	5	1.1	530.3	1	52.6924	64261	C-2.raw	5.24E7	1	218	222			DB Search
1	P02666|CASB_BOVIN	CSN2	TRUE	GPFPII	R.GPFPII.V	FALSE	26.57	642.374	6	1.7	643.385	1	67.6882	83786	C-2.raw	8.85E7	1	218	223			DB Search
1	P02666|CASB_BOVIN	CSN2	TRUE	HLPLP	L.HLPLP.L	FALSE	26.57	575.343	5	-1.8	576.352	1	31.8797	38491	C-2.raw	3.29E6	1	149	153			DB Search
1	P02666|CASB_BOVIN	CSN2	TRUE	HPFAQTQ	I.HPFAQTQ.S	FALSE	26.57	827.393	7	-0.6	414.705	2	9.6658	7426	C-2.raw	2.2E6	1	65	71			DB Search
1	P02666|CASB_BOVIN	CSN2	TRUE	IHPFAQTQ	K.IHPFAQTQ.S	FALSE	26.57	940.477	8	-1.7	471.247	2	21.0645	22503	C-2.raw		0	64	71			DB Search
1	P02666|CASB_BOVIN	CSN2	TRUE	IPPLT	N.IPPLT.Q	FALSE	26.57	539.332	5	0.3	540.342	1	34.4605	40118	C-2.raw	9.25E6	1	89	93			DB Search
1	P02666|CASB_BOVIN	CSN2	TRUE	IPPLTQ	N.IPPLTQ.T	FALSE	26.57	667.39	6	1.1	668.401	1	34.237	40863	C-2.raw	3.4E6	1	89	94			DB Search
1	P02666|CASB_BOVIN	CSN2	TRUE	IPPLTQTPVV	N.IPPLTQTPVV.V	FALSE	26.57	1063.63	10	2.6	532.825	2	57.2276	72641	C-2.raw		0	89	98			DB Search
1	P02666|CASB_BOVIN	CSN2	TRUE	KAVPYPQRDM(+15.99)PIQAFLL	Q.KAVPYPQRDM(+15.99)PIQAFLL.Y	FALSE	26.57	2002.07	17	-2.2	668.366	3	58.3015	74129	C-2.raw		0	191	207	Oxidation (M)	M10:Oxidation (M):1000.00	DB Search
1	P02666|CASB_BOVIN	CSN2	TRUE	KAVPYPQRDMPIQAF	Q.KAVPYPQRDMPIQAF.L	FALSE	26.57	1759.91	15	-0.5	587.645	3	47.6916	59331	C-2.raw	6.54E5	1	191	205			DB Search
1	P02666|CASB_BOVIN	CSN2	TRUE	KVLPVPQKAVP	S.KVLPVPQKAVP.Y	FALSE	26.57	1174.74	11	0.6	392.59	3	30.2635	34922	C-2.raw	1.19E5	1	184	194			DB Search
1	P02666|CASB_BOVIN	CSN2	TRUE	KVLPVPQKAVPYPQRDMPIQAFLLYQEPVLGPVRGPFPIIV	S.KVLPVPQKAVPYPQRDMPIQAFLLYQEPVLGPVRGPFPIIV	FALSE	26.57	4609.6	41	16.7	922.947	5	99.5781	133278	C-2.raw		0	184	224			DB Search
1	P02666|CASB_BOVIN	CSN2	TRUE	LEELNVPGE	E.LEELNVPGE.I	FALSE	26.57	998.492	9	1.3	500.256	2	45.0506	55580	C-2.raw	1.48E7	1	18	26			DB Search
1	P02666|CASB_BOVIN	CSN2	TRUE	LGPVRGPFP	V.LGPVRGPFP.I	FALSE	26.57	938.534	9	0.6	470.276	2	55.6116	70440	C-2.raw	3.87E6	1	213	221			DB Search
1	P02666|CASB_BOVIN	CSN2	TRUE	LGPVRGPFPIIV	V.LGPVRGPFPIIV	FALSE	26.57	1263.77	12	3.4	632.897	2	78.7726	102819	C-2.raw		0	213	224			DB Search
1	P02666|CASB_BOVIN	CSN2	TRUE	LHLPLPLLQS	N.LHLPLPLLQS.W	FALSE	26.57	1129.69	10	0.1	565.853	2	72.4591	94154	C-2.raw		0	148	157			DB Search
1	P02666|CASB_BOVIN	CSN2	TRUE	LPLLQ	P.LPLLQ.S	FALSE	26.57	582.374	5	1.3	583.385	1	47.8724	58553	C-2.raw	3.03E6	1	152	156			DB Search
1	P02666|CASB_BOVIN	CSN2	TRUE	LPPTVM(+15.99)FPPQ	P.LPPTVM(+15.99)FPPQ.S	FALSE	26.57	1141.58	10	0.8	571.802	2	55.8576	70768	C-2.raw	5.61E6	4	166	175	Oxidation (M)	M6:Oxidation (M):1000.00	DB Search
1	P02666|CASB_BOVIN	CSN2	TRUE	LPPTVM(+15.99)FPPQS	P.LPPTVM(+15.99)FPPQS.V	FALSE	26.57	1228.62	11	0.6	615.318	2	56.0343	76041	C-2.raw	2.33E7	1	166	176	Oxidation (M)	M6:Oxidation (M):1000.00	DB Search
1	P02666|CASB_BOVIN	CSN2	TRUE	LPPTVMFPP	P.LPPTVMFPP.Q	FALSE	26.57	997.531	9	0.5	499.775	2	65.8657	84929	C-2.raw	1.16E7	1	166	174			DB Search
1	P02666|CASB_BOVIN	CSN2	TRUE	LPPTVMFPPQSVLS	P.LPPTVMFPPQSVLS.L	FALSE	26.57	1511.81	14	3.1	756.916	2	77.0605	100491	C-2.raw	5.1E5	2	166	179			DB Search
1	P02666|CASB_BOVIN	CSN2	TRUE	LPPTVMFPPQSVLSLSQSKV	P.LPPTVMFPPQSVLSLSQSKV.L	FALSE	26.57	2154.18	20	0.1	719.069	3	75.407	98160	C-2.raw		0	166	185			DB Search
1	P02666|CASB_BOVIN	CSN2	TRUE	LPQNIPPLTQ	S.LPQNIPPLTQ.T	FALSE	26.57	1119.63	10	0.2	560.824	2	48.6555	60781	C-2.raw	2.1E5	2	85	94			DB Search
1	P02666|CASB_BOVIN	CSN2	TRUE	LPVPQ	V.LPVPQ.K	FALSE	26.57	552.327	5	0.5	553.337	1	24.6225	27003	C-2.raw	1.73E7	2	186	190			DB Search
1	P02666|CASB_BOVIN	CSN2	TRUE	LPVPQKAVP	V.LPVPQKAVP.Y	FALSE	26.57	947.58	9	-1.3	474.799	2	29.1123	33271	C-2.raw		0	186	194			DB Search
1	P02666|CASB_BOVIN	CSN2	TRUE	LSLSQSKVLPVPQKAVPYPQRDM(+15.99)PIQAFL	V.LSLSQSKVLPVPQKAVPYPQRDM(+15.99)PIQAFL.L	FALSE	26.57	3265.79	29	0.6	817.459	4	68.4229	88300	C-2.raw		0	178	206	Oxidation (M)	M23:Oxidation (M):1000.00	DB Search
1	P02666|CASB_BOVIN	CSN2	TRUE	LSQSKVLPVPQ	S.LSQSKVLPVPQ.K	FALSE	26.57	1194.7	11	-0.7	598.358	2	33.3214	39225	C-2.raw		0	180	190			DB Search
1	P02666|CASB_BOVIN	CSN2	TRUE	LSQSKVLPVPQKAVPYPQRDM(+15.99)PIQAFLLYQEPVLGPVRGPFPIIV	S.LSQSKVLPVPQKAVPYPQRDM(+15.99)PIQAFLLYQEPVLGPVRGPFPIIV	FALSE	26.57	5040.8	45	13.1	1009.19	5	91.2888	121056	C-2.raw		0	180	224	Oxidation (M)	M21:Oxidation (M):1000.00	DB Search
1	P02666|CASB_BOVIN	CSN2	TRUE	LSQSKVLPVPQKAVPYPQRDMPIQAFLL	S.LSQSKVLPVPQKAVPYPQRDMPIQAFLL.Y	FALSE	26.57	3162.76	28	0.2	791.701	4	68.4973	88070	C-2.raw	2.21E6	1	180	207			DB Search
1	P02666|CASB_BOVIN	CSN2	TRUE	LTLTDVENLHLPLPLLQ	S.LTLTDVENLHLPLPLLQ.S	FALSE	26.57	1928.1	17	19.7	965.079	2	104.495	140536	C-2.raw		0	140	156			DB Search
1	P02666|CASB_BOVIN	CSN2	TRUE	LYQEPVLGPVRGPFPII	L.LYQEPVLGPVRGPFPII.V	FALSE	26.57	1894.07	17	-17.1	948.031	2	83.0616	108849	C-2.raw	8.81E4	1	207	223			DB Search
1	P02666|CASB_BOVIN	CSN2	TRUE	M(+15.99)PFPKYP	E.M(+15.99)PFPKYP.V	FALSE	26.57	894.431	7	-0.7	448.224	2	33.4557	39510	C-2.raw	2.52E6	1	124	130	Oxidation (M)	M1:Oxidation (M):1000.00	DB Search
1	P02666|CASB_BOVIN	CSN2	TRUE	MPIQA	D.MPIQA.F	FALSE	26.57	558.284	5	0.3	559.293	1	24.8384	27456	C-2.raw	4.16E6	2	200	204			DB Search
1	P02666|CASB_BOVIN	CSN2	TRUE	NVPGEIVE	L.NVPGEIVE.S	FALSE	26.57	855.434	8	2.8	856.447	1	34.6296	41406	C-2.raw	2.49E6	1	22	29			DB Search
1	P02666|CASB_BOVIN	CSN2	TRUE	PFPI	G.PFPI.I	FALSE	26.57	472.269	4	1	473.278	1	47.4823	56339	C-2.raw	3.15E7	1	219	222			DB Search
1	P02666|CASB_BOVIN	CSN2	TRUE	PFPII	G.PFPII.V	FALSE	26.57	585.353	5	0.8	586.363	1	63.9366	78938	C-2.raw	5.74E7	1	219	223			DB Search
1	P02666|CASB_BOVIN	CSN2	TRUE	PFPIIV	G.PFPIIV	FALSE	26.57	684.421	6	2.4	685.433	1	71.0746	87548	C-2.raw	2.79E8	1	219	224			DB Search
1	P02666|CASB_BOVIN	CSN2	TRUE	PPLTQTPVVVPPF	I.PPLTQTPVVVPPF.L	FALSE	26.57	1390.79	13	-1.7	696.402	2	76.1683	99235	C-2.raw		0	90	102			DB Search
1	P02666|CASB_BOVIN	CSN2	TRUE	PPLTQTPVVVPPFL	I.PPLTQTPVVVPPFL.Q	FALSE	26.57	1503.87	14	13.9	752.956	2	92.1814	122365	C-2.raw		0	90	103			DB Search
1	P02666|CASB_BOVIN	CSN2	TRUE	PPLTQTPVVVPPFLQPE	I.PPLTQTPVVVPPFLQPE.V	FALSE	26.57	1858.02	17	-1.8	620.35	3	87.245	115026	C-2.raw	8.53E4	1	90	106			DB Search
1	P02666|CASB_BOVIN	CSN2	TRUE	PPQSVLSLSQSKVLPVPQKAVPY(+79.97)PQRDMPIQAFLLY(+79.97)QEPVLGP	F.PPQSVLSLSQSKVLPVPQKAVPY(+79.97)PQRDMPIQAFLLY(+79.97)QEPVLGP.V	FALSE	26.57	4914.52	43	16.4	983.931	5	77.1742	100649	C-2.raw		0	173	215	Phosphorylation (STY);Phosphorylation (STY)	Y23:Phosphorylation (STY):26.46;Y36:Phosphorylation (STY):16.98	DB Search
1	P02666|CASB_BOVIN	CSN2	TRUE	PPTVM(+15.99)FPPQ	L.PPTVM(+15.99)FPPQ.S	FALSE	26.57	1028.5	9	1.9	515.26	2	49.1143	61443	C-2.raw		0	167	175	Oxidation (M)	M5:Oxidation (M):1000.00	DB Search
1	P02666|CASB_BOVIN	CSN2	TRUE	PPTVMFPPQS	L.PPTVMFPPQS.V	FALSE	26.57	1099.54	10	-0.7	550.778	2	49.6401	61688	C-2.raw	1.97E7	3	167	176			DB Search
1	P02666|CASB_BOVIN	CSN2	TRUE	PPTVMFPPQSVLSLSQ	L.PPTVMFPPQSVLSLSQ.S	FALSE	26.57	1726.9	16	8.1	864.466	2	87.423	115836	C-2.raw	4.23E5	2	167	182			DB Search
1	P02666|CASB_BOVIN	CSN2	TRUE	PQKAVPYPQRDMPIQ	V.PQKAVPYPQRDMPIQ.A	FALSE	26.57	1766.91	15	0.2	884.468	2	77.7897	101482	C-2.raw		0	189	203			DB Search
1	P02666|CASB_BOVIN	CSN2	TRUE	PVLGPV	E.PVLGPV.R	FALSE	26.57	580.358	6	-1.9	581.367	1	39.9902	46602	C-2.raw	3.74E6	1	211	216			DB Search
1	P02666|CASB_BOVIN	CSN2	TRUE	PVLGPVR	E.PVLGPVR.G	FALSE	26.57	736.46	7	-1.4	369.238	2	21.5671	22925	C-2.raw	3.4E6	1	211	217			DB Search
1	P02666|CASB_BOVIN	CSN2	TRUE	PVPQKAVPYPQRD	L.PVPQKAVPYPQRD.M	FALSE	26.57	1493.8	13	-1.8	498.941	3	20.6734	21309	C-2.raw	2.26E6	1	187	199			DB Search
1	P02666|CASB_BOVIN	CSN2	TRUE	PVRGPFPII	G.PVRGPFPII.V	FALSE	26.57	994.596	9	-0.3	498.307	2	56.034	69052	C-2.raw	2.82E8	1	215	223			DB Search
1	P02666|CASB_BOVIN	CSN2	TRUE	PVVVPP	T.PVVVPP.F	FALSE	26.57	606.374	6	-0.7	607.383	1	31.8826	37342	C-2.raw	1.16E6	1	96	101			DB Search
1	P02666|CASB_BOVIN	CSN2	TRUE	QEPVLGPVRGP	Y.QEPVLGPVRGP.F	FALSE	26.57	1147.63	11	-0.4	574.827	2	34.6296	43026	C-2.raw	3.24E6	1	209	219			DB Search
1	P02666|CASB_BOVIN	CSN2	TRUE	QPLPP	H.QPLPP.T	FALSE	26.57	550.312	5	-0.1	551.321	1	20.4168	21078	C-2.raw	1.65E6	1	164	168			DB Search
1	P02666|CASB_BOVIN	CSN2	TRUE	QPLPPTVM(+15.99)FPPQSV	H.QPLPPTVM(+15.99)FPPQSV.L	FALSE	26.57	1552.8	14	-5.7	777.404	2	64.0974	82188	C-2.raw	6.45E4	1	164	177	Oxidation (M)	M8:Oxidation (M):1000.00	DB Search
1	P02666|CASB_BOVIN	CSN2	TRUE	RELEELNVPG	A.RELEELNVPG.E	FALSE	26.57	1154.59	10	0.8	578.307	2	35.6682	42687	C-2.raw	1.21E8	2	16	25			DB Search
1	P02666|CASB_BOVIN	CSN2	TRUE	RELEELNVPGEIVESLSS(+79.97)	A.RELEELNVPGEIVESLSS(+79.97).S	FALSE	26.57	2078.98	18	7.3	1040.51	2	84.5555	111026	C-2.raw		0	16	33	Phosphorylation (STY)	S18:Phosphorylation (STY):0.00	DB Search
1	P02666|CASB_BOVIN	CSN2	TRUE	SKVLPVPQKA	Q.SKVLPVPQKA.V	FALSE	26.57	1065.65	10	-0.2	533.837	2	19.5772	20332	C-2.raw	1.7E5	1	183	192			DB Search
1	P02666|CASB_BOVIN	CSN2	TRUE	SKVLPVPQKAVPYPQRDM(+15.99)P	Q.SKVLPVPQKAVPYPQRDM(+15.99)P.I	FALSE	26.57	2165.17	19	-1.4	542.3	4	40.307	48919	C-2.raw	5.97E6	2	183	201	Oxidation (M)	M18:Oxidation (M):1000.00	DB Search
1	P02666|CASB_BOVIN	CSN2	TRUE	SLSQSKVLPVP	L.SLSQSKVLPVP.Q	FALSE	26.57	1153.67	11	1.9	577.846	2	40.7784	49490	C-2.raw	7.51E6	1	179	189			DB Search
1	P02666|CASB_BOVIN	CSN2	TRUE	SLTLTDVENLHLPLPL	Q.SLTLTDVENLHLPLPL.L	FALSE	26.57	1773.99	16	19.7	888.022	2	98.5244	131758	C-2.raw	1.28E5	1	139	154			DB Search
1	P02666|CASB_BOVIN	CSN2	TRUE	SVLSL	Q.SVLSL.S	FALSE	26.57	517.311	5	1	518.321	1	47.719	57812	C-2.raw	8.46E6	1	176	180			DB Search
1	P02666|CASB_BOVIN	CSN2	TRUE	SVLSLSQ	Q.SVLSLSQ.S	FALSE	26.57	732.402	7	-0.8	733.412	1	40.3021	45530	C-2.raw	1.51E7	1	176	182			DB Search
1	P02666|CASB_BOVIN	CSN2	TRUE	TDVENLH	L.TDVENLH.L	FALSE	26.57	826.382	7	0.6	414.2	2	13.3252	11867	C-2.raw	1.92E6	1	143	149			DB Search
1	P02666|CASB_BOVIN	CSN2	TRUE	TDVENLHLPLPLL	L.TDVENLHLPLPLL.Q	FALSE	26.57	1472.82	13	5.9	737.427	2	85.8853	113006	C-2.raw		0	143	155			DB Search
1	P02666|CASB_BOVIN	CSN2	TRUE	TPVVVPP	Q.TPVVVPP.F	FALSE	26.57	707.422	7	3.3	708.434	1	35.3655	39856	C-2.raw	1.24E7	2	95	101			DB Search
1	P02666|CASB_BOVIN	CSN2	TRUE	VENLHLP	D.VENLHLP.L	FALSE	26.57	820.444	7	0.2	411.231	2	36.2815	42941	C-2.raw	1.6E7	1	145	151			DB Search
1	P02666|CASB_BOVIN	CSN2	TRUE	VENLHLPLPLL	D.VENLHLPLPLL.Q	FALSE	26.57	1256.75	11	-0.3	629.384	2	78.4278	102271	C-2.raw	9.29E4	1	145	155			DB Search
1	P02666|CASB_BOVIN	CSN2	TRUE	VLGPV	P.VLGPV.R	FALSE	26.57	483.306	5	0.9	484.315	1	30.0428	34669	C-2.raw	5.57E5	1	212	216			DB Search
1	P02666|CASB_BOVIN	CSN2	TRUE	VLGPVRGPFPI	P.VLGPVRGPFPI.I	FALSE	26.57	1150.69	11	-0.1	576.353	2	62.3592	73749	C-2.raw	6.56E8	1	212	222			DB Search
1	P02666|CASB_BOVIN	CSN2	TRUE	VLPVP	K.VLPVP.Q	FALSE	26.57	523.337	5	-1.5	524.346	1	39.7217	47473	C-2.raw	3.44E6	1	185	189			DB Search
1	P02666|CASB_BOVIN	CSN2	TRUE	VLPVPQKAVPYPQRDM(+15.99)PIQA	K.VLPVPQKAVPYPQRDM(+15.99)PIQA.F	FALSE	26.57	2262.22	20	1.2	755.084	3	42.3459	51658	C-2.raw	5.77E6	1	185	204	Oxidation (M)	M16:Oxidation (M):1000.00	DB Search
1	P02666|CASB_BOVIN	CSN2	TRUE	VPYPQ	A.VPYPQ.R	FALSE	26.57	602.306	5	-0.8	603.316	1	20.4552	20762	C-2.raw	2.27E6	1	193	197			DB Search
1	P02666|CASB_BOVIN	CSN2	TRUE	VPYPQRD	A.VPYPQRD.M	FALSE	26.57	873.434	7	0.8	437.727	2	13.137	10708	C-2.raw	4.72E7	1	193	199			DB Search
1	P02666|CASB_BOVIN	CSN2	TRUE	YPFP	V.YPFP.G	FALSE	26.57	522.248	4	0.2	523.257	1	46.5541	55260	C-2.raw	3.54E7	1	75	78			DB Search
1	P02666|CASB_BOVIN	CSN2	TRUE	YPQRDM(+15.99)PIQ	P.YPQRDM(+15.99)PIQ.A	FALSE	26.57	1162.54	9	0.5	582.282	2	16.213	15620	C-2.raw	1.65E6	1	195	203	Oxidation (M)	M6:Oxidation (M):1000.00	DB Search
1	P02666|CASB_BOVIN	CSN2	TRUE	YPQRDMP	P.YPQRDMP.I	FALSE	26.57	905.407	7	0	453.712	2	18.7269	18456	C-2.raw	6.97E6	1	195	201			DB Search
1	P02666|CASB_BOVIN	CSN2	TRUE	YPQRDMPIQAFL	P.YPQRDMPIQAFL.L	FALSE	26.57	1477.74	12	0	739.88	2	64.5854	82901	C-2.raw		0	195	206			DB Search
1	P02666|CASB_BOVIN	CSN2	TRUE	YPQRDMPIQAFLL	P.YPQRDMPIQAFLL.Y	FALSE	26.57	1590.82	13	0.6	796.422	2	74.5062	96920	C-2.raw	5.7E4	1	195	207			DB Search
1	P02666|CASB_BOVIN	CSN2	TRUE	YQEPVLGPVR	L.YQEPVLGPVR.G	FALSE	26.57	1156.62	10	3.7	579.324	2	35.3991	42421	C-2.raw	3.18E6	1	208	217			DB Search
1	P02666|CASB_BOVIN	CSN2	TRUE	YQEPVLGPVRGP	L.YQEPVLGPVRGP.F	FALSE	26.57	1310.7	12	4.7	656.362	2	40.3615	48992	C-2.raw		0	208	219			DB Search
1	P02666|CASB_BOVIN	CSN2	TRUE	KIEKFQ	K.KIEKFQ.S	FALSE	26.01	791.454	6	1	396.736	2	10.0436	7760	C-2.raw	5.34E5	1	44	49			DB Search
1	P02666|CASB_BOVIN	CSN2	TRUE	PPLTQTPVVV	I.PPLTQTPVVV.P	FALSE	26	1049.61	10	-1.7	525.815	2	51.0701	64163	C-2.raw		0	90	99			DB Search
1	P02666|CASB_BOVIN	CSN2	TRUE	LHLPLPLL	N.LHLPLPLL.Q	FALSE	25.97	914.595	8	0.9	458.307	2	78.5711	102548	C-2.raw		0	148	155			DB Search
1	P02666|CASB_BOVIN	CSN2	TRUE	PVVVPPFLQPE	T.PVVVPPFLQPE.V	FALSE	25.92	1220.68	11	1.7	611.351	2	76.1547	99217	C-2.raw		0	96	106			DB Search
1	P02666|CASB_BOVIN	CSN2	TRUE	DM(+15.99)PIQAFLLYQEPVLGPVRGPFPIIV	R.DM(+15.99)PIQAFLLYQEPVLGPVRGPFPIIV	FALSE	25.85	2924.59	26	1.6	975.875	3	110.905	150069	C-2.raw	6.47E5	1	199	224	Oxidation (M)	M2:Oxidation (M):1000.00	DB Search
1	P02666|CASB_BOVIN	CSN2	TRUE	PPFLQPEVM(+15.99)GVSKVKE	V.PPFLQPEVM(+15.99)GVSKVKE.A	FALSE	25.83	1799.95	16	-4.1	600.99	3	87.9477	115864	C-2.raw	3.95E4	1	100	115	Oxidation (M)	M9:Oxidation (M):1000.00	DB Search
1	P02666|CASB_BOVIN	CSN2	TRUE	PPTVM(+15.99)FPPQSVLSLSQS(+79.97)KVLPVP	L.PPTVM(+15.99)FPPQSVLSLSQS(+79.97)KVLPVP.Q	FALSE	25.82	2543.31	23	-17.3	848.766	3	71.4547	93049	C-2.raw	4.04E5	1	167	189	Oxidation (M);Phosphorylation (STY)	M5:Oxidation (M):1000.00;S17:Phosphorylation (STY):0.00	DB Search
1	P02666|CASB_BOVIN	CSN2	TRUE	QPLPPTVMFPP	H.QPLPPTVMFPP.Q	FALSE	25.74	1222.64	11	4.1	612.333	2	68.9107	88954	C-2.raw	8.86E5	1	164	174			DB Search
1	P02666|CASB_BOVIN	CSN2	TRUE	SLVYPFPGPIPNSLPQNIPPLTQTPVVVPPFLQP	Q.SLVYPFPGPIPNSLPQNIPPLTQTPVVVPPFLQP.E	TRUE	25.71	3663.01	34	9.3	1222.03	3	111.904	151545	C-2.raw	4.4E4	1	72	105			DB Search
1	P02666|CASB_BOVIN	CSN2	TRUE	TPVVVPPF	Q.TPVVVPPF.L	FALSE	25.37	854.49	8	-1	428.254	2	63.6437	81612	C-2.raw	1.42E5	1	95	102			DB Search
1	P02666|CASB_BOVIN	CSN2	TRUE	MAPKHKEMPFPKYPVEPFTESQS	A.MAPKHKEMPFPKYPVEPFTESQS.L	TRUE	25.3	2704.3	23	-0.2	677.086	4	47.5306	59259	C-2.raw	3.4E6	1	117	139			DB Search
1	P02666|CASB_BOVIN	CSN2	TRUE	SLSQSKVLPVPQKAVPYPQRDM(+15.99)PIQAFLLY(+79.97)QEPVLGPVRGPF	L.SLSQSKVLPVPQKAVPYPQRDM(+15.99)PIQAFLLY(+79.97)QEPVLGPVRGPF.P	FALSE	25.26	4785.51	42	17.9	958.131	5	84.2237	110538	C-2.raw		0	179	220	Oxidation (M);Phosphorylation (STY)	M22:Oxidation (M):1000.00;Y30:Phosphorylation (STY):3.89	DB Search
1	P02666|CASB_BOVIN	CSN2	TRUE	WMHQPHQPLPPT(+79.97)VMFPPQSVLSLSQSKVLPVPQ	S.WMHQPHQPLPPT(+79.97)VMFPPQSVLSLSQSKVLPVPQ.K	FALSE	25.25	3809.92	33	15.4	1271.01	3	80.8605	105828	C-2.raw	2.32E5	1	158	190	Phosphorylation (STY)	T12:Phosphorylation (STY):12.95	DB Search
1	P02666|CASB_BOVIN	CSN2	TRUE	GPVR	L.GPVR.G	FALSE	25.24	427.254	4	-1.4	428.263	1	25.8903	29983	C-2.raw	6.97E6	1	214	217			DB Search
1	P02666|CASB_BOVIN	CSN2	TRUE	RELEELN	A.RELEELN.V	FALSE	25.21	901.451	7	-0.3	451.734	2	20.6612	21569	C-2.raw	2.01E8	2	16	22			DB Search
1	P02666|CASB_BOVIN	CSN2	TRUE	FAQTQ	P.FAQTQ.S	FALSE	25.16	593.281	5	-1.2	594.29	1	7.1301	5018	C-2.raw	4.31E4	1	67	71			DB Search
1	P02666|CASB_BOVIN	CSN2	TRUE	QPHQPLPPTVM(+15.99)FPPQSVLSLSQSKVLP	H.QPHQPLPPTVM(+15.99)FPPQSVLSLSQSKVLP.V	FALSE	25.16	2967.59	27	1.6	990.209	3	71.122	92244	C-2.raw		0	161	187	Oxidation (M)	M11:Oxidation (M):1000.00	DB Search
1	P02666|CASB_BOVIN	CSN2	TRUE	RELEELNVP	A.RELEELNVP.G	FALSE	25.13	1097.57	9	-0.5	549.795	2	41.1243	49726	C-2.raw	6.38E6	1	16	24			DB Search
1	P02666|CASB_BOVIN	CSN2	TRUE	VRGPFPIIV	P.VRGPFPIIV	FALSE	25.12	996.612	9	-0.2	499.315	2	60.8601	78536	C-2.raw	1.13E7	1	216	224			DB Search
1	P02666|CASB_BOVIN	CSN2	TRUE	DM(+15.99)PIQA	R.DM(+15.99)PIQA.F	FALSE	25.1	689.305	6	-0.3	690.315	1	19.3426	20728	C-2.raw	2.29E6	2	199	204	Oxidation (M)	M2:Oxidation (M):1000.00	DB Search
1	P02666|CASB_BOVIN	CSN2	TRUE	HKEMPFPKYPVEPFTE	K.HKEMPFPKYPVEPFTE.S	FALSE	25	1974.95	16	-0.5	659.328	3	55.8332	70840	C-2.raw	1.36E6	1	121	136			DB Search
1	P02666|CASB_BOVIN	CSN2	TRUE	SVLSLSQSKV	Q.SVLSLSQSKV.L	FALSE	24.99	1046.6	10	0.6	524.308	2	36.8281	44255	C-2.raw		0	176	185			DB Search
1	P02666|CASB_BOVIN	CSN2	TRUE	TDVENLHLPLPLLQS	L.TDVENLHLPLPLLQS.W	FALSE	24.98	1687.91	15	5.8	844.973	2	80.5547	105534	C-2.raw	2.24E6	1	143	157			DB Search
1	P02666|CASB_BOVIN	CSN2	TRUE	LPQNIPPLT	S.LPQNIPPLT.Q	FALSE	24.98	991.57	9	-0.8	496.794	2	52.4294	66045	C-2.raw		0	85	93			DB Search
1	P02666|CASB_BOVIN	CSN2	TRUE	SVLSLSQSKVLPVPQKAVPYPQRDMPIQAFLLYQEPVLG	Q.SVLSLSQSKVLPVPQKAVPYPQRDMPIQAFLLYQEPVLG.P	FALSE	24.98	4335.37	39	11	1084.87	4	88.2092	116461	C-2.raw		0	176	214			DB Search
1	P02666|CASB_BOVIN	CSN2	TRUE	EPVLGPVRGP	Q.EPVLGPVRGP.F	FALSE	24.97	1019.58	10	4.4	510.8	2	35.7013	42643	C-2.raw		0	210	219			DB Search
1	P02666|CASB_BOVIN	CSN2	TRUE	VPYPQRDMPI	A.VPYPQRDMPI.Q	FALSE	24.86	1214.61	10	0.6	608.316	2	40.6743	49503	C-2.raw	1.43E6	2	193	202			DB Search
1	P02666|CASB_BOVIN	CSN2	TRUE	EELNVP	L.EELNVP.G	FALSE	24.59	699.344	6	-2.2	700.353	1	35.9339	42757	C-2.raw	7.36E5	3	19	24			DB Search
1	P02666|CASB_BOVIN	CSN2	TRUE	LPPTVM(+15.99)FPP	P.LPPTVM(+15.99)FPP.Q	FALSE	24.54	1013.53	9	-0.3	507.772	2	65.1499	83666	C-2.raw	5.41E5	1	166	174	Oxidation (M)	M6:Oxidation (M):1000.00	DB Search
1	P02666|CASB_BOVIN	CSN2	TRUE	GVSKVKEAMAPK	M.GVSKVKEAMAPK.H	FALSE	24.53	1243.7	12	-0.3	415.574	3	15.956	15062	C-2.raw	2.13E5	1	109	120			DB Search
1	P02666|CASB_BOVIN	CSN2	TRUE	FPPQSVL	M.FPPQSVL.S	FALSE	24.52	786.428	7	9.8	394.227	2	53.6467	67767	C-2.raw	1.11E5	1	172	178			DB Search
1	P02666|CASB_BOVIN	CSN2	TRUE	TLTDVENLHLPLPLLQS	L.TLTDVENLHLPLPLLQS.W	FALSE	24.5	1902.05	17	13.5	952.047	2	90.1024	117916	C-2.raw	7.23E5	1	141	157			DB Search
1	P02666|CASB_BOVIN	CSN2	TRUE	SLPQNIPPLTQTPVVVPPFLQP	N.SLPQNIPPLTQTPVVVPPFLQP.E	FALSE	24.49	2381.34	22	13.6	794.8	3	101.841	136697	C-2.raw	1.13E6	1	84	105			DB Search
1	P02666|CASB_BOVIN	CSN2	TRUE	QSKVLPVPQKAVPYPQRDMP	S.QSKVLPVPQKAVPYPQRDMP.I	FALSE	24.36	2277.23	20	-2	760.086	3	39.4539	47809	C-2.raw	1.16E5	1	182	201			DB Search
1	P02666|CASB_BOVIN	CSN2	TRUE	SKVLPVPQKAVPYPQRDM(+15.99)PIQAFL	Q.SKVLPVPQKAVPYPQRDM(+15.99)PIQAFL.L	FALSE	24.33	2737.5	24	-1	685.384	4	57.5918	73417	C-2.raw	5.26E6	2	183	206	Oxidation (M)	M18:Oxidation (M):1000.00	DB Search
1	P02666|CASB_BOVIN	CSN2	TRUE	PVVVPPFLQPEVM(+15.99)GVSKVKE	T.PVVVPPFLQPEVM(+15.99)GVSKVKE.A	FALSE	24.27	2194.21	20	-10.8	732.405	3	98.7518	131988	C-2.raw	3.38E3	1	96	115	Oxidation (M)	M13:Oxidation (M):1000.00	DB Search
1	P02666|CASB_BOVIN	CSN2	TRUE	PQRDMPIQ	Y.PQRDMPIQ.A	FALSE	24.26	983.486	8	-7.4	492.749	2	17.6351	17603	C-2.raw	1E5	1	196	203			DB Search
1	P02666|CASB_BOVIN	CSN2	TRUE	PQNIPPLTQTPVVVPPFLQPEVM(+15.99)GVSKVKE	L.PQNIPPLTQTPVVVPPFLQPEVM(+15.99)GVSKVKE.A	FALSE	24.25	3283.79	30	4.9	821.962	4	84.1121	110372	C-2.raw		0	86	115	Oxidation (M)	M23:Oxidation (M):1000.00	DB Search
1	P02666|CASB_BOVIN	CSN2	TRUE	KVLPVPQ	S.KVLPVPQ.K	FALSE	24.22	779.49	7	3.3	390.755	2	25.0896	27688	C-2.raw	3.83E4	1	184	190			DB Search
1	P02666|CASB_BOVIN	CSN2	TRUE	HPFA	I.HPFA.Q	FALSE	24.19	470.228	4	0.6	471.237	1	8.1264	5837	C-2.raw	3.66E5	1	65	68			DB Search
1	P02666|CASB_BOVIN	CSN2	TRUE	DM(+15.99)PIQAFLLYQEPVLGPVRGPFPII	R.DM(+15.99)PIQAFLLYQEPVLGPVRGPFPII.V	FALSE	24.18	2825.52	25	8.2	942.859	3	92.2018	121955	C-2.raw	8.48E5	1	199	223	Oxidation (M)	M2:Oxidation (M):1000.00	DB Search
1	P02666|CASB_BOVIN	CSN2	TRUE	EMPFPKYPVEPFTESQ	K.EMPFPKYPVEPFTESQ.S	TRUE	24.18	1924.89	16	5.6	963.463	2	65.1175	83625	C-2.raw		0	123	138			DB Search
1	P02666|CASB_BOVIN	CSN2	TRUE	QPHQPLPPT(+79.97)VM(+15.99)FPPQSVLSLSQSKVLPVPQKAVPYPQRDMPI	H.QPHQPLPPT(+79.97)VM(+15.99)FPPQSVLSLSQSKVLPVPQKAVPYPQRDMPI.Q	FALSE	24.1	4767.47	42	2.1	954.507	5	75.247	97931	C-2.raw		0	161	202	Phosphorylation (STY);Oxidation (M)	T9:Phosphorylation (STY):8.86;M11:Oxidation (M):49.36	DB Search
1	P02666|CASB_BOVIN	CSN2	TRUE	DKIHPF	Q.DKIHPF.A	FALSE	24.01	755.397	6	0.5	378.707	2	20.9341	22548	C-2.raw	2.66E6	1	62	67			DB Search
1	P02666|CASB_BOVIN	CSN2	TRUE	LHLPLPL	N.LHLPLPL.L	FALSE	23.38	801.511	7	0.4	401.765	2	64.1662	82491	C-2.raw	8.7E5	1	148	154			DB Search
1	P02666|CASB_BOVIN	CSN2	TRUE	LTDVENLHLPLPLLQSWM(+15.99)HQ	T.LTDVENLHLPLPLLQSWM(+15.99)HQ.P	FALSE	23.36	2399.23	20	19.8	800.77	3	83.2763	109159	C-2.raw		0	142	161	Oxidation (M)	M18:Oxidation (M):1000.00	DB Search
1	P02666|CASB_BOVIN	CSN2	TRUE	KVKEAMAPKH	S.KVKEAMAPKH.K	FALSE	23.23	1137.63	10	0.1	380.22	3	6.5284	4049	C-2.raw	7.19E4	1	112	121			DB Search
1	P02666|CASB_BOVIN	CSN2	TRUE	EAMAPKH	K.EAMAPKH.K	FALSE	22.89	782.375	7	-1.3	392.196	2	5.58	2748	C-2.raw	8.42E4	1	115	121			DB Search
1	P02666|CASB_BOVIN	CSN2	TRUE	AVPYPQRDMPIQA	K.AVPYPQRDMPIQA.F	FALSE	22.84	1484.74	13	-1.6	743.381	2	40.8616	49707	C-2.raw	1.18E6	1	192	204			DB Search
1	P02666|CASB_BOVIN	CSN2	TRUE	LPPTV	P.LPPTV.M	FALSE	22.84	525.316	5	1.2	526.326	1	25.9252	28444	C-2.raw	5.01E6	1	166	170			DB Search
1	P02666|CASB_BOVIN	CSN2	TRUE	LPVPQKA	V.LPVPQKA.V	FALSE	22.84	751.459	7	0.1	376.738	2	15.989	15155	C-2.raw	1.78E6	2	186	192			DB Search
1	P02666|CASB_BOVIN	CSN2	TRUE	PPTVMFPPQSVLSLSQS(+79.97)KVLPV	L.PPTVMFPPQSVLSLSQS(+79.97)KVLPV.P	FALSE	22.84	2430.26	22	-7	811.093	3	82.4679	107990	C-2.raw		0	167	188	Phosphorylation (STY)	S17:Phosphorylation (STY):0.00	DB Search
1	P02666|CASB_BOVIN	CSN2	TRUE	PQRDMP	Y.PQRDMP.I	FALSE	22.84	742.343	6	-2.4	372.18	2	39.3213	47584	C-2.raw		0	196	201			DB Search
1	P02666|CASB_BOVIN	CSN2	TRUE	QPHQPLPPT(+79.97)VM(+15.99)FPPQSVLSLSQ	H.QPHQPLPPT(+79.97)VM(+15.99)FPPQSVLSLSQ.S	FALSE	22.84	2523.22	22	5	842.089	3	78.1104	101915	C-2.raw		0	161	182	Phosphorylation (STY);Oxidation (M)	T9:Phosphorylation (STY):7.21;M11:Oxidation (M):1000.00	DB Search
1	P02666|CASB_BOVIN	CSN2	TRUE	VPYPQRDM(+15.99)PIQAFLLYQEPVL	A.VPYPQRDM(+15.99)PIQAFLLYQEPVL.G	FALSE	22.84	2532.31	21	16.9	845.128	3	59.6166	76000	C-2.raw		0	193	213	Oxidation (M)	M8:Oxidation (M):1000.00	DB Search
1	P02666|CASB_BOVIN	CSN2	TRUE	MPFPKYPVEPFTESQSL	E.MPFPKYPVEPFTESQSL.T	TRUE	22.72	1995.97	17	1.6	998.996	2	69.2812	89635	C-2.raw	4.89E5	1	124	140			DB Search
1	P02666|CASB_BOVIN	CSN2	TRUE	SQSKVLPVPQK	L.SQSKVLPVPQK.A	FALSE	22.58	1209.71	11	-0.2	404.245	3	16.8497	16277	C-2.raw	2E6	1	181	191			DB Search
1	P02666|CASB_BOVIN	CSN2	TRUE	TLTDVENLHLPLPL	L.TLTDVENLHLPLPL.L	FALSE	22.54	1573.87	14	-1.2	787.945	2	83.8055	109921	C-2.raw		0	141	154			DB Search
1	P02666|CASB_BOVIN	CSN2	TRUE	DKIHPFA	Q.DKIHPFA.Q	FALSE	22.21	826.434	7	-2.2	414.225	2	20.6966	22408	C-2.raw	7.22E6	1	62	68			DB Search
1	P02666|CASB_BOVIN	CSN2	TRUE	AMAPKHKEMPFPKYPVEPFTESQSLT	E.AMAPKHKEMPFPKYPVEPFTESQSLT.L	TRUE	22.11	2989.47	26	-0.7	748.378	4	54.5654	68750	C-2.raw	4.04E6	1	116	141			DB Search
1	P02666|CASB_BOVIN	CSN2	TRUE	PPTVMFPPQSV	L.PPTVMFPPQSV.L	FALSE	22.02	1198.61	11	-9.7	600.307	2	59.2798	75514	C-2.raw		0	167	177			DB Search
1	P02666|CASB_BOVIN	CSN2	TRUE	EELNVPGEIVESL	L.EELNVPGEIVESL.S	FALSE	21.87	1426.72	13	13.7	714.38	2	77.4507	101017	C-2.raw		0	19	31			DB Search
1	P02666|CASB_BOVIN	CSN2	TRUE	DELQDKIH	E.DELQDKIH.P	FALSE	21.83	996.488	8	-18.5	499.244	2	16.4767	15991	C-2.raw		0	58	65			DB Search
1	P02666|CASB_BOVIN	CSN2	TRUE	PPTVMFPPQSVLS(+79.97)LSQSKVLPVPQKAVP	L.PPTVMFPPQSVLS(+79.97)LSQSKVLPVPQKAVP.Y	FALSE	21.8	3050.63	28	12	1017.9	3	76.8253	100131	C-2.raw	1.03E5	1	167	194	Phosphorylation (STY)	S13:Phosphorylation (STY):0.00	DB Search
1	P02666|CASB_BOVIN	CSN2	TRUE	ELEELNVPG	R.ELEELNVPG.E	FALSE	21.8	998.492	9	2.2	999.506	1	46.3284	58716	C-2.raw	2.12E7	2	17	25			DB Search
1	P02666|CASB_BOVIN	CSN2	TRUE	VPYPQRDM(+15.99)P	A.VPYPQRDM(+15.99)P.I	FALSE	21.64	1117.52	9	-1.6	559.77	2	19.8127	21391	C-2.raw	2.42E6	1	193	201	Oxidation (M)	M8:Oxidation (M):1000.00	DB Search
1	P02666|CASB_BOVIN	CSN2	TRUE	LPVPQKAVPYPQRDM(+15.99)PIQA	V.LPVPQKAVPYPQRDM(+15.99)PIQA.F	FALSE	21.61	2163.15	19	-0.9	722.06	3	39.7883	48052	C-2.raw	6.91E6	1	186	204	Oxidation (M)	M15:Oxidation (M):1000.00	DB Search
1	P02666|CASB_BOVIN	CSN2	TRUE	VYPFPGPIPNSLPQNIPPLTQTPVVVPPFLQPE	L.VYPFPGPIPNSLPQNIPPLTQTPVVVPPFLQPE.V	TRUE	21.6	3591.94	33	3	1198.33	3	111.045	150276	C-2.raw		0	74	106			DB Search
1	P02666|CASB_BOVIN	CSN2	TRUE	QPLPPTVM(+15.99)FPPQS	H.QPLPPTVM(+15.99)FPPQS.V	FALSE	21.59	1453.73	13	1.8	727.875	2	56.7596	71995	C-2.raw		0	164	176	Oxidation (M)	M8:Oxidation (M):1000.00	DB Search
1	P02666|CASB_BOVIN	CSN2	TRUE	NVPGE	L.NVPGE.I	FALSE	21.44	514.239	5	-1.9	515.247	1	8.7369	6290	C-2.raw	1.01E6	1	22	26			DB Search
1	P02666|CASB_BOVIN	CSN2	TRUE	GVSKVKE	M.GVSKVKE.A	FALSE	21.3	745.433	7	-0.9	373.725	2	5.3999	2485	C-2.raw	1.68E5	1	109	115			DB Search
1	P02666|CASB_BOVIN	CSN2	TRUE	DVENLH	T.DVENLH.L	FALSE	21.3	725.334	6	-0.7	363.676	2	11.9573	10470	C-2.raw	3.18E6	1	144	149			DB Search
1	P02666|CASB_BOVIN	CSN2	TRUE	DVENLHL	T.DVENLHL.P	FALSE	21.24	838.418	7	0.6	420.218	2	41.2319	48793	C-2.raw	1.61E6	1	144	150			DB Search
1	P02666|CASB_BOVIN	CSN2	TRUE	RELEELNVPGEIVESLSS	A.RELEELNVPGEIVESLSS.S	FALSE	21.17	1999.01	18	2.3	1000.52	2	78.3147	102197	C-2.raw		0	16	33			DB Search
1	P02666|CASB_BOVIN	CSN2	TRUE	RELEELNV	A.RELEELNV.P	FALSE	20.95	1000.52	8	2.3	501.27	2	37.0193	44654	C-2.raw	1.67E6	1	16	23			DB Search
1	P02666|CASB_BOVIN	CSN2	TRUE	SLSQSKVLPVPQKAVP	L.SLSQSKVLPVPQKAVP.Y	FALSE	20.76	1676.98	16	-0.7	560.003	3	37.2998	44547	C-2.raw	7.18E5	1	179	194			DB Search
1	P02666|CASB_BOVIN	CSN2	TRUE	SLTLT	Q.SLTLT.D	FALSE	20.45	533.306	5	0.6	534.316	1	30.0693	34314	C-2.raw	1.71E6	1	139	143			DB Search
1	P02666|CASB_BOVIN	CSN2	TRUE	PPLTQTPVVVPPFLQPEVMGVSK	I.PPLTQTPVVVPPFLQPEVMGVSK.V	FALSE	20.45	2459.35	23	-0.7	1230.69	2	108.444	146362	C-2.raw		0	90	112			DB Search
1	P02666|CASB_BOVIN	CSN2	TRUE	LPQNIPPLTQTPVVVPPFLQP	S.LPQNIPPLTQTPVVVPPFLQP.E	FALSE	20.44	2294.3	21	13.6	765.789	3	101.128	136278	C-2.raw	4.57E6	2	85	105			DB Search
1	P02666|CASB_BOVIN	CSN2	TRUE	VLPVPQKAVPYPQRDMP	K.VLPVPQKAVPYPQRDMP.I	FALSE	20.44	1934.04	17	0.3	645.692	3	42.8577	53531	C-2.raw	6.44E6	1	185	201			DB Search
1	P02666|CASB_BOVIN	CSN2	TRUE	LPPTVMFPPQSVL	P.LPPTVMFPPQSVL.S	FALSE	20.17	1424.77	13	8.8	713.403	2	84.483	110920	C-2.raw		0	166	178			DB Search
2	A0AAA9T9Y7|A0AAA9T9Y7_BOVIN	CSN2	TRUE	AFLLYQEPVLGPVRGPFPII	Q.AFLLYQEPVLGPVRGPFPII.V	FALSE	42.79	2225.26	20	17.9	1113.66	2	102.593	137619	C-2.raw	1.02E6	2	231	250			DB Search
2	A0AAA9T9Y7|A0AAA9T9Y7_BOVIN	CSN2	TRUE	AFLLYQEPVLGPVRGPFPIIV	Q.AFLLYQEPVLGPVRGPFPIIV	FALSE	42.79	2324.33	21	14.7	1163.19	2	105.69	141421	C-2.raw	8.59E6	3	231	251			DB Search
2	A0AAA9T9Y7|A0AAA9T9Y7_BOVIN	CSN2	TRUE	AVPYPQRDM(+15.99)PIQAFLLYQEPVLGPVRGPFP	K.AVPYPQRDM(+15.99)PIQAFLLYQEPVLGPVRGPFP.I	FALSE	42.79	3410.78	30	16.2	1137.96	3	89.2493	118018	C-2.raw		0	219	248	Oxidation (M)	M9:Oxidation (M):1000.00	DB Search
2	A0AAA9T9Y7|A0AAA9T9Y7_BOVIN	CSN2	TRUE	AVPYPQRDMPIQAFLLYQEPVLGPVRGP	K.AVPYPQRDMPIQAFLLYQEPVLGPVRGP.F	FALSE	42.79	3150.67	28	7.3	1051.24	3	83.5877	109383	C-2.raw	8.72E6	3	219	246			DB Search
2	A0AAA9T9Y7|A0AAA9T9Y7_BOVIN	CSN2	TRUE	AVPYPQRDMPIQAFLLYQEPVLGPVRGPF	K.AVPYPQRDMPIQAFLLYQEPVLGPVRGPF.P	FALSE	42.79	3297.74	29	19.1	1100.28	3	94.448	125673	C-2.raw	8.7E5	1	219	247			DB Search
2	A0AAA9T9Y7|A0AAA9T9Y7_BOVIN	CSN2	TRUE	AVPYPQRDMPIQAFLLYQEPVLGPVRGPFP	K.AVPYPQRDMPIQAFLLYQEPVLGPVRGPFP.I	FALSE	42.79	3394.79	30	15.7	1132.63	3	95.2878	123582	C-2.raw	1.87E7	1	219	248			DB Search
2	A0AAA9T9Y7|A0AAA9T9Y7_BOVIN	CSN2	TRUE	AVPYPQRDMPIQAFLLYQEPVLGPVRGPFPI	K.AVPYPQRDMPIQAFLLYQEPVLGPVRGPFPI.I	FALSE	42.79	3507.87	31	18.8	1170.33	3	101.841	133153	C-2.raw	1.91E7	1	219	249			DB Search
2	A0AAA9T9Y7|A0AAA9T9Y7_BOVIN	CSN2	TRUE	AVPYPQRDMPIQAFLLYQEPVLGPVRGPFPII	K.AVPYPQRDMPIQAFLLYQEPVLGPVRGPFPII.V	FALSE	42.79	3620.96	32	15.7	1208.02	3	107.131	143338	C-2.raw	1.39E7	4	219	250			DB Search
2	A0AAA9T9Y7|A0AAA9T9Y7_BOVIN	CSN2	TRUE	DELQDKIHPFAQTQ	E.DELQDKIHPFAQTQ.S	FALSE	42.79	1668.81	14	4.2	835.42	2	41.0383	48830	C-2.raw	5.37E7	2	85	98			DB Search
2	A0AAA9T9Y7|A0AAA9T9Y7_BOVIN	CSN2	TRUE	DMPIQAFLLYQEPVLGPVRGPFPII	R.DMPIQAFLLYQEPVLGPVRGPFPII.V	FALSE	42.79	2809.52	25	1.4	1405.78	2	111.791	151394	C-2.raw	1.07E6	1	226	250			DB Search
2	A0AAA9T9Y7|A0AAA9T9Y7_BOVIN	CSN2	TRUE	DMPIQAFLLYQEPVLGPVRGPFPIIV	R.DMPIQAFLLYQEPVLGPVRGPFPIIV	FALSE	42.79	2908.59	26	12.3	970.554	3	112.115	151739	C-2.raw	1.31E6	1	226	251			DB Search
2	A0AAA9T9Y7|A0AAA9T9Y7_BOVIN	CSN2	TRUE	EPVLGPVRGPFPII	Q.EPVLGPVRGPFPII.V	FALSE	42.79	1489.87	14	0.4	745.943	2	74.3157	95563	C-2.raw	4.45E9	5	237	250			DB Search
2	A0AAA9T9Y7|A0AAA9T9Y7_BOVIN	CSN2	TRUE	EPVLGPVRGPFPIIV	Q.EPVLGPVRGPFPIIV	FALSE	42.79	1588.93	15	1.2	795.479	2	78.9587	100601	C-2.raw	3.33E9	10	237	251			DB Search
2	A0AAA9T9Y7|A0AAA9T9Y7_BOVIN	CSN2	TRUE	IEKFQS(+79.97)EEQQQTEDELQDKIHPFAQTQ	K.IEKFQS(+79.97)EEQQQTEDELQDKIHPFAQTQ.S	FALSE	42.79	3353.51	27	-4.2	1118.84	3	53.5222	67595	C-2.raw		0	72	98	Phosphorylation (STY)	S6:Phosphorylation (STY):12.36	DB Search
2	A0AAA9T9Y7|A0AAA9T9Y7_BOVIN	CSN2	TRUE	KAVPYPQRDM(+15.99)PIQAFLLYQEPVLGPVRGP	Q.KAVPYPQRDM(+15.99)PIQAFLLYQEPVLGPVRGP.F	FALSE	42.79	3294.76	29	0.3	824.701	4	69.5344	89918	C-2.raw		0	218	246	Oxidation (M)	M10:Oxidation (M):1000.00	DB Search
2	A0AAA9T9Y7|A0AAA9T9Y7_BOVIN	CSN2	TRUE	KAVPYPQRDM(+15.99)PIQAFLLYQEPVLGPVRGPFP	Q.KAVPYPQRDM(+15.99)PIQAFLLYQEPVLGPVRGPFP.I	FALSE	42.79	3538.88	31	2.3	885.733	4	79.6784	104437	C-2.raw	4.08E7	5	218	248	Oxidation (M)	M10:Oxidation (M):1000.00	DB Search
2	A0AAA9T9Y7|A0AAA9T9Y7_BOVIN	CSN2	TRUE	KAVPYPQRDM(+15.99)PIQAFLLYQEPVLGPVRGPFPI	Q.KAVPYPQRDM(+15.99)PIQAFLLYQEPVLGPVRGPFPI.I	FALSE	42.79	3651.96	32	6.1	914.008	4	86.9691	114371	C-2.raw	2.42E7	3	218	249	Oxidation (M)	M10:Oxidation (M):1000.00	DB Search
2	A0AAA9T9Y7|A0AAA9T9Y7_BOVIN	CSN2	TRUE	KAVPYPQRDM(+15.99)PIQAFLLYQEPVLGPVRGPFPII	Q.KAVPYPQRDM(+15.99)PIQAFLLYQEPVLGPVRGPFPII.V	FALSE	42.79	3765.05	33	15.5	942.288	4	91.8127	122160	C-2.raw	3.36E7	6	218	250	Oxidation (M)	M10:Oxidation (M):1000.00	DB Search
2	A0AAA9T9Y7|A0AAA9T9Y7_BOVIN	CSN2	TRUE	KAVPYPQRDM(+15.99)PIQAFLLYQEPVLGPVRGPFPIIV	Q.KAVPYPQRDM(+15.99)PIQAFLLYQEPVLGPVRGPFPIIV	FALSE	42.79	3864.12	34	16.1	967.056	4	95.0568	125595	C-2.raw	5.95E7	4	218	251	Oxidation (M)	M10:Oxidation (M):1000.00	DB Search
2	A0AAA9T9Y7|A0AAA9T9Y7_BOVIN	CSN2	TRUE	KAVPYPQRDMPIQAFLLYQEPVLGPV	Q.KAVPYPQRDMPIQAFLLYQEPVLGPV.R	FALSE	42.79	2968.59	26	17.7	990.558	3	88.4644	117747	C-2.raw	1.22E6	2	218	243			DB Search
2	A0AAA9T9Y7|A0AAA9T9Y7_BOVIN	CSN2	TRUE	KAVPYPQRDMPIQAFLLYQEPVLGPVRGP	Q.KAVPYPQRDMPIQAFLLYQEPVLGPVRGP.F	FALSE	42.79	3278.76	29	2.2	1093.94	3	76.002	99000	C-2.raw	2.19E7	4	218	246			DB Search
2	A0AAA9T9Y7|A0AAA9T9Y7_BOVIN	CSN2	TRUE	KAVPYPQRDMPIQAFLLYQEPVLGPVRGPF	Q.KAVPYPQRDMPIQAFLLYQEPVLGPVRGPF.P	FALSE	42.79	3425.83	30	7.7	857.475	4	85.103	111635	C-2.raw	6.42E6	3	218	247			DB Search
2	A0AAA9T9Y7|A0AAA9T9Y7_BOVIN	CSN2	TRUE	KAVPYPQRDMPIQAFLLYQEPVLGPVRGPFP	Q.KAVPYPQRDMPIQAFLLYQEPVLGPVRGPFP.I	FALSE	42.79	3522.88	31	7.6	1175.32	3	85.5534	112518	C-2.raw	1.11E8	2	218	248			DB Search
2	A0AAA9T9Y7|A0AAA9T9Y7_BOVIN	CSN2	TRUE	KAVPYPQRDMPIQAFLLYQEPVLGPVRGPFPI	Q.KAVPYPQRDMPIQAFLLYQEPVLGPVRGPFPI.I	FALSE	42.79	3635.97	32	5.6	1213.01	3	91.8219	121834	C-2.raw	1.05E8	7	218	249			DB Search
2	A0AAA9T9Y7|A0AAA9T9Y7_BOVIN	CSN2	TRUE	KAVPYPQRDMPIQAFLLYQEPVLGPVRGPFPII	Q.KAVPYPQRDMPIQAFLLYQEPVLGPVRGPFPII.V	FALSE	42.79	3749.05	33	13.9	1250.71	3	96.8702	129263	C-2.raw	1.27E8	12	218	250			DB Search
2	A0AAA9T9Y7|A0AAA9T9Y7_BOVIN	CSN2	TRUE	KAVPYPQRDMPIQAFLLYQEPVLGPVRGPFPIIV	Q.KAVPYPQRDMPIQAFLLYQEPVLGPVRGPFPIIV	FALSE	42.79	3848.12	34	17.2	1283.74	3	99.1925	132711	C-2.raw	8.47E7	11	218	251			DB Search
2	A0AAA9T9Y7|A0AAA9T9Y7_BOVIN	CSN2	TRUE	KIEKFQS(+79.97)EEQQQTEDELQDKIHPFAQTQ	E.KIEKFQS(+79.97)EEQQQTEDELQDKIHPFAQTQ.S	FALSE	42.79	3481.6	28	-0.2	871.412	4	49.4685	62683	C-2.raw	2.54E7	1	71	98	Phosphorylation (STY)	S7:Phosphorylation (STY):84.85	DB Search
2	A0AAA9T9Y7|A0AAA9T9Y7_BOVIN	CSN2	TRUE	KIEKFQSEEQQQTEDELQDKIHPFAQTQ	E.KIEKFQSEEQQQTEDELQDKIHPFAQTQ.S	FALSE	42.79	3401.64	28	-0.6	851.42	4	47.3676	58931	C-2.raw		0	71	98			DB Search
2	A0AAA9T9Y7|A0AAA9T9Y7_BOVIN	CSN2	TRUE	KVLPVPQKAVPYPQRDMPIQ	S.KVLPVPQKAVPYPQRDMPIQ.A	FALSE	42.79	2303.28	20	0.5	768.772	3	43.6515	53299	C-2.raw	9.03E6	2	211	230			DB Search
2	A0AAA9T9Y7|A0AAA9T9Y7_BOVIN	CSN2	TRUE	LLYQEPVLGPVRGPFPIIV	F.LLYQEPVLGPVRGPFPIIV	FALSE	42.79	2106.22	19	3.9	1054.13	2	90.3661	119683	C-2.raw	5.85E7	2	233	251			DB Search
2	A0AAA9T9Y7|A0AAA9T9Y7_BOVIN	CSN2	TRUE	LPQNIPPLTQTPVVVPP	S.LPQNIPPLTQTPVVVPP.F	FALSE	42.79	1809.04	17	1.1	905.532	2	71.0746	91431	C-2.raw	3.2E7	2	112	128			DB Search
2	A0AAA9T9Y7|A0AAA9T9Y7_BOVIN	CSN2	TRUE	LPQNIPPLTQTPVVVPPFLQPE	S.LPQNIPPLTQTPVVVPPFLQPE.V	FALSE	42.79	2423.35	22	14.8	808.805	3	99.7968	132324	C-2.raw	2.32E7	3	112	133			DB Search
2	A0AAA9T9Y7|A0AAA9T9Y7_BOVIN	CSN2	TRUE	LPVPQKAVPYPQRD	V.LPVPQKAVPYPQRD.M	FALSE	42.79	1606.88	14	-0.3	536.637	3	31.718	36974	C-2.raw	3.1E7	6	213	226			DB Search
2	A0AAA9T9Y7|A0AAA9T9Y7_BOVIN	CSN2	TRUE	LPVPQKAVPYPQRDMP	V.LPVPQKAVPYPQRDMP.I	FALSE	42.79	1834.98	16	-0.4	612.668	3	40.1942	48622	C-2.raw	1.29E8	2	213	228			DB Search
2	A0AAA9T9Y7|A0AAA9T9Y7_BOVIN	CSN2	TRUE	LPVPQKAVPYPQRDMPIQ	V.LPVPQKAVPYPQRDMPIQ.A	FALSE	42.79	2076.12	18	0.4	693.05	3	44.0626	53754	C-2.raw	6.56E7	1	213	230			DB Search
2	A0AAA9T9Y7|A0AAA9T9Y7_BOVIN	CSN2	TRUE	LSLSQSKVLPVPQKAVPYPQRDM(+15.99)PIQ	V.LSLSQSKVLPVPQKAVPYPQRDM(+15.99)PIQ.A	FALSE	42.79	2934.6	26	0.9	734.661	4	46.9348	58262	C-2.raw	7.06E6	2	205	230	Oxidation (M)	M23:Oxidation (M):1000.00	DB Search
2	A0AAA9T9Y7|A0AAA9T9Y7_BOVIN	CSN2	TRUE	LSLSQSKVLPVPQKAVPYPQRDM(+15.99)PIQAF	V.LSLSQSKVLPVPQKAVPYPQRDM(+15.99)PIQAF.L	FALSE	42.79	3152.71	28	2.3	789.189	4	55.8287	70575	C-2.raw	6.97E6	3	205	232	Oxidation (M)	M23:Oxidation (M):1000.00	DB Search
2	A0AAA9T9Y7|A0AAA9T9Y7_BOVIN	CSN2	TRUE	LSLSQSKVLPVPQKAVPYPQRDM(+15.99)PIQAFLLYQEPVLGPVRGPFP	V.LSLSQSKVLPVPQKAVPYPQRDM(+15.99)PIQAFLLYQEPVLGPVRGPFP.I	FALSE	42.79	4915.68	44	3.9	984.152	5	82.4336	107938	C-2.raw		0	205	248	Oxidation (M)	M23:Oxidation (M):1000.00	DB Search
2	A0AAA9T9Y7|A0AAA9T9Y7_BOVIN	CSN2	TRUE	LSLSQSKVLPVPQKAVPYPQRDMPIQ	V.LSLSQSKVLPVPQKAVPYPQRDMPIQ.A	FALSE	42.79	2918.61	26	-2.2	973.878	3	51.7003	65141	C-2.raw	3.1E7	2	205	230			DB Search
2	A0AAA9T9Y7|A0AAA9T9Y7_BOVIN	CSN2	TRUE	LSLSQSKVLPVPQKAVPYPQRDMPIQA	V.LSLSQSKVLPVPQKAVPYPQRDMPIQA.F	FALSE	42.79	2989.64	27	2.4	997.561	3	53.1781	66761	C-2.raw	2.49E7	2	205	231			DB Search
2	A0AAA9T9Y7|A0AAA9T9Y7_BOVIN	CSN2	TRUE	LSLSQSKVLPVPQKAVPYPQRDMPIQAF	V.LSLSQSKVLPVPQKAVPYPQRDMPIQAF.L	FALSE	42.79	3136.71	28	0.8	785.189	4	60.751	78409	C-2.raw	2.45E7	3	205	232			DB Search
2	A0AAA9T9Y7|A0AAA9T9Y7_BOVIN	CSN2	TRUE	LSLSQSKVLPVPQKAVPYPQRDMPIQAFL	V.LSLSQSKVLPVPQKAVPYPQRDMPIQAFL.L	FALSE	42.79	3249.79	29	2.6	813.461	4	68.5918	89021	C-2.raw	1.86E7	1	205	233			DB Search
2	A0AAA9T9Y7|A0AAA9T9Y7_BOVIN	CSN2	TRUE	LSLSQSKVLPVPQKAVPYPQRDMPIQAFLL	V.LSLSQSKVLPVPQKAVPYPQRDMPIQAFLL.Y	FALSE	42.79	3362.88	30	2.8	841.733	4	74.0697	95833	C-2.raw	8.61E6	4	205	234			DB Search
2	A0AAA9T9Y7|A0AAA9T9Y7_BOVIN	CSN2	TRUE	LSLSQSKVLPVPQKAVPYPQRDMPIQAFLLYQEPVLGPVRGPFP	V.LSLSQSKVLPVPQKAVPYPQRDMPIQAFLLYQEPVLGPVRGPFP.I	FALSE	42.79	4899.69	44	3.2	980.952	5	87.7546	115783	C-2.raw	2.15E6	1	205	248			DB Search
2	A0AAA9T9Y7|A0AAA9T9Y7_BOVIN	CSN2	TRUE	LSLSQSKVLPVPQKAVPYPQRDMPIQAFLLYQEPVLGPVRGPFPI	V.LSLSQSKVLPVPQKAVPYPQRDMPIQAFLLYQEPVLGPVRGPFPI.I	FALSE	42.79	5012.77	45	16.8	1003.58	5	91.8767	121915	C-2.raw		0	205	249			DB Search
2	A0AAA9T9Y7|A0AAA9T9Y7_BOVIN	CSN2	TRUE	LSQSKVLPVPQKAVPYPQ	S.LSQSKVLPVPQKAVPYPQ.R	FALSE	42.79	1978.13	18	1.4	660.386	3	40.1807	48668	C-2.raw	1.2E6	1	207	224			DB Search
2	A0AAA9T9Y7|A0AAA9T9Y7_BOVIN	CSN2	TRUE	LSQSKVLPVPQKAVPYPQRD	S.LSQSKVLPVPQKAVPYPQRD.M	FALSE	42.79	2249.25	20	1.3	563.324	4	35.8373	42524	C-2.raw	8.61E6	2	207	226			DB Search
2	A0AAA9T9Y7|A0AAA9T9Y7_BOVIN	CSN2	TRUE	LSQSKVLPVPQKAVPYPQRDM(+15.99)P	S.LSQSKVLPVPQKAVPYPQRDM(+15.99)P.I	FALSE	42.79	2493.34	22	-0.6	832.124	3	37.4301	45058	C-2.raw	1.14E7	3	207	228	Oxidation (M)	M21:Oxidation (M):1000.00	DB Search
2	A0AAA9T9Y7|A0AAA9T9Y7_BOVIN	CSN2	TRUE	LSQSKVLPVPQKAVPYPQRDM(+15.99)PIQ	S.LSQSKVLPVPQKAVPYPQRDM(+15.99)PIQ.A	FALSE	42.79	2734.48	24	-0.7	684.631	4	39.5366	48748	C-2.raw	4.3E7	2	207	230	Oxidation (M)	M21:Oxidation (M):1000.00	DB Search
2	A0AAA9T9Y7|A0AAA9T9Y7_BOVIN	CSN2	TRUE	LSQSKVLPVPQKAVPYPQRDM(+15.99)PIQA	S.LSQSKVLPVPQKAVPYPQRDM(+15.99)PIQA.F	FALSE	42.79	2805.52	25	2.1	702.392	4	41.4279	51357	C-2.raw	1.27E7	2	207	231	Oxidation (M)	M21:Oxidation (M):1000.00	DB Search
2	A0AAA9T9Y7|A0AAA9T9Y7_BOVIN	CSN2	TRUE	LSQSKVLPVPQKAVPYPQRDM(+15.99)PIQAF	S.LSQSKVLPVPQKAVPYPQRDM(+15.99)PIQAF.L	FALSE	42.79	2952.59	26	0.5	739.158	4	49.7337	62079	C-2.raw	7.91E6	1	207	232	Oxidation (M)	M21:Oxidation (M):1000.00	DB Search
2	A0AAA9T9Y7|A0AAA9T9Y7_BOVIN	CSN2	TRUE	LSQSKVLPVPQKAVPYPQRDMP	S.LSQSKVLPVPQKAVPYPQRDMP.I	FALSE	42.79	2477.35	22	0.6	620.347	4	42.1027	51004	C-2.raw	4.8E7	2	207	228			DB Search
2	A0AAA9T9Y7|A0AAA9T9Y7_BOVIN	CSN2	TRUE	LSQSKVLPVPQKAVPYPQRDMPI	S.LSQSKVLPVPQKAVPYPQRDMPI.Q	FALSE	42.79	2590.43	23	1.2	648.618	4	47.7673	59420	C-2.raw	3.97E6	2	207	229			DB Search
2	A0AAA9T9Y7|A0AAA9T9Y7_BOVIN	CSN2	TRUE	LSQSKVLPVPQKAVPYPQRDMPIQ	S.LSQSKVLPVPQKAVPYPQRDMPIQ.A	FALSE	42.79	2718.49	24	-0.4	907.174	3	45.1074	55515	C-2.raw	2.04E8	2	207	230			DB Search
2	A0AAA9T9Y7|A0AAA9T9Y7_BOVIN	CSN2	TRUE	LSQSKVLPVPQKAVPYPQRDMPIQA	S.LSQSKVLPVPQKAVPYPQRDMPIQA.F	FALSE	42.79	2789.53	25	-0.8	930.852	3	46.6235	59065	C-2.raw	7.49E7	2	207	231			DB Search
2	A0AAA9T9Y7|A0AAA9T9Y7_BOVIN	CSN2	TRUE	LSQSKVLPVPQKAVPYPQRDMPIQAF	S.LSQSKVLPVPQKAVPYPQRDMPIQAF.L	FALSE	42.79	2936.59	26	0	735.159	4	54.9463	70277	C-2.raw	4.89E7	2	207	232			DB Search
2	A0AAA9T9Y7|A0AAA9T9Y7_BOVIN	CSN2	TRUE	LSQSKVLPVPQKAVPYPQRDMPIQAFL	S.LSQSKVLPVPQKAVPYPQRDMPIQAFL.L	FALSE	42.79	3049.68	27	2.2	1017.57	3	63.3038	81127	C-2.raw	2.48E7	2	207	233			DB Search
2	A0AAA9T9Y7|A0AAA9T9Y7_BOVIN	CSN2	TRUE	LSQSKVLPVPQKAVPYPQRDMPIQAFLLYQEPVLGPVRGPFPI	S.LSQSKVLPVPQKAVPYPQRDMPIQAFLLYQEPVLGPVRGPFPI.I	FALSE	42.79	4812.66	43	11.3	963.553	5	88.1691	116355	C-2.raw	1.12E6	1	207	249			DB Search
2	A0AAA9T9Y7|A0AAA9T9Y7_BOVIN	CSN2	TRUE	LSQSKVLPVPQKAVPYPQRDMPIQAFLLYQEPVLGPVRGPFPIIV	S.LSQSKVLPVPQKAVPYPQRDMPIQAFLLYQEPVLGPVRGPFPIIV	FALSE	42.79	5024.81	45	18.4	1005.99	5	94.3637	125905	C-2.raw	7.37E6	3	207	251			DB Search
2	A0AAA9T9Y7|A0AAA9T9Y7_BOVIN	CSN2	TRUE	LYQEPVLGPVRGPFPI	L.LYQEPVLGPVRGPFPI.I	FALSE	42.79	1780.99	16	2.4	891.507	2	72.1714	94055	C-2.raw	1.65E7	1	234	249			DB Search
2	A0AAA9T9Y7|A0AAA9T9Y7_BOVIN	CSN2	TRUE	LYQEPVLGPVRGPFPIIV	L.LYQEPVLGPVRGPFPIIV	FALSE	42.79	1993.14	18	5	997.586	2	82.9225	108646	C-2.raw	5.91E7	2	234	251			DB Search
2	A0AAA9T9Y7|A0AAA9T9Y7_BOVIN	CSN2	TRUE	MPIQAFLLYQEPVLGPVRGPFPII	D.MPIQAFLLYQEPVLGPVRGPFPII.V	FALSE	42.79	2694.5	24	0.2	899.177	3	110.068	148812	C-2.raw	2.72E6	1	227	250			DB Search
2	A0AAA9T9Y7|A0AAA9T9Y7_BOVIN	CSN2	TRUE	MPIQAFLLYQEPVLGPVRGPFPIIV	D.MPIQAFLLYQEPVLGPVRGPFPIIV	FALSE	42.79	2793.57	25	3.6	932.203	3	110.439	149577	C-2.raw	4E6	1	227	251			DB Search
2	A0AAA9T9Y7|A0AAA9T9Y7_BOVIN	CSN2	TRUE	PIQAFLLYQEPVLGPVRGPFPI	M.PIQAFLLYQEPVLGPVRGPFPI.I	FALSE	42.79	2450.37	22	19.2	817.817	3	101.145	135487	C-2.raw	3.27E5	5	228	249			DB Search
2	A0AAA9T9Y7|A0AAA9T9Y7_BOVIN	CSN2	TRUE	PIQAFLLYQEPVLGPVRGPFPIIV	M.PIQAFLLYQEPVLGPVRGPFPIIV	FALSE	42.79	2662.53	24	15.2	888.533	3	109.318	147440	C-2.raw	4.31E6	2	228	251			DB Search
2	A0AAA9T9Y7|A0AAA9T9Y7_BOVIN	CSN2	TRUE	PPQSVLSLSQSKVLPVPQKAVPYPQRDMP	F.PPQSVLSLSQSKVLPVPQKAVPYPQRDMP.I	FALSE	42.79	3185.73	29	-2.5	797.44	4	55.5662	70158	C-2.raw	4.16E5	1	200	228			DB Search
2	A0AAA9T9Y7|A0AAA9T9Y7_BOVIN	CSN2	TRUE	PPQSVLSLSQSKVLPVPQKAVPYPQRDMPIQ	F.PPQSVLSLSQSKVLPVPQKAVPYPQRDMPIQ.A	FALSE	42.79	3426.87	31	0.2	857.728	4	57.5969	73017	C-2.raw	6.01E6	1	200	230			DB Search
2	A0AAA9T9Y7|A0AAA9T9Y7_BOVIN	CSN2	TRUE	PPQSVLSLSQSKVLPVPQKAVPYPQRDMPIQA	F.PPQSVLSLSQSKVLPVPQKAVPYPQRDMPIQA.F	FALSE	42.79	3497.91	32	2.2	875.49	4	58.7911	74471	C-2.raw	3.35E6	1	200	231			DB Search
2	A0AAA9T9Y7|A0AAA9T9Y7_BOVIN	CSN2	TRUE	PQNIPPLTQTPVVVPPFLQPE	L.PQNIPPLTQTPVVVPPFLQPE.V	FALSE	42.79	2310.26	21	14.7	771.109	3	95.2276	125196	C-2.raw	5.48E6	1	113	133			DB Search
2	A0AAA9T9Y7|A0AAA9T9Y7_BOVIN	CSN2	TRUE	PQRDMPIQAFLLYQEPVLGPVRGPFPIIV	Y.PQRDMPIQAFLLYQEPVLGPVRGPFPIIV	FALSE	42.79	3289.8	29	13.4	1097.63	3	107.226	144543	C-2.raw		0	223	251			DB Search
2	A0AAA9T9Y7|A0AAA9T9Y7_BOVIN	CSN2	TRUE	QEPVLGPVRGPFPII	Y.QEPVLGPVRGPFPII.V	FALSE	42.79	1617.92	15	1	809.974	2	72.9063	92934	C-2.raw	4.58E8	5	236	250			DB Search
2	A0AAA9T9Y7|A0AAA9T9Y7_BOVIN	CSN2	TRUE	QEPVLGPVRGPFPIIV	Y.QEPVLGPVRGPFPIIV	FALSE	42.79	1716.99	16	0.2	859.507	2	77.7687	99038	C-2.raw	6.62E8	3	236	251			DB Search
2	A0AAA9T9Y7|A0AAA9T9Y7_BOVIN	CSN2	TRUE	QPHQPLPPT(+79.97)VM(+15.99)FPPQSVLSLSQSKVLPVPQKAVPYPQRDMP	H.QPHQPLPPT(+79.97)VM(+15.99)FPPQSVLSLSQSKVLPVPQKAVPYPQRDMP.I	FALSE	42.79	4654.38	41	19.2	776.756	6	70.8138	91794	C-2.raw		0	188	228	Phosphorylation (STY);Oxidation (M)	T9:Phosphorylation (STY):29.35;M11:Oxidation (M):82.75	DB Search
2	A0AAA9T9Y7|A0AAA9T9Y7_BOVIN	CSN2	TRUE	QPHQPLPPT(+79.97)VM(+15.99)FPPQSVLSLSQSKVLPVPQKAVPYPQRDMPIQ	H.QPHQPLPPT(+79.97)VM(+15.99)FPPQSVLSLSQSKVLPVPQKAVPYPQRDMPIQ.A	FALSE	42.79	4895.53	43	15	980.131	5	72.0248	93552	C-2.raw	1.7E7	1	188	230	Phosphorylation (STY);Oxidation (M)	T9:Phosphorylation (STY):20.90;M11:Oxidation (M):59.93	DB Search
2	A0AAA9T9Y7|A0AAA9T9Y7_BOVIN	CSN2	TRUE	QSKVLPVPQKAVPYPQRDMPIQAFLLYQEPVLGPVRGPFPIIV	S.QSKVLPVPQKAVPYPQRDMPIQAFLLYQEPVLGPVRGPFPIIV	FALSE	42.79	4824.69	43	17.2	965.966	5	94.02	126048	C-2.raw	2.57E6	1	209	251			DB Search
2	A0AAA9T9Y7|A0AAA9T9Y7_BOVIN	CSN2	TRUE	RDM(+15.99)PIQAFLLYQEPVLGPVRGPFPIIV	Q.RDM(+15.99)PIQAFLLYQEPVLGPVRGPFPIIV	FALSE	42.79	3080.69	27	11.1	1027.92	3	105.315	141732	C-2.raw	1.23E5	2	225	251	Oxidation (M)	M3:Oxidation (M):1000.00	DB Search
2	A0AAA9T9Y7|A0AAA9T9Y7_BOVIN	CSN2	TRUE	RDMPIQAFLLYQEPVLGPVRGPFPIIV	Q.RDMPIQAFLLYQEPVLGPVRGPFPIIV	FALSE	42.79	3064.69	27	-1.5	1022.57	3	108.482	146371	C-2.raw	2.19E6	3	225	251			DB Search
2	A0AAA9T9Y7|A0AAA9T9Y7_BOVIN	CSN2	TRUE	SKVLPVPQKAVPYPQRDM(+15.99)PIQAFLLYQEPVLGPVRGPFPI	Q.SKVLPVPQKAVPYPQRDM(+15.99)PIQAFLLYQEPVLGPVRGPFPI.I	FALSE	42.79	4500.48	40	7.2	901.113	5	84.8327	111998	C-2.raw	3.18E6	1	210	249	Oxidation (M)	M18:Oxidation (M):1000.00	DB Search
2	A0AAA9T9Y7|A0AAA9T9Y7_BOVIN	CSN2	TRUE	SKVLPVPQKAVPYPQRDM(+15.99)PIQAFLLYQEPVLGPVRGPFPII	Q.SKVLPVPQKAVPYPQRDM(+15.99)PIQAFLLYQEPVLGPVRGPFPII.V	FALSE	42.79	4613.56	41	11.1	923.733	5	89.0342	117471	C-2.raw	6.5E6	4	210	250	Oxidation (M)	M18:Oxidation (M):1000.00	DB Search
2	A0AAA9T9Y7|A0AAA9T9Y7_BOVIN	CSN2	TRUE	SKVLPVPQKAVPYPQRDM(+15.99)PIQAFLLYQEPVLGPVRGPFPIIV	Q.SKVLPVPQKAVPYPQRDM(+15.99)PIQAFLLYQEPVLGPVRGPFPIIV	FALSE	42.79	4712.63	42	19.7	943.555	5	91.7432	122225	C-2.raw	3.32E7	5	210	251	Oxidation (M)	M18:Oxidation (M):1000.00	DB Search
2	A0AAA9T9Y7|A0AAA9T9Y7_BOVIN	CSN2	TRUE	SKVLPVPQKAVPYPQRDMP	Q.SKVLPVPQKAVPYPQRDMP.I	FALSE	42.79	2149.17	19	-0.2	538.302	4	40.1807	49896	C-2.raw	1.28E7	1	210	228			DB Search
2	A0AAA9T9Y7|A0AAA9T9Y7_BOVIN	CSN2	TRUE	SKVLPVPQKAVPYPQRDMPIQ	Q.SKVLPVPQKAVPYPQRDMPIQ.A	FALSE	42.79	2390.31	21	0	797.782	3	43.8147	54327	C-2.raw	8.95E7	2	210	230			DB Search
2	A0AAA9T9Y7|A0AAA9T9Y7_BOVIN	CSN2	TRUE	SKVLPVPQKAVPYPQRDMPIQA	Q.SKVLPVPQKAVPYPQRDMPIQA.F	FALSE	42.79	2461.35	22	0.1	616.348	4	45.8233	56982	C-2.raw	2.51E7	2	210	231			DB Search
2	A0AAA9T9Y7|A0AAA9T9Y7_BOVIN	CSN2	TRUE	SKVLPVPQKAVPYPQRDMPIQAF	Q.SKVLPVPQKAVPYPQRDMPIQAF.L	FALSE	42.79	2608.42	23	0.4	653.115	4	54.649	68709	C-2.raw	3.59E7	2	210	232			DB Search
2	A0AAA9T9Y7|A0AAA9T9Y7_BOVIN	CSN2	TRUE	SKVLPVPQKAVPYPQRDMPIQAFL	Q.SKVLPVPQKAVPYPQRDMPIQAFL.L	FALSE	42.79	2721.5	24	0.3	681.386	4	63.4999	81340	C-2.raw	2.9E7	3	210	233			DB Search
2	A0AAA9T9Y7|A0AAA9T9Y7_BOVIN	CSN2	TRUE	SKVLPVPQKAVPYPQRDMPIQAFLL	Q.SKVLPVPQKAVPYPQRDMPIQAFLL.Y	FALSE	42.79	2834.59	25	4.2	709.66	4	69.1139	88789	C-2.raw	7.57E6	2	210	234			DB Search
2	A0AAA9T9Y7|A0AAA9T9Y7_BOVIN	CSN2	TRUE	SKVLPVPQKAVPYPQRDMPIQAFLLYQEPVLGPVRGPFP	Q.SKVLPVPQKAVPYPQRDMPIQAFLLYQEPVLGPVRGPFP.I	FALSE	42.79	4371.4	39	7.8	875.297	5	84.4897	110650	C-2.raw	7E6	3	210	248			DB Search
2	A0AAA9T9Y7|A0AAA9T9Y7_BOVIN	CSN2	TRUE	SKVLPVPQKAVPYPQRDMPIQAFLLYQEPVLGPVRGPFPI	Q.SKVLPVPQKAVPYPQRDMPIQAFLLYQEPVLGPVRGPFPI.I	FALSE	42.79	4484.48	40	13.9	897.92	5	88.6606	117138	C-2.raw	2.96E7	5	210	249			DB Search
2	A0AAA9T9Y7|A0AAA9T9Y7_BOVIN	CSN2	TRUE	SKVLPVPQKAVPYPQRDMPIQAFLLYQEPVLGPVRGPFPII	Q.SKVLPVPQKAVPYPQRDMPIQAFLLYQEPVLGPVRGPFPII.V	FALSE	42.79	4597.56	41	18.8	920.541	5	95.9665	127659	C-2.raw	2.36E7	2	210	250			DB Search
2	A0AAA9T9Y7|A0AAA9T9Y7_BOVIN	CSN2	TRUE	SKVLPVPQKAVPYPQRDMPIQAFLLYQEPVLGPVRGPFPIIV	Q.SKVLPVPQKAVPYPQRDMPIQAFLLYQEPVLGPVRGPFPIIV	FALSE	42.79	4696.63	42	18.8	940.355	5	95.2827	127027	C-2.raw	1.12E8	7	210	251			DB Search
2	A0AAA9T9Y7|A0AAA9T9Y7_BOVIN	CSN2	TRUE	SLPQNIPPLTQTPVVVPPFLQPE	N.SLPQNIPPLTQTPVVVPPFLQPE.V	FALSE	42.79	2510.38	23	17.2	837.818	3	100.57	133898	C-2.raw	5.57E7	2	111	133			DB Search
2	A0AAA9T9Y7|A0AAA9T9Y7_BOVIN	CSN2	TRUE	SLSQSKVLPVPQKAVPYPQ	L.SLSQSKVLPVPQKAVPYPQ.R	FALSE	42.79	2065.16	19	0.7	1033.59	2	42.1263	51448	C-2.raw	7.75E6	1	206	224			DB Search
2	A0AAA9T9Y7|A0AAA9T9Y7_BOVIN	CSN2	TRUE	SLSQSKVLPVPQKAVPYPQRD	L.SLSQSKVLPVPQKAVPYPQRD.M	FALSE	42.79	2336.29	21	6.3	779.777	3	38.1806	46017	C-2.raw	3.04E7	3	206	226			DB Search
2	A0AAA9T9Y7|A0AAA9T9Y7_BOVIN	CSN2	TRUE	SLSQSKVLPVPQKAVPYPQRDM	L.SLSQSKVLPVPQKAVPYPQRDM.P	FALSE	42.79	2467.33	22	-0.4	617.841	4	41.3894	50218	C-2.raw	1.24E6	1	206	227			DB Search
2	A0AAA9T9Y7|A0AAA9T9Y7_BOVIN	CSN2	TRUE	SLSQSKVLPVPQKAVPYPQRDM(+15.99)P	L.SLSQSKVLPVPQKAVPYPQRDM(+15.99)P.I	FALSE	42.79	2580.37	23	-1.4	646.102	4	40.0028	48505	C-2.raw	9.18E7	3	206	228	Oxidation (M)	M22:Oxidation (M):1000.00	DB Search
2	A0AAA9T9Y7|A0AAA9T9Y7_BOVIN	CSN2	TRUE	SLSQSKVLPVPQKAVPYPQRDM(+15.99)PIQ	L.SLSQSKVLPVPQKAVPYPQRDM(+15.99)PIQ.A	FALSE	42.79	2821.52	25	0.2	941.517	3	41.3594	49984	C-2.raw	1.22E8	4	206	230	Oxidation (M)	M22:Oxidation (M):1000.00	DB Search
2	A0AAA9T9Y7|A0AAA9T9Y7_BOVIN	CSN2	TRUE	SLSQSKVLPVPQKAVPYPQRDM(+15.99)PIQA	L.SLSQSKVLPVPQKAVPYPQRDM(+15.99)PIQA.F	FALSE	42.79	2892.55	26	0	965.196	3	43.1343	53523	C-2.raw	7.29E7	5	206	231	Oxidation (M)	M22:Oxidation (M):1000.00	DB Search
2	A0AAA9T9Y7|A0AAA9T9Y7_BOVIN	CSN2	TRUE	SLSQSKVLPVPQKAVPYPQRDM(+15.99)PIQAF	L.SLSQSKVLPVPQKAVPYPQRDM(+15.99)PIQAF.L	FALSE	42.79	3039.62	27	-1.6	1014.22	3	51.2382	64205	C-2.raw	2.66E7	4	206	232	Oxidation (M)	M22:Oxidation (M):1000.00	DB Search
2	A0AAA9T9Y7|A0AAA9T9Y7_BOVIN	CSN2	TRUE	SLSQSKVLPVPQKAVPYPQRDM(+15.99)PIQAFL	L.SLSQSKVLPVPQKAVPYPQRDM(+15.99)PIQAFL.L	FALSE	42.79	3152.71	28	1.6	789.188	4	59.0298	75794	C-2.raw	3.91E7	3	206	233	Oxidation (M)	M22:Oxidation (M):1000.00	DB Search
2	A0AAA9T9Y7|A0AAA9T9Y7_BOVIN	CSN2	TRUE	SLSQSKVLPVPQKAVPYPQRDM(+15.99)PIQAFLLYQEPVLGPVRGPFP	L.SLSQSKVLPVPQKAVPYPQRDM(+15.99)PIQAFLLYQEPVLGPVRGPFP.I	FALSE	42.79	4802.6	43	-3.3	961.528	5	83.745	109831	C-2.raw		0	206	248	Oxidation (M)	M22:Oxidation (M):1000.00	DB Search
2	A0AAA9T9Y7|A0AAA9T9Y7_BOVIN	CSN2	TRUE	SLSQSKVLPVPQKAVPYPQRDM(+15.99)PIQAFLLYQEPVLGPVRGPFPI	L.SLSQSKVLPVPQKAVPYPQRDM(+15.99)PIQAFLLYQEPVLGPVRGPFPI.I	FALSE	42.79	4915.68	44	1.6	984.149	5	84.6704	111197	C-2.raw	3.45E6	2	206	249	Oxidation (M)	M22:Oxidation (M):1000.00	DB Search
2	A0AAA9T9Y7|A0AAA9T9Y7_BOVIN	CSN2	TRUE	SLSQSKVLPVPQKAVPYPQRDM(+15.99)PIQAFLLYQEPVLGPVRGPFPII	L.SLSQSKVLPVPQKAVPYPQRDM(+15.99)PIQAFLLYQEPVLGPVRGPFPII.V	FALSE	42.79	5028.77	45	18.2	1006.78	5	88.4988	116895	C-2.raw		0	206	250	Oxidation (M)	M22:Oxidation (M):1000.00	DB Search
2	A0AAA9T9Y7|A0AAA9T9Y7_BOVIN	CSN2	TRUE	SLSQSKVLPVPQKAVPYPQRDMP	L.SLSQSKVLPVPQKAVPYPQRDMP.I	FALSE	42.79	2564.38	23	0.1	855.804	3	43.9873	54659	C-2.raw	3.17E8	4	206	228			DB Search
2	A0AAA9T9Y7|A0AAA9T9Y7_BOVIN	CSN2	TRUE	SLSQSKVLPVPQKAVPYPQRDMPI	L.SLSQSKVLPVPQKAVPYPQRDMPI.Q	FALSE	42.79	2677.46	24	0.5	670.376	4	49.4564	62111	C-2.raw	1.87E7	2	206	229			DB Search
2	A0AAA9T9Y7|A0AAA9T9Y7_BOVIN	CSN2	TRUE	SLSQSKVLPVPQKAVPYPQRDMPIQ	L.SLSQSKVLPVPQKAVPYPQRDMPIQ.A	FALSE	42.79	2805.52	25	0.2	936.185	3	46.5781	58924	C-2.raw	5.45E8	2	206	230			DB Search
2	A0AAA9T9Y7|A0AAA9T9Y7_BOVIN	CSN2	TRUE	SLSQSKVLPVPQKAVPYPQRDMPIQA	L.SLSQSKVLPVPQKAVPYPQRDMPIQA.F	FALSE	42.79	2876.56	26	0.7	720.15	4	47.8939	59416	C-2.raw	2.65E8	2	206	231			DB Search
2	A0AAA9T9Y7|A0AAA9T9Y7_BOVIN	CSN2	TRUE	SLSQSKVLPVPQKAVPYPQRDMPIQAF	L.SLSQSKVLPVPQKAVPYPQRDMPIQAF.L	FALSE	42.79	3023.63	27	0.4	756.917	4	56.1272	72931	C-2.raw	1.64E8	2	206	232			DB Search
2	A0AAA9T9Y7|A0AAA9T9Y7_BOVIN	CSN2	TRUE	SLSQSKVLPVPQKAVPYPQRDMPIQAFL	L.SLSQSKVLPVPQKAVPYPQRDMPIQAFL.L	FALSE	42.79	3136.71	28	1	785.189	4	64.521	85529	C-2.raw	1.72E8	4	206	233			DB Search
2	A0AAA9T9Y7|A0AAA9T9Y7_BOVIN	CSN2	TRUE	SLSQSKVLPVPQKAVPYPQRDMPIQAFLL	L.SLSQSKVLPVPQKAVPYPQRDMPIQAFLL.Y	FALSE	42.79	3249.79	29	3.5	813.462	4	69.4884	90130	C-2.raw	4.93E7	1	206	234			DB Search
2	A0AAA9T9Y7|A0AAA9T9Y7_BOVIN	CSN2	TRUE	SLSQSKVLPVPQKAVPYPQRDMPIQAFLLYQEPVLGPVRGP	L.SLSQSKVLPVPQKAVPYPQRDMPIQAFLLYQEPVLGPVRGP.F	FALSE	42.79	4542.48	41	10.5	909.517	5	75.923	98888	C-2.raw		0	206	246			DB Search
2	A0AAA9T9Y7|A0AAA9T9Y7_BOVIN	CSN2	TRUE	SLSQSKVLPVPQKAVPYPQRDMPIQAFLLYQEPVLGPVRGPF	L.SLSQSKVLPVPQKAVPYPQRDMPIQAFLLYQEPVLGPVRGPF.P	FALSE	42.79	4689.55	42	9.1	938.93	5	83.2602	109071	C-2.raw	2.43E6	1	206	247			DB Search
2	A0AAA9T9Y7|A0AAA9T9Y7_BOVIN	CSN2	TRUE	SLSQSKVLPVPQKAVPYPQRDMPIQAFLLYQEPVLGPVRGPFP	L.SLSQSKVLPVPQKAVPYPQRDMPIQAFLLYQEPVLGPVRGPFP.I	FALSE	42.79	4786.6	43	4.9	958.337	5	83.7741	109207	C-2.raw	4.18E7	4	206	248			DB Search
2	A0AAA9T9Y7|A0AAA9T9Y7_BOVIN	CSN2	TRUE	SLSQSKVLPVPQKAVPYPQRDMPIQAFLLYQEPVLGPVRGPFPI	L.SLSQSKVLPVPQKAVPYPQRDMPIQAFLLYQEPVLGPVRGPFPI.I	FALSE	42.79	4899.69	44	6.8	980.956	5	88.6897	117091	C-2.raw	5.04E7	5	206	249			DB Search
2	A0AAA9T9Y7|A0AAA9T9Y7_BOVIN	CSN2	TRUE	SLSQSKVLPVPQKAVPYPQRDMPIQAFLLYQEPVLGPVRGPFPII	L.SLSQSKVLPVPQKAVPYPQRDMPIQAFLLYQEPVLGPVRGPFPII.V	FALSE	42.79	5012.77	45	20	1003.59	5	92.861	123031	C-2.raw	3.7E7	4	206	250			DB Search
2	A0AAA9T9Y7|A0AAA9T9Y7_BOVIN	CSN2	TRUE	SLTLTDVENLHLPLP	Q.SLTLTDVENLHLPLP.L	FALSE	42.79	1660.9	15	7.9	831.469	2	86.4546	113507	C-2.raw	1.47E7	12	166	180			DB Search
2	A0AAA9T9Y7|A0AAA9T9Y7_BOVIN	CSN2	TRUE	SLTLTDVENLHLPLPLLQ	Q.SLTLTDVENLHLPLPLLQ.S	FALSE	42.79	2015.13	18	17.5	1008.59	2	98.5691	131767	C-2.raw	7.98E6	3	166	183			DB Search
2	A0AAA9T9Y7|A0AAA9T9Y7_BOVIN	CSN2	TRUE	SQSKVLPVPQKAVPYPQRD	L.SQSKVLPVPQKAVPYPQRD.M	FALSE	42.79	2136.17	19	-0.1	535.052	4	32.184	38478	C-2.raw	8.23E7	3	208	226			DB Search
2	A0AAA9T9Y7|A0AAA9T9Y7_BOVIN	CSN2	TRUE	SQSKVLPVPQKAVPYPQRDM	L.SQSKVLPVPQKAVPYPQRDM.P	FALSE	42.79	2267.21	20	-0.5	756.747	3	37.1627	44524	C-2.raw	3.38E6	2	208	227			DB Search
2	A0AAA9T9Y7|A0AAA9T9Y7_BOVIN	CSN2	TRUE	SQSKVLPVPQKAVPYPQRDM(+15.99)P	L.SQSKVLPVPQKAVPYPQRDM(+15.99)P.I	FALSE	42.79	2380.26	21	1.2	596.075	4	34.5892	41489	C-2.raw	1.37E8	7	208	228	Oxidation (M)	M20:Oxidation (M):1000.00	DB Search
2	A0AAA9T9Y7|A0AAA9T9Y7_BOVIN	CSN2	TRUE	SQSKVLPVPQKAVPYPQRDM(+15.99)PI	L.SQSKVLPVPQKAVPYPQRDM(+15.99)PI.Q	FALSE	42.79	2493.34	22	-0.5	624.345	4	39.4639	47711	C-2.raw	2.47E6	2	208	229	Oxidation (M)	M20:Oxidation (M):1000.00	DB Search
2	A0AAA9T9Y7|A0AAA9T9Y7_BOVIN	CSN2	TRUE	SQSKVLPVPQKAVPYPQRDM(+15.99)PIQ	L.SQSKVLPVPQKAVPYPQRDM(+15.99)PIQ.A	FALSE	42.79	2621.4	23	-0.1	656.36	4	37.3242	45555	C-2.raw	7.62E7	2	208	230	Oxidation (M)	M20:Oxidation (M):1000.00	DB Search
2	A0AAA9T9Y7|A0AAA9T9Y7_BOVIN	CSN2	TRUE	SQSKVLPVPQKAVPYPQRDM(+15.99)PIQA	L.SQSKVLPVPQKAVPYPQRDM(+15.99)PIQA.F	FALSE	42.79	2692.44	24	0.4	674.12	4	38.9774	47518	C-2.raw	4.79E7	3	208	231	Oxidation (M)	M20:Oxidation (M):1000.00	DB Search
2	A0AAA9T9Y7|A0AAA9T9Y7_BOVIN	CSN2	TRUE	SQSKVLPVPQKAVPYPQRDM(+15.99)PIQAF	L.SQSKVLPVPQKAVPYPQRDM(+15.99)PIQAF.L	FALSE	42.79	2839.51	25	1.2	710.887	4	47.4601	59924	C-2.raw	2.71E7	4	208	232	Oxidation (M)	M20:Oxidation (M):1000.00	DB Search
2	A0AAA9T9Y7|A0AAA9T9Y7_BOVIN	CSN2	TRUE	SQSKVLPVPQKAVPYPQRDM(+15.99)PIQAFL	L.SQSKVLPVPQKAVPYPQRDM(+15.99)PIQAFL.L	FALSE	42.79	2952.59	26	1.1	739.159	4	61.5556	78641	C-2.raw	2.3E7	3	208	233	Oxidation (M)	M20:Oxidation (M):1000.00	DB Search
2	A0AAA9T9Y7|A0AAA9T9Y7_BOVIN	CSN2	TRUE	SQSKVLPVPQKAVPYPQRDM(+15.99)PIQAFLLYQEPVLGPVRGPFPI	L.SQSKVLPVPQKAVPYPQRDM(+15.99)PIQAFLLYQEPVLGPVRGPFPI.I	FALSE	42.79	4715.57	42	-1.9	944.123	5	82.4342	107584	C-2.raw	5.95E6	3	208	249	Oxidation (M)	M20:Oxidation (M):1000.00	DB Search
2	A0AAA9T9Y7|A0AAA9T9Y7_BOVIN	CSN2	TRUE	SQSKVLPVPQKAVPYPQRDM(+15.99)PIQAFLLYQEPVLGPVRGPFPII	L.SQSKVLPVPQKAVPYPQRDM(+15.99)PIQAFLLYQEPVLGPVRGPFPII.V	FALSE	42.79	4828.65	43	6.2	966.747	5	86.7732	114468	C-2.raw	4.1E6	3	208	250	Oxidation (M)	M20:Oxidation (M):1000.00	DB Search
2	A0AAA9T9Y7|A0AAA9T9Y7_BOVIN	CSN2	TRUE	SQSKVLPVPQKAVPYPQRDM(+15.99)PIQAFLLYQEPVLGPVRGPFPIIV	L.SQSKVLPVPQKAVPYPQRDM(+15.99)PIQAFLLYQEPVLGPVRGPFPIIV	FALSE	42.79	4927.72	44	16.5	986.571	5	89.9788	119101	C-2.raw	6.11E6	1	208	251	Oxidation (M)	M20:Oxidation (M):1000.00	DB Search
2	A0AAA9T9Y7|A0AAA9T9Y7_BOVIN	CSN2	TRUE	SQSKVLPVPQKAVPYPQRDMP	L.SQSKVLPVPQKAVPYPQRDMP.I	FALSE	42.79	2364.26	21	-0.9	592.075	4	39.3538	47732	C-2.raw	4.01E8	2	208	228			DB Search
2	A0AAA9T9Y7|A0AAA9T9Y7_BOVIN	CSN2	TRUE	SQSKVLPVPQKAVPYPQRDMPI	L.SQSKVLPVPQKAVPYPQRDMPI.Q	FALSE	42.79	2477.35	22	2	620.348	4	45.8024	56867	C-2.raw	1.38E7	1	208	229			DB Search
2	A0AAA9T9Y7|A0AAA9T9Y7_BOVIN	CSN2	TRUE	SQSKVLPVPQKAVPYPQRDMPIQ	L.SQSKVLPVPQKAVPYPQRDMPIQ.A	FALSE	42.79	2605.41	23	0.9	652.362	4	42.5698	51419	C-2.raw	6.58E8	2	208	230			DB Search
2	A0AAA9T9Y7|A0AAA9T9Y7_BOVIN	CSN2	TRUE	SQSKVLPVPQKAVPYPQRDMPIQA	L.SQSKVLPVPQKAVPYPQRDMPIQA.F	FALSE	42.79	2676.44	24	1	670.121	4	44.2664	54206	C-2.raw	2.37E8	2	208	231			DB Search
2	A0AAA9T9Y7|A0AAA9T9Y7_BOVIN	CSN2	TRUE	SQSKVLPVPQKAVPYPQRDMPIQAF	L.SQSKVLPVPQKAVPYPQRDMPIQAF.L	FALSE	42.79	2823.51	25	1.3	706.889	4	52.9499	67424	C-2.raw	1.11E8	3	208	232			DB Search
2	A0AAA9T9Y7|A0AAA9T9Y7_BOVIN	CSN2	TRUE	SQSKVLPVPQKAVPYPQRDMPIQAFL	L.SQSKVLPVPQKAVPYPQRDMPIQAFL.L	FALSE	42.79	2936.59	26	1	735.16	4	61.5966	78374	C-2.raw	8.04E7	2	208	233			DB Search
2	A0AAA9T9Y7|A0AAA9T9Y7_BOVIN	CSN2	TRUE	SQSKVLPVPQKAVPYPQRDMPIQAFLL	L.SQSKVLPVPQKAVPYPQRDMPIQAFLL.Y	FALSE	42.79	3049.68	27	2.9	763.432	4	66.9756	86862	C-2.raw	2.33E7	3	208	234			DB Search
2	A0AAA9T9Y7|A0AAA9T9Y7_BOVIN	CSN2	TRUE	SQSKVLPVPQKAVPYPQRDMPIQAFLLYQEPVLGPVRGP	L.SQSKVLPVPQKAVPYPQRDMPIQAFLLYQEPVLGPVRGP.F	FALSE	42.79	4342.37	39	4.7	869.488	5	73.1827	95137	C-2.raw		0	208	246			DB Search
2	A0AAA9T9Y7|A0AAA9T9Y7_BOVIN	CSN2	TRUE	SQSKVLPVPQKAVPYPQRDMPIQAFLLYQEPVLGPVRGPFP	L.SQSKVLPVPQKAVPYPQRDMPIQAFLLYQEPVLGPVRGPFP.I	FALSE	42.79	4586.49	41	2.2	918.311	5	82.4754	107562	C-2.raw	6.71E6	3	208	248			DB Search
2	A0AAA9T9Y7|A0AAA9T9Y7_BOVIN	CSN2	TRUE	SQSKVLPVPQKAVPYPQRDMPIQAFLLYQEPVLGPVRGPFPI	L.SQSKVLPVPQKAVPYPQRDMPIQAFLLYQEPVLGPVRGPFPI.I	FALSE	42.79	4699.57	42	7	940.932	5	87.7948	114520	C-2.raw	2.63E7	3	208	249			DB Search
2	A0AAA9T9Y7|A0AAA9T9Y7_BOVIN	CSN2	TRUE	SQSKVLPVPQKAVPYPQRDMPIQAFLLYQEPVLGPVRGPFPII	L.SQSKVLPVPQKAVPYPQRDMPIQAFLLYQEPVLGPVRGPFPII.V	FALSE	42.79	4812.66	43	17.2	963.559	5	91.2741	120598	C-2.raw	2.05E7	4	208	250			DB Search
2	A0AAA9T9Y7|A0AAA9T9Y7_BOVIN	CSN2	TRUE	SQSKVLPVPQKAVPYPQRDMPIQAFLLYQEPVLGPVRGPFPIIV	L.SQSKVLPVPQKAVPYPQRDMPIQAFLLYQEPVLGPVRGPFPIIV	FALSE	42.79	4911.72	44	18.9	983.375	5	94.3926	125232	C-2.raw	3.28E7	4	208	251			DB Search
2	A0AAA9T9Y7|A0AAA9T9Y7_BOVIN	CSN2	TRUE	SVLSLSQSKVLPVPQKAVPYPQRDMP	Q.SVLSLSQSKVLPVPQKAVPYPQRDMP.I	FALSE	42.79	2863.56	26	1.4	716.902	4	54.4539	69327	C-2.raw	7.87E6	1	203	228			DB Search
2	A0AAA9T9Y7|A0AAA9T9Y7_BOVIN	CSN2	TRUE	SVLSLSQSKVLPVPQKAVPYPQRDMPIQ	Q.SVLSLSQSKVLPVPQKAVPYPQRDMPIQ.A	FALSE	42.79	3104.71	28	2	1035.92	3	56.3735	71460	C-2.raw	1.86E7	1	203	230			DB Search
2	A0AAA9T9Y7|A0AAA9T9Y7_BOVIN	CSN2	TRUE	SVLSLSQSKVLPVPQKAVPYPQRDMPIQAF	Q.SVLSLSQSKVLPVPQKAVPYPQRDMPIQAF.L	FALSE	42.79	3322.81	30	-1.6	831.712	4	65.7941	83668	C-2.raw	9.74E6	2	203	232			DB Search
2	A0AAA9T9Y7|A0AAA9T9Y7_BOVIN	CSN2	TRUE	TLTDVENLHLPLPLLQ	L.TLTDVENLHLPLPLLQ.S	FALSE	42.79	1815.01	16	14.5	908.531	2	89.5632	118291	C-2.raw	1.77E7	3	168	183			DB Search
2	A0AAA9T9Y7|A0AAA9T9Y7_BOVIN	CSN2	TRUE	TVMFPPQSVLSLSQSKVLPVPQKAVPYPQRDMPIQ	P.TVMFPPQSVLSLSQSKVLPVPQKAVPYPQRDMPIQ.A	FALSE	42.79	3905.09	35	1.6	977.287	4	70.6795	91595	C-2.raw		0	196	230			DB Search
2	A0AAA9T9Y7|A0AAA9T9Y7_BOVIN	CSN2	TRUE	VLPVPQKAVPYPQRDM(+15.99)PIQAFLLYQEPVLGPVRGPFPIIV	K.VLPVPQKAVPYPQRDM(+15.99)PIQAFLLYQEPVLGPVRGPFPIIV	FALSE	42.79	4497.5	40	12.8	1125.4	4	96.0561	128045	C-2.raw		0	212	251	Oxidation (M)	M16:Oxidation (M):1000.00	DB Search
2	A0AAA9T9Y7|A0AAA9T9Y7_BOVIN	CSN2	TRUE	VLPVPQKAVPYPQRDMPIQ	K.VLPVPQKAVPYPQRDMPIQ.A	FALSE	42.79	2175.19	19	0.2	726.073	3	46.5781	57951	C-2.raw	5.9E7	2	212	230			DB Search
2	A0AAA9T9Y7|A0AAA9T9Y7_BOVIN	CSN2	TRUE	VLPVPQKAVPYPQRDMPIQA	K.VLPVPQKAVPYPQRDMPIQA.F	FALSE	42.79	2246.22	20	0.7	749.752	3	48.3428	61271	C-2.raw	2.96E7	1	212	231			DB Search
2	A0AAA9T9Y7|A0AAA9T9Y7_BOVIN	CSN2	TRUE	VLPVPQKAVPYPQRDMPIQAFLLYQEPVLGPVRGPFP	K.VLPVPQKAVPYPQRDMPIQAFLLYQEPVLGPVRGPFP.I	FALSE	42.79	4156.27	37	19.7	1040.1	4	88.6599	117137	C-2.raw		0	212	248			DB Search
2	A0AAA9T9Y7|A0AAA9T9Y7_BOVIN	CSN2	TRUE	VLPVPQKAVPYPQRDMPIQAFLLYQEPVLGPVRGPFPI	K.VLPVPQKAVPYPQRDMPIQAFLLYQEPVLGPVRGPFPI.I	FALSE	42.79	4269.35	38	17	1068.37	4	95.2781	125940	C-2.raw	5.21E5	1	212	249			DB Search
2	A0AAA9T9Y7|A0AAA9T9Y7_BOVIN	CSN2	TRUE	VLPVPQKAVPYPQRDMPIQAFLLYQEPVLGPVRGPFPII	K.VLPVPQKAVPYPQRDMPIQAFLLYQEPVLGPVRGPFPII.V	FALSE	42.79	4382.44	39	14	1096.64	4	99.6994	134034	C-2.raw	5.48E6	3	212	250			DB Search
2	A0AAA9T9Y7|A0AAA9T9Y7_BOVIN	CSN2	TRUE	VLSLSQSKVLPVPQKAVPYPQRDM(+15.99)PIQ	S.VLSLSQSKVLPVPQKAVPYPQRDM(+15.99)PIQ.A	FALSE	42.79	3033.67	27	0.9	759.428	4	48.9569	61051	C-2.raw	4.67E7	4	204	230	Oxidation (M)	M24:Oxidation (M):1000.00	DB Search
2	A0AAA9T9Y7|A0AAA9T9Y7_BOVIN	CSN2	TRUE	VLSLSQSKVLPVPQKAVPYPQRDM(+15.99)PIQA	S.VLSLSQSKVLPVPQKAVPYPQRDM(+15.99)PIQA.F	FALSE	42.79	3104.71	28	-0.1	777.187	4	50.4065	63064	C-2.raw	1.29E7	2	204	231	Oxidation (M)	M24:Oxidation (M):1000.00	DB Search
2	A0AAA9T9Y7|A0AAA9T9Y7_BOVIN	CSN2	TRUE	VLSLSQSKVLPVPQKAVPYPQRDM(+15.99)PIQAFL	S.VLSLSQSKVLPVPQKAVPYPQRDM(+15.99)PIQAFL.L	FALSE	42.79	3364.86	30	0.5	842.226	4	64.9729	83575	C-2.raw	6.07E5	1	204	233	Oxidation (M)	M24:Oxidation (M):1000.00	DB Search
2	A0AAA9T9Y7|A0AAA9T9Y7_BOVIN	CSN2	TRUE	VLSLSQSKVLPVPQKAVPYPQRDMP	S.VLSLSQSKVLPVPQKAVPYPQRDMP.I	FALSE	42.79	2776.53	25	-0.3	695.143	4	51.4719	64297	C-2.raw	6.2E7	3	204	228			DB Search
2	A0AAA9T9Y7|A0AAA9T9Y7_BOVIN	CSN2	TRUE	VLSLSQSKVLPVPQKAVPYPQRDMPI	S.VLSLSQSKVLPVPQKAVPYPQRDMPI.Q	FALSE	42.79	2889.61	26	-0.7	723.414	4	56.5155	71346	C-2.raw	2.22E6	1	204	229			DB Search
2	A0AAA9T9Y7|A0AAA9T9Y7_BOVIN	CSN2	TRUE	VLSLSQSKVLPVPQKAVPYPQRDMPIQ	S.VLSLSQSKVLPVPQKAVPYPQRDMPIQ.A	FALSE	42.79	3017.67	27	0.6	755.429	4	53.529	67363	C-2.raw	1.41E8	1	204	230			DB Search
2	A0AAA9T9Y7|A0AAA9T9Y7_BOVIN	CSN2	TRUE	VLSLSQSKVLPVPQKAVPYPQRDMPIQA	S.VLSLSQSKVLPVPQKAVPYPQRDMPIQA.F	FALSE	42.79	3088.71	28	0.1	773.188	4	54.8819	70257	C-2.raw	4.55E7	2	204	231			DB Search
2	A0AAA9T9Y7|A0AAA9T9Y7_BOVIN	CSN2	TRUE	VLSLSQSKVLPVPQKAVPYPQRDMPIQAF	S.VLSLSQSKVLPVPQKAVPYPQRDMPIQAF.L	FALSE	42.79	3235.78	29	0.4	809.956	4	62.5053	80785	C-2.raw	2.05E7	3	204	232			DB Search
2	A0AAA9T9Y7|A0AAA9T9Y7_BOVIN	CSN2	TRUE	VLSLSQSKVLPVPQKAVPYPQRDMPIQAFL	S.VLSLSQSKVLPVPQKAVPYPQRDMPIQAFL.L	FALSE	42.79	3348.86	30	1.7	838.228	4	70.6801	91596	C-2.raw		0	204	233			DB Search
2	A0AAA9T9Y7|A0AAA9T9Y7_BOVIN	CSN2	TRUE	VLSLSQSKVLPVPQKAVPYPQRDMPIQAFLLYQEPVLGPVRGPFP	S.VLSLSQSKVLPVPQKAVPYPQRDMPIQAFLLYQEPVLGPVRGPFP.I	FALSE	42.79	4998.76	45	4.3	1000.77	5	87.7983	115846	C-2.raw		0	204	248			DB Search
2	A0AAA9T9Y7|A0AAA9T9Y7_BOVIN	CSN2	TRUE	VPYPQRDMPIQAF	A.VPYPQRDMPIQAF.L	FALSE	42.79	1560.78	13	-0.1	781.398	2	54.6613	67759	C-2.raw	3.9E7	1	220	232			DB Search
2	A0AAA9T9Y7|A0AAA9T9Y7_BOVIN	CSN2	TRUE	VPYPQRDMPIQAFL	A.VPYPQRDMPIQAFL.L	FALSE	42.79	1673.86	14	2.6	837.943	2	69.1873	88958	C-2.raw	1.2E8	5	220	233			DB Search
2	A0AAA9T9Y7|A0AAA9T9Y7_BOVIN	CSN2	TRUE	VPYPQRDMPIQAFLLYQEPVLGPVRGP	A.VPYPQRDMPIQAFLLYQEPVLGPVRGP.F	FALSE	42.79	3079.63	27	5.8	1027.56	3	83.2373	109104	C-2.raw		0	220	246			DB Search
2	A0AAA9T9Y7|A0AAA9T9Y7_BOVIN	CSN2	TRUE	VPYPQRDMPIQAFLLYQEPVLGPVRGPF	A.VPYPQRDMPIQAFLLYQEPVLGPVRGPF.P	FALSE	42.79	3226.7	28	18.3	1076.6	3	95.0958	126627	C-2.raw		0	220	247			DB Search
2	A0AAA9T9Y7|A0AAA9T9Y7_BOVIN	CSN2	TRUE	VPYPQRDMPIQAFLLYQEPVLGPVRGPFP	A.VPYPQRDMPIQAFLLYQEPVLGPVRGPFP.I	FALSE	42.79	3323.75	29	14.5	1108.95	3	93.3048	124016	C-2.raw	2.16E6	4	220	248			DB Search
2	A0AAA9T9Y7|A0AAA9T9Y7_BOVIN	CSN2	TRUE	VPYPQRDMPIQAFLLYQEPVLGPVRGPFPI	A.VPYPQRDMPIQAFLLYQEPVLGPVRGPFPI.I	FALSE	42.79	3436.84	30	13.1	1146.64	3	102.066	136647	C-2.raw	3.97E5	1	220	249			DB Search
2	A0AAA9T9Y7|A0AAA9T9Y7_BOVIN	CSN2	TRUE	YQEPVLGPVRGPFPI	L.YQEPVLGPVRGPFPI.I	FALSE	42.79	1667.9	15	1.5	834.964	2	68.5517	86575	C-2.raw	1.97E8	2	235	249			DB Search
2	A0AAA9T9Y7|A0AAA9T9Y7_BOVIN	CSN2	TRUE	YQEPVLGPVRGPFPII	L.YQEPVLGPVRGPFPII.V	FALSE	42.79	1780.99	16	2.7	891.507	2	76.6865	97144	C-2.raw	2.44E8	3	235	250			DB Search
2	A0AAA9T9Y7|A0AAA9T9Y7_BOVIN	CSN2	TRUE	YQEPVLGPVRGPFPIIV	L.YQEPVLGPVRGPFPIIV	FALSE	42.79	1880.06	17	2.4	941.041	2	81.0855	103758	C-2.raw	8.86E8	2	235	251			DB Search
2	A0AAA9T9Y7|A0AAA9T9Y7_BOVIN	CSN2	TRUE	DMPIQAFLLYQEPVLGPVRGPFPI	R.DMPIQAFLLYQEPVLGPVRGPFPI.I	FALSE	42.69	2696.44	24	1.9	899.826	3	110.939	149935	C-2.raw	1.73E6	1	226	249			DB Search
2	A0AAA9T9Y7|A0AAA9T9Y7_BOVIN	CSN2	TRUE	EDELQDKIHPFAQTQ	T.EDELQDKIHPFAQTQ.S	FALSE	42.69	1797.85	15	0.3	600.294	3	40.1451	49368	C-2.raw	3.22E7	1	84	98			DB Search
2	A0AAA9T9Y7|A0AAA9T9Y7_BOVIN	CSN2	TRUE	ELQDKIHPFAQTQ	D.ELQDKIHPFAQTQ.S	FALSE	42.69	1553.78	13	1.3	777.903	2	34.4605	41722	C-2.raw	1.13E7	2	86	98			DB Search
2	A0AAA9T9Y7|A0AAA9T9Y7_BOVIN	CSN2	TRUE	FLLYQEPVLGPVRGPFPII	A.FLLYQEPVLGPVRGPFPII.V	FALSE	42.69	2154.22	19	19.1	1078.14	2	101.128	135688	C-2.raw	2.09E6	2	232	250			DB Search
2	A0AAA9T9Y7|A0AAA9T9Y7_BOVIN	CSN2	TRUE	FLLYQEPVLGPVRGPFPIIV	A.FLLYQEPVLGPVRGPFPIIV	FALSE	42.69	2253.29	20	16.6	1127.68	2	104.381	138869	C-2.raw	1.6E7	4	232	251			DB Search
2	A0AAA9T9Y7|A0AAA9T9Y7_BOVIN	CSN2	TRUE	FQS(+79.97)EEQQQTEDELQDK	K.FQS(+79.97)EEQQQTEDELQDK.I	FALSE	42.69	2060.82	16	0.4	1031.42	2	36.9607	44443	C-2.raw	2.48E5	2	75	90	Phosphorylation (STY)	S3:Phosphorylation (STY):90.01	DB Search
2	A0AAA9T9Y7|A0AAA9T9Y7_BOVIN	CSN2	TRUE	IPPLTQTPVVVPPFLQPE	N.IPPLTQTPVVVPPFLQPE.V	FALSE	42.69	1971.11	18	13.5	658.055	3	96.5459	128686	C-2.raw	1.84E7	3	116	133			DB Search
2	A0AAA9T9Y7|A0AAA9T9Y7_BOVIN	CSN2	TRUE	KVLPVPQKAVPYPQRDMPIQAFL	S.KVLPVPQKAVPYPQRDMPIQAFL.L	FALSE	42.69	2634.47	23	1	659.629	4	63.4602	81457	C-2.raw	1.74E6	2	211	233			DB Search
2	A0AAA9T9Y7|A0AAA9T9Y7_BOVIN	CSN2	TRUE	LLYQEPVLGPVRGPFP	F.LLYQEPVLGPVRGPFP.I	FALSE	42.69	1780.99	16	2.8	891.507	2	69.5882	90725	C-2.raw	1.32E6	1	233	248			DB Search
2	A0AAA9T9Y7|A0AAA9T9Y7_BOVIN	CSN2	TRUE	MPIQAFLLYQEPVLGPVRGPFPI	D.MPIQAFLLYQEPVLGPVRGPFPI.I	FALSE	42.69	2581.41	23	7.6	861.488	3	108.646	146521	C-2.raw	2.08E6	2	227	249			DB Search
2	A0AAA9T9Y7|A0AAA9T9Y7_BOVIN	CSN2	TRUE	PIQAFLLYQEPVLGPVRGPFPII	M.PIQAFLLYQEPVLGPVRGPFPII.V	FALSE	42.69	2563.46	23	10.2	855.505	3	108.482	145796	C-2.raw	1.87E6	1	228	250			DB Search
2	A0AAA9T9Y7|A0AAA9T9Y7_BOVIN	CSN2	TRUE	PPQSVLSLSQSKVLPVP	F.PPQSVLSLSQSKVLPVP.Q	FALSE	42.69	1775.02	17	2.9	888.523	2	62.3592	79846	C-2.raw	4.46E5	3	200	216			DB Search
2	A0AAA9T9Y7|A0AAA9T9Y7_BOVIN	CSN2	TRUE	PPQSVLSLSQSKVLPVPQKAVPYPQRDM(+15.99)PIQ	F.PPQSVLSLSQSKVLPVPQKAVPYPQRDM(+15.99)PIQ.A	FALSE	42.69	3442.86	31	-0.1	861.727	4	53.3809	67319	C-2.raw	7.33E5	1	200	230	Oxidation (M)	M28:Oxidation (M):1000.00	DB Search
2	A0AAA9T9Y7|A0AAA9T9Y7_BOVIN	CSN2	TRUE	PVLGPVRGPFPIIV	E.PVLGPVRGPFPIIV	FALSE	42.69	1459.89	14	2.3	730.958	2	76.9897	99450	C-2.raw	4.71E7	1	238	251			DB Search
2	A0AAA9T9Y7|A0AAA9T9Y7_BOVIN	CSN2	TRUE	SLSQSKVLPVPQKAVPYP	L.SLSQSKVLPVPQKAVPYP.Q	FALSE	42.69	1937.1	18	1.2	646.71	3	44.662	55641	C-2.raw	4.94E6	1	206	223			DB Search
2	A0AAA9T9Y7|A0AAA9T9Y7_BOVIN	CSN2	TRUE	SQSKVLPVPQKAVPYPQRDM(+15.99)	L.SQSKVLPVPQKAVPYPQRDM(+15.99).P	FALSE	42.69	2283.2	20	2.4	571.812	4	32.5094	38123	C-2.raw	1E6	1	208	227	Oxidation (M)	M20:Oxidation (M):1000.00	DB Search
2	A0AAA9T9Y7|A0AAA9T9Y7_BOVIN	CSN2	TRUE	SVLSLSQSKVLPVPQ	Q.SVLSLSQSKVLPVPQ.K	FALSE	42.69	1580.91	15	4.6	791.471	2	55.9627	70812	C-2.raw	6.96E6	1	203	217			DB Search
2	A0AAA9T9Y7|A0AAA9T9Y7_BOVIN	CSN2	TRUE	TVMFPPQSVLSLSQSKVLPVPQKAVPYPQRDMP	P.TVMFPPQSVLSLSQSKVLPVPQKAVPYPQRDMP.I	FALSE	42.69	3663.95	33	-0.8	916.998	4	67.9008	88140	C-2.raw	2.43E7	3	196	228			DB Search
2	A0AAA9T9Y7|A0AAA9T9Y7_BOVIN	CSN2	TRUE	VMFPPQSVLSLSQSKVLPVPQKAVPYPQRDMP	T.VMFPPQSVLSLSQSKVLPVPQKAVPYPQRDMP.I	FALSE	42.69	3562.9	32	4.3	891.741	4	68.4132	88440	C-2.raw	9.53E6	3	197	228			DB Search
2	A0AAA9T9Y7|A0AAA9T9Y7_BOVIN	CSN2	TRUE	VPYPQRDM(+15.99)PIQAFL	A.VPYPQRDM(+15.99)PIQAFL.L	FALSE	42.69	1689.85	14	-0.1	845.938	2	59.4298	75686	C-2.raw	2.27E7	4	220	233	Oxidation (M)	M8:Oxidation (M):1000.00	DB Search
2	A0AAA9T9Y7|A0AAA9T9Y7_BOVIN	CSN2	TRUE	VPYPQRDMPIQAFLL	A.VPYPQRDMPIQAFLL.Y	FALSE	42.69	1786.94	15	1.1	894.484	2	79.3581	104128	C-2.raw	7.47E7	4	220	234			DB Search
2	A0AAA9T9Y7|A0AAA9T9Y7_BOVIN	CSN2	TRUE	YQEPVLGPVRGPFP	L.YQEPVLGPVRGPFP.I	FALSE	42.69	1554.82	14	1.4	778.421	2	58.5607	73015	C-2.raw	6.28E7	3	235	248			DB Search
2	A0AAA9T9Y7|A0AAA9T9Y7_BOVIN	CSN2	TRUE	AVPYPQRDMPIQAFLLYQEPVLGPVRGPFPIIV	K.AVPYPQRDMPIQAFLLYQEPVLGPVRGPFPIIV	FALSE	42.59	3720.03	33	8.9	1241.03	3	108.421	145996	C-2.raw	9.54E6	2	219	251			DB Search
2	A0AAA9T9Y7|A0AAA9T9Y7_BOVIN	CSN2	TRUE	EPVLGPVRGPFPI	Q.EPVLGPVRGPFPI.I	FALSE	42.59	1376.78	13	0.5	689.401	2	65.7067	86827	C-2.raw	2.38E9	1	237	249			DB Search
2	A0AAA9T9Y7|A0AAA9T9Y7_BOVIN	CSN2	TRUE	FQS(+79.97)EEQQQTEDELQDKIHPFAQTQ	K.FQS(+79.97)EEQQQTEDELQDKIHPFAQTQ.S	FALSE	42.59	2983.29	24	1.3	995.442	3	56.398	71844	C-2.raw	6.65E6	1	75	98	Phosphorylation (STY)	S3:Phosphorylation (STY):48.12	DB Search
2	A0AAA9T9Y7|A0AAA9T9Y7_BOVIN	CSN2	TRUE	KVLPVPQKAVPYPQRDMP	S.KVLPVPQKAVPYPQRDMP.I	FALSE	42.59	2062.14	18	0.5	516.545	4	39.6872	48085	C-2.raw		0	211	228			DB Search
2	A0AAA9T9Y7|A0AAA9T9Y7_BOVIN	CSN2	TRUE	LPPTVMFPPQSVLSLSQSKVLPVPQKAVPYPQRDMPIQ	P.LPPTVMFPPQSVLSLSQSKVLPVPQKAVPYPQRDMPIQ.A	FALSE	42.59	4212.28	38	5.3	1054.09	4	75.2807	97978	C-2.raw		0	193	230			DB Search
2	A0AAA9T9Y7|A0AAA9T9Y7_BOVIN	CSN2	TRUE	LPVPQKAVPYPQRDM(+15.99)P	V.LPVPQKAVPYPQRDM(+15.99)P.I	FALSE	42.59	1850.97	16	0.5	618.001	3	34.4605	41330	C-2.raw	4.19E7	4	213	228	Oxidation (M)	M15:Oxidation (M):1000.00	DB Search
2	A0AAA9T9Y7|A0AAA9T9Y7_BOVIN	CSN2	TRUE	LPVPQKAVPYPQRDMPIQA	V.LPVPQKAVPYPQRDMPIQA.F	FALSE	42.59	2147.16	19	0.5	716.729	3	45.9659	57769	C-2.raw	2.93E7	1	213	231			DB Search
2	A0AAA9T9Y7|A0AAA9T9Y7_BOVIN	CSN2	TRUE	RELEELNVPGEIVESLS	A.RELEELNVPGEIVESLS.S	FALSE	42.59	1911.98	17	1.8	957.002	2	77.279	100845	C-2.raw	4.26E7	17	51	67			DB Search
2	A0AAA9T9Y7|A0AAA9T9Y7_BOVIN	CSN2	TRUE	SVLSLSQSKVLPVP	Q.SVLSLSQSKVLPVP.Q	FALSE	42.59	1452.86	14	3.5	727.44	2	59.643	76897	C-2.raw	6.22E6	1	203	216			DB Search
2	A0AAA9T9Y7|A0AAA9T9Y7_BOVIN	CSN2	TRUE	VLSLSQSKVLPVPQKAVPYPQRD	S.VLSLSQSKVLPVPQKAVPYPQRD.M	FALSE	42.59	2548.44	23	6.2	850.495	3	46.2467	57319	C-2.raw	6.6E6	1	204	226			DB Search
2	A0AAA9T9Y7|A0AAA9T9Y7_BOVIN	CSN2	TRUE	VMFPPQSVLSLSQSKVLPVPQKAVPYPQRDMPIQ	T.VMFPPQSVLSLSQSKVLPVPQKAVPYPQRDMPIQ.A	FALSE	42.59	3804.05	34	2	952.025	4	69.1397	89385	C-2.raw	1.32E6	1	197	230			DB Search
2	A0AAA9T9Y7|A0AAA9T9Y7_BOVIN	CSN2	TRUE	VPQKAVPYPQRDMP	P.VPQKAVPYPQRDMP.I	FALSE	42.59	1624.84	14	0	542.623	3	29.2252	33731	C-2.raw	5.45E7	4	215	228			DB Search
2	A0AAA9T9Y7|A0AAA9T9Y7_BOVIN	CSN2	TRUE	VPYPQRDMPIQ	A.VPYPQRDMPIQ.A	FALSE	42.59	1342.67	11	1	672.346	2	36.4388	44222	C-2.raw	9.73E7	2	220	230			DB Search
2	A0AAA9T9Y7|A0AAA9T9Y7_BOVIN	CSN2	TRUE	VPYPQRDMPIQAFLLYQEPVLGPVRGPFPII	A.VPYPQRDMPIQAFLLYQEPVLGPVRGPFPII.V	FALSE	42.59	3549.92	31	16.7	1184.34	3	106.539	143528	C-2.raw		0	220	250			DB Search
2	A0AAA9T9Y7|A0AAA9T9Y7_BOVIN	CSN2	TRUE	VPYPQRDMPIQAFLLYQEPVLGPVRGPFPIIV	A.VPYPQRDMPIQAFLLYQEPVLGPVRGPFPIIV	FALSE	42.59	3648.99	32	13.7	913.271	4	108.767	146863	C-2.raw	1.21E6	2	220	251			DB Search
2	A0AAA9T9Y7|A0AAA9T9Y7_BOVIN	CSN2	TRUE	FQSEEQQQTEDELQDKIHPFAQTQ	K.FQSEEQQQTEDELQDKIHPFAQTQ.S	FALSE	42.49	2903.32	24	0.1	968.785	3	50.1362	62207	C-2.raw	1.48E7	3	75	98			DB Search
2	A0AAA9T9Y7|A0AAA9T9Y7_BOVIN	CSN2	TRUE	LLYQEPVLGPVRGPFPI	F.LLYQEPVLGPVRGPFPI.I	FALSE	42.49	1894.07	17	0.8	948.048	2	80.4308	104253	C-2.raw	4.08E7	3	233	249			DB Search
2	A0AAA9T9Y7|A0AAA9T9Y7_BOVIN	CSN2	TRUE	LLYQEPVLGPVRGPFPII	F.LLYQEPVLGPVRGPFPII.V	FALSE	42.49	2007.16	18	12.6	1004.6	2	88.6897	118895	C-2.raw	1.46E7	4	233	250			DB Search
2	A0AAA9T9Y7|A0AAA9T9Y7_BOVIN	CSN2	TRUE	MPIQAFLLYQEPVLGPVRGPFP	D.MPIQAFLLYQEPVLGPVRGPFP.I	FALSE	42.49	2468.33	22	12.1	823.797	3	101.818	136609	C-2.raw	6.6E5	1	227	248			DB Search
2	A0AAA9T9Y7|A0AAA9T9Y7_BOVIN	CSN2	TRUE	PIQAFLLYQEPVLGPVRGPFP	M.PIQAFLLYQEPVLGPVRGPFP.I	FALSE	42.49	2337.29	21	16.4	780.119	3	93.1555	123800	C-2.raw	9.79E4	1	228	248			DB Search
2	A0AAA9T9Y7|A0AAA9T9Y7_BOVIN	CSN2	TRUE	QEPVLGPVRGPFPI	Y.QEPVLGPVRGPFPI.I	FALSE	42.49	1504.84	14	0.7	753.431	2	64.8424	82563	C-2.raw	2.75E8	5	236	249			DB Search
2	A0AAA9T9Y7|A0AAA9T9Y7_BOVIN	CSN2	TRUE	SQSKVLPVPQKAVPYPQ	L.SQSKVLPVPQKAVPYPQ.R	FALSE	42.49	1865.04	17	-14.1	933.518	2	37.1914	44760	C-2.raw	1.89E6	2	208	224			DB Search
2	A0AAA9T9Y7|A0AAA9T9Y7_BOVIN	CSN2	TRUE	TDVENLHLPLPLLQ	L.TDVENLHLPLPLLQ.S	FALSE	42.49	1600.88	14	3	801.454	2	82.9746	108719	C-2.raw	2.07E7	6	170	183			DB Search
2	A0AAA9T9Y7|A0AAA9T9Y7_BOVIN	CSN2	TRUE	AFLLYQEPVLGPVRGPFPI	Q.AFLLYQEPVLGPVRGPFPI.I	FALSE	42.39	2112.18	19	17.6	1057.12	2	94.9663	126474	C-2.raw	4.17E5	4	231	249			DB Search
2	A0AAA9T9Y7|A0AAA9T9Y7_BOVIN	CSN2	TRUE	SVLSLSQSKVLPVPQKAVPYPQRDM(+15.99)PIQ	Q.SVLSLSQSKVLPVPQKAVPYPQRDM(+15.99)PIQ.A	FALSE	42.39	3120.7	28	1.2	781.187	4	52.0523	65342	C-2.raw	3.82E6	2	203	230	Oxidation (M)	M25:Oxidation (M):1000.00	DB Search
2	A0AAA9T9Y7|A0AAA9T9Y7_BOVIN	CSN2	TRUE	VPYPQRDMPIQAFLLYQEPVLGP	A.VPYPQRDMPIQAFLLYQEPVLGP.V	FALSE	42.39	2670.39	23	16	891.155	3	95.1485	126860	C-2.raw	5.9E5	1	220	242			DB Search
2	A0AAA9T9Y7|A0AAA9T9Y7_BOVIN	CSN2	TRUE	LPQNIPPLTQTPVVVPPFL	S.LPQNIPPLTQTPVVVPPFL.Q	FALSE	42.3	2069.19	19	15.6	690.752	3	104.288	140424	C-2.raw	2.2E5	2	112	130			DB Search
2	A0AAA9T9Y7|A0AAA9T9Y7_BOVIN	CSN2	TRUE	PQRDMPIQAFLLYQEPVLGPVRGPFPII	Y.PQRDMPIQAFLLYQEPVLGPVRGPFPII.V	FALSE	42.3	3190.74	28	14.7	1064.61	3	105.892	142580	C-2.raw		0	223	250			DB Search
2	A0AAA9T9Y7|A0AAA9T9Y7_BOVIN	CSN2	TRUE	KAVPYPQRDM(+15.99)PIQAFLLYQEPVLGPVRGPF	Q.KAVPYPQRDM(+15.99)PIQAFLLYQEPVLGPVRGPF.P	FALSE	42.12	3441.83	30	-2.6	861.465	4	78.8238	102887	C-2.raw		0	218	247	Oxidation (M)	M10:Oxidation (M):1000.00	DB Search
2	A0AAA9T9Y7|A0AAA9T9Y7_BOVIN	CSN2	TRUE	LPVPQKAVPYPQRDMPI	V.LPVPQKAVPYPQRDMPI.Q	FALSE	42.12	1948.06	17	1.3	650.364	3	47.4601	58927	C-2.raw	3.33E6	2	213	229			DB Search
2	A0AAA9T9Y7|A0AAA9T9Y7_BOVIN	CSN2	TRUE	PVLGPVRGPFPII	E.PVLGPVRGPFPII.V	FALSE	42.12	1360.82	13	0.6	681.422	2	72.158	94431	C-2.raw	3.03E7	1	238	250			DB Search
2	A0AAA9T9Y7|A0AAA9T9Y7_BOVIN	CSN2	TRUE	SVLSLSQSKVLPVPQKAVPYPQRDMPIQA	Q.SVLSLSQSKVLPVPQKAVPYPQRDMPIQA.F	FALSE	42.12	3175.74	29	0.7	794.947	4	57.7057	73140	C-2.raw	3.47E6	1	203	231			DB Search
2	A0AAA9T9Y7|A0AAA9T9Y7_BOVIN	CSN2	TRUE	VPQKAVPYPQRDM(+15.99)PIQ	P.VPQKAVPYPQRDM(+15.99)PIQ.A	FALSE	42.12	1881.98	16	10.7	628.342	3	26.8327	30119	C-2.raw	9.54E6	4	215	230	Oxidation (M)	M13:Oxidation (M):1000.00	DB Search
2	A0AAA9T9Y7|A0AAA9T9Y7_BOVIN	CSN2	TRUE	SQSKVLPVPQKAVPYP	L.SQSKVLPVPQKAVPYP.Q	FALSE	42.04	1736.98	16	-1.5	869.501	2	39.2762	47601	C-2.raw	8.28E6	3	208	223			DB Search
2	A0AAA9T9Y7|A0AAA9T9Y7_BOVIN	CSN2	TRUE	VPYPQRDMPIQA	A.VPYPQRDMPIQA.F	FALSE	42.04	1413.71	12	-0.2	707.864	2	39.7119	48068	C-2.raw	1.99E8	1	220	231			DB Search
2	A0AAA9T9Y7|A0AAA9T9Y7_BOVIN	CSN2	TRUE	SLSQSKVLPVPQKAVPYPQRDMPIQAFLLYQEPVLGP	L.SLSQSKVLPVPQKAVPYPQRDMPIQAFLLYQEPVLGP.V	FALSE	41.95	4133.24	37	2.8	1034.32	4	80.0775	104424	C-2.raw	2.03E6	1	206	242			DB Search
2	A0AAA9T9Y7|A0AAA9T9Y7_BOVIN	CSN2	TRUE	VPQKAVPYPQRDMPIQA	P.VPQKAVPYPQRDMPIQA.F	FALSE	41.95	1937.02	17	0.4	646.683	3	36.9188	45059	C-2.raw	1.03E7	2	215	231			DB Search
2	A0AAA9T9Y7|A0AAA9T9Y7_BOVIN	CSN2	TRUE	FPKYPVEPFT	P.FPKYPVEPFT.E	FALSE	41.87	1223.62	10	1.6	612.822	2	54.6436	68534	C-2.raw	1.57E7	1	153	162			DB Search
2	A0AAA9T9Y7|A0AAA9T9Y7_BOVIN	CSN2	TRUE	FQS(+79.97)EEQQQTEDELQDKIHP	K.FQS(+79.97)EEQQQTEDELQDKIHP.F	FALSE	41.87	2408.02	19	1.6	803.684	3	47.3873	59378	C-2.raw	3.34E6	1	75	93	Phosphorylation (STY)	S3:Phosphorylation (STY):46.57	DB Search
2	A0AAA9T9Y7|A0AAA9T9Y7_BOVIN	CSN2	TRUE	LYQEPVLGPVRGPFP	L.LYQEPVLGPVRGPFP.I	FALSE	41.87	1667.9	15	-3.2	834.96	2	62.5868	80116	C-2.raw	8.97E5	2	234	248			DB Search
2	A0AAA9T9Y7|A0AAA9T9Y7_BOVIN	CSN2	TRUE	FLLYQEPVLGPVRGPFPI	A.FLLYQEPVLGPVRGPFPI.I	FALSE	41.78	2041.14	18	17.3	1021.6	2	94.2526	125390	C-2.raw	1.94E5	1	232	249			DB Search
2	A0AAA9T9Y7|A0AAA9T9Y7_BOVIN	CSN2	TRUE	IPPLTQTPVVVPP	N.IPPLTQTPVVVPP.F	FALSE	41.78	1356.8	13	1.7	679.412	2	64.5574	81775	C-2.raw	1.4E8	1	116	128			DB Search
2	A0AAA9T9Y7|A0AAA9T9Y7_BOVIN	CSN2	TRUE	LSLSQSKVLPVPQKAVPYPQRD	V.LSLSQSKVLPVPQKAVPYPQRD.M	FALSE	41.78	2449.37	22	-1.1	613.351	4	43.7108	53786	C-2.raw	3.15E5	1	205	226			DB Search
2	A0AAA9T9Y7|A0AAA9T9Y7_BOVIN	CSN2	TRUE	PVLGPVRGPFPI	E.PVLGPVRGPFPI.I	FALSE	41.78	1247.74	12	-0.4	624.879	2	64.8724	83290	C-2.raw	8.49E6	2	238	249			DB Search
2	A0AAA9T9Y7|A0AAA9T9Y7_BOVIN	CSN2	TRUE	SLSQSKVLPVPQKAVPYPQR	L.SLSQSKVLPVPQKAVPYPQR.D	FALSE	41.78	2221.26	20	0.1	556.324	4	37.1363	44638	C-2.raw	2.8E5	1	206	225			DB Search
2	A0AAA9T9Y7|A0AAA9T9Y7_BOVIN	CSN2	TRUE	SVLSLSQSKVLPVPQKAVPYPQRDM(+15.99)PIQAF	Q.SVLSLSQSKVLPVPQKAVPYPQRDM(+15.99)PIQAF.L	FALSE	41.78	3338.81	30	-0.2	835.712	4	60.54	77394	C-2.raw	5.43E5	1	203	232	Oxidation (M)	M25:Oxidation (M):1000.00	DB Search
2	A0AAA9T9Y7|A0AAA9T9Y7_BOVIN	CSN2	TRUE	FPKYPVEPFTE	P.FPKYPVEPFTE.R	FALSE	41.7	1352.67	11	3	677.345	2	54.7659	69032	C-2.raw	7.65E6	3	153	163			DB Search
2	A0AAA9T9Y7|A0AAA9T9Y7_BOVIN	CSN2	TRUE	VPQKAVPYPQRD	P.VPQKAVPYPQRD.M	FALSE	41.7	1396.75	12	10.7	699.391	2	17.448	17366	C-2.raw	4.28E7	1	215	226			DB Search
2	A0AAA9T9Y7|A0AAA9T9Y7_BOVIN	CSN2	TRUE	PVPQKAVPYPQRDMPIQ	L.PVPQKAVPYPQRDMPIQ.A	FALSE	41.55	1963.03	17	1.2	655.356	3	36.4388	44275	C-2.raw	4.86E6	1	214	230			DB Search
2	A0AAA9T9Y7|A0AAA9T9Y7_BOVIN	CSN2	TRUE	VPQKAVPYPQRDMPIQ	P.VPQKAVPYPQRDMPIQ.A	FALSE	41.55	1865.98	16	1.1	623.005	3	34.2163	41042	C-2.raw	3.06E7	1	215	230			DB Search
2	A0AAA9T9Y7|A0AAA9T9Y7_BOVIN	CSN2	TRUE	EDELQDKIHP	T.EDELQDKIHP.F	FALSE	41.47	1222.58	10	-0.3	612.301	2	26.6412	29279	C-2.raw	3.3E7	4	84	93			DB Search
2	A0AAA9T9Y7|A0AAA9T9Y7_BOVIN	CSN2	TRUE	RELEELNVPGEIVES(+79.97)L	A.RELEELNVPGEIVES(+79.97)L.S	FALSE	41.47	1904.91	16	-14	953.454	2	77.3898	100934	C-2.raw	4.54E6	7	51	66	Phosphorylation (STY)	S15:Phosphorylation (STY):1000.00	DB Search
2	A0AAA9T9Y7|A0AAA9T9Y7_BOVIN	CSN2	TRUE	APKHKEMPFPKYPVEP	M.APKHKEMPFPKYPVEP.F	FALSE	41.39	1893.98	16	-2	948	2	38.7808	47230	C-2.raw	1.15E7	2	145	160			DB Search
2	A0AAA9T9Y7|A0AAA9T9Y7_BOVIN	CSN2	TRUE	ELEELNVPGEIVE	R.ELEELNVPGEIVE.S	FALSE	41.39	1468.73	13	0.3	735.375	2	66.033	84081	C-2.raw	1.59E7	2	52	64			DB Search
2	A0AAA9T9Y7|A0AAA9T9Y7_BOVIN	CSN2	TRUE	LPVPQKAVPYPQRDMPIQAF	V.LPVPQKAVPYPQRDMPIQAF.L	FALSE	41.39	2294.22	20	1.9	765.753	3	56.6392	71668	C-2.raw	4.89E6	2	213	232			DB Search
2	A0AAA9T9Y7|A0AAA9T9Y7_BOVIN	CSN2	TRUE	RELEELNVPGEIVE	A.RELEELNVPGEIVE.S	FALSE	41.39	1624.83	14	2.9	813.428	2	54.8574	70587	C-2.raw	8.05E7	3	51	64			DB Search
2	A0AAA9T9Y7|A0AAA9T9Y7_BOVIN	CSN2	TRUE	SLPQNIPPLTQTPVVVPPFLQPEVM(+15.99)GVSKVKEAMAPKH	N.SLPQNIPPLTQTPVVVPPFLQPEVM(+15.99)GVSKVKEAMAPKH.K	FALSE	41.39	4119.23	38	12.5	824.866	5	84.4312	111978	C-2.raw	1.7E7	1	111	148	Oxidation (M)	M25:Oxidation (M):42.99	DB Search
2	A0AAA9T9Y7|A0AAA9T9Y7_BOVIN	CSN2	TRUE	SLSQSKVLPVPQKAVPYPQRDMPIQAFLLYQEPVLGPV	L.SLSQSKVLPVPQKAVPYPQRDMPIQAFLLYQEPVLGPV.R	FALSE	41.39	4232.31	38	3.1	1059.09	4	83.2984	109191	C-2.raw		0	206	243			DB Search
2	A0AAA9T9Y7|A0AAA9T9Y7_BOVIN	CSN2	TRUE	LPVPQKAVPYP	V.LPVPQKAVPYP.Q	FALSE	41.32	1207.7	11	0.2	604.858	2	41.3685	50322	C-2.raw	1.48E7	1	213	223			DB Search
2	A0AAA9T9Y7|A0AAA9T9Y7_BOVIN	CSN2	TRUE	YPQRDMPIQAFLLYQEPVLGPVRGP	P.YPQRDMPIQAFLLYQEPVLGPVRGP.F	FALSE	41.32	2883.51	25	-3.8	962.178	3	83.3542	109270	C-2.raw		0	222	246			DB Search
2	A0AAA9T9Y7|A0AAA9T9Y7_BOVIN	CSN2	TRUE	SKVLPVPQKAVPYPQRDM(+15.99)PIQA	Q.SKVLPVPQKAVPYPQRDM(+15.99)PIQA.F	FALSE	41.18	2477.35	22	2	620.348	4	39.6236	47868	C-2.raw	2.53E6	1	210	231	Oxidation (M)	M18:Oxidation (M):1000.00	DB Search
2	A0AAA9T9Y7|A0AAA9T9Y7_BOVIN	CSN2	TRUE	VLPVPQKAVPYPQRDMPIQAFL	K.VLPVPQKAVPYPQRDMPIQAFL.L	FALSE	41.04	2506.38	22	-2.2	836.468	3	67.8265	87438	C-2.raw		0	212	233			DB Search
2	A0AAA9T9Y7|A0AAA9T9Y7_BOVIN	CSN2	TRUE	SQSKVLPVPQKAVP	L.SQSKVLPVPQKAVP.Y	FALSE	40.97	1476.87	14	0.9	739.444	2	29.9076	34372	C-2.raw	4.71E6	3	208	221			DB Search
2	A0AAA9T9Y7|A0AAA9T9Y7_BOVIN	CSN2	TRUE	SKVLPVPQKAVPYPQRDM(+15.99)PIQ	Q.SKVLPVPQKAVPYPQRDM(+15.99)PIQ.A	FALSE	40.9	2406.31	21	-2.8	602.585	4	43.889	53977	C-2.raw	1.69E7	3	210	230	Oxidation (M)	M18:Oxidation (M):1000.00	DB Search
2	A0AAA9T9Y7|A0AAA9T9Y7_BOVIN	CSN2	TRUE	FQSEEQQQTEDELQDK	K.FQSEEQQQTEDELQDK.I	FALSE	40.84	1980.85	16	-4.4	991.434	2	28.7371	32747	C-2.raw	9.71E5	3	75	90			DB Search
2	A0AAA9T9Y7|A0AAA9T9Y7_BOVIN	CSN2	TRUE	SLSQSKVLPVPQ	L.SLSQSKVLPVPQ.K	FALSE	40.84	1281.73	12	1.1	641.875	2	36.9024	43938	C-2.raw	1.51E7	1	206	217			DB Search
2	A0AAA9T9Y7|A0AAA9T9Y7_BOVIN	CSN2	TRUE	EPVLGPVRGPFP	Q.EPVLGPVRGPFP.I	FALSE	40.64	1263.7	12	0.1	632.859	2	55.2668	70875	C-2.raw	3.17E9	1	237	248			DB Search
2	A0AAA9T9Y7|A0AAA9T9Y7_BOVIN	CSN2	TRUE	RELEELNVPGEIVESL	A.RELEELNVPGEIVESL.S	FALSE	40.64	1824.95	16	7	913.491	2	68.9302	89079	C-2.raw	9.76E6	3	51	66			DB Search
2	A0AAA9T9Y7|A0AAA9T9Y7_BOVIN	CSN2	TRUE	KAVPYPQRDMPIQAFLL	Q.KAVPYPQRDMPIQAFLL.Y	FALSE	40.58	1986.08	17	0.4	663.036	3	67.6238	87419	C-2.raw	7.02E6	1	218	234			DB Search
2	A0AAA9T9Y7|A0AAA9T9Y7_BOVIN	CSN2	TRUE	LPQNIPPLTQTPVVVPPFLQ	S.LPQNIPPLTQTPVVVPPFLQ.P	FALSE	40.52	2197.25	20	15.6	733.439	3	99.3065	133157	C-2.raw	5.67E5	1	112	131			DB Search
2	A0AAA9T9Y7|A0AAA9T9Y7_BOVIN	CSN2	TRUE	LSQSKVLPVPQKAVPYPQRDM(+15.99)PIQAFL	S.LSQSKVLPVPQKAVPYPQRDM(+15.99)PIQAFL.L	FALSE	40.52	3065.67	27	-2.5	767.427	4	63.4483	81232	C-2.raw	9.95E5	1	207	233	Oxidation (M)	M21:Oxidation (M):1000.00	DB Search
2	A0AAA9T9Y7|A0AAA9T9Y7_BOVIN	CSN2	TRUE	MPFPKYPVEPFT	E.MPFPKYPVEPFT.E	FALSE	40.46	1451.72	12	1.1	726.869	2	63.6364	81456	C-2.raw	2.51E6	2	151	162			DB Search
2	A0AAA9T9Y7|A0AAA9T9Y7_BOVIN	CSN2	TRUE	SLTLTDVENLHLP	Q.SLTLTDVENLHLP.L	FALSE	40.4	1450.77	13	1.1	726.394	2	72.799	94614	C-2.raw	2.16E7	4	166	178			DB Search
2	A0AAA9T9Y7|A0AAA9T9Y7_BOVIN	CSN2	TRUE	VLPVPQKAVPYPQRDM(+15.99)PIQ	K.VLPVPQKAVPYPQRDM(+15.99)PIQ.A	FALSE	40.4	2191.18	19	0.1	731.404	3	40.2724	49725	C-2.raw	1.6E7	3	212	230	Oxidation (M)	M16:Oxidation (M):1000.00	DB Search
2	A0AAA9T9Y7|A0AAA9T9Y7_BOVIN	CSN2	TRUE	DVENLHLPLPLLQ	T.DVENLHLPLPLLQ.S	FALSE	40.34	1499.83	13	5.9	750.932	2	86.9129	113195	C-2.raw	4.52E7	5	171	183			DB Search
2	A0AAA9T9Y7|A0AAA9T9Y7_BOVIN	CSN2	TRUE	TLTDVENLHLPLP	L.TLTDVENLHLPLP.L	FALSE	40.28	1460.79	13	6.5	731.409	2	71.4582	92724	C-2.raw	5.57E5	1	168	180			DB Search
2	A0AAA9T9Y7|A0AAA9T9Y7_BOVIN	CSN2	TRUE	MPFPKYPVEP	E.MPFPKYPVEP.F	FALSE	40.11	1203.6	10	-0.2	602.81	2	50.6128	63334	C-2.raw	1.44E7	2	151	160			DB Search
2	A0AAA9T9Y7|A0AAA9T9Y7_BOVIN	CSN2	TRUE	SKVLPVPQKAVPYPQRDM(+15.99)PIQAF	Q.SKVLPVPQKAVPYPQRDM(+15.99)PIQAF.L	FALSE	40.11	2624.41	23	-1.7	657.113	4	48.5517	60665	C-2.raw	4.49E6	2	210	232	Oxidation (M)	M18:Oxidation (M):1000.00	DB Search
2	A0AAA9T9Y7|A0AAA9T9Y7_BOVIN	CSN2	TRUE	KVLPVPQKAVPYPQRDM(+15.99)PIQ	S.KVLPVPQKAVPYPQRDM(+15.99)PIQ.A	FALSE	40.06	2319.28	20	-0.4	774.103	3	38.0933	45838	C-2.raw	1.56E6	3	211	230	Oxidation (M)	M17:Oxidation (M):1000.00	DB Search
2	A0AAA9T9Y7|A0AAA9T9Y7_BOVIN	CSN2	TRUE	FPPQSVLSLSQSKVLPVP	M.FPPQSVLSLSQSKVLPVP.Q	FALSE	40	1922.09	18	2.5	641.707	3	72.1577	94433	C-2.raw	5.43E6	1	199	216			DB Search
2	A0AAA9T9Y7|A0AAA9T9Y7_BOVIN	CSN2	TRUE	VLSLSQSKVLPVPQ	S.VLSLSQSKVLPVPQ.K	FALSE	39.95	1493.88	14	-0.9	747.951	2	51.2341	64354	C-2.raw	2.87E6	2	204	217			DB Search
2	A0AAA9T9Y7|A0AAA9T9Y7_BOVIN	CSN2	TRUE	VPQKAVPYPQRDM(+15.99)P	P.VPQKAVPYPQRDM(+15.99)P.I	FALSE	39.95	1640.83	14	3.5	821.431	2	21.5871	23145	C-2.raw	5.41E6	4	215	228	Oxidation (M)	M13:Oxidation (M):1000.00	DB Search
2	A0AAA9T9Y7|A0AAA9T9Y7_BOVIN	CSN2	TRUE	MPFPKYPVEPFTE	E.MPFPKYPVEPFTE.R	FALSE	39.45	1580.76	13	-4	791.387	2	64.4053	82724	C-2.raw	8.76E5	2	151	163			DB Search
2	A0AAA9T9Y7|A0AAA9T9Y7_BOVIN	CSN2	TRUE	RELEELNVPGEIVESLS(+79.97)	A.RELEELNVPGEIVESLS(+79.97).S	FALSE	39.13	1991.95	17	8.2	996.992	2	76.2986	99420	C-2.raw	3.68E6	3	51	67	Phosphorylation (STY)	S17:Phosphorylation (STY):34.94	DB Search
2	A0AAA9T9Y7|A0AAA9T9Y7_BOVIN	CSN2	TRUE	FQSEEQQQTEDELQDKIHP	K.FQSEEQQQTEDELQDKIHP.F	FALSE	38.87	2328.05	19	-1.3	777.026	3	40.0291	50022	C-2.raw	1.52E7	2	75	93			DB Search
2	A0AAA9T9Y7|A0AAA9T9Y7_BOVIN	CSN2	TRUE	SLVYPFPG	Q.SLVYPFPG.P	FALSE	38.79	878.454	8	0.9	879.465	1	64.1828	83596	C-2.raw	2.85E7	3	99	106			DB Search
2	A0AAA9T9Y7|A0AAA9T9Y7_BOVIN	CSN2	TRUE	QEPVLGPVRGPFP	Y.QEPVLGPVRGPFP.I	FALSE	38.75	1391.76	13	-0.8	696.888	2	54.6896	69315	C-2.raw	1.14E8	1	236	248			DB Search
2	A0AAA9T9Y7|A0AAA9T9Y7_BOVIN	CSN2	TRUE	FPPQSVLSLSQSKVLPVPQKAVPYPQRDMPIQ	M.FPPQSVLSLSQSKVLPVPQKAVPYPQRDMPIQ.A	FALSE	38.59	3573.94	32	3.1	894.498	4	63.4466	81307	C-2.raw	7.51E5	1	199	230			DB Search
2	A0AAA9T9Y7|A0AAA9T9Y7_BOVIN	CSN2	TRUE	SLTLTDVENLHLPL	Q.SLTLTDVENLHLPL.P	FALSE	38.32	1563.85	14	4.2	782.939	2	82.89	108763	C-2.raw	4.33E6	5	166	179			DB Search
2	A0AAA9T9Y7|A0AAA9T9Y7_BOVIN	CSN2	TRUE	SQSKVLPVPQKAVPYPQRDM(+15.99)PIQAFLL	L.SQSKVLPVPQKAVPYPQRDM(+15.99)PIQAFLL.Y	FALSE	38.18	3065.67	27	-1.4	767.428	4	61.2939	78146	C-2.raw	2.18E6	1	208	234	Oxidation (M)	M20:Oxidation (M):1000.00	DB Search
2	A0AAA9T9Y7|A0AAA9T9Y7_BOVIN	CSN2	TRUE	LQDKIHPFAQTQ	E.LQDKIHPFAQTQ.S	FALSE	37.9	1424.74	12	-0.2	713.381	2	29.2131	33486	C-2.raw	7.63E5	3	87	98			DB Search
2	A0AAA9T9Y7|A0AAA9T9Y7_BOVIN	CSN2	TRUE	GPVRGPFPI	L.GPVRGPFPI.I	FALSE	37.71	938.534	9	0.2	470.276	2	46.2137	56575	C-2.raw	2.19E8	1	241	249			DB Search
2	A0AAA9T9Y7|A0AAA9T9Y7_BOVIN	CSN2	TRUE	LPQNIPPLTQTP	S.LPQNIPPLTQTP.V	FALSE	37	1317.73	12	1.4	659.876	2	54.1442	68443	C-2.raw	2.43E6	1	112	123			DB Search
2	A0AAA9T9Y7|A0AAA9T9Y7_BOVIN	CSN2	TRUE	LTDVENLHLPLPLLQ	T.LTDVENLHLPLPLLQ.S	FALSE	36.98	1713.97	15	1.2	857.995	2	85.8551	112741	C-2.raw	2.24E5	3	169	183			DB Search
2	A0AAA9T9Y7|A0AAA9T9Y7_BOVIN	CSN2	TRUE	TPVVVPPFLQPE	Q.TPVVVPPFLQPE.V	FALSE	36.87	1321.73	12	1.8	661.875	2	77.0407	101010	C-2.raw	3.77E6	1	122	133			DB Search
2	A0AAA9T9Y7|A0AAA9T9Y7_BOVIN	CSN2	TRUE	QPHQPLPPTVM(+15.99)FPPQS(+79.97)VLSLSQSKVLPVPQKAVPYPQRDMP	H.QPHQPLPPTVM(+15.99)FPPQS(+79.97)VLSLSQSKVLPVPQKAVPYPQRDMP.I	FALSE	36.57	4654.38	41	19.7	931.906	5	70.5251	91367	C-2.raw		0	188	228	Oxidation (M);Phosphorylation (STY)	M11:Oxidation (M):35.20;S16:Phosphorylation (STY):0.00	DB Search
2	A0AAA9T9Y7|A0AAA9T9Y7_BOVIN	CSN2	TRUE	LPQNIPPLTQTPVVVPPF	S.LPQNIPPLTQTPVVVPPF.L	FALSE	36.37	1956.11	18	18.9	979.084	2	91.5589	121240	C-2.raw	1.81E6	3	112	129			DB Search
2	A0AAA9T9Y7|A0AAA9T9Y7_BOVIN	CSN2	TRUE	KAVPYPQRDMPIQAFLLYQEPVLGP	Q.KAVPYPQRDMPIQAFLLYQEPVLGP.V	FALSE	36.17	2869.52	25	0.6	957.518	3	84.956	110710	C-2.raw	1.4E6	2	218	242			DB Search
2	A0AAA9T9Y7|A0AAA9T9Y7_BOVIN	CSN2	TRUE	SLSQSKVLPVPQKAVPYPQRDM(+15.99)PIQAFLL	L.SLSQSKVLPVPQKAVPYPQRDM(+15.99)PIQAFLL.Y	FALSE	36.12	3265.79	29	2.6	817.46	4	64.2928	82842	C-2.raw	5.39E6	2	206	234	Oxidation (M)	M22:Oxidation (M):1000.00	DB Search
2	A0AAA9T9Y7|A0AAA9T9Y7_BOVIN	CSN2	TRUE	PPQSVLSLSQSKVLPVPQ	F.PPQSVLSLSQSKVLPVPQ.K	FALSE	36.1	1903.08	18	-0.8	635.369	3	58.467	74359	C-2.raw	8.2E5	3	200	217			DB Search
2	A0AAA9T9Y7|A0AAA9T9Y7_BOVIN	CSN2	TRUE	PQKAVPYPQRDMP	V.PQKAVPYPQRDMP.I	FALSE	35.97	1525.77	13	-0.9	763.895	2	39.3748	47525	C-2.raw	3.83E5	2	216	228			DB Search
2	A0AAA9T9Y7|A0AAA9T9Y7_BOVIN	CSN2	TRUE	RELEELNVPGEIVESLS(+79.97)SSEKIEKFQS(+79.97)EEQQQT	A.RELEELNVPGEIVESLS(+79.97)SSEKIEKFQS(+79.97)EEQQQT.E	TRUE	35.68	3978.8	33	12.4	995.724	4	74.2942	96778	C-2.raw	8.03E5	1	51	83	Phosphorylation (STY);Phosphorylation (STY)	S17:Phosphorylation (STY):0.00;S27:Phosphorylation (STY):0.00	DB Search
2	A0AAA9T9Y7|A0AAA9T9Y7_BOVIN	CSN2	TRUE	GVSKVKEAM(+15.99)APKH	M.GVSKVKEAM(+15.99)APKH.K	FALSE	35.56	1396.75	13	0	350.196	4	6.6285	4246	C-2.raw	9.47E4	1	136	148	Oxidation (M)	M9:Oxidation (M):1000.00	DB Search
2	A0AAA9T9Y7|A0AAA9T9Y7_BOVIN	CSN2	TRUE	YPQRDMPIQA	P.YPQRDMPIQA.F	FALSE	35.56	1217.59	10	-0.3	609.803	2	31.8826	37137	C-2.raw	1.04E8	4	222	231			DB Search
2	A0AAA9T9Y7|A0AAA9T9Y7_BOVIN	CSN2	TRUE	YQEPVLGPVRGPF	L.YQEPVLGPVRGPF.P	FALSE	35.43	1457.77	13	0.6	729.894	2	57.383	72493	C-2.raw	7.48E6	1	235	247			DB Search
2	A0AAA9T9Y7|A0AAA9T9Y7_BOVIN	CSN2	TRUE	PFAQTQ	H.PFAQTQ.S	FALSE	35.34	690.334	6	1.8	691.345	1	13.5863	12422	C-2.raw	1.75E6	1	93	98			DB Search
2	A0AAA9T9Y7|A0AAA9T9Y7_BOVIN	CSN2	TRUE	SLSQSKVLPVPQK	L.SLSQSKVLPVPQK.A	FALSE	35.34	1409.82	13	-1.2	470.95	3	26.4716	29478	C-2.raw	1.72E6	1	206	218			DB Search
2	A0AAA9T9Y7|A0AAA9T9Y7_BOVIN	CSN2	TRUE	KVLPVPQKAVPYPQRDM(+15.99)PIQA	S.KVLPVPQKAVPYPQRDM(+15.99)PIQA.F	FALSE	35.26	2390.31	21	-2.2	598.587	4	39.4088	47694	C-2.raw	3.75E5	1	211	231	Oxidation (M)	M17:Oxidation (M):1000.00	DB Search
2	A0AAA9T9Y7|A0AAA9T9Y7_BOVIN	CSN2	TRUE	VPYPQRDM(+15.99)PIQ	A.VPYPQRDM(+15.99)PIQ.A	FALSE	35.1	1358.67	11	10.6	680.35	2	26.8329	30164	C-2.raw	3.89E7	3	220	230	Oxidation (M)	M8:Oxidation (M):1000.00	DB Search
2	A0AAA9T9Y7|A0AAA9T9Y7_BOVIN	CSN2	TRUE	VPYPQRDM(+15.99)PIQA	A.VPYPQRDM(+15.99)PIQA.F	FALSE	35.07	1429.7	12	12.8	715.871	2	29.9141	34404	C-2.raw	5.74E7	4	220	231	Oxidation (M)	M8:Oxidation (M):1000.00	DB Search
2	A0AAA9T9Y7|A0AAA9T9Y7_BOVIN	CSN2	TRUE	IPPLTQTPVVVPPF	N.IPPLTQTPVVVPPF.L	FALSE	35.05	1503.87	14	6.5	752.95	2	86.8263	114194	C-2.raw	1.66E7	1	116	129			DB Search
2	A0AAA9T9Y7|A0AAA9T9Y7_BOVIN	CSN2	TRUE	VLPVPQKAVPYPQRD	K.VLPVPQKAVPYPQRD.M	FALSE	34.93	1705.95	15	0.3	569.66	3	35.0818	42552	C-2.raw	3.4E6	1	212	226			DB Search
2	A0AAA9T9Y7|A0AAA9T9Y7_BOVIN	CSN2	TRUE	EPVLGPVRGPF	Q.EPVLGPVRGPF.P	FALSE	34.52	1166.64	11	0.3	584.332	2	53.5002	66439	C-2.raw	2.6E8	1	237	247			DB Search
2	A0AAA9T9Y7|A0AAA9T9Y7_BOVIN	CSN2	TRUE	VPYPQRDM(+15.99)PIQAFLL	A.VPYPQRDM(+15.99)PIQAFLL.Y	FALSE	34.5	1802.94	15	2	902.482	2	68.7675	89760	C-2.raw	1.12E7	1	220	234	Oxidation (M)	M8:Oxidation (M):1000.00	DB Search
2	A0AAA9T9Y7|A0AAA9T9Y7_BOVIN	CSN2	TRUE	VLGPVRGPFPII	P.VLGPVRGPFPII.V	FALSE	34.32	1263.77	12	1.3	632.896	2	68.0378	86996	C-2.raw	2.94E7	1	239	250			DB Search
2	A0AAA9T9Y7|A0AAA9T9Y7_BOVIN	CSN2	TRUE	KVLPVPQKAVPYPQRDMPIQA	S.KVLPVPQKAVPYPQRDMPIQA.F	FALSE	34.28	2374.32	21	0.9	792.451	3	45.4903	56219	C-2.raw	2.88E6	1	211	231			DB Search
2	A0AAA9T9Y7|A0AAA9T9Y7_BOVIN	CSN2	TRUE	QPLPPTVMFPPQS	H.QPLPPTVMFPPQS.V	FALSE	34.26	1437.73	13	1.2	719.877	2	64.3189	82536	C-2.raw		0	191	203			DB Search
2	A0AAA9T9Y7|A0AAA9T9Y7_BOVIN	CSN2	TRUE	VLSLSQSKVLPVPQKAVPYPQRDM(+15.99)P	S.VLSLSQSKVLPVPQKAVPYPQRDM(+15.99)P.I	FALSE	34.25	2792.53	25	-2	699.14	4	51.2703	64437	C-2.raw		0	204	228	Oxidation (M)	M24:Oxidation (M):1000.00	DB Search
2	A0AAA9T9Y7|A0AAA9T9Y7_BOVIN	CSN2	TRUE	ENLHLPLPLLQ	V.ENLHLPLPLLQ.S	FALSE	34.22	1285.74	11	2.8	643.881	2	76.6248	99639	C-2.raw	5.2E6	6	173	183			DB Search
2	A0AAA9T9Y7|A0AAA9T9Y7_BOVIN	CSN2	TRUE	ELEELNVPGEIVES	R.ELEELNVPGEIVES.L	FALSE	33.68	1555.76	14	-1.6	778.89	2	65.1846	84013	C-2.raw	4.64E6	2	52	65			DB Search
2	A0AAA9T9Y7|A0AAA9T9Y7_BOVIN	CSN2	TRUE	SVLSLSQSKVLPVPQKAVPYPQRDMPIQAFL	Q.SVLSLSQSKVLPVPQKAVPYPQRDMPIQAFL.L	FALSE	33.31	3435.9	31	-3.9	859.981	4	73.8768	96071	C-2.raw		0	203	233			DB Search
2	A0AAA9T9Y7|A0AAA9T9Y7_BOVIN	CSN2	TRUE	RELEELNVPGEIVES(+79.97)LS(+79.97)	A.RELEELNVPGEIVES(+79.97)LS(+79.97).S	FALSE	32.95	2071.91	17	1.6	1036.97	2	84.2787	110615	C-2.raw	3.01E6	2	51	67	Phosphorylation (STY);Phosphorylation (STY)	S15:Phosphorylation (STY):1000.00;S17:Phosphorylation (STY):1000.00	DB Search
2	A0AAA9T9Y7|A0AAA9T9Y7_BOVIN	CSN2	TRUE	DELQDKIHP	E.DELQDKIHP.F	FALSE	32.69	1093.54	9	-0.4	547.779	2	27.7289	31115	C-2.raw	1.68E8	13	85	93			DB Search
2	A0AAA9T9Y7|A0AAA9T9Y7_BOVIN	CSN2	TRUE	VLPVPQKAVPYPQRDMPIQAFLLYQEPVLGPVRGPFPIIV	K.VLPVPQKAVPYPQRDMPIQAFLLYQEPVLGPVRGPFPIIV	FALSE	32.69	4481.51	40	15.6	897.326	5	101.977	136846	C-2.raw		0	212	251			DB Search
2	A0AAA9T9Y7|A0AAA9T9Y7_BOVIN	CSN2	TRUE	VLSLSQSKVLPVPQKAVPYPQ	S.VLSLSQSKVLPVPQKAVPYPQ.R	FALSE	32.67	2277.31	21	0.4	760.114	3	51.5224	64806	C-2.raw	1.63E5	1	204	224			DB Search
2	A0AAA9T9Y7|A0AAA9T9Y7_BOVIN	CSN2	TRUE	QDKIHPFAQTQ	L.QDKIHPFAQTQ.S	FALSE	32.62	1311.66	11	-2.9	656.837	2	21.3422	22834	C-2.raw	6.77E5	1	88	98			DB Search
2	A0AAA9T9Y7|A0AAA9T9Y7_BOVIN	CSN2	TRUE	RELEELNVPGEIVES(+79.97)LSSS(+79.97)EKIEKFQSEEQQQT	A.RELEELNVPGEIVES(+79.97)LSSS(+79.97)EKIEKFQSEEQQQT.E	TRUE	32.59	3978.8	33	12.4	995.724	4	74.2942	96532	C-2.raw	8.03E5	1	51	83	Phosphorylation (STY);Phosphorylation (STY)	S15:Phosphorylation (STY):2.56;S19:Phosphorylation (STY):0.00	DB Search
2	A0AAA9T9Y7|A0AAA9T9Y7_BOVIN	CSN2	TRUE	RELEELNVPGEIVES(+79.97)LSS(+79.97)SEKIEKFQSEEQQQT	A.RELEELNVPGEIVES(+79.97)LSS(+79.97)SEKIEKFQSEEQQQT.E	TRUE	32.58	3978.8	33	12.4	995.724	4	74.2942	96494	C-2.raw	8.03E5	1	51	83	Phosphorylation (STY);Phosphorylation (STY)	S15:Phosphorylation (STY):7.36;S18:Phosphorylation (STY):0.00	DB Search
2	A0AAA9T9Y7|A0AAA9T9Y7_BOVIN	CSN2	TRUE	IPPLTQTPVVVPPFL	N.IPPLTQTPVVVPPFL.Q	FALSE	32.57	1616.95	15	18.6	809.503	2	101.354	136017	C-2.raw	1.73E6	1	116	130			DB Search
2	A0AAA9T9Y7|A0AAA9T9Y7_BOVIN	CSN2	TRUE	YPQRDMPIQAFLLYQEPVLGPVRGPFP	P.YPQRDMPIQAFLLYQEPVLGPVRGPFP.I	FALSE	32.52	3127.63	27	19	1043.58	3	92.9381	123532	C-2.raw	6.97E4	1	222	248			DB Search
2	A0AAA9T9Y7|A0AAA9T9Y7_BOVIN	CSN2	TRUE	RELEELNVPGEIVESLSS(+79.97)S(+79.97)EKIEKFQSEEQQQT	A.RELEELNVPGEIVESLSS(+79.97)S(+79.97)EKIEKFQSEEQQQT.E	TRUE	32.51	3978.8	33	12.4	995.724	4	74.2942	96703	C-2.raw	8.03E5	1	51	83	Phosphorylation (STY);Phosphorylation (STY)	S18:Phosphorylation (STY):0.00;S19:Phosphorylation (STY):0.00	DB Search
2	A0AAA9T9Y7|A0AAA9T9Y7_BOVIN	CSN2	TRUE	VPQKAVPYP	P.VPQKAVPYP.Q	FALSE	32.5	997.56	9	-0.7	499.789	2	25.3184	27626	C-2.raw	3.45E6	1	215	223			DB Search
2	A0AAA9T9Y7|A0AAA9T9Y7_BOVIN	CSN2	TRUE	LPVPQKAVPYPQRDM(+15.99)PIQ	V.LPVPQKAVPYPQRDM(+15.99)PIQ.A	FALSE	32.45	2092.11	18	-0.8	1047.07	2	37.8884	45991	C-2.raw	8.72E6	2	213	230	Oxidation (M)	M15:Oxidation (M):1000.00	DB Search
2	A0AAA9T9Y7|A0AAA9T9Y7_BOVIN	CSN2	TRUE	QPLPPTVMFPPQSV	H.QPLPPTVMFPPQSV.L	FALSE	32.41	1536.8	14	9.8	769.418	2	70.5393	91386	C-2.raw		0	191	204			DB Search
2	A0AAA9T9Y7|A0AAA9T9Y7_BOVIN	CSN2	TRUE	VLPVPQKAVPYPQRDM(+15.99)PIQAF	K.VLPVPQKAVPYPQRDM(+15.99)PIQAF.L	FALSE	32.24	2409.29	21	-1	804.106	3	51.9737	65403	C-2.raw		0	212	232	Oxidation (M)	M16:Oxidation (M):1000.00	DB Search
2	A0AAA9T9Y7|A0AAA9T9Y7_BOVIN	CSN2	TRUE	APKHKEMPFPKYP	M.APKHKEMPFPKYP.V	FALSE	32.23	1568.82	13	0	523.949	3	33.8686	39602	C-2.raw	3.03E7	2	145	157			DB Search
2	A0AAA9T9Y7|A0AAA9T9Y7_BOVIN	CSN2	TRUE	TPVVVPPFL	Q.TPVVVPPFL.Q	FALSE	32.14	967.574	9	0.4	484.797	2	80.0775	107454	C-2.raw	8.24E6	1	122	130			DB Search
2	A0AAA9T9Y7|A0AAA9T9Y7_BOVIN	CSN2	TRUE	LPVPQKAVPYPQRDM	V.LPVPQKAVPYPQRDM.P	FALSE	32.13	1737.92	15	0.5	580.318	3	37.5351	45087	C-2.raw	1.65E6	1	213	227			DB Search
2	A0AAA9T9Y7|A0AAA9T9Y7_BOVIN	CSN2	TRUE	EPVLGPV	Q.EPVLGPV.R	FALSE	32.1	709.401	7	0.3	710.411	1	43.9599	52504	C-2.raw	4.99E7	1	237	243			DB Search
2	A0AAA9T9Y7|A0AAA9T9Y7_BOVIN	CSN2	TRUE	SQSKVLPVPQKAVPYPQR	L.SQSKVLPVPQKAVPYPQR.D	FALSE	32.07	2021.14	18	0.7	674.725	3	39.2785	47522	C-2.raw		0	208	225			DB Search
2	A0AAA9T9Y7|A0AAA9T9Y7_BOVIN	CSN2	TRUE	VLGPVRGPFPIIV	P.VLGPVRGPFPIIV	FALSE	32.06	1362.84	13	-0.9	682.429	2	72.4928	94429	C-2.raw	2.15E7	1	239	251			DB Search
2	A0AAA9T9Y7|A0AAA9T9Y7_BOVIN	CSN2	TRUE	PPTVMFPPQSVL	L.PPTVMFPPQSVL.S	FALSE	31.99	1311.69	12	-0.7	656.854	2	72.883	94728	C-2.raw	2.39E6	5	194	205			DB Search
2	A0AAA9T9Y7|A0AAA9T9Y7_BOVIN	CSN2	TRUE	VLSLSQSKVLPVPQKAVPYPQRDM(+15.99)PIQAF	S.VLSLSQSKVLPVPQKAVPYPQRDM(+15.99)PIQAF.L	FALSE	31.95	3251.77	29	-1.1	813.953	4	62.4008	79821	C-2.raw	1.22E6	1	204	232	Oxidation (M)	M24:Oxidation (M):1000.00	DB Search
2	A0AAA9T9Y7|A0AAA9T9Y7_BOVIN	CSN2	TRUE	PVRGPFP	G.PVRGPFP.I	FALSE	31.95	768.428	7	-0.2	385.223	2	31.4797	36623	C-2.raw	7.47E7	3	242	248			DB Search
2	A0AAA9T9Y7|A0AAA9T9Y7_BOVIN	CSN2	TRUE	DVENLHLPLP	T.DVENLHLPLP.L	FALSE	31.93	1145.61	10	0.2	573.814	2	64.521	83767	C-2.raw	2.45E7	1	171	180			DB Search
2	A0AAA9T9Y7|A0AAA9T9Y7_BOVIN	CSN2	TRUE	NLHLPLPLLQ	E.NLHLPLPLLQ.S	FALSE	31.92	1156.7	10	1.2	579.359	2	75.1198	97538	C-2.raw	4.99E6	4	174	183			DB Search
2	A0AAA9T9Y7|A0AAA9T9Y7_BOVIN	CSN2	TRUE	VLSLSQSKVLPVP	S.VLSLSQSKVLPVP.Q	FALSE	31.92	1365.82	13	7.3	683.927	2	55.7801	70665	C-2.raw	4.47E4	1	204	216			DB Search
2	A0AAA9T9Y7|A0AAA9T9Y7_BOVIN	CSN2	TRUE	ELEELNVPGE	R.ELEELNVPGE.I	FALSE	31.92	1127.53	10	-0.2	564.777	2	50.7345	63228	C-2.raw	4.08E7	1	52	61			DB Search
2	A0AAA9T9Y7|A0AAA9T9Y7_BOVIN	CSN2	TRUE	TEDELQDKIHPFAQTQ	Q.TEDELQDKIHPFAQTQ.S	FALSE	31.88	1898.9	16	-1.9	633.976	3	39.8012	48855	C-2.raw	7.03E6	1	83	98			DB Search
2	A0AAA9T9Y7|A0AAA9T9Y7_BOVIN	CSN2	TRUE	RDM(+15.99)PIQAFLLY(+79.97)QEPVLGPVRGPFPI	Q.RDM(+15.99)PIQAFLLY(+79.97)QEPVLGPVRGPFPI.I	FALSE	31.85	2948.5	25	-19.4	983.826	3	84.5191	110975	C-2.raw		0	225	249	Oxidation (M);Phosphorylation (STY)	M3:Oxidation (M):1000.00;Y11:Phosphorylation (STY):1000.00	DB Search
2	A0AAA9T9Y7|A0AAA9T9Y7_BOVIN	CSN2	TRUE	DKIHPFAQ	Q.DKIHPFAQ.T	FALSE	31.83	954.492	8	0.5	478.256	2	20.1998	20845	C-2.raw	1.55E7	2	89	96			DB Search
2	A0AAA9T9Y7|A0AAA9T9Y7_BOVIN	CSN2	TRUE	GPVRGPFPII	L.GPVRGPFPII.V	FALSE	31.77	1051.62	10	0.7	526.819	2	56.7806	74700	C-2.raw	4.96E8	1	241	250			DB Search
2	A0AAA9T9Y7|A0AAA9T9Y7_BOVIN	CSN2	TRUE	MPIQAFLLYQEPVL	D.MPIQAFLLYQEPVL.G	FALSE	31.7	1660.89	14	18.2	831.471	2	106.252	142509	C-2.raw	3.13E5	1	227	240			DB Search
2	A0AAA9T9Y7|A0AAA9T9Y7_BOVIN	CSN2	TRUE	KAVPYPQRDMPIQAFL	Q.KAVPYPQRDMPIQAFL.L	FALSE	31.46	1872.99	16	0.9	625.341	3	60.6819	77297	C-2.raw	1.26E6	3	218	233			DB Search
2	A0AAA9T9Y7|A0AAA9T9Y7_BOVIN	CSN2	TRUE	EELNVPGEIVE	L.EELNVPGEIVE.S	FALSE	31.45	1226.6	11	1.3	614.312	2	54.0821	68524	C-2.raw	5.11E6	4	54	64			DB Search
2	A0AAA9T9Y7|A0AAA9T9Y7_BOVIN	CSN2	TRUE	QKAVPYPQRDMPIQAFLLYQEPVLGPVRGPFP	P.QKAVPYPQRDMPIQAFLLYQEPVLGPVRGPFP.I	FALSE	31.41	3650.94	32	10.7	1218.01	3	98.5244	131661	C-2.raw	1.11E6	1	217	248			DB Search
2	A0AAA9T9Y7|A0AAA9T9Y7_BOVIN	CSN2	TRUE	PPQSVLSLSQSKV	F.PPQSVLSLSQSKV.L	FALSE	31.23	1368.76	13	-9.2	685.384	2	40.7784	49548	C-2.raw	5.27E5	1	200	212			DB Search
2	A0AAA9T9Y7|A0AAA9T9Y7_BOVIN	CSN2	TRUE	DVENLHLPL	T.DVENLHLPL.P	FALSE	30.97	1048.56	9	1	525.288	2	60.54	75799	C-2.raw	1.23E7	1	171	179			DB Search
2	A0AAA9T9Y7|A0AAA9T9Y7_BOVIN	CSN2	TRUE	IPPLTQTPVVVPPFLQ	N.IPPLTQTPVVVPPFLQ.P	FALSE	30.95	1745.01	16	19.9	873.535	2	95.2596	126982	C-2.raw	7.4E5	3	116	131			DB Search
2	A0AAA9T9Y7|A0AAA9T9Y7_BOVIN	CSN2	TRUE	SLSQSKVLPVPQKAVPYPQRDM(+15.99)PIQAFLLYQEPVLGPVRGP	L.SLSQSKVLPVPQKAVPYPQRDM(+15.99)PIQAFLLYQEPVLGPVRGP.F	FALSE	30.83	4558.48	41	-3.8	912.703	5	70.7815	91745	C-2.raw		0	206	246	Oxidation (M)	M22:Oxidation (M):1000.00	DB Search
2	A0AAA9T9Y7|A0AAA9T9Y7_BOVIN	CSN2	TRUE	KVLPVPQKAVPYPQRD	S.KVLPVPQKAVPYPQRD.M	FALSE	30.81	1834.05	16	-5.7	612.355	3	32.8137	38438	C-2.raw	8.23E4	1	211	226			DB Search
2	A0AAA9T9Y7|A0AAA9T9Y7_BOVIN	CSN2	TRUE	ELEELNVPGEIVESLS	R.ELEELNVPGEIVESLS.S	FALSE	30.81	1755.88	16	17.6	878.965	2	95.3266	126547	C-2.raw	3.31E6	2	52	67			DB Search
2	A0AAA9T9Y7|A0AAA9T9Y7_BOVIN	CSN2	TRUE	VLPVPQKAVPYPQRDMPIQAF	K.VLPVPQKAVPYPQRDMPIQAF.L	FALSE	30.81	2393.29	21	2.4	798.777	3	58.4422	75453	C-2.raw	1.44E7	1	212	232			DB Search
2	A0AAA9T9Y7|A0AAA9T9Y7_BOVIN	CSN2	TRUE	VPYPQRDM(+15.99)PIQAF	A.VPYPQRDM(+15.99)PIQAF.L	FALSE	30.79	1576.77	13	-1.8	789.394	2	45.5555	55112	C-2.raw	4.91E6	1	220	232	Oxidation (M)	M8:Oxidation (M):1000.00	DB Search
2	A0AAA9T9Y7|A0AAA9T9Y7_BOVIN	CSN2	TRUE	YPQRDM(+15.99)PIQA	P.YPQRDM(+15.99)PIQA.F	FALSE	30.79	1233.58	10	-2.5	617.799	2	21.3081	22428	C-2.raw	4.85E7	5	222	231	Oxidation (M)	M6:Oxidation (M):1000.00	DB Search
2	A0AAA9T9Y7|A0AAA9T9Y7_BOVIN	CSN2	TRUE	VENLHLPLPLLQ	D.VENLHLPLPLLQ.S	FALSE	30.73	1384.81	12	3.2	693.416	2	75.5538	97561	C-2.raw	2.98E6	4	172	183			DB Search
2	A0AAA9T9Y7|A0AAA9T9Y7_BOVIN	CSN2	TRUE	PVRGPFPI	G.PVRGPFPI.I	FALSE	30.69	881.512	8	0	441.765	2	44.2254	56640	C-2.raw	1.58E8	1	242	249			DB Search
2	A0AAA9T9Y7|A0AAA9T9Y7_BOVIN	CSN2	TRUE	LHLPLPLLQ	N.LHLPLPLLQ.S	FALSE	30.65	1042.65	9	-1.1	522.336	2	72.5291	94238	C-2.raw	1.22E7	9	175	183			DB Search
2	A0AAA9T9Y7|A0AAA9T9Y7_BOVIN	CSN2	TRUE	IPPLTQTPVVV	N.IPPLTQTPVVV.P	FALSE	30.63	1162.7	11	0.6	582.358	2	62.5616	80998	C-2.raw	3E6	1	116	126			DB Search
2	A0AAA9T9Y7|A0AAA9T9Y7_BOVIN	CSN2	TRUE	QEPVLGPVRGPF	Y.QEPVLGPVRGPF.P	FALSE	30.63	1294.7	12	1.1	648.362	2	52.6488	66304	C-2.raw	1.48E7	1	236	247			DB Search
2	A0AAA9T9Y7|A0AAA9T9Y7_BOVIN	CSN2	TRUE	GPFPIIV	R.GPFPIIV	FALSE	30.61	741.442	7	1.1	742.454	1	74.4664	94324	C-2.raw	3.39E8	3	245	251			DB Search
2	A0AAA9T9Y7|A0AAA9T9Y7_BOVIN	CSN2	TRUE	MPFPKYPV	E.MPFPKYPV.E	FALSE	30.61	977.504	8	0.8	489.762	2	48.1112	59707	C-2.raw	4.42E6	1	151	158			DB Search
2	A0AAA9T9Y7|A0AAA9T9Y7_BOVIN	CSN2	TRUE	LSLSQSKVLPVPQKAVPYPQRDMPIQAFLLYQEPVLGPVRGPF	V.LSLSQSKVLPVPQKAVPYPQRDMPIQAFLLYQEPVLGPVRGPF.P	FALSE	30.6	4802.63	43	3.6	961.542	5	86.322	113653	C-2.raw		0	205	247			DB Search
2	A0AAA9T9Y7|A0AAA9T9Y7_BOVIN	CSN2	TRUE	QPHQPLPPT(+79.97)VM(+15.99)FPPQSVLSLSQSKVLPVPQKAVPYPQRDMPIQA	H.QPHQPLPPT(+79.97)VM(+15.99)FPPQSVLSLSQSKVLPVPQKAVPYPQRDMPIQA.F	FALSE	30.57	4966.56	44	9.6	994.334	5	72.5986	94346	C-2.raw		0	188	231	Phosphorylation (STY);Oxidation (M)	T9:Phosphorylation (STY):3.26;M11:Oxidation (M):35.90	DB Search
2	A0AAA9T9Y7|A0AAA9T9Y7_BOVIN	CSN2	TRUE	MPFPKYP	E.MPFPKYP.V	FALSE	30.55	878.436	7	-0.9	440.227	2	43.2076	52065	C-2.raw	1.33E7	1	151	157			DB Search
2	A0AAA9T9Y7|A0AAA9T9Y7_BOVIN	CSN2	TRUE	SKVLPVPQKAVPYPQRDMPI	Q.SKVLPVPQKAVPYPQRDMPI.Q	FALSE	30.53	2262.26	20	-1.2	566.573	4	47.2038	58591	C-2.raw	1.21E6	1	210	229			DB Search
2	A0AAA9T9Y7|A0AAA9T9Y7_BOVIN	CSN2	TRUE	KAVPYPQRDMPIQ	Q.KAVPYPQRDMPIQ.A	FALSE	30.51	1541.8	13	10.7	514.949	3	31.385	36488	C-2.raw	8.1E5	2	218	230			DB Search
2	A0AAA9T9Y7|A0AAA9T9Y7_BOVIN	CSN2	TRUE	VPYP	A.VPYP.Q	FALSE	30.5	474.248	4	1.5	475.258	1	24.5565	27045	C-2.raw	1.6E7	2	220	223			DB Search
2	A0AAA9T9Y7|A0AAA9T9Y7_BOVIN	CSN2	TRUE	PVLGPVRGPFP	E.PVLGPVRGPFP.I	FALSE	30.48	1134.65	11	1.4	568.338	2	52.1521	65824	C-2.raw	1.14E7	1	238	248			DB Search
2	A0AAA9T9Y7|A0AAA9T9Y7_BOVIN	CSN2	TRUE	PPLTQTPVVVPPFLQP	I.PPLTQTPVVVPPFLQP.E	FALSE	30.48	1728.98	16	-15.8	865.488	2	111.63	151345	C-2.raw	3.7E6	1	117	132			DB Search
2	A0AAA9T9Y7|A0AAA9T9Y7_BOVIN	CSN2	TRUE	LSLSQSKVLPVPQ	V.LSLSQSKVLPVPQ.K	FALSE	30.47	1394.81	13	4.7	698.42	2	48.0482	59800	C-2.raw	6.26E5	1	205	217			DB Search
2	A0AAA9T9Y7|A0AAA9T9Y7_BOVIN	CSN2	TRUE	QSKVLPVPQKAVPYPQRDM(+15.99)PIQ	S.QSKVLPVPQKAVPYPQRDM(+15.99)PIQ.A	FALSE	30.45	2534.37	22	-0.5	634.602	4	37.6395	45341	C-2.raw	1.54E5	1	209	230	Oxidation (M)	M19:Oxidation (M):1000.00	DB Search
2	A0AAA9T9Y7|A0AAA9T9Y7_BOVIN	CSN2	TRUE	LPQNIPPLTQTPV	S.LPQNIPPLTQTPV.V	FALSE	30.37	1416.8	13	7.9	709.415	2	59.7423	76173	C-2.raw		0	112	124			DB Search
2	A0AAA9T9Y7|A0AAA9T9Y7_BOVIN	CSN2	TRUE	DVENLHLPLPLLQS	T.DVENLHLPLPLLQS.W	FALSE	30.32	1586.87	14	10.7	794.452	2	85.1397	112152	C-2.raw	3.32E6	3	171	184			DB Search
2	A0AAA9T9Y7|A0AAA9T9Y7_BOVIN	CSN2	TRUE	PPTVMFPPQ	L.PPTVMFPPQ.S	FALSE	30.27	1012.51	9	0	507.262	2	52.9555	67452	C-2.raw	9.18E6	3	194	202			DB Search
2	A0AAA9T9Y7|A0AAA9T9Y7_BOVIN	CSN2	TRUE	DVENLHLP	T.DVENLHLP.L	FALSE	30.22	935.471	8	1	468.745	2	47.036	59070	C-2.raw	1.18E8	1	171	178			DB Search
2	A0AAA9T9Y7|A0AAA9T9Y7_BOVIN	CSN2	TRUE	SLTLTDVENLH	Q.SLTLTDVENLH.L	FALSE	30.18	1240.63	11	-1.2	621.324	2	51.9743	65404	C-2.raw		0	166	176			DB Search
2	A0AAA9T9Y7|A0AAA9T9Y7_BOVIN	CSN2	TRUE	GPVRGPFPIIV	L.GPVRGPFPIIV	FALSE	30.17	1150.69	11	-0.1	576.353	2	62.3592	80173	C-2.raw	6.56E8	1	241	251			DB Search
2	A0AAA9T9Y7|A0AAA9T9Y7_BOVIN	CSN2	TRUE	YPQRDMPIQ	P.YPQRDMPIQ.A	FALSE	30.12	1146.55	9	-0.2	574.284	2	26.6563	29961	C-2.raw	1.83E7	3	222	230			DB Search
2	A0AAA9T9Y7|A0AAA9T9Y7_BOVIN	CSN2	TRUE	GPVRGPFP	L.GPVRGPFP.I	FALSE	30.11	825.45	8	0.1	413.734	2	34.4628	40856	C-2.raw	1.28E8	3	241	248			DB Search
2	A0AAA9T9Y7|A0AAA9T9Y7_BOVIN	CSN2	TRUE	VPYPQRDMP	A.VPYPQRDMP.I	FALSE	30.06	1101.53	9	-1.6	551.773	2	30.6523	35509	C-2.raw	1.4E7	4	220	228			DB Search
2	A0AAA9T9Y7|A0AAA9T9Y7_BOVIN	CSN2	TRUE	KIHPFAQTQ	D.KIHPFAQTQ.S	FALSE	30.02	1068.57	9	-2.3	535.294	2	21.062	22499	C-2.raw	4.94E6	4	90	98			DB Search
2	A0AAA9T9Y7|A0AAA9T9Y7_BOVIN	CSN2	TRUE	PVVVPPFL	T.PVVVPPFL.Q	FALSE	30.01	866.527	8	3.4	434.274	2	80.1801	104759	C-2.raw		0	123	130			DB Search
2	A0AAA9T9Y7|A0AAA9T9Y7_BOVIN	CSN2	TRUE	LPPTVMFPPQSV	P.LPPTVMFPPQSV.L	FALSE	29.92	1311.69	12	1.4	656.856	2	67.942	86871	C-2.raw	4.49E6	2	193	204			DB Search
2	A0AAA9T9Y7|A0AAA9T9Y7_BOVIN	CSN2	TRUE	IPPLTQTPVVVP	N.IPPLTQTPVVVP.P	FALSE	29.78	1259.75	12	-0.4	630.884	2	65.9999	84797	C-2.raw	8.13E5	2	116	127			DB Search
2	A0AAA9T9Y7|A0AAA9T9Y7_BOVIN	CSN2	TRUE	EDELQDKIH	T.EDELQDKIH.P	FALSE	29.77	1125.53	9	-0.4	376.185	3	17.6525	17332	C-2.raw	2.56E6	1	84	92			DB Search
2	A0AAA9T9Y7|A0AAA9T9Y7_BOVIN	CSN2	TRUE	TPVVVPPFLQ	Q.TPVVVPPFLQ.P	FALSE	29.73	1095.63	10	1.8	548.827	2	75.6576	98489	C-2.raw	4.82E4	1	122	131			DB Search
2	A0AAA9T9Y7|A0AAA9T9Y7_BOVIN	CSN2	TRUE	TLTDVENLHLPL	L.TLTDVENLHLPL.P	FALSE	29.65	1363.73	12	0.6	682.878	2	68.3513	88097	C-2.raw	5.28E5	3	168	179			DB Search
2	A0AAA9T9Y7|A0AAA9T9Y7_BOVIN	CSN2	TRUE	QEPVLGPVR	Y.QEPVLGPVR.G	FALSE	29.61	993.561	9	-0.4	497.789	2	26.6412	28094	C-2.raw	2.59E7	2	236	244			DB Search
2	A0AAA9T9Y7|A0AAA9T9Y7_BOVIN	CSN2	TRUE	VLGPVRGPFP	P.VLGPVRGPFP.I	FALSE	29.6	1037.6	10	-12.4	519.804	2	55.5589	70366	C-2.raw	2.1E7	2	239	248			DB Search
2	A0AAA9T9Y7|A0AAA9T9Y7_BOVIN	CSN2	TRUE	DVENLHLPLPLLQSW	T.DVENLHLPLPLLQSW.M	FALSE	29.58	1772.95	15	16	887.498	2	105.661	140472	C-2.raw	5.08E6	1	171	185			DB Search
2	A0AAA9T9Y7|A0AAA9T9Y7_BOVIN	CSN2	TRUE	QPLPPTVMFPPQSVL	H.QPLPPTVMFPPQSVL.S	FALSE	29.52	1649.89	15	6	825.958	2	84.2967	111818	C-2.raw	6.21E6	2	191	205			DB Search
2	A0AAA9T9Y7|A0AAA9T9Y7_BOVIN	CSN2	TRUE	VPQKAVPYPQRDM(+15.99)PIQA	P.VPQKAVPYPQRDM(+15.99)PIQA.F	FALSE	29.4	1953.01	17	15.2	652.025	3	29.9233	34419	C-2.raw		0	215	231	Oxidation (M)	M13:Oxidation (M):1000.00	DB Search
2	A0AAA9T9Y7|A0AAA9T9Y7_BOVIN	CSN2	TRUE	SQSKVLPVPQ	L.SQSKVLPVPQ.K	FALSE	29.38	1081.61	10	-0.5	541.816	2	26.6412	29470	C-2.raw	1.68E7	2	208	217			DB Search
2	A0AAA9T9Y7|A0AAA9T9Y7_BOVIN	CSN2	TRUE	QPLPPTVMFPPQ	H.QPLPPTVMFPPQ.S	FALSE	29.36	1350.7	12	-1.6	676.359	2	64.657	83354	C-2.raw	3.95E6	3	191	202			DB Search
2	A0AAA9T9Y7|A0AAA9T9Y7_BOVIN	CSN2	TRUE	NLHLPLPLL	E.NLHLPLPLL.Q	FALSE	29.3	1028.64	9	0.9	515.329	2	78.1571	102087	C-2.raw	2.62E6	3	174	182			DB Search
2	A0AAA9T9Y7|A0AAA9T9Y7_BOVIN	CSN2	TRUE	LPPTVMFPPQ	P.LPPTVMFPPQ.S	FALSE	29.3	1125.59	10	0.9	563.805	2	60.9227	81255	C-2.raw	4.74E7	2	193	202			DB Search
2	A0AAA9T9Y7|A0AAA9T9Y7_BOVIN	CSN2	TRUE	RELEELNVPGEIVES	A.RELEELNVPGEIVES.L	FALSE	29.27	1711.86	15	-1.5	856.941	2	54.6197	68823	C-2.raw	1.98E6	3	51	65			DB Search
2	A0AAA9T9Y7|A0AAA9T9Y7_BOVIN	CSN2	TRUE	LPLPLL	H.LPLPLL.Q	FALSE	29.22	664.452	6	-0.1	665.462	1	78.7903	102229	C-2.raw	1.43E7	1	177	182			DB Search
2	A0AAA9T9Y7|A0AAA9T9Y7_BOVIN	CSN2	TRUE	LPPTVMFPPQS	P.LPPTVMFPPQS.V	FALSE	29.21	1212.62	11	1.1	607.321	2	60.2918	78812	C-2.raw	8.18E7	1	193	203			DB Search
2	A0AAA9T9Y7|A0AAA9T9Y7_BOVIN	CSN2	TRUE	PPTVMFPP	L.PPTVMFPP.Q	FALSE	29.14	884.447	8	-0.8	443.232	2	57.3583	72815	C-2.raw	9.46E4	1	194	201			DB Search
2	A0AAA9T9Y7|A0AAA9T9Y7_BOVIN	CSN2	TRUE	PVRGPFPIIV	G.PVRGPFPIIV	FALSE	29	1093.66	10	1	547.842	2	65.9997	84811	C-2.raw	1.3E9	7	242	251			DB Search
2	A0AAA9T9Y7|A0AAA9T9Y7_BOVIN	CSN2	TRUE	DKIHPFAQTQ	Q.DKIHPFAQTQ.S	FALSE	28.92	1183.6	10	-3	395.541	3	21.1019	22514	C-2.raw	2.37E6	3	89	98			DB Search
2	A0AAA9T9Y7|A0AAA9T9Y7_BOVIN	CSN2	TRUE	LGPVRGPFPI	V.LGPVRGPFPI.I	FALSE	28.9	1051.62	10	4.3	526.821	2	66.0202	84840	C-2.raw		0	240	249			DB Search
2	A0AAA9T9Y7|A0AAA9T9Y7_BOVIN	CSN2	TRUE	DVENLHLPLPLL	T.DVENLHLPLPLL.Q	FALSE	28.87	1371.78	12	14.9	686.908	2	91.2741	121039	C-2.raw	2.45E6	1	171	182			DB Search
2	A0AAA9T9Y7|A0AAA9T9Y7_BOVIN	CSN2	TRUE	TDVENLHLPLP	L.TDVENLHLPLP.L	FALSE	28.87	1246.66	11	0.4	624.338	2	61.5447	78680	C-2.raw		0	170	180			DB Search
2	A0AAA9T9Y7|A0AAA9T9Y7_BOVIN	CSN2	TRUE	PQKAVPYPQRD	V.PQKAVPYPQRD.M	FALSE	28.83	1297.68	11	2	649.85	2	32.2245	37585	C-2.raw	1.91E5	1	216	226			DB Search
2	A0AAA9T9Y7|A0AAA9T9Y7_BOVIN	CSN2	TRUE	TDVENLHLP	L.TDVENLHLP.L	FALSE	28.8	1036.52	9	-2.6	519.268	2	45.4574	55785	C-2.raw	3.89E7	1	170	178			DB Search
2	A0AAA9T9Y7|A0AAA9T9Y7_BOVIN	CSN2	TRUE	QSKVLPVPQKAVPYPQRDMPIQ	S.QSKVLPVPQKAVPYPQRDMPIQ.A	FALSE	28.72	2518.37	22	-2.6	630.601	4	42.8904	52420	C-2.raw	2.7E6	1	209	230			DB Search
2	A0AAA9T9Y7|A0AAA9T9Y7_BOVIN	CSN2	TRUE	QPHQPLPPT(+79.97)VM(+15.99)FPPQSVLSLSQSKVLPVPQ	H.QPHQPLPPT(+79.97)VM(+15.99)FPPQSVLSLSQSKVLPVPQ.K	FALSE	28.66	3371.74	30	6.7	1124.93	3	79.5173	103818	C-2.raw		0	188	217	Phosphorylation (STY);Oxidation (M)	T9:Phosphorylation (STY):5.61;M11:Oxidation (M):1000.00	DB Search
2	A0AAA9T9Y7|A0AAA9T9Y7_BOVIN	CSN2	TRUE	KIHPFAQ	D.KIHPFAQ.T	FALSE	28.28	839.465	7	-0.3	420.742	2	19.3709	20382	C-2.raw	1.24E6	1	90	96			DB Search
2	A0AAA9T9Y7|A0AAA9T9Y7_BOVIN	CSN2	TRUE	TLTDVENLHLP	L.TLTDVENLHLP.L	FALSE	28.09	1250.65	11	1.1	626.336	2	58.4208	74654	C-2.raw	1.26E7	1	168	178			DB Search
2	A0AAA9T9Y7|A0AAA9T9Y7_BOVIN	CSN2	TRUE	LTDVENLHLP	T.LTDVENLHLP.L	FALSE	27.91	1149.6	10	0.9	575.812	2	52.0179	65426	C-2.raw	5.06E6	2	169	178			DB Search
2	A0AAA9T9Y7|A0AAA9T9Y7_BOVIN	CSN2	TRUE	SLVYPFP	Q.SLVYPFP.G	FALSE	27.81	821.432	7	3.9	822.446	1	67.9195	87403	C-2.raw	8.71E6	1	99	105			DB Search
2	A0AAA9T9Y7|A0AAA9T9Y7_BOVIN	CSN2	TRUE	NLHLPLPLLQS	E.NLHLPLPLLQS.W	FALSE	27.73	1243.73	11	2.1	622.876	2	73.2335	95208	C-2.raw		0	174	184			DB Search
2	A0AAA9T9Y7|A0AAA9T9Y7_BOVIN	CSN2	TRUE	GPFP	R.GPFP.I	FALSE	27.53	416.206	4	0	417.215	1	30.3285	34847	C-2.raw	2E7	4	245	248			DB Search
2	A0AAA9T9Y7|A0AAA9T9Y7_BOVIN	CSN2	TRUE	KVLPVPQKAVPYPQRDM(+15.99)P	S.KVLPVPQKAVPYPQRDM(+15.99)P.I	FALSE	27.46	2078.13	18	3.3	520.545	4	35.5287	42139	C-2.raw	1.17E6	1	211	228	Oxidation (M)	M17:Oxidation (M):1000.00	DB Search
2	A0AAA9T9Y7|A0AAA9T9Y7_BOVIN	CSN2	TRUE	GPVRGPF	L.GPVRGPF.P	FALSE	27.44	728.397	7	1.2	365.208	2	27.0383	32037	C-2.raw	1.39E8	4	241	247			DB Search
2	A0AAA9T9Y7|A0AAA9T9Y7_BOVIN	CSN2	TRUE	HLPLPLLQ	L.HLPLPLLQ.S	FALSE	27.34	929.57	8	0.4	465.794	2	60.54	78410	C-2.raw	9.13E6	1	176	183			DB Search
2	A0AAA9T9Y7|A0AAA9T9Y7_BOVIN	CSN2	TRUE	VLSLSQSKVLPVPQKAVPYP	S.VLSLSQSKVLPVPQKAVPYP.Q	FALSE	27.33	2149.25	20	-0.3	717.427	3	53.7367	67796	C-2.raw	7.01E5	1	204	223			DB Search
2	A0AAA9T9Y7|A0AAA9T9Y7_BOVIN	CSN2	TRUE	FPKYPVEP	P.FPKYPVEP.F	FALSE	27.1	975.506	8	-1	488.762	2	39.2762	46757	C-2.raw	1.68E7	1	153	160			DB Search
2	A0AAA9T9Y7|A0AAA9T9Y7_BOVIN	CSN2	TRUE	SLPQNIPPLTQ	N.SLPQNIPPLTQ.T	FALSE	26.92	1206.66	11	0.1	604.34	2	51.9861	65094	C-2.raw	2E7	1	111	121			DB Search
2	A0AAA9T9Y7|A0AAA9T9Y7_BOVIN	CSN2	TRUE	VENLHLPLP	D.VENLHLPLP.L	FALSE	26.91	1030.58	9	3.1	516.302	2	54.8659	69706	C-2.raw	4.65E6	1	172	180			DB Search
2	A0AAA9T9Y7|A0AAA9T9Y7_BOVIN	CSN2	TRUE	FPKYPVEPFTERQSL	P.FPKYPVEPFTERQSL.T	FALSE	26.9	1836.94	15	-2.7	613.322	3	54.827	69391	C-2.raw		0	153	167			DB Search
2	A0AAA9T9Y7|A0AAA9T9Y7_BOVIN	CSN2	TRUE	QSKVLPVPQKAVPYPQRD	S.QSKVLPVPQKAVPYPQRD.M	FALSE	26.81	2049.14	18	1	513.294	4	32.4684	37929	C-2.raw	1.29E5	1	209	226			DB Search
2	A0AAA9T9Y7|A0AAA9T9Y7_BOVIN	CSN2	TRUE	LTLTDVENLHLP	S.LTLTDVENLHLP.L	FALSE	26.79	1363.73	12	-0.9	682.877	2	73.375	95164	C-2.raw	2.15E6	5	167	178			DB Search
2	A0AAA9T9Y7|A0AAA9T9Y7_BOVIN	CSN2	TRUE	EPVLGPVR	Q.EPVLGPVR.G	FALSE	26.64	865.502	8	0.2	433.76	2	26.0047	27767	C-2.raw	5.26E8	2	237	244			DB Search
2	A0AAA9T9Y7|A0AAA9T9Y7_BOVIN	CSN2	TRUE	LPLPLLQ	H.LPLPLLQ.S	FALSE	26.58	792.511	7	1.7	793.523	1	72.2003	92708	C-2.raw	2.97E7	2	177	183			DB Search
2	A0AAA9T9Y7|A0AAA9T9Y7_BOVIN	CSN2	TRUE	EKIEKFQSEEQQQTEDELQDK	S.EKIEKFQSEEQQQTEDELQDK.I	TRUE	26.57	2608.21	21	4.3	870.419	3	30.8518	35743	C-2.raw		0	70	90			DB Search
2	A0AAA9T9Y7|A0AAA9T9Y7_BOVIN	CSN2	TRUE	RELEELNVPGEIVESLS(+79.97)S(+79.97)SEKIEKFQSEEQQQT	A.RELEELNVPGEIVESLS(+79.97)S(+79.97)SEKIEKFQSEEQQQT.E	TRUE	26.57	3978.8	33	5.9	995.718	4	73.4363	95486	C-2.raw	6.74E5	1	51	83	Phosphorylation (STY);Phosphorylation (STY)	S17:Phosphorylation (STY):0.00;S18:Phosphorylation (STY):0.00	DB Search
2	A0AAA9T9Y7|A0AAA9T9Y7_BOVIN	CSN2	TRUE	AMAPKHKEMPFPKYPVEPFTE	E.AMAPKHKEMPFPKYPVEPFTE.R	FALSE	26.57	2473.22	21	-0.3	619.314	4	49.6721	62228	C-2.raw		0	143	163			DB Search
2	A0AAA9T9Y7|A0AAA9T9Y7_BOVIN	CSN2	TRUE	DELQDKIHPFAQ	E.DELQDKIHPFAQ.T	FALSE	26.57	1439.7	12	0.4	480.911	3	40.8864	49705	C-2.raw		0	85	96			DB Search
2	A0AAA9T9Y7|A0AAA9T9Y7_BOVIN	CSN2	TRUE	DELQDKIHPFAQTQS	E.DELQDKIHPFAQTQS.L	FALSE	26.57	1755.84	15	1.6	586.292	3	40.8335	49293	C-2.raw	2.29E6	1	85	99			DB Search
2	A0AAA9T9Y7|A0AAA9T9Y7_BOVIN	CSN2	TRUE	DKIHPFAQT	Q.DKIHPFAQT.Q	FALSE	26.57	1055.54	9	-4.1	528.777	2	22.4541	24222	C-2.raw	4.41E5	2	89	97			DB Search
2	A0AAA9T9Y7|A0AAA9T9Y7_BOVIN	CSN2	TRUE	DM(+15.99)PIQAFLLYQEPVLGPVRGPFPI	R.DM(+15.99)PIQAFLLYQEPVLGPVRGPFPI.I	FALSE	26.57	2712.43	24	13.1	905.168	3	109.187	147482	C-2.raw		0	226	249	Oxidation (M)	M2:Oxidation (M):1000.00	DB Search
2	A0AAA9T9Y7|A0AAA9T9Y7_BOVIN	CSN2	TRUE	DMPIQA	R.DMPIQA.F	FALSE	26.57	673.311	6	0.4	674.321	1	35.635	41934	C-2.raw	4.55E6	1	226	231			DB Search
2	A0AAA9T9Y7|A0AAA9T9Y7_BOVIN	CSN2	TRUE	DVENLHLPLPL	T.DVENLHLPLPL.L	FALSE	26.57	1258.69	11	-0.3	630.356	2	78.0723	102061	C-2.raw	7.79E5	2	171	181			DB Search
2	A0AAA9T9Y7|A0AAA9T9Y7_BOVIN	CSN2	TRUE	EELNVPGE	L.EELNVPGE.I	FALSE	26.57	885.408	8	0.9	443.714	2	36.1959	43449	C-2.raw	4.39E6	1	54	61			DB Search
2	A0AAA9T9Y7|A0AAA9T9Y7_BOVIN	CSN2	TRUE	EELNVPGEIVESLS	L.EELNVPGEIVESLS.S	FALSE	26.57	1513.75	14	1	757.887	2	80.4928	105197	C-2.raw		0	54	67			DB Search
2	A0AAA9T9Y7|A0AAA9T9Y7_BOVIN	CSN2	TRUE	ELEELNVP	R.ELEELNVP.G	FALSE	26.57	941.471	8	0.2	471.745	2	52.7102	65832	C-2.raw	5.19E5	1	52	59			DB Search
2	A0AAA9T9Y7|A0AAA9T9Y7_BOVIN	CSN2	TRUE	ELNVPGE	E.ELNVPGE.I	FALSE	26.57	756.365	7	0.8	757.376	1	33.349	39078	C-2.raw	2.96E7	2	55	61			DB Search
2	A0AAA9T9Y7|A0AAA9T9Y7_BOVIN	CSN2	TRUE	ELNVPGEIVESL	E.ELNVPGEIVESL.S	FALSE	26.57	1297.68	12	17	649.859	2	80.4789	105178	C-2.raw		0	55	66			DB Search
2	A0AAA9T9Y7|A0AAA9T9Y7_BOVIN	CSN2	TRUE	ELQDKIHP	D.ELQDKIHP.F	FALSE	26.57	978.513	8	0.5	490.266	2	19.1018	19593	C-2.raw	4.67E6	1	86	93			DB Search
2	A0AAA9T9Y7|A0AAA9T9Y7_BOVIN	CSN2	TRUE	EMPFPKYP	K.EMPFPKYP.V	FALSE	26.57	1007.48	8	-1.6	504.748	2	47.8248	59606	C-2.raw		0	150	157			DB Search
2	A0AAA9T9Y7|A0AAA9T9Y7_BOVIN	CSN2	TRUE	ENLHLPLP	V.ENLHLPLP.L	FALSE	26.57	931.513	8	0.3	466.766	2	52.8687	65627	C-2.raw	1.71E7	1	173	180			DB Search
2	A0AAA9T9Y7|A0AAA9T9Y7_BOVIN	CSN2	TRUE	ENLHLPLPLL	V.ENLHLPLPLL.Q	FALSE	26.57	1157.68	10	1.8	579.851	2	77.856	101575	C-2.raw		0	173	182			DB Search
2	A0AAA9T9Y7|A0AAA9T9Y7_BOVIN	CSN2	TRUE	FPIIV	P.FPIIV	FALSE	26.57	587.368	5	0.5	588.378	1	65.496	82778	C-2.raw	2.55E7	1	247	251			DB Search
2	A0AAA9T9Y7|A0AAA9T9Y7_BOVIN	CSN2	TRUE	FPKYPV	P.FPKYPV.E	FALSE	26.57	749.411	6	0.1	375.714	2	34.7291	40337	C-2.raw	4.84E6	1	153	158			DB Search
2	A0AAA9T9Y7|A0AAA9T9Y7_BOVIN	CSN2	TRUE	FPPQ	M.FPPQ.S	FALSE	26.57	487.243	4	-1.6	488.252	1	19.5428	20732	C-2.raw	3.6E6	6	199	202			DB Search
2	A0AAA9T9Y7|A0AAA9T9Y7_BOVIN	CSN2	TRUE	FPPQSVLS	M.FPPQSVLS.L	FALSE	26.57	873.46	8	-0.2	437.739	2	47.7785	60345	C-2.raw	7.43E5	1	199	206			DB Search
2	A0AAA9T9Y7|A0AAA9T9Y7_BOVIN	CSN2	TRUE	GPFPI	R.GPFPI.I	FALSE	26.57	529.29	5	1.1	530.3	1	52.6924	64261	C-2.raw	5.24E7	1	245	249			DB Search
2	A0AAA9T9Y7|A0AAA9T9Y7_BOVIN	CSN2	TRUE	GPFPII	R.GPFPII.V	FALSE	26.57	642.374	6	1.7	643.385	1	67.6882	83786	C-2.raw	8.85E7	1	245	250			DB Search
2	A0AAA9T9Y7|A0AAA9T9Y7_BOVIN	CSN2	TRUE	HLPLP	L.HLPLP.L	FALSE	26.57	575.343	5	-1.8	576.352	1	31.8797	38491	C-2.raw	3.29E6	1	176	180			DB Search
2	A0AAA9T9Y7|A0AAA9T9Y7_BOVIN	CSN2	TRUE	HPFAQTQ	I.HPFAQTQ.S	FALSE	26.57	827.393	7	-0.6	414.705	2	9.6658	7426	C-2.raw	2.2E6	1	92	98			DB Search
2	A0AAA9T9Y7|A0AAA9T9Y7_BOVIN	CSN2	TRUE	IHPFAQTQ	K.IHPFAQTQ.S	FALSE	26.57	940.477	8	-1.7	471.247	2	21.0645	22503	C-2.raw		0	91	98			DB Search
2	A0AAA9T9Y7|A0AAA9T9Y7_BOVIN	CSN2	TRUE	IPPLT	N.IPPLT.Q	FALSE	26.57	539.332	5	0.3	540.342	1	34.4605	40118	C-2.raw	9.25E6	1	116	120			DB Search
2	A0AAA9T9Y7|A0AAA9T9Y7_BOVIN	CSN2	TRUE	IPPLTQ	N.IPPLTQ.T	FALSE	26.57	667.39	6	1.1	668.401	1	34.237	40863	C-2.raw	3.4E6	1	116	121			DB Search
2	A0AAA9T9Y7|A0AAA9T9Y7_BOVIN	CSN2	TRUE	IPPLTQTPVV	N.IPPLTQTPVV.V	FALSE	26.57	1063.63	10	2.6	532.825	2	57.2276	72641	C-2.raw		0	116	125			DB Search
2	A0AAA9T9Y7|A0AAA9T9Y7_BOVIN	CSN2	TRUE	KAVPYPQRDM(+15.99)PIQAFLL	Q.KAVPYPQRDM(+15.99)PIQAFLL.Y	FALSE	26.57	2002.07	17	-2.2	668.366	3	58.3015	74129	C-2.raw		0	218	234	Oxidation (M)	M10:Oxidation (M):1000.00	DB Search
2	A0AAA9T9Y7|A0AAA9T9Y7_BOVIN	CSN2	TRUE	KAVPYPQRDMPIQAF	Q.KAVPYPQRDMPIQAF.L	FALSE	26.57	1759.91	15	-0.5	587.645	3	47.6916	59331	C-2.raw	6.54E5	1	218	232			DB Search
2	A0AAA9T9Y7|A0AAA9T9Y7_BOVIN	CSN2	TRUE	KVLPVPQKAVP	S.KVLPVPQKAVP.Y	FALSE	26.57	1174.74	11	0.6	392.59	3	30.2635	34922	C-2.raw	1.19E5	1	211	221			DB Search
2	A0AAA9T9Y7|A0AAA9T9Y7_BOVIN	CSN2	TRUE	KVLPVPQKAVPYPQRDMPIQAFLLYQEPVLGPVRGPFPIIV	S.KVLPVPQKAVPYPQRDMPIQAFLLYQEPVLGPVRGPFPIIV	FALSE	26.57	4609.6	41	16.7	922.947	5	99.5781	133278	C-2.raw		0	211	251			DB Search
2	A0AAA9T9Y7|A0AAA9T9Y7_BOVIN	CSN2	TRUE	LEELNVPGE	E.LEELNVPGE.I	FALSE	26.57	998.492	9	1.3	500.256	2	45.0506	55580	C-2.raw	1.48E7	1	53	61			DB Search
2	A0AAA9T9Y7|A0AAA9T9Y7_BOVIN	CSN2	TRUE	LGPVRGPFP	V.LGPVRGPFP.I	FALSE	26.57	938.534	9	0.6	470.276	2	55.6116	70440	C-2.raw	3.87E6	1	240	248			DB Search
2	A0AAA9T9Y7|A0AAA9T9Y7_BOVIN	CSN2	TRUE	LGPVRGPFPIIV	V.LGPVRGPFPIIV	FALSE	26.57	1263.77	12	3.4	632.897	2	78.7726	102819	C-2.raw		0	240	251			DB Search
2	A0AAA9T9Y7|A0AAA9T9Y7_BOVIN	CSN2	TRUE	LHLPLPLLQS	N.LHLPLPLLQS.W	FALSE	26.57	1129.69	10	0.1	565.853	2	72.4591	94154	C-2.raw		0	175	184			DB Search
2	A0AAA9T9Y7|A0AAA9T9Y7_BOVIN	CSN2	TRUE	LPLLQ	P.LPLLQ.S	FALSE	26.57	582.374	5	1.3	583.385	1	47.8724	58553	C-2.raw	3.03E6	1	179	183			DB Search
2	A0AAA9T9Y7|A0AAA9T9Y7_BOVIN	CSN2	TRUE	LPPTVM(+15.99)FPPQ	P.LPPTVM(+15.99)FPPQ.S	FALSE	26.57	1141.58	10	0.8	571.802	2	55.8576	70768	C-2.raw	5.61E6	4	193	202	Oxidation (M)	M6:Oxidation (M):1000.00	DB Search
2	A0AAA9T9Y7|A0AAA9T9Y7_BOVIN	CSN2	TRUE	LPPTVM(+15.99)FPPQS	P.LPPTVM(+15.99)FPPQS.V	FALSE	26.57	1228.62	11	0.6	615.318	2	56.0343	76041	C-2.raw	2.33E7	1	193	203	Oxidation (M)	M6:Oxidation (M):1000.00	DB Search
2	A0AAA9T9Y7|A0AAA9T9Y7_BOVIN	CSN2	TRUE	LPPTVMFPP	P.LPPTVMFPP.Q	FALSE	26.57	997.531	9	0.5	499.775	2	65.8657	84929	C-2.raw	1.16E7	1	193	201			DB Search
2	A0AAA9T9Y7|A0AAA9T9Y7_BOVIN	CSN2	TRUE	LPPTVMFPPQSVLS	P.LPPTVMFPPQSVLS.L	FALSE	26.57	1511.81	14	3.1	756.916	2	77.0605	100491	C-2.raw	5.1E5	2	193	206			DB Search
2	A0AAA9T9Y7|A0AAA9T9Y7_BOVIN	CSN2	TRUE	LPPTVMFPPQSVLSLSQSKV	P.LPPTVMFPPQSVLSLSQSKV.L	FALSE	26.57	2154.18	20	0.1	719.069	3	75.407	98160	C-2.raw		0	193	212			DB Search
2	A0AAA9T9Y7|A0AAA9T9Y7_BOVIN	CSN2	TRUE	LPQNIPPLTQ	S.LPQNIPPLTQ.T	FALSE	26.57	1119.63	10	0.2	560.824	2	48.6555	60781	C-2.raw	2.1E5	2	112	121			DB Search
2	A0AAA9T9Y7|A0AAA9T9Y7_BOVIN	CSN2	TRUE	LPVPQ	V.LPVPQ.K	FALSE	26.57	552.327	5	0.5	553.337	1	24.6225	27003	C-2.raw	1.73E7	2	213	217			DB Search
2	A0AAA9T9Y7|A0AAA9T9Y7_BOVIN	CSN2	TRUE	LPVPQKAVP	V.LPVPQKAVP.Y	FALSE	26.57	947.58	9	-1.3	474.799	2	29.1123	33271	C-2.raw		0	213	221			DB Search
2	A0AAA9T9Y7|A0AAA9T9Y7_BOVIN	CSN2	TRUE	LSLSQSKVLPVPQKAVPYPQRDM(+15.99)PIQAFL	V.LSLSQSKVLPVPQKAVPYPQRDM(+15.99)PIQAFL.L	FALSE	26.57	3265.79	29	0.6	817.459	4	68.4229	88300	C-2.raw		0	205	233	Oxidation (M)	M23:Oxidation (M):1000.00	DB Search
2	A0AAA9T9Y7|A0AAA9T9Y7_BOVIN	CSN2	TRUE	LSQSKVLPVPQ	S.LSQSKVLPVPQ.K	FALSE	26.57	1194.7	11	-0.7	598.358	2	33.3214	39225	C-2.raw		0	207	217			DB Search
2	A0AAA9T9Y7|A0AAA9T9Y7_BOVIN	CSN2	TRUE	LSQSKVLPVPQKAVPYPQRDM(+15.99)PIQAFLLYQEPVLGPVRGPFPIIV	S.LSQSKVLPVPQKAVPYPQRDM(+15.99)PIQAFLLYQEPVLGPVRGPFPIIV	FALSE	26.57	5040.8	45	13.1	1009.19	5	91.2888	121056	C-2.raw		0	207	251	Oxidation (M)	M21:Oxidation (M):1000.00	DB Search
2	A0AAA9T9Y7|A0AAA9T9Y7_BOVIN	CSN2	TRUE	LSQSKVLPVPQKAVPYPQRDMPIQAFLL	S.LSQSKVLPVPQKAVPYPQRDMPIQAFLL.Y	FALSE	26.57	3162.76	28	0.2	791.701	4	68.4973	88070	C-2.raw	2.21E6	1	207	234			DB Search
2	A0AAA9T9Y7|A0AAA9T9Y7_BOVIN	CSN2	TRUE	LTLTDVENLHLPLPLLQ	S.LTLTDVENLHLPLPLLQ.S	FALSE	26.57	1928.1	17	19.7	965.079	2	104.495	140536	C-2.raw		0	167	183			DB Search
2	A0AAA9T9Y7|A0AAA9T9Y7_BOVIN	CSN2	TRUE	LYQEPVLGPVRGPFPII	L.LYQEPVLGPVRGPFPII.V	FALSE	26.57	1894.07	17	-17.1	948.031	2	83.0616	108849	C-2.raw	8.81E4	1	234	250			DB Search
2	A0AAA9T9Y7|A0AAA9T9Y7_BOVIN	CSN2	TRUE	M(+15.99)PFPKYP	E.M(+15.99)PFPKYP.V	FALSE	26.57	894.431	7	-0.7	448.224	2	33.4557	39510	C-2.raw	2.52E6	1	151	157	Oxidation (M)	M1:Oxidation (M):1000.00	DB Search
2	A0AAA9T9Y7|A0AAA9T9Y7_BOVIN	CSN2	TRUE	MPIQA	D.MPIQA.F	FALSE	26.57	558.284	5	0.3	559.293	1	24.8384	27456	C-2.raw	4.16E6	2	227	231			DB Search
2	A0AAA9T9Y7|A0AAA9T9Y7_BOVIN	CSN2	TRUE	NVPGEIVE	L.NVPGEIVE.S	FALSE	26.57	855.434	8	2.8	856.447	1	34.6296	41406	C-2.raw	2.49E6	1	57	64			DB Search
2	A0AAA9T9Y7|A0AAA9T9Y7_BOVIN	CSN2	TRUE	PFPII	G.PFPII.V	FALSE	26.57	585.353	5	0.8	586.363	1	63.9366	78938	C-2.raw	5.74E7	1	246	250			DB Search
2	A0AAA9T9Y7|A0AAA9T9Y7_BOVIN	CSN2	TRUE	PFPIIV	G.PFPIIV	FALSE	26.57	684.421	6	2.4	685.433	1	71.0746	87548	C-2.raw	2.79E8	1	246	251			DB Search
2	A0AAA9T9Y7|A0AAA9T9Y7_BOVIN	CSN2	TRUE	PPLTQTPVVVPPF	I.PPLTQTPVVVPPF.L	FALSE	26.57	1390.79	13	-1.7	696.402	2	76.1683	99235	C-2.raw		0	117	129			DB Search
2	A0AAA9T9Y7|A0AAA9T9Y7_BOVIN	CSN2	TRUE	PPLTQTPVVVPPFL	I.PPLTQTPVVVPPFL.Q	FALSE	26.57	1503.87	14	13.9	752.956	2	92.1814	122365	C-2.raw		0	117	130			DB Search
2	A0AAA9T9Y7|A0AAA9T9Y7_BOVIN	CSN2	TRUE	PPLTQTPVVVPPFLQPE	I.PPLTQTPVVVPPFLQPE.V	FALSE	26.57	1858.02	17	-1.8	620.35	3	87.245	115026	C-2.raw	8.53E4	1	117	133			DB Search
2	A0AAA9T9Y7|A0AAA9T9Y7_BOVIN	CSN2	TRUE	PPQSVLSLSQSKVLPVPQKAVPY(+79.97)PQRDMPIQAFLLY(+79.97)QEPVLGP	F.PPQSVLSLSQSKVLPVPQKAVPY(+79.97)PQRDMPIQAFLLY(+79.97)QEPVLGP.V	FALSE	26.57	4914.52	43	16.4	983.931	5	77.1742	100649	C-2.raw		0	200	242	Phosphorylation (STY);Phosphorylation (STY)	Y23:Phosphorylation (STY):26.46;Y36:Phosphorylation (STY):16.98	DB Search
2	A0AAA9T9Y7|A0AAA9T9Y7_BOVIN	CSN2	TRUE	PPTVM(+15.99)FPPQ	L.PPTVM(+15.99)FPPQ.S	FALSE	26.57	1028.5	9	1.9	515.26	2	49.1143	61443	C-2.raw		0	194	202	Oxidation (M)	M5:Oxidation (M):1000.00	DB Search
2	A0AAA9T9Y7|A0AAA9T9Y7_BOVIN	CSN2	TRUE	PPTVMFPPQS	L.PPTVMFPPQS.V	FALSE	26.57	1099.54	10	-0.7	550.778	2	49.6401	61688	C-2.raw	1.97E7	3	194	203			DB Search
2	A0AAA9T9Y7|A0AAA9T9Y7_BOVIN	CSN2	TRUE	PPTVMFPPQSVLSLSQ	L.PPTVMFPPQSVLSLSQ.S	FALSE	26.57	1726.9	16	8.1	864.466	2	87.423	115836	C-2.raw	4.23E5	2	194	209			DB Search
2	A0AAA9T9Y7|A0AAA9T9Y7_BOVIN	CSN2	TRUE	PQKAVPYPQRDMPIQ	V.PQKAVPYPQRDMPIQ.A	FALSE	26.57	1766.91	15	0.2	884.468	2	77.7897	101482	C-2.raw		0	216	230			DB Search
2	A0AAA9T9Y7|A0AAA9T9Y7_BOVIN	CSN2	TRUE	PVLGPV	E.PVLGPV.R	FALSE	26.57	580.358	6	-1.9	581.367	1	39.9902	46602	C-2.raw	3.74E6	1	238	243			DB Search
2	A0AAA9T9Y7|A0AAA9T9Y7_BOVIN	CSN2	TRUE	PVLGPVR	E.PVLGPVR.G	FALSE	26.57	736.46	7	-1.4	369.238	2	21.5671	22925	C-2.raw	3.4E6	1	238	244			DB Search
2	A0AAA9T9Y7|A0AAA9T9Y7_BOVIN	CSN2	TRUE	PVPQKAVPYPQRD	L.PVPQKAVPYPQRD.M	FALSE	26.57	1493.8	13	-1.8	498.941	3	20.6734	21309	C-2.raw	2.26E6	1	214	226			DB Search
2	A0AAA9T9Y7|A0AAA9T9Y7_BOVIN	CSN2	TRUE	PVRGPFPII	G.PVRGPFPII.V	FALSE	26.57	994.596	9	-0.3	498.307	2	56.034	69052	C-2.raw	2.82E8	1	242	250			DB Search
2	A0AAA9T9Y7|A0AAA9T9Y7_BOVIN	CSN2	TRUE	PVVVPP	T.PVVVPP.F	FALSE	26.57	606.374	6	-0.7	607.383	1	31.8826	37342	C-2.raw	1.16E6	1	123	128			DB Search
2	A0AAA9T9Y7|A0AAA9T9Y7_BOVIN	CSN2	TRUE	QEPVLGPVRGP	Y.QEPVLGPVRGP.F	FALSE	26.57	1147.63	11	-0.4	574.827	2	34.6296	43026	C-2.raw	3.24E6	1	236	246			DB Search
2	A0AAA9T9Y7|A0AAA9T9Y7_BOVIN	CSN2	TRUE	QPLPP	H.QPLPP.T	FALSE	26.57	550.312	5	-0.1	551.321	1	20.4168	21078	C-2.raw	1.65E6	1	191	195			DB Search
2	A0AAA9T9Y7|A0AAA9T9Y7_BOVIN	CSN2	TRUE	QPLPPTVM(+15.99)FPPQSV	H.QPLPPTVM(+15.99)FPPQSV.L	FALSE	26.57	1552.8	14	-5.7	777.404	2	64.0974	82188	C-2.raw	6.45E4	1	191	204	Oxidation (M)	M8:Oxidation (M):1000.00	DB Search
2	A0AAA9T9Y7|A0AAA9T9Y7_BOVIN	CSN2	TRUE	RELEELNVPG	A.RELEELNVPG.E	FALSE	26.57	1154.59	10	0.8	578.307	2	35.6682	42687	C-2.raw	1.21E8	2	51	60			DB Search
2	A0AAA9T9Y7|A0AAA9T9Y7_BOVIN	CSN2	TRUE	RELEELNVPGEIVESLSS(+79.97)	A.RELEELNVPGEIVESLSS(+79.97).S	FALSE	26.57	2078.98	18	7.3	1040.51	2	84.5555	111026	C-2.raw		0	51	68	Phosphorylation (STY)	S18:Phosphorylation (STY):0.00	DB Search
2	A0AAA9T9Y7|A0AAA9T9Y7_BOVIN	CSN2	TRUE	SKVLPVPQKA	Q.SKVLPVPQKA.V	FALSE	26.57	1065.65	10	-0.2	533.837	2	19.5772	20332	C-2.raw	1.7E5	1	210	219			DB Search
2	A0AAA9T9Y7|A0AAA9T9Y7_BOVIN	CSN2	TRUE	SKVLPVPQKAVPYPQRDM(+15.99)P	Q.SKVLPVPQKAVPYPQRDM(+15.99)P.I	FALSE	26.57	2165.17	19	-1.4	542.3	4	40.307	48919	C-2.raw	5.97E6	2	210	228	Oxidation (M)	M18:Oxidation (M):1000.00	DB Search
2	A0AAA9T9Y7|A0AAA9T9Y7_BOVIN	CSN2	TRUE	SLSQSKVLPVP	L.SLSQSKVLPVP.Q	FALSE	26.57	1153.67	11	1.9	577.846	2	40.7784	49490	C-2.raw	7.51E6	1	206	216			DB Search
2	A0AAA9T9Y7|A0AAA9T9Y7_BOVIN	CSN2	TRUE	SLTLTDVENLHLPLPL	Q.SLTLTDVENLHLPLPL.L	FALSE	26.57	1773.99	16	19.7	888.022	2	98.5244	131758	C-2.raw	1.28E5	1	166	181			DB Search
2	A0AAA9T9Y7|A0AAA9T9Y7_BOVIN	CSN2	TRUE	SVLSL	Q.SVLSL.S	FALSE	26.57	517.311	5	1	518.321	1	47.719	57812	C-2.raw	8.46E6	1	203	207			DB Search
2	A0AAA9T9Y7|A0AAA9T9Y7_BOVIN	CSN2	TRUE	SVLSLSQ	Q.SVLSLSQ.S	FALSE	26.57	732.402	7	-0.8	733.412	1	40.3021	45530	C-2.raw	1.51E7	1	203	209			DB Search
2	A0AAA9T9Y7|A0AAA9T9Y7_BOVIN	CSN2	TRUE	TDVENLH	L.TDVENLH.L	FALSE	26.57	826.382	7	0.6	414.2	2	13.3252	11867	C-2.raw	1.92E6	1	170	176			DB Search
2	A0AAA9T9Y7|A0AAA9T9Y7_BOVIN	CSN2	TRUE	TDVENLHLPLPLL	L.TDVENLHLPLPLL.Q	FALSE	26.57	1472.82	13	5.9	737.427	2	85.8853	113006	C-2.raw		0	170	182			DB Search
2	A0AAA9T9Y7|A0AAA9T9Y7_BOVIN	CSN2	TRUE	TPVVVPP	Q.TPVVVPP.F	FALSE	26.57	707.422	7	3.3	708.434	1	35.3655	39856	C-2.raw	1.24E7	2	122	128			DB Search
2	A0AAA9T9Y7|A0AAA9T9Y7_BOVIN	CSN2	TRUE	VENLHLP	D.VENLHLP.L	FALSE	26.57	820.444	7	0.2	411.231	2	36.2815	42941	C-2.raw	1.6E7	1	172	178			DB Search
2	A0AAA9T9Y7|A0AAA9T9Y7_BOVIN	CSN2	TRUE	VENLHLPLPLL	D.VENLHLPLPLL.Q	FALSE	26.57	1256.75	11	-0.3	629.384	2	78.4278	102271	C-2.raw	9.29E4	1	172	182			DB Search
2	A0AAA9T9Y7|A0AAA9T9Y7_BOVIN	CSN2	TRUE	VLGPV	P.VLGPV.R	FALSE	26.57	483.306	5	0.9	484.315	1	30.0428	34669	C-2.raw	5.57E5	1	239	243			DB Search
2	A0AAA9T9Y7|A0AAA9T9Y7_BOVIN	CSN2	TRUE	VLGPVRGPFPI	P.VLGPVRGPFPI.I	FALSE	26.57	1150.69	11	-0.1	576.353	2	62.3592	73749	C-2.raw	6.56E8	1	239	249			DB Search
2	A0AAA9T9Y7|A0AAA9T9Y7_BOVIN	CSN2	TRUE	VLPVP	K.VLPVP.Q	FALSE	26.57	523.337	5	-1.5	524.346	1	39.7217	47473	C-2.raw	3.44E6	1	212	216			DB Search
2	A0AAA9T9Y7|A0AAA9T9Y7_BOVIN	CSN2	TRUE	VLPVPQKAVPYPQRDM(+15.99)PIQA	K.VLPVPQKAVPYPQRDM(+15.99)PIQA.F	FALSE	26.57	2262.22	20	1.2	755.084	3	42.3459	51658	C-2.raw	5.77E6	1	212	231	Oxidation (M)	M16:Oxidation (M):1000.00	DB Search
2	A0AAA9T9Y7|A0AAA9T9Y7_BOVIN	CSN2	TRUE	VPYPQ	A.VPYPQ.R	FALSE	26.57	602.306	5	-0.8	603.316	1	20.4552	20762	C-2.raw	2.27E6	1	220	224			DB Search
2	A0AAA9T9Y7|A0AAA9T9Y7_BOVIN	CSN2	TRUE	VPYPQRD	A.VPYPQRD.M	FALSE	26.57	873.434	7	0.8	437.727	2	13.137	10708	C-2.raw	4.72E7	1	220	226			DB Search
2	A0AAA9T9Y7|A0AAA9T9Y7_BOVIN	CSN2	TRUE	YPFP	V.YPFP.G	FALSE	26.57	522.248	4	0.2	523.257	1	46.5541	55260	C-2.raw	3.54E7	1	102	105			DB Search
2	A0AAA9T9Y7|A0AAA9T9Y7_BOVIN	CSN2	TRUE	YPQRDM(+15.99)PIQ	P.YPQRDM(+15.99)PIQ.A	FALSE	26.57	1162.54	9	0.5	582.282	2	16.213	15620	C-2.raw	1.65E6	1	222	230	Oxidation (M)	M6:Oxidation (M):1000.00	DB Search
2	A0AAA9T9Y7|A0AAA9T9Y7_BOVIN	CSN2	TRUE	YPQRDMP	P.YPQRDMP.I	FALSE	26.57	905.407	7	0	453.712	2	18.7269	18456	C-2.raw	6.97E6	1	222	228			DB Search
2	A0AAA9T9Y7|A0AAA9T9Y7_BOVIN	CSN2	TRUE	YPQRDMPIQAFL	P.YPQRDMPIQAFL.L	FALSE	26.57	1477.74	12	0	739.88	2	64.5854	82901	C-2.raw		0	222	233			DB Search
2	A0AAA9T9Y7|A0AAA9T9Y7_BOVIN	CSN2	TRUE	YPQRDMPIQAFLL	P.YPQRDMPIQAFLL.Y	FALSE	26.57	1590.82	13	0.6	796.422	2	74.5062	96920	C-2.raw	5.7E4	1	222	234			DB Search
2	A0AAA9T9Y7|A0AAA9T9Y7_BOVIN	CSN2	TRUE	YQEPVLGPVR	L.YQEPVLGPVR.G	FALSE	26.57	1156.62	10	3.7	579.324	2	35.3991	42421	C-2.raw	3.18E6	1	235	244			DB Search
2	A0AAA9T9Y7|A0AAA9T9Y7_BOVIN	CSN2	TRUE	YQEPVLGPVRGP	L.YQEPVLGPVRGP.F	FALSE	26.57	1310.7	12	4.7	656.362	2	40.3615	48992	C-2.raw		0	235	246			DB Search
2	A0AAA9T9Y7|A0AAA9T9Y7_BOVIN	CSN2	TRUE	KIEKFQ	E.KIEKFQ.S	FALSE	26.01	791.454	6	1	396.736	2	10.0436	7760	C-2.raw	5.34E5	1	71	76			DB Search
2	A0AAA9T9Y7|A0AAA9T9Y7_BOVIN	CSN2	TRUE	PPLTQTPVVV	I.PPLTQTPVVV.P	FALSE	26	1049.61	10	-1.7	525.815	2	51.0701	64163	C-2.raw		0	117	126			DB Search
2	A0AAA9T9Y7|A0AAA9T9Y7_BOVIN	CSN2	TRUE	LHLPLPLL	N.LHLPLPLL.Q	FALSE	25.97	914.595	8	0.9	458.307	2	78.5711	102548	C-2.raw		0	175	182			DB Search
2	A0AAA9T9Y7|A0AAA9T9Y7_BOVIN	CSN2	TRUE	PVVVPPFLQPE	T.PVVVPPFLQPE.V	FALSE	25.92	1220.68	11	1.7	611.351	2	76.1547	99217	C-2.raw		0	123	133			DB Search
2	A0AAA9T9Y7|A0AAA9T9Y7_BOVIN	CSN2	TRUE	DM(+15.99)PIQAFLLYQEPVLGPVRGPFPIIV	R.DM(+15.99)PIQAFLLYQEPVLGPVRGPFPIIV	FALSE	25.85	2924.59	26	1.6	975.875	3	110.905	150069	C-2.raw	6.47E5	1	226	251	Oxidation (M)	M2:Oxidation (M):1000.00	DB Search
2	A0AAA9T9Y7|A0AAA9T9Y7_BOVIN	CSN2	TRUE	PPFLQPEVM(+15.99)GVSKVKE	V.PPFLQPEVM(+15.99)GVSKVKE.A	FALSE	25.83	1799.95	16	-4.1	600.99	3	87.9477	115864	C-2.raw	3.95E4	1	127	142	Oxidation (M)	M9:Oxidation (M):1000.00	DB Search
2	A0AAA9T9Y7|A0AAA9T9Y7_BOVIN	CSN2	TRUE	PPTVM(+15.99)FPPQSVLSLSQS(+79.97)KVLPVP	L.PPTVM(+15.99)FPPQSVLSLSQS(+79.97)KVLPVP.Q	FALSE	25.82	2543.31	23	-17.3	848.766	3	71.4547	93049	C-2.raw	4.04E5	1	194	216	Oxidation (M);Phosphorylation (STY)	M5:Oxidation (M):1000.00;S17:Phosphorylation (STY):0.00	DB Search
2	A0AAA9T9Y7|A0AAA9T9Y7_BOVIN	CSN2	TRUE	QPLPPTVMFPP	H.QPLPPTVMFPP.Q	FALSE	25.74	1222.64	11	4.1	612.333	2	68.9107	88954	C-2.raw	8.86E5	1	191	201			DB Search
2	A0AAA9T9Y7|A0AAA9T9Y7_BOVIN	CSN2	TRUE	TPVVVPPF	Q.TPVVVPPF.L	FALSE	25.37	854.49	8	-1	428.254	2	63.6437	81612	C-2.raw	1.42E5	1	122	129			DB Search
2	A0AAA9T9Y7|A0AAA9T9Y7_BOVIN	CSN2	TRUE	SLSQSKVLPVPQKAVPYPQRDM(+15.99)PIQAFLLY(+79.97)QEPVLGPVRGPF	L.SLSQSKVLPVPQKAVPYPQRDM(+15.99)PIQAFLLY(+79.97)QEPVLGPVRGPF.P	FALSE	25.26	4785.51	42	17.9	958.131	5	84.2237	110538	C-2.raw		0	206	247	Oxidation (M);Phosphorylation (STY)	M22:Oxidation (M):1000.00;Y30:Phosphorylation (STY):3.89	DB Search
2	A0AAA9T9Y7|A0AAA9T9Y7_BOVIN	CSN2	TRUE	WMHQPHQPLPPT(+79.97)VMFPPQSVLSLSQSKVLPVPQ	S.WMHQPHQPLPPT(+79.97)VMFPPQSVLSLSQSKVLPVPQ.K	FALSE	25.25	3809.92	33	15.4	1271.01	3	80.8605	105828	C-2.raw	2.32E5	1	185	217	Phosphorylation (STY)	T12:Phosphorylation (STY):12.95	DB Search
2	A0AAA9T9Y7|A0AAA9T9Y7_BOVIN	CSN2	TRUE	RELEELN	A.RELEELN.V	FALSE	25.21	901.451	7	-0.3	451.734	2	20.6612	21569	C-2.raw	2.01E8	2	51	57			DB Search
2	A0AAA9T9Y7|A0AAA9T9Y7_BOVIN	CSN2	TRUE	FAQTQ	P.FAQTQ.S	FALSE	25.16	593.281	5	-1.2	594.29	1	7.1301	5018	C-2.raw	4.31E4	1	94	98			DB Search
2	A0AAA9T9Y7|A0AAA9T9Y7_BOVIN	CSN2	TRUE	QPHQPLPPTVM(+15.99)FPPQSVLSLSQSKVLP	H.QPHQPLPPTVM(+15.99)FPPQSVLSLSQSKVLP.V	FALSE	25.16	2967.59	27	1.6	990.209	3	71.122	92244	C-2.raw		0	188	214	Oxidation (M)	M11:Oxidation (M):1000.00	DB Search
2	A0AAA9T9Y7|A0AAA9T9Y7_BOVIN	CSN2	TRUE	RELEELNVP	A.RELEELNVP.G	FALSE	25.13	1097.57	9	-0.5	549.795	2	41.1243	49726	C-2.raw	6.38E6	1	51	59			DB Search
2	A0AAA9T9Y7|A0AAA9T9Y7_BOVIN	CSN2	TRUE	VRGPFPIIV	P.VRGPFPIIV	FALSE	25.12	996.612	9	-0.2	499.315	2	60.8601	78536	C-2.raw	1.13E7	1	243	251			DB Search
2	A0AAA9T9Y7|A0AAA9T9Y7_BOVIN	CSN2	TRUE	DM(+15.99)PIQA	R.DM(+15.99)PIQA.F	FALSE	25.1	689.305	6	-0.3	690.315	1	19.3426	20728	C-2.raw	2.29E6	2	226	231	Oxidation (M)	M2:Oxidation (M):1000.00	DB Search
2	A0AAA9T9Y7|A0AAA9T9Y7_BOVIN	CSN2	TRUE	HKEMPFPKYPVEPFTE	K.HKEMPFPKYPVEPFTE.R	FALSE	25	1974.95	16	-0.5	659.328	3	55.8332	70840	C-2.raw	1.36E6	1	148	163			DB Search
2	A0AAA9T9Y7|A0AAA9T9Y7_BOVIN	CSN2	TRUE	SVLSLSQSKV	Q.SVLSLSQSKV.L	FALSE	24.99	1046.6	10	0.6	524.308	2	36.8281	44255	C-2.raw		0	203	212			DB Search
2	A0AAA9T9Y7|A0AAA9T9Y7_BOVIN	CSN2	TRUE	TDVENLHLPLPLLQS	L.TDVENLHLPLPLLQS.W	FALSE	24.98	1687.91	15	5.8	844.973	2	80.5547	105534	C-2.raw	2.24E6	1	170	184			DB Search
2	A0AAA9T9Y7|A0AAA9T9Y7_BOVIN	CSN2	TRUE	LPQNIPPLT	S.LPQNIPPLT.Q	FALSE	24.98	991.57	9	-0.8	496.794	2	52.4294	66045	C-2.raw		0	112	120			DB Search
2	A0AAA9T9Y7|A0AAA9T9Y7_BOVIN	CSN2	TRUE	SVLSLSQSKVLPVPQKAVPYPQRDMPIQAFLLYQEPVLG	Q.SVLSLSQSKVLPVPQKAVPYPQRDMPIQAFLLYQEPVLG.P	FALSE	24.98	4335.37	39	11	1084.87	4	88.2092	116461	C-2.raw		0	203	241			DB Search
2	A0AAA9T9Y7|A0AAA9T9Y7_BOVIN	CSN2	TRUE	EPVLGPVRGP	Q.EPVLGPVRGP.F	FALSE	24.97	1019.58	10	4.4	510.8	2	35.7013	42643	C-2.raw		0	237	246			DB Search
2	A0AAA9T9Y7|A0AAA9T9Y7_BOVIN	CSN2	TRUE	VPYPQRDMPI	A.VPYPQRDMPI.Q	FALSE	24.86	1214.61	10	0.6	608.316	2	40.6743	49503	C-2.raw	1.43E6	2	220	229			DB Search
2	A0AAA9T9Y7|A0AAA9T9Y7_BOVIN	CSN2	TRUE	EELNVP	L.EELNVP.G	FALSE	24.59	699.344	6	-2.2	700.353	1	35.9339	42757	C-2.raw	7.36E5	3	54	59			DB Search
2	A0AAA9T9Y7|A0AAA9T9Y7_BOVIN	CSN2	TRUE	LPPTVM(+15.99)FPP	P.LPPTVM(+15.99)FPP.Q	FALSE	24.54	1013.53	9	-0.3	507.772	2	65.1499	83666	C-2.raw	5.41E5	1	193	201	Oxidation (M)	M6:Oxidation (M):1000.00	DB Search
2	A0AAA9T9Y7|A0AAA9T9Y7_BOVIN	CSN2	TRUE	GVSKVKEAMAPK	M.GVSKVKEAMAPK.H	FALSE	24.53	1243.7	12	-0.3	415.574	3	15.956	15062	C-2.raw	2.13E5	1	136	147			DB Search
2	A0AAA9T9Y7|A0AAA9T9Y7_BOVIN	CSN2	TRUE	FPPQSVL	M.FPPQSVL.S	FALSE	24.52	786.428	7	9.8	394.227	2	53.6467	67767	C-2.raw	1.11E5	1	199	205			DB Search
2	A0AAA9T9Y7|A0AAA9T9Y7_BOVIN	CSN2	TRUE	TLTDVENLHLPLPLLQS	L.TLTDVENLHLPLPLLQS.W	FALSE	24.5	1902.05	17	13.5	952.047	2	90.1024	117916	C-2.raw	7.23E5	1	168	184			DB Search
2	A0AAA9T9Y7|A0AAA9T9Y7_BOVIN	CSN2	TRUE	SLPQNIPPLTQTPVVVPPFLQP	N.SLPQNIPPLTQTPVVVPPFLQP.E	FALSE	24.49	2381.34	22	13.6	794.8	3	101.841	136697	C-2.raw	1.13E6	1	111	132			DB Search
2	A0AAA9T9Y7|A0AAA9T9Y7_BOVIN	CSN2	TRUE	QSKVLPVPQKAVPYPQRDMP	S.QSKVLPVPQKAVPYPQRDMP.I	FALSE	24.36	2277.23	20	-2	760.086	3	39.4539	47809	C-2.raw	1.16E5	1	209	228			DB Search
2	A0AAA9T9Y7|A0AAA9T9Y7_BOVIN	CSN2	TRUE	SKVLPVPQKAVPYPQRDM(+15.99)PIQAFL	Q.SKVLPVPQKAVPYPQRDM(+15.99)PIQAFL.L	FALSE	24.33	2737.5	24	-1	685.384	4	57.5918	73417	C-2.raw	5.26E6	2	210	233	Oxidation (M)	M18:Oxidation (M):1000.00	DB Search
2	A0AAA9T9Y7|A0AAA9T9Y7_BOVIN	CSN2	TRUE	PVVVPPFLQPEVM(+15.99)GVSKVKE	T.PVVVPPFLQPEVM(+15.99)GVSKVKE.A	FALSE	24.27	2194.21	20	-10.8	732.405	3	98.7518	131988	C-2.raw	3.38E3	1	123	142	Oxidation (M)	M13:Oxidation (M):1000.00	DB Search
2	A0AAA9T9Y7|A0AAA9T9Y7_BOVIN	CSN2	TRUE	PQRDMPIQ	Y.PQRDMPIQ.A	FALSE	24.26	983.486	8	-7.4	492.749	2	17.6351	17603	C-2.raw	1E5	1	223	230			DB Search
2	A0AAA9T9Y7|A0AAA9T9Y7_BOVIN	CSN2	TRUE	PQNIPPLTQTPVVVPPFLQPEVM(+15.99)GVSKVKE	L.PQNIPPLTQTPVVVPPFLQPEVM(+15.99)GVSKVKE.A	FALSE	24.25	3283.79	30	4.9	821.962	4	84.1121	110372	C-2.raw		0	113	142	Oxidation (M)	M23:Oxidation (M):1000.00	DB Search
2	A0AAA9T9Y7|A0AAA9T9Y7_BOVIN	CSN2	TRUE	KVLPVPQ	S.KVLPVPQ.K	FALSE	24.22	779.49	7	3.3	390.755	2	25.0896	27688	C-2.raw	3.83E4	1	211	217			DB Search
2	A0AAA9T9Y7|A0AAA9T9Y7_BOVIN	CSN2	TRUE	DM(+15.99)PIQAFLLYQEPVLGPVRGPFPII	R.DM(+15.99)PIQAFLLYQEPVLGPVRGPFPII.V	FALSE	24.18	2825.52	25	8.2	942.859	3	92.2018	121955	C-2.raw	8.48E5	1	226	250	Oxidation (M)	M2:Oxidation (M):1000.00	DB Search
2	A0AAA9T9Y7|A0AAA9T9Y7_BOVIN	CSN2	TRUE	QPHQPLPPT(+79.97)VM(+15.99)FPPQSVLSLSQSKVLPVPQKAVPYPQRDMPI	H.QPHQPLPPT(+79.97)VM(+15.99)FPPQSVLSLSQSKVLPVPQKAVPYPQRDMPI.Q	FALSE	24.1	4767.47	42	2.1	954.507	5	75.247	97931	C-2.raw		0	188	229	Phosphorylation (STY);Oxidation (M)	T9:Phosphorylation (STY):8.86;M11:Oxidation (M):49.36	DB Search
2	A0AAA9T9Y7|A0AAA9T9Y7_BOVIN	CSN2	TRUE	DKIHPF	Q.DKIHPF.A	FALSE	24.01	755.397	6	0.5	378.707	2	20.9341	22548	C-2.raw	2.66E6	1	89	94			DB Search
2	A0AAA9T9Y7|A0AAA9T9Y7_BOVIN	CSN2	TRUE	LHLPLPL	N.LHLPLPL.L	FALSE	23.38	801.511	7	0.4	401.765	2	64.1662	82491	C-2.raw	8.7E5	1	175	181			DB Search
2	A0AAA9T9Y7|A0AAA9T9Y7_BOVIN	CSN2	TRUE	LTDVENLHLPLPLLQSWM(+15.99)HQ	T.LTDVENLHLPLPLLQSWM(+15.99)HQ.P	FALSE	23.36	2399.23	20	19.8	800.77	3	83.2763	109159	C-2.raw		0	169	188	Oxidation (M)	M18:Oxidation (M):1000.00	DB Search
2	A0AAA9T9Y7|A0AAA9T9Y7_BOVIN	CSN2	TRUE	KVKEAMAPKH	S.KVKEAMAPKH.K	FALSE	23.23	1137.63	10	0.1	380.22	3	6.5284	4049	C-2.raw	7.19E4	1	139	148			DB Search
2	A0AAA9T9Y7|A0AAA9T9Y7_BOVIN	CSN2	TRUE	EAMAPKH	K.EAMAPKH.K	FALSE	22.89	782.375	7	-1.3	392.196	2	5.58	2748	C-2.raw	8.42E4	1	142	148			DB Search
2	A0AAA9T9Y7|A0AAA9T9Y7_BOVIN	CSN2	TRUE	AVPYPQRDMPIQA	K.AVPYPQRDMPIQA.F	FALSE	22.84	1484.74	13	-1.6	743.381	2	40.8616	49707	C-2.raw	1.18E6	1	219	231			DB Search
2	A0AAA9T9Y7|A0AAA9T9Y7_BOVIN	CSN2	TRUE	LPPTV	P.LPPTV.M	FALSE	22.84	525.316	5	1.2	526.326	1	25.9252	28444	C-2.raw	5.01E6	1	193	197			DB Search
2	A0AAA9T9Y7|A0AAA9T9Y7_BOVIN	CSN2	TRUE	LPVPQKA	V.LPVPQKA.V	FALSE	22.84	751.459	7	0.1	376.738	2	15.989	15155	C-2.raw	1.78E6	2	213	219			DB Search
2	A0AAA9T9Y7|A0AAA9T9Y7_BOVIN	CSN2	TRUE	PPTVMFPPQSVLSLSQS(+79.97)KVLPV	L.PPTVMFPPQSVLSLSQS(+79.97)KVLPV.P	FALSE	22.84	2430.26	22	-7	811.093	3	82.4679	107990	C-2.raw		0	194	215	Phosphorylation (STY)	S17:Phosphorylation (STY):0.00	DB Search
2	A0AAA9T9Y7|A0AAA9T9Y7_BOVIN	CSN2	TRUE	PQRDMP	Y.PQRDMP.I	FALSE	22.84	742.343	6	-2.4	372.18	2	39.3213	47584	C-2.raw		0	223	228			DB Search
2	A0AAA9T9Y7|A0AAA9T9Y7_BOVIN	CSN2	TRUE	QPHQPLPPT(+79.97)VM(+15.99)FPPQSVLSLSQ	H.QPHQPLPPT(+79.97)VM(+15.99)FPPQSVLSLSQ.S	FALSE	22.84	2523.22	22	5	842.089	3	78.1104	101915	C-2.raw		0	188	209	Phosphorylation (STY);Oxidation (M)	T9:Phosphorylation (STY):7.21;M11:Oxidation (M):1000.00	DB Search
2	A0AAA9T9Y7|A0AAA9T9Y7_BOVIN	CSN2	TRUE	VPYPQRDM(+15.99)PIQAFLLYQEPVL	A.VPYPQRDM(+15.99)PIQAFLLYQEPVL.G	FALSE	22.84	2532.31	21	16.9	845.128	3	59.6166	76000	C-2.raw		0	220	240	Oxidation (M)	M8:Oxidation (M):1000.00	DB Search
2	A0AAA9T9Y7|A0AAA9T9Y7_BOVIN	CSN2	TRUE	SQSKVLPVPQK	L.SQSKVLPVPQK.A	FALSE	22.58	1209.71	11	-0.2	404.245	3	16.8497	16277	C-2.raw	2E6	1	208	218			DB Search
2	A0AAA9T9Y7|A0AAA9T9Y7_BOVIN	CSN2	TRUE	TLTDVENLHLPLPL	L.TLTDVENLHLPLPL.L	FALSE	22.54	1573.87	14	-1.2	787.945	2	83.8055	109921	C-2.raw		0	168	181			DB Search
2	A0AAA9T9Y7|A0AAA9T9Y7_BOVIN	CSN2	TRUE	DKIHPFA	Q.DKIHPFA.Q	FALSE	22.21	826.434	7	-2.2	414.225	2	20.6966	22408	C-2.raw	7.22E6	1	89	95			DB Search
2	A0AAA9T9Y7|A0AAA9T9Y7_BOVIN	CSN2	TRUE	PPTVMFPPQSV	L.PPTVMFPPQSV.L	FALSE	22.02	1198.61	11	-9.7	600.307	2	59.2798	75514	C-2.raw		0	194	204			DB Search
2	A0AAA9T9Y7|A0AAA9T9Y7_BOVIN	CSN2	TRUE	EELNVPGEIVESL	L.EELNVPGEIVESL.S	FALSE	21.87	1426.72	13	13.7	714.38	2	77.4507	101017	C-2.raw		0	54	66			DB Search
2	A0AAA9T9Y7|A0AAA9T9Y7_BOVIN	CSN2	TRUE	DELQDKIH	E.DELQDKIH.P	FALSE	21.83	996.488	8	-18.5	499.244	2	16.4767	15991	C-2.raw		0	85	92			DB Search
2	A0AAA9T9Y7|A0AAA9T9Y7_BOVIN	CSN2	TRUE	PPTVMFPPQSVLS(+79.97)LSQSKVLPVPQKAVP	L.PPTVMFPPQSVLS(+79.97)LSQSKVLPVPQKAVP.Y	FALSE	21.8	3050.63	28	12	1017.9	3	76.8253	100131	C-2.raw	1.03E5	1	194	221	Phosphorylation (STY)	S13:Phosphorylation (STY):0.00	DB Search
2	A0AAA9T9Y7|A0AAA9T9Y7_BOVIN	CSN2	TRUE	ELEELNVPG	R.ELEELNVPG.E	FALSE	21.8	998.492	9	2.2	999.506	1	46.3284	58716	C-2.raw	2.12E7	2	52	60			DB Search
2	A0AAA9T9Y7|A0AAA9T9Y7_BOVIN	CSN2	TRUE	VPYPQRDM(+15.99)P	A.VPYPQRDM(+15.99)P.I	FALSE	21.64	1117.52	9	-1.6	559.77	2	19.8127	21391	C-2.raw	2.42E6	1	220	228	Oxidation (M)	M8:Oxidation (M):1000.00	DB Search
2	A0AAA9T9Y7|A0AAA9T9Y7_BOVIN	CSN2	TRUE	LPVPQKAVPYPQRDM(+15.99)PIQA	V.LPVPQKAVPYPQRDM(+15.99)PIQA.F	FALSE	21.61	2163.15	19	-0.9	722.06	3	39.7883	48052	C-2.raw	6.91E6	1	213	231	Oxidation (M)	M15:Oxidation (M):1000.00	DB Search
2	A0AAA9T9Y7|A0AAA9T9Y7_BOVIN	CSN2	TRUE	QPLPPTVM(+15.99)FPPQS	H.QPLPPTVM(+15.99)FPPQS.V	FALSE	21.59	1453.73	13	1.8	727.875	2	56.7596	71995	C-2.raw		0	191	203	Oxidation (M)	M8:Oxidation (M):1000.00	DB Search
2	A0AAA9T9Y7|A0AAA9T9Y7_BOVIN	CSN2	TRUE	NVPGE	L.NVPGE.I	FALSE	21.44	514.239	5	-1.9	515.247	1	8.7369	6290	C-2.raw	1.01E6	1	57	61			DB Search
2	A0AAA9T9Y7|A0AAA9T9Y7_BOVIN	CSN2	TRUE	GVSKVKE	M.GVSKVKE.A	FALSE	21.3	745.433	7	-0.9	373.725	2	5.3999	2485	C-2.raw	1.68E5	1	136	142			DB Search
2	A0AAA9T9Y7|A0AAA9T9Y7_BOVIN	CSN2	TRUE	DVENLH	T.DVENLH.L	FALSE	21.3	725.334	6	-0.7	363.676	2	11.9573	10470	C-2.raw	3.18E6	1	171	176			DB Search
2	A0AAA9T9Y7|A0AAA9T9Y7_BOVIN	CSN2	TRUE	DVENLHL	T.DVENLHL.P	FALSE	21.24	838.418	7	0.6	420.218	2	41.2319	48793	C-2.raw	1.61E6	1	171	177			DB Search
2	A0AAA9T9Y7|A0AAA9T9Y7_BOVIN	CSN2	TRUE	RELEELNVPGEIVESLSS	A.RELEELNVPGEIVESLSS.S	FALSE	21.17	1999.01	18	2.3	1000.52	2	78.3147	102197	C-2.raw		0	51	68			DB Search
2	A0AAA9T9Y7|A0AAA9T9Y7_BOVIN	CSN2	TRUE	RELEELNV	A.RELEELNV.P	FALSE	20.95	1000.52	8	2.3	501.27	2	37.0193	44654	C-2.raw	1.67E6	1	51	58			DB Search
2	A0AAA9T9Y7|A0AAA9T9Y7_BOVIN	CSN2	TRUE	SLSQSKVLPVPQKAVP	L.SLSQSKVLPVPQKAVP.Y	FALSE	20.76	1676.98	16	-0.7	560.003	3	37.2998	44547	C-2.raw	7.18E5	1	206	221			DB Search
2	A0AAA9T9Y7|A0AAA9T9Y7_BOVIN	CSN2	TRUE	SLTLT	Q.SLTLT.D	FALSE	20.45	533.306	5	0.6	534.316	1	30.0693	34314	C-2.raw	1.71E6	1	166	170			DB Search
2	A0AAA9T9Y7|A0AAA9T9Y7_BOVIN	CSN2	TRUE	PPLTQTPVVVPPFLQPEVMGVSK	I.PPLTQTPVVVPPFLQPEVMGVSK.V	FALSE	20.45	2459.35	23	-0.7	1230.69	2	108.444	146362	C-2.raw		0	117	139			DB Search
2	A0AAA9T9Y7|A0AAA9T9Y7_BOVIN	CSN2	TRUE	LPQNIPPLTQTPVVVPPFLQP	S.LPQNIPPLTQTPVVVPPFLQP.E	FALSE	20.44	2294.3	21	13.6	765.789	3	101.128	136278	C-2.raw	4.57E6	2	112	132			DB Search
2	A0AAA9T9Y7|A0AAA9T9Y7_BOVIN	CSN2	TRUE	VLPVPQKAVPYPQRDMP	K.VLPVPQKAVPYPQRDMP.I	FALSE	20.44	1934.04	17	0.3	645.692	3	42.8577	53531	C-2.raw	6.44E6	1	212	228			DB Search
2	A0AAA9T9Y7|A0AAA9T9Y7_BOVIN	CSN2	TRUE	LPPTVMFPPQSVL	P.LPPTVMFPPQSVL.S	FALSE	20.17	1424.77	13	8.8	713.403	2	84.483	110920	C-2.raw		0	193	205			DB Search
5	A0A140T8A9|A0A140T8A9_BOVIN	CSN3	TRUE	INNQFLPYPYYAKPAAVRSPAQ	L.INNQFLPYPYYAKPAAVRSPAQ.I	FALSE	42.79	2507.3	22	1.2	836.777	3	51.2517	64973	C-2.raw	7.54E6	1	118	139			DB Search
5	A0A140T8A9|A0A140T8A9_BOVIN	CSN3	TRUE	LINNQFLPYPYYAKPAAVRSPAQ	A.LINNQFLPYPYYAKPAAVRSPAQ.I	FALSE	42.79	2620.38	23	0.7	874.472	3	55.5982	70625	C-2.raw	6.58E6	1	117	139			DB Search
5	A0A140T8A9|A0A140T8A9_BOVIN	CSN3	TRUE	LINNQFLPYPYYAKPAAVRSPAQIL	A.LINNQFLPYPYYAKPAAVRSPAQIL.Q	FALSE	42.79	2846.55	25	1.6	949.862	3	69.3134	89304	C-2.raw	1.68E7	1	117	141			DB Search
5	A0A140T8A9|A0A140T8A9_BOVIN	CSN3	TRUE	LPYPYYAKPAAVRSPAQ	F.LPYPYYAKPAAVRSPAQ.I	FALSE	42.79	1891	17	-0.8	631.342	3	38.072	46222	C-2.raw	1.28E7	2	123	139			DB Search
5	A0A140T8A9|A0A140T8A9_BOVIN	CSN3	TRUE	LSRYPSYGLNYYQQKPVALI	V.LSRYPSYGLNYYQQKPVALI.N	FALSE	42.79	2372.25	20	0.6	791.762	3	59.8739	76581	C-2.raw	6.06E6	2	99	118			DB Search
5	A0A140T8A9|A0A140T8A9_BOVIN	CSN3	TRUE	LSRYPSYGLNYYQQKPVALINNQFLPYPYYAKPA	V.LSRYPSYGLNYYQQKPVALINNQFLPYPYYAKPA.A	FALSE	42.79	4039.07	34	5.7	1010.78	4	70.1839	90662	C-2.raw	1.86E7	1	99	132			DB Search
5	A0A140T8A9|A0A140T8A9_BOVIN	CSN3	TRUE	LSRYPSYGLNYYQQKPVALINNQFLPYPYYAKPAA	V.LSRYPSYGLNYYQQKPVALINNQFLPYPYYAKPAA.V	FALSE	42.79	4110.1	35	5.2	1028.54	4	70.1839	90661	C-2.raw	1.74E7	2	99	133			DB Search
5	A0A140T8A9|A0A140T8A9_BOVIN	CSN3	TRUE	LSRYPSYGLNYYQQKPVALINNQFLPYPYYAKPAAV	V.LSRYPSYGLNYYQQKPVALINNQFLPYPYYAKPAAV.R	FALSE	42.79	4209.17	36	6.4	1053.31	4	72.6433	94407	C-2.raw		0	99	134			DB Search
5	A0A140T8A9|A0A140T8A9_BOVIN	CSN3	TRUE	NNQFLPYPYYAKPAAVRSPAQ	I.NNQFLPYPYYAKPAAVRSPAQ.I	FALSE	42.79	2394.21	21	-1.3	799.08	3	48.4353	62205	C-2.raw	2.23E7	2	119	139			DB Search
5	A0A140T8A9|A0A140T8A9_BOVIN	CSN3	TRUE	NNQFLPYPYYAKPAAVRSPAQIL	I.NNQFLPYPYYAKPAAVRSPAQIL.Q	FALSE	42.79	2620.38	23	-0.8	874.47	3	63.4999	83024	C-2.raw	2.79E7	2	119	141			DB Search
5	A0A140T8A9|A0A140T8A9_BOVIN	CSN3	TRUE	SRYPSYGLNYYQQKPVALINNQFLPYPYYAKPA	L.SRYPSYGLNYYQQKPVALINNQFLPYPYYAKPA.A	FALSE	42.79	3925.98	33	4	982.511	4	69.6061	90838	C-2.raw	6.55E6	1	100	132			DB Search
5	A0A140T8A9|A0A140T8A9_BOVIN	CSN3	TRUE	SRYPSYGLNYYQQKPVALINNQFLPYPYYAKPAA	L.SRYPSYGLNYYQQKPVALINNQFLPYPYYAKPAA.V	FALSE	42.79	3997.02	34	4.9	1000.27	4	69.4644	89650	C-2.raw	1.16E7	1	100	133			DB Search
5	A0A140T8A9|A0A140T8A9_BOVIN	CSN3	TRUE	SRYPSYGLNYYQQKPVALINNQFLPYPYYAKPAAVRSPAQIL	L.SRYPSYGLNYYQQKPVALINNQFLPYPYYAKPAAVRSPAQIL.Q	FALSE	42.79	4861.54	42	1.6	973.321	5	75.3744	98115	C-2.raw		0	100	141			DB Search
5	A0A140T8A9|A0A140T8A9_BOVIN	CSN3	TRUE	YPSYGLNYYQQKPV	R.YPSYGLNYYQQKPV.A	FALSE	42.79	1718.83	14	1.2	860.427	2	47.5172	59177	C-2.raw	1.2E7	2	102	115			DB Search
5	A0A140T8A9|A0A140T8A9_BOVIN	CSN3	TRUE	YPSYGLNYYQQKPVA	R.YPSYGLNYYQQKPVA.L	FALSE	42.79	1789.87	15	1.5	895.946	2	46.9968	57122	C-2.raw	9.28E7	2	102	116			DB Search
5	A0A140T8A9|A0A140T8A9_BOVIN	CSN3	TRUE	YPSYGLNYYQQKPVAL	R.YPSYGLNYYQQKPVAL.I	FALSE	42.79	1902.95	16	1.2	952.488	2	56.0369	71006	C-2.raw	6.13E6	3	102	117			DB Search
5	A0A140T8A9|A0A140T8A9_BOVIN	CSN3	TRUE	YPSYGLNYYQQKPVALI	R.YPSYGLNYYQQKPVALI.N	FALSE	42.79	2016.04	17	0.2	1009.03	2	65.5199	84536	C-2.raw	8E6	1	102	118			DB Search
5	A0A140T8A9|A0A140T8A9_BOVIN	CSN3	TRUE	LSRYPSYGLNYYQQKPVALINNQFLPYPYYAKP	V.LSRYPSYGLNYYQQKPVALINNQFLPYPYYAKP.A	FALSE	42.69	3968.03	33	4.2	993.023	4	71.6691	92369	C-2.raw	2.59E6	1	99	131			DB Search
5	A0A140T8A9|A0A140T8A9_BOVIN	CSN3	TRUE	NQFLPYPYYAKPAAVRSPAQ	N.NQFLPYPYYAKPAAVRSPAQ.I	FALSE	42.69	2280.17	20	-1	761.066	3	48.7204	60747	C-2.raw	5.23E5	1	120	139			DB Search
5	A0A140T8A9|A0A140T8A9_BOVIN	CSN3	TRUE	NQFLPYPYYAKPAAVRSPAQI	N.NQFLPYPYYAKPAAVRSPAQI.L	FALSE	42.49	2393.25	21	-2	798.76	3	56.1901	71237	C-2.raw	1.96E5	1	120	140			DB Search
5	A0A140T8A9|A0A140T8A9_BOVIN	CSN3	TRUE	LPYPYYAKPAAVRSPAQIL	F.LPYPYYAKPAAVRSPAQIL.Q	FALSE	42.3	2117.17	19	0.4	706.733	3	55.4119	70622	C-2.raw	3.15E7	1	123	141			DB Search
5	A0A140T8A9|A0A140T8A9_BOVIN	CSN3	TRUE	LPYPYYAKPAAVRSPA	F.LPYPYYAKPAAVRSPA.Q	FALSE	42.21	1762.94	16	-0.8	588.656	3	38.4962	47201	C-2.raw	4.57E6	1	123	138			DB Search
5	A0A140T8A9|A0A140T8A9_BOVIN	CSN3	TRUE	NNQFLPYPYYAKPAAVR	I.NNQFLPYPYYAKPAAVR.S	FALSE	42.21	2011.03	17	0.6	671.354	3	47.5079	58974	C-2.raw	8.56E6	1	119	135			DB Search
5	A0A140T8A9|A0A140T8A9_BOVIN	CSN3	TRUE	SRYPSYGLNYYQQKPVA	L.SRYPSYGLNYYQQKPVA.L	FALSE	42.21	2033	17	0.2	678.677	3	40.0583	50383	C-2.raw	1.58E7	2	100	116			DB Search
5	A0A140T8A9|A0A140T8A9_BOVIN	CSN3	TRUE	YQQKPVALINNQFLPYPYYAKPAA	Y.YQQKPVALINNQFLPYPYYAKPAA.V	FALSE	42.04	2796.46	24	4	933.169	3	62.3165	79803	C-2.raw	6.07E5	1	110	133			DB Search
5	A0A140T8A9|A0A140T8A9_BOVIN	CSN3	TRUE	LSRYPSYGLNYYQQKPVALIN	V.LSRYPSYGLNYYQQKPVALIN.N	FALSE	41.55	2486.3	21	-3.3	829.773	3	54.6154	69171	C-2.raw	7.7E5	2	99	119			DB Search
5	A0A140T8A9|A0A140T8A9_BOVIN	CSN3	TRUE	DKIAKYIPIQYV	S.DKIAKYIPIQYV.L	FALSE	41.18	1449.82	12	1	484.284	3	58.7094	74338	C-2.raw	5.31E6	5	87	98			DB Search
5	A0A140T8A9|A0A140T8A9_BOVIN	CSN3	TRUE	INNQFLPYPYYAKPAAVRSPAQIL	L.INNQFLPYPYYAKPAAVRSPAQIL.Q	FALSE	40.34	2733.46	24	-2.2	912.164	3	65.6172	85042	C-2.raw	1.81E7	1	118	141			DB Search
5	A0A140T8A9|A0A140T8A9_BOVIN	CSN3	TRUE	NNQFLPYPYYAKPAAVRSPA	I.NNQFLPYPYYAKPAAVRSPA.Q	FALSE	40	2266.15	20	1.2	756.396	3	48.9012	61025	C-2.raw	1.23E6	2	119	138			DB Search
5	A0A140T8A9|A0A140T8A9_BOVIN	CSN3	TRUE	YPSYGLN	R.YPSYGLN.Y	FALSE	39.45	812.37	7	-0.4	813.381	1	39.3341	47667	C-2.raw	3.8E6	1	102	108			DB Search
5	A0A140T8A9|A0A140T8A9_BOVIN	CSN3	TRUE	LPYPYYAKPAAVRSPAQI	F.LPYPYYAKPAAVRSPAQI.L	FALSE	39.08	2004.08	18	-0.2	669.038	3	46.7743	58833	C-2.raw	6.65E6	1	123	140			DB Search
5	A0A140T8A9|A0A140T8A9_BOVIN	CSN3	TRUE	ALINNQFLPYPYYAKPAAVRSPAQ	V.ALINNQFLPYPYYAKPAAVRSPAQ.I	FALSE	38.95	2691.42	24	0.4	898.15	3	59.1758	75365	C-2.raw		0	116	139			DB Search
5	A0A140T8A9|A0A140T8A9_BOVIN	CSN3	TRUE	SRYPSYGLNYYQQKPVALINNQFLPYPYYAKP	L.SRYPSYGLNYYQQKPVALINNQFLPYPYYAKP.A	FALSE	38.87	3854.95	32	0.7	964.748	4	71.0904	92201	C-2.raw		0	100	131			DB Search
5	A0A140T8A9|A0A140T8A9_BOVIN	CSN3	TRUE	NNQFLPYPYYAKPAA	I.NNQFLPYPYYAKPAA.V	FALSE	38.75	1755.86	15	3.8	878.945	2	53.9589	68773	C-2.raw	2.89E6	3	119	133			DB Search
5	A0A140T8A9|A0A140T8A9_BOVIN	CSN3	TRUE	LPYPYYAKPAAVRSP	F.LPYPYYAKPAAVRSP.A	FALSE	38.63	1691.9	15	-0.5	846.962	2	38.3636	46041	C-2.raw	7.88E6	2	123	137			DB Search
5	A0A140T8A9|A0A140T8A9_BOVIN	CSN3	TRUE	INNQFLPYPYYAKPAAVRSPAQI	L.INNQFLPYPYYAKPAAVRSPAQI.L	FALSE	36.26	2620.38	23	-1	874.47	3	58.3968	73467	C-2.raw	1.79E6	1	118	140			DB Search
5	A0A140T8A9|A0A140T8A9_BOVIN	CSN3	TRUE	YPYYAKPAAVRSPAQ	P.YPYYAKPAAVRSPAQ.I	FALSE	36.12	1680.86	15	3.7	561.299	3	29.2373	33251	C-2.raw	2.74E6	1	125	139			DB Search
5	A0A140T8A9|A0A140T8A9_BOVIN	CSN3	TRUE	IPPKKNQDKTEIPTINT	A.IPPKKNQDKTEIPTINT.I	FALSE	34.58	1936.06	17	-1.2	969.042	2	27.3169	30523	C-2.raw	2.85E7	4	175	191			DB Search
5	A0A140T8A9|A0A140T8A9_BOVIN	CSN3	TRUE	NNQFLPYPYYAKPAAVRSP	I.NNQFLPYPYYAKPAAVRSP.A	FALSE	34.52	2195.12	19	2.8	732.718	3	49.0887	61429	C-2.raw	1.94E5	1	119	137			DB Search
5	A0A140T8A9|A0A140T8A9_BOVIN	CSN3	TRUE	RYPSYGLNYYQQKPVA	S.RYPSYGLNYYQQKPVA.L	FALSE	33.76	1945.97	16	0.1	649.666	3	40.0106	48439	C-2.raw	1.19E5	1	101	116			DB Search
5	A0A140T8A9|A0A140T8A9_BOVIN	CSN3	TRUE	NQFLPYPYYAKPAAVRSPAQIL	N.NQFLPYPYYAKPAAVRSPAQIL.Q	FALSE	33.39	2506.34	22	-1.7	836.455	3	64.2057	82382	C-2.raw		0	120	141			DB Search
5	A0A140T8A9|A0A140T8A9_BOVIN	CSN3	TRUE	NNQFLPYPYYAKPA	I.NNQFLPYPYYAKPA.A	FALSE	32.9	1684.82	14	4.1	843.427	2	53.6143	67937	C-2.raw	2.82E6	2	119	132			DB Search
5	A0A140T8A9|A0A140T8A9_BOVIN	CSN3	TRUE	PPKKNQDKTEIPTINT	I.PPKKNQDKTEIPTINT.I	FALSE	32.74	1822.98	16	-0.5	912.5	2	23.514	26114	C-2.raw	9.59E7	4	176	191			DB Search
5	A0A140T8A9|A0A140T8A9_BOVIN	CSN3	TRUE	QEQNQEQPIR	A.QEQNQEQPIR.C	FALSE	32.16	1268.61	10	-9.3	635.309	2	19.9299	20951	C-2.raw		0	68	77			DB Search
5	A0A140T8A9|A0A140T8A9_BOVIN	CSN3	TRUE	QFLPYPYYAKPAAVRS	N.QFLPYPYYAKPAAVRS.P	FALSE	31.95	1869.98	16	7.6	624.341	3	47.2768	58702	C-2.raw	2.08E6	2	121	136			DB Search
5	A0A140T8A9|A0A140T8A9_BOVIN	CSN3	TRUE	QDKTEIPTIN	N.QDKTEIPTIN.T	FALSE	31.89	1157.59	10	-0.7	579.806	2	31.302	36305	C-2.raw	2.05E7	6	181	190			DB Search
5	A0A140T8A9|A0A140T8A9_BOVIN	CSN3	TRUE	INNQFLPYPYYAKPAAVR	L.INNQFLPYPYYAKPAAVR.S	FALSE	31.53	2124.12	18	-0.7	709.048	3	51.5808	64786	C-2.raw	1.09E6	2	118	135			DB Search
5	A0A140T8A9|A0A140T8A9_BOVIN	CSN3	TRUE	NNQFLPYPYYAKPAAVRS	I.NNQFLPYPYYAKPAAVRS.P	FALSE	31.5	2098.06	18	0.9	700.365	3	47.036	58316	C-2.raw	1.62E6	3	119	136			DB Search
5	A0A140T8A9|A0A140T8A9_BOVIN	CSN3	TRUE	LSRYPSYGLN	V.LSRYPSYGLN.Y	FALSE	31.46	1168.59	10	-1.4	585.303	2	32.9687	39016	C-2.raw	5.63E6	3	99	108			DB Search
5	A0A140T8A9|A0A140T8A9_BOVIN	CSN3	TRUE	LSRYPSYGLNYYQQKPVA	V.LSRYPSYGLNYYQQKPVA.L	FALSE	31.39	2146.08	18	6.1	716.376	3	43.1689	52892	C-2.raw	4.19E5	1	99	116			DB Search
5	A0A140T8A9|A0A140T8A9_BOVIN	CSN3	TRUE	YYQQKPVALINNQFLPYPYYAKPAA	N.YYQQKPVALINNQFLPYPYYAKPAA.V	FALSE	30.42	2959.53	25	-2.2	987.518	3	64.1518	82306	C-2.raw		0	109	133			DB Search
5	A0A140T8A9|A0A140T8A9_BOVIN	CSN3	TRUE	DKIAKYIPIQ	S.DKIAKYIPIQ.Y	FALSE	30.4	1187.69	10	-0.1	594.855	2	40.8373	49924	C-2.raw	3.86E6	1	87	96			DB Search
5	A0A140T8A9|A0A140T8A9_BOVIN	CSN3	TRUE	LINNQFLPYPYYAKPAAVR	A.LINNQFLPYPYYAKPAAVR.S	FALSE	30.4	2237.2	19	5.2	746.747	3	55.3616	70103	C-2.raw		0	117	135			DB Search
5	A0A140T8A9|A0A140T8A9_BOVIN	CSN3	TRUE	LPYPYYA	F.LPYPYYA.K	FALSE	30.34	885.427	7	-2.4	886.436	1	52.0523	65375	C-2.raw	3.53E6	1	123	129			DB Search
5	A0A140T8A9|A0A140T8A9_BOVIN	CSN3	TRUE	NQFLPYPYYAKPAAVR	N.NQFLPYPYYAKPAAVR.S	FALSE	30.25	1896.99	16	0.4	633.34	3	47.9148	59557	C-2.raw	1.41E6	2	120	135			DB Search
5	A0A140T8A9|A0A140T8A9_BOVIN	CSN3	TRUE	NQFLPYPYYAKPAAVRS	N.NQFLPYPYYAKPAAVRS.P	FALSE	30.22	1984.02	17	2.2	662.352	3	47.4601	59109	C-2.raw	1.54E6	2	120	136			DB Search
5	A0A140T8A9|A0A140T8A9_BOVIN	CSN3	TRUE	SRYPSYGLNYYQQKPVAL	L.SRYPSYGLNYYQQKPVAL.I	FALSE	30.21	2146.08	18	13.8	716.382	3	49.6059	62139	C-2.raw		0	100	117			DB Search
5	A0A140T8A9|A0A140T8A9_BOVIN	CSN3	TRUE	NNQFLPYPYYAKPAAVRSPAQI	I.NNQFLPYPYYAKPAAVRSPAQI.L	FALSE	30.01	2507.3	22	0	836.776	3	56.6786	71390	C-2.raw	6.48E6	2	119	140			DB Search
5	A0A140T8A9|A0A140T8A9_BOVIN	CSN3	TRUE	LPYPYYAKPA	F.LPYPYYAKPA.A	FALSE	29.82	1181.61	10	-0.8	591.815	2	38.3738	46731	C-2.raw	1.75E6	1	123	132			DB Search
5	A0A140T8A9|A0A140T8A9_BOVIN	CSN3	TRUE	INNQFLPYPYYAKPAAVRS	L.INNQFLPYPYYAKPAAVRS.P	FALSE	29.81	2211.15	19	1.9	738.061	3	49.9191	62576	C-2.raw		0	118	136			DB Search
5	A0A140T8A9|A0A140T8A9_BOVIN	CSN3	TRUE	LINNQFLPYPYYAKPA	A.LINNQFLPYPYYAKPA.A	FALSE	29.78	1910.99	16	3.7	956.511	2	62.531	80037	C-2.raw		0	117	132			DB Search
5	A0A140T8A9|A0A140T8A9_BOVIN	CSN3	TRUE	YPYYAKPAAVRSPAQI	P.YPYYAKPAAVRSPAQI.L	FALSE	29.78	1793.95	16	0.5	598.992	3	38.917	47277	C-2.raw	1.26E6	1	125	140			DB Search
5	A0A140T8A9|A0A140T8A9_BOVIN	CSN3	TRUE	LPYP	F.LPYP.Y	FALSE	29.66	488.264	4	0.6	489.273	1	34.4605	40846	C-2.raw	1.7E7	1	123	126			DB Search
5	A0A140T8A9|A0A140T8A9_BOVIN	CSN3	TRUE	YPYYAKPAAVRSPAQIL	P.YPYYAKPAAVRSPAQIL.Q	FALSE	29.35	1907.03	17	0.1	636.687	3	48.0958	61203	C-2.raw	6.06E6	1	125	141			DB Search
5	A0A140T8A9|A0A140T8A9_BOVIN	CSN3	TRUE	NQFLPYPYYAKPA	N.NQFLPYPYYAKPA.A	FALSE	29.13	1570.78	13	3.2	786.404	2	54.3325	68719	C-2.raw	3.34E5	1	120	132			DB Search
5	A0A140T8A9|A0A140T8A9_BOVIN	CSN3	TRUE	ALINNQFLPYPYYAKPAAVRSPAQIL	V.ALINNQFLPYPYYAKPAAVRSPAQIL.Q	FALSE	28.88	2917.59	26	2.7	973.542	3	72.4389	94003	C-2.raw	1.36E6	2	116	141			DB Search
5	A0A140T8A9|A0A140T8A9_BOVIN	CSN3	TRUE	TVATLEAS	S.TVATLEAS.P	TRUE	26.62	790.407	8	0.5	791.418	1	23.8545	25631	C-2.raw	2.38E6	3	209	216			DB Search
5	A0A140T8A9|A0A140T8A9_BOVIN	CSN3	TRUE	DKIAKYIP	S.DKIAKYIP.I	FALSE	26.57	946.549	8	1.3	474.284	2	35.3004	42062	C-2.raw		0	87	94			DB Search
5	A0A140T8A9|A0A140T8A9_BOVIN	CSN3	TRUE	DKTEIPTINT	Q.DKTEIPTINT.I	FALSE	26.57	1130.58	10	3.5	566.303	2	37.5216	45201	C-2.raw	1.73E6	1	182	191			DB Search
5	A0A140T8A9|A0A140T8A9_BOVIN	CSN3	TRUE	GLNYYQQKPV	Y.GLNYYQQKPV.A	FALSE	26.57	1208.62	10	-0.8	605.319	2	29.522	33748	C-2.raw	3.6E5	1	106	115			DB Search
5	A0A140T8A9|A0A140T8A9_BOVIN	CSN3	TRUE	LINNQFLPYPYYAKPAAVRSPAQI	A.LINNQFLPYPYYAKPAAVRSPAQI.L	FALSE	26.57	2733.46	24	2.3	912.168	3	61.9599	79343	C-2.raw	4.87E5	1	117	140			DB Search
5	A0A140T8A9|A0A140T8A9_BOVIN	CSN3	TRUE	MAIPPKKNQDKTEIPTIN	F.MAIPPKKNQDKTEIPTIN.T	FALSE	26.57	2037.09	18	-0.3	1019.56	2	37.3639	44995	C-2.raw	1.81E7	1	173	190			DB Search
5	A0A140T8A9|A0A140T8A9_BOVIN	CSN3	TRUE	NNQFLPYPYYAKPAAVRSPAQILQ	I.NNQFLPYPYYAKPAAVRSPAQILQ.W	FALSE	26.57	2748.44	24	3.2	917.16	3	62.0092	79317	C-2.raw		0	119	142			DB Search
5	A0A140T8A9|A0A140T8A9_BOVIN	CSN3	TRUE	PHPHLSF	H.PHPHLSF.M	FALSE	26.57	833.418	7	-0.4	417.718	2	32.135	38140	C-2.raw	1.84E6	1	166	172			DB Search
5	A0A140T8A9|A0A140T8A9_BOVIN	CSN3	TRUE	PPKKNQDKTEIPTIN	I.PPKKNQDKTEIPTIN.T	FALSE	26.57	1721.93	15	-0.6	431.492	4	20.1742	22101	C-2.raw	1.9E7	2	176	190			DB Search
5	A0A140T8A9|A0A140T8A9_BOVIN	CSN3	TRUE	YPSY	R.YPSY.G	FALSE	26.57	528.222	4	0.5	529.232	1	25.8029	28402	C-2.raw	6.62E5	1	102	105			DB Search
5	A0A140T8A9|A0A140T8A9_BOVIN	CSN3	TRUE	YQQKPVALINNQFLPYPYYAKPAAVRSPAQIL	Y.YQQKPVALINNQFLPYPYYAKPAAVRSPAQIL.Q	FALSE	26.57	3660.98	32	5.9	916.262	4	69.0025	89137	C-2.raw		0	110	141			DB Search
5	A0A140T8A9|A0A140T8A9_BOVIN	CSN3	TRUE	KPVALINN	Q.KPVALINN.Q	FALSE	25.45	867.518	8	-2.4	434.767	2	20.7863	21316	C-2.raw	5.64E5	1	113	120			DB Search
5	A0A140T8A9|A0A140T8A9_BOVIN	CSN3	TRUE	LSRYPSY	V.LSRYPSY.G	FALSE	25.15	884.439	7	1.6	443.229	2	21.3966	22945	C-2.raw	1.69E5	1	99	105			DB Search
5	A0A140T8A9|A0A140T8A9_BOVIN	CSN3	TRUE	NNQFLPYPYYAKPAAV	I.NNQFLPYPYYAKPAAV.R	FALSE	25.04	1854.93	16	-1.1	928.475	2	58.7372	74736	C-2.raw		0	119	134			DB Search
5	A0A140T8A9|A0A140T8A9_BOVIN	CSN3	TRUE	QFLPYPYYAKPA	N.QFLPYPYYAKPA.A	FALSE	24.65	1456.74	12	0.2	729.38	2	53.6908	67827	C-2.raw	9.01E5	1	121	132			DB Search
5	A0A140T8A9|A0A140T8A9_BOVIN	CSN3	TRUE	NQFLPYPYYAKPAA	N.NQFLPYPYYAKPAA.V	FALSE	24.47	1641.82	14	3.8	821.923	2	53.5703	67662	C-2.raw		0	120	133			DB Search
5	A0A140T8A9|A0A140T8A9_BOVIN	CSN3	TRUE	PPKKNQDKTEIPT	I.PPKKNQDKTEIPT.I	FALSE	24.31	1494.8	13	-0.4	499.277	3	10.1244	8863	C-2.raw	1.66E7	1	176	188			DB Search
5	A0A140T8A9|A0A140T8A9_BOVIN	CSN3	TRUE	DKIAKYI	S.DKIAKYI.P	FALSE	23.39	849.496	7	0.6	425.757	2	29.5257	34088	C-2.raw	5.77E5	1	87	93			DB Search
5	A0A140T8A9|A0A140T8A9_BOVIN	CSN3	TRUE	EQNQEQPIR	Q.EQNQEQPIR.C	FALSE	22.84	1140.55	9	0.6	571.286	2	6.9952	4860	C-2.raw	6.99E4	1	69	77			DB Search
5	A0A140T8A9|A0A140T8A9_BOVIN	CSN3	TRUE	M(+15.99)AIPPKKNQDKTEIPTIN	F.M(+15.99)AIPPKKNQDKTEIPTIN.T	FALSE	22.84	2053.09	18	0.2	514.281	4	32.8898	38340	C-2.raw	6.21E6	1	173	190	Oxidation (M)	M1:Oxidation (M):1000.00	DB Search
5	A0A140T8A9|A0A140T8A9_BOVIN	CSN3	TRUE	PPKKNQDKTEIPTINTIA	I.PPKKNQDKTEIPTINTIA.S	FALSE	22.84	2007.1	18	0.2	502.784	4	28.8565	32868	C-2.raw	4.29E5	1	176	193			DB Search
5	A0A140T8A9|A0A140T8A9_BOVIN	CSN3	TRUE	YQQKPVALINNQFLPYPYYAKP	Y.YQQKPVALINNQFLPYPYYAKP.A	FALSE	22.84	2654.39	22	2	885.809	3	62.9179	80581	C-2.raw		0	110	131			DB Search
5	A0A140T8A9|A0A140T8A9_BOVIN	CSN3	TRUE	SRYPSY	L.SRYPSY.G	FALSE	22.78	771.355	6	-1.2	386.686	2	17.8421	18822	C-2.raw	2.54E6	1	100	105			DB Search
5	A0A140T8A9|A0A140T8A9_BOVIN	CSN3	TRUE	AVRSPAQIL	A.AVRSPAQIL.Q	FALSE	22.69	953.566	9	0.8	477.793	2	35.271	42022	C-2.raw		0	133	141			DB Search
5	A0A140T8A9|A0A140T8A9_BOVIN	CSN3	TRUE	KPAAVRSPAQIL	A.KPAAVRSPAQIL.Q	FALSE	22.6	1249.75	12	-1.3	625.884	2	31.8797	37351	C-2.raw	5.48E5	1	130	141			DB Search
5	A0A140T8A9|A0A140T8A9_BOVIN	CSN3	TRUE	LSRYPSYG	V.LSRYPSYG.L	FALSE	21.04	941.461	8	-3.3	471.738	2	22.7112	24442	C-2.raw	7.98E4	2	99	106			DB Search
7	A0A3Q1N3I9|A0A3Q1N3I9_BOVIN		TRUE	SGALKSGVHTFPAVLQS	N.SGALKSGVHTFPAVLQS.S	TRUE	42.79	1697.91	17	0.9	849.967	2	42.4872	52084	C-2.raw	2.55E7	1	43	59			DB Search
7	A0A3Q1N3I9|A0A3Q1N3I9_BOVIN		TRUE	SGALKSGVHTFPAVLQSS	N.SGALKSGVHTFPAVLQSS.G	TRUE	42.79	1784.94	18	0.2	595.991	3	42.7232	51917	C-2.raw	1.86E8	2	43	60			DB Search
7	A0A3Q1N3I9|A0A3Q1N3I9_BOVIN		TRUE	SGALKSGVHTFPAVLQSSG	N.SGALKSGVHTFPAVLQSSG.L	TRUE	42.79	1841.96	19	0.3	614.998	3	42.5188	52936	C-2.raw	3.48E7	3	43	61			DB Search
7	A0A3Q1N3I9|A0A3Q1N3I9_BOVIN		TRUE	SGALKSGVHTFPAVLQSSGLY	N.SGALKSGVHTFPAVLQSSGLY.S	TRUE	42.79	2118.11	21	0.3	707.047	3	59.1183	74313	C-2.raw	6.27E7	2	43	63			DB Search
7	A0A3Q1N3I9|A0A3Q1N3I9_BOVIN		TRUE	SGALKSGVHTFPAVLQSSGLYSL	N.SGALKSGVHTFPAVLQSSGLYSL.S	TRUE	42.79	2318.23	23	2.7	773.755	3	66.9337	86828	C-2.raw	6.39E7	1	43	65			DB Search
7	A0A3Q1N3I9|A0A3Q1N3I9_BOVIN		TRUE	SGALKSGVHTFPAVLQSSGLYSLS	N.SGALKSGVHTFPAVLQSSGLYSLS.S	TRUE	42.79	2405.26	24	3.1	1203.65	2	64.4847	82763	C-2.raw	1.17E8	1	43	66			DB Search
7	A0A3Q1N3I9|A0A3Q1N3I9_BOVIN		TRUE	SGALKSGVHTFPAVLQSSGLYSLSS	N.SGALKSGVHTFPAVLQSSGLYSLSS.M	TRUE	42.79	2492.29	25	-0.1	831.774	3	63.6437	80474	C-2.raw	3.95E7	1	43	67			DB Search
7	A0A3Q1N3I9|A0A3Q1N3I9_BOVIN		TRUE	GVHTFPAVLQSSGLYSLS	S.GVHTFPAVLQSSGLYSLS.S	TRUE	42.69	1861.96	18	1.5	931.991	2	69.8218	90335	C-2.raw	2.02E6	1	49	66			DB Search
7	A0A3Q1N3I9|A0A3Q1N3I9_BOVIN		TRUE	SGALKSGVHTFPAVLQ	N.SGALKSGVHTFPAVLQ.S	TRUE	42.69	1610.88	16	0.4	806.45	2	42.5855	51418	C-2.raw	3.18E8	2	43	58			DB Search
7	A0A3Q1N3I9|A0A3Q1N3I9_BOVIN		TRUE	GVHTFPAVLQSSGLY	S.GVHTFPAVLQSSGLY.S	TRUE	42.59	1574.81	15	1.1	788.416	2	63.1668	81152	C-2.raw	1.44E7	1	49	63			DB Search
7	A0A3Q1N3I9|A0A3Q1N3I9_BOVIN		TRUE	GVHTFPAVLQSSGLYSLSS	S.GVHTFPAVLQSSGLYSLSS.M	TRUE	42.21	1948.99	19	5.2	975.511	2	68.1741	87938	C-2.raw	1.02E7	3	49	67			DB Search
7	A0A3Q1N3I9|A0A3Q1N3I9_BOVIN		TRUE	GVHTFPAVLQSSGLYSL	S.GVHTFPAVLQSSGLYSL.S	TRUE	41.11	1774.93	17	0.6	888.474	2	73.8042	95709	C-2.raw	7.15E6	2	49	65			DB Search
7	A0A3Q1N3I9|A0A3Q1N3I9_BOVIN		TRUE	GVHTFPAVLQSSG	S.GVHTFPAVLQSSG.L	TRUE	40.71	1298.66	13	-1.1	650.34	2	42.8923	52982	C-2.raw	6.14E6	1	49	61			DB Search
7	A0A3Q1N3I9|A0A3Q1N3I9_BOVIN		TRUE	SGVHTFPAVLQSSGLYSLSS	K.SGVHTFPAVLQSSGLYSLSS.M	TRUE	40.34	2036.02	20	-1	1019.02	2	68.9437	89049	C-2.raw		0	48	67			DB Search
7	A0A3Q1N3I9|A0A3Q1N3I9_BOVIN		TRUE	LVSSYMPEPVTVTWN	C.LVSSYMPEPVTVTWN.S	FALSE	39.95	1721.83	15	2.8	861.93	2	74.1455	96506	C-2.raw	5.59E6	5	28	42			DB Search
7	A0A3Q1N3I9|A0A3Q1N3I9_BOVIN		TRUE	GALKSGVHTFPAVLQSSGLY	S.GALKSGVHTFPAVLQSSGLY.S	TRUE	39.31	2031.08	20	0.6	678.037	3	59.9035	76382	C-2.raw	1.05E7	1	44	63			DB Search
7	A0A3Q1N3I9|A0A3Q1N3I9_BOVIN		TRUE	GALKSGVHTFPAVLQSSGLYSLS	S.GALKSGVHTFPAVLQSSGLYSLS.S	TRUE	38.21	2318.23	23	2.7	773.755	3	66.9337	83637	C-2.raw	6.57E7	2	44	66			DB Search
7	A0A3Q1N3I9|A0A3Q1N3I9_BOVIN		TRUE	SGVHTFPAVLQSSGLYSLS	K.SGVHTFPAVLQSSGLYSLS.S	TRUE	37.58	1948.99	19	3.1	975.509	2	69.4363	90208	C-2.raw	9.56E6	2	48	66			DB Search
7	A0A3Q1N3I9|A0A3Q1N3I9_BOVIN		TRUE	GVHTFPAVLQSS	S.GVHTFPAVLQSS.G	TRUE	36.49	1241.64	12	0.5	621.83	2	43.6568	53940	C-2.raw	7.53E7	1	49	60			DB Search
7	A0A3Q1N3I9|A0A3Q1N3I9_BOVIN		TRUE	SGVHTFPAVLQSS	K.SGVHTFPAVLQSS.G	TRUE	35.14	1328.67	13	1.5	665.347	2	43.7108	52432	C-2.raw	1.35E7	1	48	60			DB Search
7	A0A3Q1N3I9|A0A3Q1N3I9_BOVIN		TRUE	GALKSGVHTFPAVLQSSGLYSL	S.GALKSGVHTFPAVLQSSGLYSL.S	TRUE	34.77	2231.2	22	-1.4	744.741	3	68.0543	88260	C-2.raw	3.33E6	1	44	65			DB Search
7	A0A3Q1N3I9|A0A3Q1N3I9_BOVIN		TRUE	SGALKSGVH	N.SGALKSGVH.T	FALSE	34.24	854.461	9	-0.2	428.239	2	6.6285	4240	C-2.raw	5.62E5	1	43	51			DB Search
7	A0A3Q1N3I9|A0A3Q1N3I9_BOVIN		TRUE	GVHTFPAVLQ	S.GVHTFPAVLQ.S	TRUE	33.86	1067.58	10	-0.9	534.797	2	43.7977	54255	C-2.raw	9.92E7	1	49	58			DB Search
7	A0A3Q1N3I9|A0A3Q1N3I9_BOVIN		TRUE	ALKSGVHTFPAVLQSS	G.ALKSGVHTFPAVLQSS.G	TRUE	32.72	1640.89	16	0.5	547.973	3	40.8976	49873	C-2.raw	8.74E6	2	45	60			DB Search
7	A0A3Q1N3I9|A0A3Q1N3I9_BOVIN		TRUE	GALKSGVHTFPAVLQ	S.GALKSGVHTFPAVLQ.S	TRUE	32.71	1523.85	15	-0.4	508.958	3	43.7299	54404	C-2.raw	4.41E7	2	44	58			DB Search
7	A0A3Q1N3I9|A0A3Q1N3I9_BOVIN		TRUE	SYMPEPVTVTWNSGALKS	S.SYMPEPVTVTWNSGALKS.G	FALSE	31.93	1965.95	18	-3.4	983.983	2	59.6031	75978	C-2.raw		0	31	48			DB Search
7	A0A3Q1N3I9|A0A3Q1N3I9_BOVIN		TRUE	VHTFPAVLQSS	G.VHTFPAVLQSS.G	TRUE	31.89	1184.62	11	-3.2	593.317	2	42.4127	51827	C-2.raw	5.54E6	2	50	60			DB Search
7	A0A3Q1N3I9|A0A3Q1N3I9_BOVIN		TRUE	ALKSGVHTFPAVLQ	G.ALKSGVHTFPAVLQ.S	TRUE	31.82	1466.82	14	0.1	489.951	3	41.0062	50703	C-2.raw	2.5E7	2	45	58			DB Search
7	A0A3Q1N3I9|A0A3Q1N3I9_BOVIN		TRUE	SGALKSGVHTF	N.SGALKSGVHTF.P	FALSE	31.03	1102.58	11	14.4	552.306	2	22.8368	24584	C-2.raw	2.21E6	2	43	53			DB Search
7	A0A3Q1N3I9|A0A3Q1N3I9_BOVIN		TRUE	SGVHTFPAVLQSSGLY	K.SGVHTFPAVLQSSGLY.S	TRUE	30.46	1661.84	16	-1.6	831.93	2	61.634	78792	C-2.raw	4.99E5	1	48	63			DB Search
7	A0A3Q1N3I9|A0A3Q1N3I9_BOVIN		TRUE	WNSGALKSGVHTFPAVLQ	T.WNSGALKSGVHTFPAVLQ.S	TRUE	30.38	1911	18	2.5	638.012	3	53.3749	67652	C-2.raw	1.22E7	4	41	58			DB Search
7	A0A3Q1N3I9|A0A3Q1N3I9_BOVIN		TRUE	SGVHTFPAVLQSSG	K.SGVHTFPAVLQSSG.L	TRUE	30.32	1385.69	14	-2.2	693.856	2	42.8807	52509	C-2.raw		0	48	61			DB Search
7	A0A3Q1N3I9|A0A3Q1N3I9_BOVIN		TRUE	GDTSSSTVTLG	C.GDTSSSTVTLG.C	FALSE	30.03	1023.47	11	-0.3	512.745	2	26.6911	29704	C-2.raw	1.1E8	3	16	26			DB Search
7	A0A3Q1N3I9|A0A3Q1N3I9_BOVIN		TRUE	SSGLYSLSS	Q.SSGLYSLSS.M	FALSE	29.88	899.424	9	3.7	900.438	1	40.8373	52415	C-2.raw	1.18E7	1	59	67			DB Search
7	A0A3Q1N3I9|A0A3Q1N3I9_BOVIN		TRUE	VHTFPAVLQ	G.VHTFPAVLQ.S	TRUE	29.73	1010.55	9	0.5	506.287	2	42.5188	52223	C-2.raw	1.32E7	1	50	58			DB Search
7	A0A3Q1N3I9|A0A3Q1N3I9_BOVIN		TRUE	GDTSSSTVTL	C.GDTSSSTVTL.G	FALSE	29.7	966.451	10	0	967.462	1	31.8826	39622	C-2.raw	5.21E6	1	16	25			DB Search
7	A0A3Q1N3I9|A0A3Q1N3I9_BOVIN		TRUE	ALKSGVHTFPAVLQSSGLY	G.ALKSGVHTFPAVLQSSGLY.S	TRUE	29.65	1974.06	19	2.9	659.031	3	56.9493	72683	C-2.raw	1.32E6	1	45	63			DB Search
7	A0A3Q1N3I9|A0A3Q1N3I9_BOVIN		TRUE	SGALKSGVHTFPAVLQSSGLYS	N.SGALKSGVHTFPAVLQSSGLYS.L	TRUE	29.21	2205.14	22	-2.4	736.056	3	56.242	71382	C-2.raw	3.74E6	2	43	64			DB Search
7	A0A3Q1N3I9|A0A3Q1N3I9_BOVIN		TRUE	DTSSSTVTLG	G.DTSSSTVTLG.C	FALSE	28.78	966.451	10	-0.5	967.461	1	30.3285	34837	C-2.raw	2.41E6	1	17	26			DB Search
7	A0A3Q1N3I9|A0A3Q1N3I9_BOVIN		TRUE	ALKSGVHTFPAVLQS	G.ALKSGVHTFPAVLQS.S	TRUE	26.57	1553.86	15	-0.5	777.938	2	40.8373	49706	C-2.raw	7.31E5	1	45	59			DB Search
7	A0A3Q1N3I9|A0A3Q1N3I9_BOVIN		TRUE	GALKSGVHTFPAVLQSSG	S.GALKSGVHTFPAVLQSSG.L	TRUE	26.57	1754.93	18	-0.4	585.987	3	45.0017	55508	C-2.raw		0	44	61			DB Search
7	A0A3Q1N3I9|A0A3Q1N3I9_BOVIN		TRUE	GVHTFPAVLQS	S.GVHTFPAVLQS.S	TRUE	26.57	1154.61	11	0.1	578.314	2	43.8147	52064	C-2.raw	7.16E7	1	49	59			DB Search
7	A0A3Q1N3I9|A0A3Q1N3I9_BOVIN		TRUE	GVHTFPAVLQSSGLYS	S.GVHTFPAVLQSSGLYS.L	TRUE	26.57	1661.84	16	2.7	831.934	2	60.54	77534	C-2.raw	6.14E5	3	49	64			DB Search
7	A0A3Q1N3I9|A0A3Q1N3I9_BOVIN		TRUE	SGVHTFPAVLQ	K.SGVHTFPAVLQ.S	TRUE	26.57	1154.61	11	0.1	578.314	2	43.8147	56378	C-2.raw	7.16E7	1	48	58			DB Search
7	A0A3Q1N3I9|A0A3Q1N3I9_BOVIN		TRUE	GALKSGVH	S.GALKSGVH.T	FALSE	26.57	767.429	8	-0.2	384.723	2	6.6285	4242	C-2.raw	2.81E4	1	44	51			DB Search
7	A0A3Q1N3I9|A0A3Q1N3I9_BOVIN		TRUE	GLYSL	S.GLYSL.S	FALSE	26.57	551.295	5	-1.4	552.304	1	47.1921	56489	C-2.raw	6.31E6	1	61	65			DB Search
7	A0A3Q1N3I9|A0A3Q1N3I9_BOVIN		TRUE	KEF	G.KEF.K	FALSE	26.57	422.216	3	0.7	423.226	1	26.9857	30332	C-2.raw	2.29E5	1	188	190			DB Search
7	A0A3Q1N3I9|A0A3Q1N3I9_BOVIN		TRUE	LVSSYMPEPVTVT	C.LVSSYMPEPVTVT.W	FALSE	26.57	1421.71	13	-2.9	711.864	2	58.9346	75177	C-2.raw	1.01E6	1	28	40			DB Search
7	A0A3Q1N3I9|A0A3Q1N3I9_BOVIN		TRUE	SGALKSGVHT	N.SGALKSGVHT.F	FALSE	26.57	955.509	10	-2.5	478.762	2	6.8943	4702	C-2.raw	2.27E5	1	43	52			DB Search
7	A0A3Q1N3I9|A0A3Q1N3I9_BOVIN		TRUE	SGALKSGVHT(+79.97)FPA	N.SGALKSGVHT(+79.97)FPA.V	FALSE	26.57	1350.63	13	-3.4	676.324	2	42.3589	51782	C-2.raw		0	43	55	Phosphorylation (STY)	T10:Phosphorylation (STY):16.36	DB Search
7	A0A3Q1N3I9|A0A3Q1N3I9_BOVIN		TRUE	SSGLYSLS	Q.SSGLYSLS.S	FALSE	26.57	812.392	8	-1.1	813.401	1	42.4511	51631	C-2.raw	2.56E7	1	59	66			DB Search
7	A0A3Q1N3I9|A0A3Q1N3I9_BOVIN		TRUE	SWQEG	N.SWQEG.D	FALSE	26.57	605.245	5	1.2	606.255	1	17.7754	17530	C-2.raw	6.86E6	1	289	293			DB Search
7	A0A3Q1N3I9|A0A3Q1N3I9_BOVIN		TRUE	SSSTVTLG	T.SSSTVTLG.C	FALSE	25.82	750.376	8	-6.7	751.381	1	19.8545	20797	C-2.raw	3.76E4	1	19	26			DB Search
7	A0A3Q1N3I9|A0A3Q1N3I9_BOVIN		TRUE	FPP	I.FPP.K	FALSE	25.29	359.185	3	-0.4	360.193	1	27.6635	31270	C-2.raw	1.15E6	2	114	116			DB Search
7	A0A3Q1N3I9|A0A3Q1N3I9_BOVIN		TRUE	WNSGALKS	T.WNSGALKS.G	FALSE	25.24	861.434	8	-0.3	431.726	2	18.7269	19920	C-2.raw	7.22E6	1	41	48			DB Search
7	A0A3Q1N3I9|A0A3Q1N3I9_BOVIN		TRUE	TVTLG	S.TVTLG.C	FALSE	25.17	489.28	5	0	490.289	1	19.8127	21414	C-2.raw	1.07E7	2	22	26			DB Search
7	A0A3Q1N3I9|A0A3Q1N3I9_BOVIN		TRUE	SSGLYSL	Q.SSGLYSL.S	FALSE	24.92	725.36	7	-1.6	726.369	1	46.9393	56946	C-2.raw	5.88E6	1	59	65			DB Search
7	A0A3Q1N3I9|A0A3Q1N3I9_BOVIN		TRUE	LKSGVHTFPAVLQ	A.LKSGVHTFPAVLQ.S	TRUE	24.57	1395.79	13	-0.2	466.272	3	40.5565	49176	C-2.raw	2.43E6	1	46	58			DB Search
7	A0A3Q1N3I9|A0A3Q1N3I9_BOVIN		TRUE	LPIQ	A.LPIQ.H	FALSE	24.52	469.29	4	0.4	470.299	1	18.487	18028	C-2.raw	2.41E6	1	177	180			DB Search
7	A0A3Q1N3I9|A0A3Q1N3I9_BOVIN		TRUE	VHTFPAVLQSSGLYSL	G.VHTFPAVLQSSGLYSL.S	TRUE	24.05	1717.9	16	9.7	859.971	2	72.6535	94420	C-2.raw		0	50	65			DB Search
7	A0A3Q1N3I9|A0A3Q1N3I9_BOVIN		TRUE	STVTLG	S.STVTLG.C	FALSE	23.61	576.312	6	-1.8	577.321	1	20.8353	21992	C-2.raw	1.77E7	2	21	26			DB Search
7	A0A3Q1N3I9|A0A3Q1N3I9_BOVIN		TRUE	EPVT	P.EPVT.V	FALSE	23.39	444.222	4	14.4	445.238	1	20.1998	21621	C-2.raw	9.49E4	1	35	38			DB Search
7	A0A3Q1N3I9|A0A3Q1N3I9_BOVIN		TRUE	GLYSLS	S.GLYSLS.S	FALSE	22.84	638.327	6	1	639.338	1	41.5145	49474	C-2.raw	1.02E7	3	61	66			DB Search
7	A0A3Q1N3I9|A0A3Q1N3I9_BOVIN		TRUE	LYSLS	G.LYSLS.S	FALSE	22.84	581.306	5	1.5	582.317	1	34.6069	40723	C-2.raw	2.19E6	1	62	66			DB Search
7	A0A3Q1N3I9|A0A3Q1N3I9_BOVIN		TRUE	VMH	V.VMH.E	FALSE	22.84	385.178	3	-1.6	386.187	1	6.29	3710	C-2.raw	1.08E4	1	300	302			DB Search
7	A0A3Q1N3I9|A0A3Q1N3I9_BOVIN		TRUE	SGLYSL	S.SGLYSL.S	FALSE	22.64	638.327	6	-5.6	639.334	1	48.1003	60545	C-2.raw	1.3E6	1	60	65			DB Search
7	A0A3Q1N3I9|A0A3Q1N3I9_BOVIN		TRUE	KCK	F.KCK.V	FALSE	21.75	377.21	3	-2	378.218	1	7.8619	5883	C-2.raw	2.1E4	2	191	193			DB Search
7	A0A3Q1N3I9|A0A3Q1N3I9_BOVIN		TRUE	PVTVTW	E.PVTVTW.N	FALSE	21.53	701.375	6	-8.8	702.379	1	68.4764	88465	C-2.raw	8.46E4	1	36	41			DB Search
7	A0A3Q1N3I9|A0A3Q1N3I9_BOVIN		TRUE	VTVP	M.VTVP.A	FALSE	21.21	414.248	4	-3.8	415.255	1	38.5339	45321	C-2.raw	3.95E7	1	69	72			DB Search
7	A0A3Q1N3I9|A0A3Q1N3I9_BOVIN		TRUE	SSS(+79.97)T	T.SSS(+79.97)T.V	FALSE	20.13	460.121	4	-4.2	461.128	1	40.1892	48036	C-2.raw	1.4E6	1	19	22	Phosphorylation (STY)	S3:Phosphorylation (STY):0.00	DB Search
7	A0AAA9TPF4|A0AAA9TPF4_BOVIN		FALSE	SGALKSGVHTFPAVLQS	N.SGALKSGVHTFPAVLQS.S	TRUE	42.79	1697.91	17	0.9	849.967	2	42.4872	52084	C-2.raw	2.55E7	1	53	69			DB Search
7	A0AAA9TPF4|A0AAA9TPF4_BOVIN		FALSE	SGALKSGVHTFPAVLQSS	N.SGALKSGVHTFPAVLQSS.G	TRUE	42.79	1784.94	18	0.2	595.991	3	42.7232	51917	C-2.raw	1.86E8	2	53	70			DB Search
7	A0AAA9TPF4|A0AAA9TPF4_BOVIN		FALSE	SGALKSGVHTFPAVLQSSG	N.SGALKSGVHTFPAVLQSSG.L	TRUE	42.79	1841.96	19	0.3	614.998	3	42.5188	52936	C-2.raw	3.48E7	3	53	71			DB Search
7	A0AAA9TPF4|A0AAA9TPF4_BOVIN		FALSE	SGALKSGVHTFPAVLQSSGLY	N.SGALKSGVHTFPAVLQSSGLY.S	TRUE	42.79	2118.11	21	0.3	707.047	3	59.1183	74313	C-2.raw	6.27E7	2	53	73			DB Search
7	A0AAA9TPF4|A0AAA9TPF4_BOVIN		FALSE	SGALKSGVHTFPAVLQSSGLYSL	N.SGALKSGVHTFPAVLQSSGLYSL.S	TRUE	42.79	2318.23	23	2.7	773.755	3	66.9337	86828	C-2.raw	6.39E7	1	53	75			DB Search
7	A0AAA9TPF4|A0AAA9TPF4_BOVIN		FALSE	SGALKSGVHTFPAVLQSSGLYSLS	N.SGALKSGVHTFPAVLQSSGLYSLS.S	TRUE	42.79	2405.26	24	3.1	1203.65	2	64.4847	82763	C-2.raw	1.17E8	1	53	76			DB Search
7	A0AAA9TPF4|A0AAA9TPF4_BOVIN		FALSE	SGALKSGVHTFPAVLQSSGLYSLSS	N.SGALKSGVHTFPAVLQSSGLYSLSS.M	TRUE	42.79	2492.29	25	-0.1	831.774	3	63.6437	80474	C-2.raw	3.95E7	1	53	77			DB Search
7	A0AAA9TPF4|A0AAA9TPF4_BOVIN		FALSE	GVHTFPAVLQSSGLYSLS	S.GVHTFPAVLQSSGLYSLS.S	TRUE	42.69	1861.96	18	1.5	931.991	2	69.8218	90335	C-2.raw	2.02E6	1	59	76			DB Search
7	A0AAA9TPF4|A0AAA9TPF4_BOVIN		FALSE	SGALKSGVHTFPAVLQ	N.SGALKSGVHTFPAVLQ.S	TRUE	42.69	1610.88	16	0.4	806.45	2	42.5855	51418	C-2.raw	3.18E8	2	53	68			DB Search
7	A0AAA9TPF4|A0AAA9TPF4_BOVIN		FALSE	GVHTFPAVLQSSGLY	S.GVHTFPAVLQSSGLY.S	TRUE	42.59	1574.81	15	1.1	788.416	2	63.1668	81152	C-2.raw	1.44E7	1	59	73			DB Search
7	A0AAA9TPF4|A0AAA9TPF4_BOVIN		FALSE	GVHTFPAVLQSSGLYSLSS	S.GVHTFPAVLQSSGLYSLSS.M	TRUE	42.21	1948.99	19	5.2	975.511	2	68.1741	87938	C-2.raw	1.02E7	3	59	77			DB Search
7	A0AAA9TPF4|A0AAA9TPF4_BOVIN		FALSE	GVHTFPAVLQSSGLYSL	S.GVHTFPAVLQSSGLYSL.S	TRUE	41.11	1774.93	17	0.6	888.474	2	73.8042	95709	C-2.raw	7.15E6	2	59	75			DB Search
7	A0AAA9TPF4|A0AAA9TPF4_BOVIN		FALSE	GVHTFPAVLQSSG	S.GVHTFPAVLQSSG.L	TRUE	40.71	1298.66	13	-1.1	650.34	2	42.8923	52982	C-2.raw	6.14E6	1	59	71			DB Search
7	A0AAA9TPF4|A0AAA9TPF4_BOVIN		FALSE	SGVHTFPAVLQSSGLYSLSS	K.SGVHTFPAVLQSSGLYSLSS.M	TRUE	40.34	2036.02	20	-1	1019.02	2	68.9437	89049	C-2.raw		0	58	77			DB Search
7	A0AAA9TPF4|A0AAA9TPF4_BOVIN		FALSE	LVSSYMPEPVTVTWN	C.LVSSYMPEPVTVTWN.S	FALSE	39.95	1721.83	15	2.8	861.93	2	74.1455	96506	C-2.raw	5.59E6	5	38	52			DB Search
7	A0AAA9TPF4|A0AAA9TPF4_BOVIN		FALSE	GALKSGVHTFPAVLQSSGLY	S.GALKSGVHTFPAVLQSSGLY.S	TRUE	39.31	2031.08	20	0.6	678.037	3	59.9035	76382	C-2.raw	1.05E7	1	54	73			DB Search
7	A0AAA9TPF4|A0AAA9TPF4_BOVIN		FALSE	GALKSGVHTFPAVLQSSGLYSLS	S.GALKSGVHTFPAVLQSSGLYSLS.S	TRUE	38.21	2318.23	23	2.7	773.755	3	66.9337	83637	C-2.raw	6.57E7	2	54	76			DB Search
7	A0AAA9TPF4|A0AAA9TPF4_BOVIN		FALSE	SGVHTFPAVLQSSGLYSLS	K.SGVHTFPAVLQSSGLYSLS.S	TRUE	37.58	1948.99	19	3.1	975.509	2	69.4363	90208	C-2.raw	9.56E6	2	58	76			DB Search
7	A0AAA9TPF4|A0AAA9TPF4_BOVIN		FALSE	GVHTFPAVLQSS	S.GVHTFPAVLQSS.G	TRUE	36.49	1241.64	12	0.5	621.83	2	43.6568	53940	C-2.raw	7.53E7	1	59	70			DB Search
7	A0AAA9TPF4|A0AAA9TPF4_BOVIN		FALSE	SGVHTFPAVLQSS	K.SGVHTFPAVLQSS.G	TRUE	35.14	1328.67	13	1.5	665.347	2	43.7108	52432	C-2.raw	1.35E7	1	58	70			DB Search
7	A0AAA9TPF4|A0AAA9TPF4_BOVIN		FALSE	GALKSGVHTFPAVLQSSGLYSL	S.GALKSGVHTFPAVLQSSGLYSL.S	TRUE	34.77	2231.2	22	-1.4	744.741	3	68.0543	88260	C-2.raw	3.33E6	1	54	75			DB Search
7	A0AAA9TPF4|A0AAA9TPF4_BOVIN		FALSE	SGALKSGVH	N.SGALKSGVH.T	FALSE	34.24	854.461	9	-0.2	428.239	2	6.6285	4240	C-2.raw	5.62E5	1	53	61			DB Search
7	A0AAA9TPF4|A0AAA9TPF4_BOVIN		FALSE	GVHTFPAVLQ	S.GVHTFPAVLQ.S	TRUE	33.86	1067.58	10	-0.9	534.797	2	43.7977	54255	C-2.raw	9.92E7	1	59	68			DB Search
7	A0AAA9TPF4|A0AAA9TPF4_BOVIN		FALSE	ALKSGVHTFPAVLQSS	G.ALKSGVHTFPAVLQSS.G	TRUE	32.72	1640.89	16	0.5	547.973	3	40.8976	49873	C-2.raw	8.74E6	2	55	70			DB Search
7	A0AAA9TPF4|A0AAA9TPF4_BOVIN		FALSE	GALKSGVHTFPAVLQ	S.GALKSGVHTFPAVLQ.S	TRUE	32.71	1523.85	15	-0.4	508.958	3	43.7299	54404	C-2.raw	4.41E7	2	54	68			DB Search
7	A0AAA9TPF4|A0AAA9TPF4_BOVIN		FALSE	SYMPEPVTVTWNSGALKS	S.SYMPEPVTVTWNSGALKS.G	FALSE	31.93	1965.95	18	-3.4	983.983	2	59.6031	75978	C-2.raw		0	41	58			DB Search
7	A0AAA9TPF4|A0AAA9TPF4_BOVIN		FALSE	VHTFPAVLQSS	G.VHTFPAVLQSS.G	TRUE	31.89	1184.62	11	-3.2	593.317	2	42.4127	51827	C-2.raw	5.54E6	2	60	70			DB Search
7	A0AAA9TPF4|A0AAA9TPF4_BOVIN		FALSE	ALKSGVHTFPAVLQ	G.ALKSGVHTFPAVLQ.S	TRUE	31.82	1466.82	14	0.1	489.951	3	41.0062	50703	C-2.raw	2.5E7	2	55	68			DB Search
7	A0AAA9TPF4|A0AAA9TPF4_BOVIN		FALSE	SGALKSGVHTF	N.SGALKSGVHTF.P	FALSE	31.03	1102.58	11	14.4	552.306	2	22.8368	24584	C-2.raw	2.21E6	2	53	63			DB Search
7	A0AAA9TPF4|A0AAA9TPF4_BOVIN		FALSE	SGVHTFPAVLQSSGLY	K.SGVHTFPAVLQSSGLY.S	TRUE	30.46	1661.84	16	-1.6	831.93	2	61.634	78792	C-2.raw	4.99E5	1	58	73			DB Search
7	A0AAA9TPF4|A0AAA9TPF4_BOVIN		FALSE	WNSGALKSGVHTFPAVLQ	T.WNSGALKSGVHTFPAVLQ.S	TRUE	30.38	1911	18	2.5	638.012	3	53.3749	67652	C-2.raw	1.22E7	4	51	68			DB Search
7	A0AAA9TPF4|A0AAA9TPF4_BOVIN		FALSE	SGVHTFPAVLQSSG	K.SGVHTFPAVLQSSG.L	TRUE	30.32	1385.69	14	-2.2	693.856	2	42.8807	52509	C-2.raw		0	58	71			DB Search
7	A0AAA9TPF4|A0AAA9TPF4_BOVIN		FALSE	GDTSSSTVTLG	C.GDTSSSTVTLG.C	FALSE	30.03	1023.47	11	-0.3	512.745	2	26.6911	29704	C-2.raw	1.1E8	3	26	36			DB Search
7	A0AAA9TPF4|A0AAA9TPF4_BOVIN		FALSE	SSGLYSLSS	Q.SSGLYSLSS.M	FALSE	29.88	899.424	9	3.7	900.438	1	40.8373	52415	C-2.raw	1.18E7	1	69	77			DB Search
7	A0AAA9TPF4|A0AAA9TPF4_BOVIN		FALSE	VHTFPAVLQ	G.VHTFPAVLQ.S	TRUE	29.73	1010.55	9	0.5	506.287	2	42.5188	52223	C-2.raw	1.32E7	1	60	68			DB Search
7	A0AAA9TPF4|A0AAA9TPF4_BOVIN		FALSE	GDTSSSTVTL	C.GDTSSSTVTL.G	FALSE	29.7	966.451	10	0	967.462	1	31.8826	39622	C-2.raw	5.21E6	1	26	35			DB Search
7	A0AAA9TPF4|A0AAA9TPF4_BOVIN		FALSE	ALKSGVHTFPAVLQSSGLY	G.ALKSGVHTFPAVLQSSGLY.S	TRUE	29.65	1974.06	19	2.9	659.031	3	56.9493	72683	C-2.raw	1.32E6	1	55	73			DB Search
7	A0AAA9TPF4|A0AAA9TPF4_BOVIN		FALSE	SGALKSGVHTFPAVLQSSGLYS	N.SGALKSGVHTFPAVLQSSGLYS.L	TRUE	29.21	2205.14	22	-2.4	736.056	3	56.242	71382	C-2.raw	3.74E6	2	53	74			DB Search
7	A0AAA9TPF4|A0AAA9TPF4_BOVIN		FALSE	DTSSSTVTLG	G.DTSSSTVTLG.C	FALSE	28.78	966.451	10	-0.5	967.461	1	30.3285	34837	C-2.raw	2.41E6	1	27	36			DB Search
7	A0AAA9TPF4|A0AAA9TPF4_BOVIN		FALSE	ALKSGVHTFPAVLQS	G.ALKSGVHTFPAVLQS.S	TRUE	26.57	1553.86	15	-0.5	777.938	2	40.8373	49706	C-2.raw	7.31E5	1	55	69			DB Search
7	A0AAA9TPF4|A0AAA9TPF4_BOVIN		FALSE	GALKSGVHTFPAVLQSSG	S.GALKSGVHTFPAVLQSSG.L	TRUE	26.57	1754.93	18	-0.4	585.987	3	45.0017	55508	C-2.raw		0	54	71			DB Search
7	A0AAA9TPF4|A0AAA9TPF4_BOVIN		FALSE	GVHTFPAVLQS	S.GVHTFPAVLQS.S	TRUE	26.57	1154.61	11	0.1	578.314	2	43.8147	52064	C-2.raw	7.16E7	1	59	69			DB Search
7	A0AAA9TPF4|A0AAA9TPF4_BOVIN		FALSE	GVHTFPAVLQSSGLYS	S.GVHTFPAVLQSSGLYS.L	TRUE	26.57	1661.84	16	2.7	831.934	2	60.54	77534	C-2.raw	6.14E5	3	59	74			DB Search
7	A0AAA9TPF4|A0AAA9TPF4_BOVIN		FALSE	SGVHTFPAVLQ	K.SGVHTFPAVLQ.S	TRUE	26.57	1154.61	11	0.1	578.314	2	43.8147	56378	C-2.raw	7.16E7	1	58	68			DB Search
7	A0AAA9TPF4|A0AAA9TPF4_BOVIN		FALSE	GALKSGVH	S.GALKSGVH.T	FALSE	26.57	767.429	8	-0.2	384.723	2	6.6285	4242	C-2.raw	2.81E4	1	54	61			DB Search
7	A0AAA9TPF4|A0AAA9TPF4_BOVIN		FALSE	GLYSL	S.GLYSL.S	FALSE	26.57	551.295	5	-1.4	552.304	1	47.1921	56489	C-2.raw	6.31E6	1	71	75			DB Search
7	A0AAA9TPF4|A0AAA9TPF4_BOVIN		FALSE	LVSSYMPEPVTVT	C.LVSSYMPEPVTVT.W	FALSE	26.57	1421.71	13	-2.9	711.864	2	58.9346	75177	C-2.raw	1.01E6	1	38	50			DB Search
7	A0AAA9TPF4|A0AAA9TPF4_BOVIN		FALSE	SGALKSGVHT	N.SGALKSGVHT.F	FALSE	26.57	955.509	10	-2.5	478.762	2	6.8943	4702	C-2.raw	2.27E5	1	53	62			DB Search
7	A0AAA9TPF4|A0AAA9TPF4_BOVIN		FALSE	SGALKSGVHT(+79.97)FPA	N.SGALKSGVHT(+79.97)FPA.V	FALSE	26.57	1350.63	13	-3.4	676.324	2	42.3589	51782	C-2.raw		0	53	65	Phosphorylation (STY)	T10:Phosphorylation (STY):16.36	DB Search
7	A0AAA9TPF4|A0AAA9TPF4_BOVIN		FALSE	SSGLYSLS	Q.SSGLYSLS.S	FALSE	26.57	812.392	8	-1.1	813.401	1	42.4511	51631	C-2.raw	2.56E7	1	69	76			DB Search
7	A0AAA9TPF4|A0AAA9TPF4_BOVIN		FALSE	SWQEG	N.SWQEG.D	FALSE	26.57	605.245	5	1.2	606.255	1	17.7754	17530	C-2.raw	6.86E6	1	305	309			DB Search
7	A0AAA9TPF4|A0AAA9TPF4_BOVIN		FALSE	SSSTVTLG	T.SSSTVTLG.C	FALSE	25.82	750.376	8	-6.7	751.381	1	19.8545	20797	C-2.raw	3.76E4	1	29	36			DB Search
7	A0AAA9TPF4|A0AAA9TPF4_BOVIN		FALSE	WNSGALKS	T.WNSGALKS.G	FALSE	25.24	861.434	8	-0.3	431.726	2	18.7269	19920	C-2.raw	7.22E6	1	51	58			DB Search
7	A0AAA9TPF4|A0AAA9TPF4_BOVIN		FALSE	TVTLG	S.TVTLG.C	FALSE	25.17	489.28	5	0	490.289	1	19.8127	21414	C-2.raw	1.07E7	2	32	36			DB Search
7	A0AAA9TPF4|A0AAA9TPF4_BOVIN		FALSE	SSGLYSL	Q.SSGLYSL.S	FALSE	24.92	725.36	7	-1.6	726.369	1	46.9393	56946	C-2.raw	5.88E6	1	69	75			DB Search
7	A0AAA9TPF4|A0AAA9TPF4_BOVIN		FALSE	LKSGVHTFPAVLQ	A.LKSGVHTFPAVLQ.S	TRUE	24.57	1395.79	13	-0.2	466.272	3	40.5565	49176	C-2.raw	2.43E6	1	56	68			DB Search
7	A0AAA9TPF4|A0AAA9TPF4_BOVIN		FALSE	VHTFPAVLQSSGLYSL	G.VHTFPAVLQSSGLYSL.S	TRUE	24.05	1717.9	16	9.7	859.971	2	72.6535	94420	C-2.raw		0	60	75			DB Search
7	A0AAA9TPF4|A0AAA9TPF4_BOVIN		FALSE	STVTLG	S.STVTLG.C	FALSE	23.61	576.312	6	-1.8	577.321	1	20.8353	21992	C-2.raw	1.77E7	2	31	36			DB Search
7	A0AAA9TPF4|A0AAA9TPF4_BOVIN		FALSE	GLYSLS	S.GLYSLS.S	FALSE	22.84	638.327	6	1	639.338	1	41.5145	49474	C-2.raw	1.02E7	3	71	76			DB Search
7	A0AAA9TPF4|A0AAA9TPF4_BOVIN		FALSE	LYSLS	G.LYSLS.S	FALSE	22.84	581.306	5	1.5	582.317	1	34.6069	40723	C-2.raw	2.19E6	1	72	76			DB Search
7	A0AAA9TPF4|A0AAA9TPF4_BOVIN		FALSE	SGLYSL	S.SGLYSL.S	FALSE	22.64	638.327	6	-5.6	639.334	1	48.1003	60545	C-2.raw	1.3E6	1	70	75			DB Search
7	A0AAA9TPF4|A0AAA9TPF4_BOVIN		FALSE	PVTVTW	E.PVTVTW.N	FALSE	21.53	701.375	6	-8.8	702.379	1	68.4764	88465	C-2.raw	8.46E4	1	46	51			DB Search
7	A0AAA9TVN0|A0AAA9TVN0_BOVIN		FALSE	SGALKSGVHTFPAVLQS	N.SGALKSGVHTFPAVLQS.S	TRUE	42.79	1697.91	17	0.9	849.967	2	42.4872	52084	C-2.raw	2.55E7	1	44	60			DB Search
7	A0AAA9TVN0|A0AAA9TVN0_BOVIN		FALSE	SGALKSGVHTFPAVLQSS	N.SGALKSGVHTFPAVLQSS.G	TRUE	42.79	1784.94	18	0.2	595.991	3	42.7232	51917	C-2.raw	1.86E8	2	44	61			DB Search
7	A0AAA9TVN0|A0AAA9TVN0_BOVIN		FALSE	SGALKSGVHTFPAVLQSSG	N.SGALKSGVHTFPAVLQSSG.L	TRUE	42.79	1841.96	19	0.3	614.998	3	42.5188	52936	C-2.raw	3.48E7	3	44	62			DB Search
7	A0AAA9TVN0|A0AAA9TVN0_BOVIN		FALSE	SGALKSGVHTFPAVLQSSGLY	N.SGALKSGVHTFPAVLQSSGLY.S	TRUE	42.79	2118.11	21	0.3	707.047	3	59.1183	74313	C-2.raw	6.27E7	2	44	64			DB Search
7	A0AAA9TVN0|A0AAA9TVN0_BOVIN		FALSE	SGALKSGVHTFPAVLQSSGLYSL	N.SGALKSGVHTFPAVLQSSGLYSL.S	TRUE	42.79	2318.23	23	2.7	773.755	3	66.9337	86828	C-2.raw	6.39E7	1	44	66			DB Search
7	A0AAA9TVN0|A0AAA9TVN0_BOVIN		FALSE	SGALKSGVHTFPAVLQSSGLYSLS	N.SGALKSGVHTFPAVLQSSGLYSLS.S	TRUE	42.79	2405.26	24	3.1	1203.65	2	64.4847	82763	C-2.raw	1.17E8	1	44	67			DB Search
7	A0AAA9TVN0|A0AAA9TVN0_BOVIN		FALSE	SGALKSGVHTFPAVLQSSGLYSLSS	N.SGALKSGVHTFPAVLQSSGLYSLSS.M	TRUE	42.79	2492.29	25	-0.1	831.774	3	63.6437	80474	C-2.raw	3.95E7	1	44	68			DB Search
7	A0AAA9TVN0|A0AAA9TVN0_BOVIN		FALSE	GVHTFPAVLQSSGLYSLS	S.GVHTFPAVLQSSGLYSLS.S	TRUE	42.69	1861.96	18	1.5	931.991	2	69.8218	90335	C-2.raw	2.02E6	1	50	67			DB Search
7	A0AAA9TVN0|A0AAA9TVN0_BOVIN		FALSE	SGALKSGVHTFPAVLQ	N.SGALKSGVHTFPAVLQ.S	TRUE	42.69	1610.88	16	0.4	806.45	2	42.5855	51418	C-2.raw	3.18E8	2	44	59			DB Search
7	A0AAA9TVN0|A0AAA9TVN0_BOVIN		FALSE	GVHTFPAVLQSSGLY	S.GVHTFPAVLQSSGLY.S	TRUE	42.59	1574.81	15	1.1	788.416	2	63.1668	81152	C-2.raw	1.44E7	1	50	64			DB Search
7	A0AAA9TVN0|A0AAA9TVN0_BOVIN		FALSE	GVHTFPAVLQSSGLYSLSS	S.GVHTFPAVLQSSGLYSLSS.M	TRUE	42.21	1948.99	19	5.2	975.511	2	68.1741	87938	C-2.raw	1.02E7	3	50	68			DB Search
7	A0AAA9TVN0|A0AAA9TVN0_BOVIN		FALSE	GVHTFPAVLQSSGLYSL	S.GVHTFPAVLQSSGLYSL.S	TRUE	41.11	1774.93	17	0.6	888.474	2	73.8042	95709	C-2.raw	7.15E6	2	50	66			DB Search
7	A0AAA9TVN0|A0AAA9TVN0_BOVIN		FALSE	GVHTFPAVLQSSG	S.GVHTFPAVLQSSG.L	TRUE	40.71	1298.66	13	-1.1	650.34	2	42.8923	52982	C-2.raw	6.14E6	1	50	62			DB Search
7	A0AAA9TVN0|A0AAA9TVN0_BOVIN		FALSE	SGVHTFPAVLQSSGLYSLSS	K.SGVHTFPAVLQSSGLYSLSS.M	TRUE	40.34	2036.02	20	-1	1019.02	2	68.9437	89049	C-2.raw		0	49	68			DB Search
7	A0AAA9TVN0|A0AAA9TVN0_BOVIN		FALSE	LVSSYMPEPVTVTWN	C.LVSSYMPEPVTVTWN.S	FALSE	39.95	1721.83	15	2.8	861.93	2	74.1455	96506	C-2.raw	5.59E6	5	29	43			DB Search
7	A0AAA9TVN0|A0AAA9TVN0_BOVIN		FALSE	GALKSGVHTFPAVLQSSGLY	S.GALKSGVHTFPAVLQSSGLY.S	TRUE	39.31	2031.08	20	0.6	678.037	3	59.9035	76382	C-2.raw	1.05E7	1	45	64			DB Search
7	A0AAA9TVN0|A0AAA9TVN0_BOVIN		FALSE	GALKSGVHTFPAVLQSSGLYSLS	S.GALKSGVHTFPAVLQSSGLYSLS.S	TRUE	38.21	2318.23	23	2.7	773.755	3	66.9337	83637	C-2.raw	6.57E7	2	45	67			DB Search
7	A0AAA9TVN0|A0AAA9TVN0_BOVIN		FALSE	SGVHTFPAVLQSSGLYSLS	K.SGVHTFPAVLQSSGLYSLS.S	TRUE	37.58	1948.99	19	3.1	975.509	2	69.4363	90208	C-2.raw	9.56E6	2	49	67			DB Search
7	A0AAA9TVN0|A0AAA9TVN0_BOVIN		FALSE	GVHTFPAVLQSS	S.GVHTFPAVLQSS.G	TRUE	36.49	1241.64	12	0.5	621.83	2	43.6568	53940	C-2.raw	7.53E7	1	50	61			DB Search
7	A0AAA9TVN0|A0AAA9TVN0_BOVIN		FALSE	SGVHTFPAVLQSS	K.SGVHTFPAVLQSS.G	TRUE	35.14	1328.67	13	1.5	665.347	2	43.7108	52432	C-2.raw	1.35E7	1	49	61			DB Search
7	A0AAA9TVN0|A0AAA9TVN0_BOVIN		FALSE	GALKSGVHTFPAVLQSSGLYSL	S.GALKSGVHTFPAVLQSSGLYSL.S	TRUE	34.77	2231.2	22	-1.4	744.741	3	68.0543	88260	C-2.raw	3.33E6	1	45	66			DB Search
7	A0AAA9TVN0|A0AAA9TVN0_BOVIN		FALSE	SGALKSGVH	N.SGALKSGVH.T	FALSE	34.24	854.461	9	-0.2	428.239	2	6.6285	4240	C-2.raw	5.62E5	1	44	52			DB Search
7	A0AAA9TVN0|A0AAA9TVN0_BOVIN		FALSE	GVHTFPAVLQ	S.GVHTFPAVLQ.S	TRUE	33.86	1067.58	10	-0.9	534.797	2	43.7977	54255	C-2.raw	9.92E7	1	50	59			DB Search
7	A0AAA9TVN0|A0AAA9TVN0_BOVIN		FALSE	ALKSGVHTFPAVLQSS	G.ALKSGVHTFPAVLQSS.G	TRUE	32.72	1640.89	16	0.5	547.973	3	40.8976	49873	C-2.raw	8.74E6	2	46	61			DB Search
7	A0AAA9TVN0|A0AAA9TVN0_BOVIN		FALSE	GALKSGVHTFPAVLQ	S.GALKSGVHTFPAVLQ.S	TRUE	32.71	1523.85	15	-0.4	508.958	3	43.7299	54404	C-2.raw	4.41E7	2	45	59			DB Search
7	A0AAA9TVN0|A0AAA9TVN0_BOVIN		FALSE	SYMPEPVTVTWNSGALKS	S.SYMPEPVTVTWNSGALKS.G	FALSE	31.93	1965.95	18	-3.4	983.983	2	59.6031	75978	C-2.raw		0	32	49			DB Search
7	A0AAA9TVN0|A0AAA9TVN0_BOVIN		FALSE	VHTFPAVLQSS	G.VHTFPAVLQSS.G	TRUE	31.89	1184.62	11	-3.2	593.317	2	42.4127	51827	C-2.raw	5.54E6	2	51	61			DB Search
7	A0AAA9TVN0|A0AAA9TVN0_BOVIN		FALSE	ALKSGVHTFPAVLQ	G.ALKSGVHTFPAVLQ.S	TRUE	31.82	1466.82	14	0.1	489.951	3	41.0062	50703	C-2.raw	2.5E7	2	46	59			DB Search
7	A0AAA9TVN0|A0AAA9TVN0_BOVIN		FALSE	SGALKSGVHTF	N.SGALKSGVHTF.P	FALSE	31.03	1102.58	11	14.4	552.306	2	22.8368	24584	C-2.raw	2.21E6	2	44	54			DB Search
7	A0AAA9TVN0|A0AAA9TVN0_BOVIN		FALSE	SGVHTFPAVLQSSGLY	K.SGVHTFPAVLQSSGLY.S	TRUE	30.46	1661.84	16	-1.6	831.93	2	61.634	78792	C-2.raw	4.99E5	1	49	64			DB Search
7	A0AAA9TVN0|A0AAA9TVN0_BOVIN		FALSE	WNSGALKSGVHTFPAVLQ	T.WNSGALKSGVHTFPAVLQ.S	TRUE	30.38	1911	18	2.5	638.012	3	53.3749	67652	C-2.raw	1.22E7	4	42	59			DB Search
7	A0AAA9TVN0|A0AAA9TVN0_BOVIN		FALSE	SGVHTFPAVLQSSG	K.SGVHTFPAVLQSSG.L	TRUE	30.32	1385.69	14	-2.2	693.856	2	42.8807	52509	C-2.raw		0	49	62			DB Search
7	A0AAA9TVN0|A0AAA9TVN0_BOVIN		FALSE	GDTSSSTVTLG	C.GDTSSSTVTLG.C	FALSE	30.03	1023.47	11	-0.3	512.745	2	26.6911	29704	C-2.raw	1.1E8	3	17	27			DB Search
7	A0AAA9TVN0|A0AAA9TVN0_BOVIN		FALSE	SSGLYSLSS	Q.SSGLYSLSS.M	FALSE	29.88	899.424	9	3.7	900.438	1	40.8373	52415	C-2.raw	1.18E7	1	60	68			DB Search
7	A0AAA9TVN0|A0AAA9TVN0_BOVIN		FALSE	VHTFPAVLQ	G.VHTFPAVLQ.S	TRUE	29.73	1010.55	9	0.5	506.287	2	42.5188	52223	C-2.raw	1.32E7	1	51	59			DB Search
7	A0AAA9TVN0|A0AAA9TVN0_BOVIN		FALSE	GDTSSSTVTL	C.GDTSSSTVTL.G	FALSE	29.7	966.451	10	0	967.462	1	31.8826	39622	C-2.raw	5.21E6	1	17	26			DB Search
7	A0AAA9TVN0|A0AAA9TVN0_BOVIN		FALSE	ALKSGVHTFPAVLQSSGLY	G.ALKSGVHTFPAVLQSSGLY.S	TRUE	29.65	1974.06	19	2.9	659.031	3	56.9493	72683	C-2.raw	1.32E6	1	46	64			DB Search
7	A0AAA9TVN0|A0AAA9TVN0_BOVIN		FALSE	SGALKSGVHTFPAVLQSSGLYS	N.SGALKSGVHTFPAVLQSSGLYS.L	TRUE	29.21	2205.14	22	-2.4	736.056	3	56.242	71382	C-2.raw	3.74E6	2	44	65			DB Search
7	A0AAA9TVN0|A0AAA9TVN0_BOVIN		FALSE	DTSSSTVTLG	G.DTSSSTVTLG.C	FALSE	28.78	966.451	10	-0.5	967.461	1	30.3285	34837	C-2.raw	2.41E6	1	18	27			DB Search
7	A0AAA9TVN0|A0AAA9TVN0_BOVIN		FALSE	ALKSGVHTFPAVLQS	G.ALKSGVHTFPAVLQS.S	TRUE	26.57	1553.86	15	-0.5	777.938	2	40.8373	49706	C-2.raw	7.31E5	1	46	60			DB Search
7	A0AAA9TVN0|A0AAA9TVN0_BOVIN		FALSE	GALKSGVHTFPAVLQSSG	S.GALKSGVHTFPAVLQSSG.L	TRUE	26.57	1754.93	18	-0.4	585.987	3	45.0017	55508	C-2.raw		0	45	62			DB Search
7	A0AAA9TVN0|A0AAA9TVN0_BOVIN		FALSE	GVHTFPAVLQS	S.GVHTFPAVLQS.S	TRUE	26.57	1154.61	11	0.1	578.314	2	43.8147	52064	C-2.raw	7.16E7	1	50	60			DB Search
7	A0AAA9TVN0|A0AAA9TVN0_BOVIN		FALSE	GVHTFPAVLQSSGLYS	S.GVHTFPAVLQSSGLYS.L	TRUE	26.57	1661.84	16	2.7	831.934	2	60.54	77534	C-2.raw	6.14E5	3	50	65			DB Search
7	A0AAA9TVN0|A0AAA9TVN0_BOVIN		FALSE	SGVHTFPAVLQ	K.SGVHTFPAVLQ.S	TRUE	26.57	1154.61	11	0.1	578.314	2	43.8147	56378	C-2.raw	7.16E7	1	49	59			DB Search
7	A0AAA9TVN0|A0AAA9TVN0_BOVIN		FALSE	GALKSGVH	S.GALKSGVH.T	FALSE	26.57	767.429	8	-0.2	384.723	2	6.6285	4242	C-2.raw	2.81E4	1	45	52			DB Search
7	A0AAA9TVN0|A0AAA9TVN0_BOVIN		FALSE	GLYSL	S.GLYSL.S	FALSE	26.57	551.295	5	-1.4	552.304	1	47.1921	56489	C-2.raw	6.31E6	1	62	66			DB Search
7	A0AAA9TVN0|A0AAA9TVN0_BOVIN		FALSE	LVSSYMPEPVTVT	C.LVSSYMPEPVTVT.W	FALSE	26.57	1421.71	13	-2.9	711.864	2	58.9346	75177	C-2.raw	1.01E6	1	29	41			DB Search
7	A0AAA9TVN0|A0AAA9TVN0_BOVIN		FALSE	SGALKSGVHT	N.SGALKSGVHT.F	FALSE	26.57	955.509	10	-2.5	478.762	2	6.8943	4702	C-2.raw	2.27E5	1	44	53			DB Search
7	A0AAA9TVN0|A0AAA9TVN0_BOVIN		FALSE	SGALKSGVHT(+79.97)FPA	N.SGALKSGVHT(+79.97)FPA.V	FALSE	26.57	1350.63	13	-3.4	676.324	2	42.3589	51782	C-2.raw		0	44	56	Phosphorylation (STY)	T10:Phosphorylation (STY):16.36	DB Search
7	A0AAA9TVN0|A0AAA9TVN0_BOVIN		FALSE	SSGLYSLS	Q.SSGLYSLS.S	FALSE	26.57	812.392	8	-1.1	813.401	1	42.4511	51631	C-2.raw	2.56E7	1	60	67			DB Search
7	A0AAA9TVN0|A0AAA9TVN0_BOVIN		FALSE	SWQEG	N.SWQEG.D	FALSE	26.57	605.245	5	1.2	606.255	1	17.7754	17530	C-2.raw	6.86E6	1	296	300			DB Search
7	A0AAA9TVN0|A0AAA9TVN0_BOVIN		FALSE	SSSTVTLG	T.SSSTVTLG.C	FALSE	25.82	750.376	8	-6.7	751.381	1	19.8545	20797	C-2.raw	3.76E4	1	20	27			DB Search
7	A0AAA9TVN0|A0AAA9TVN0_BOVIN		FALSE	WNSGALKS	T.WNSGALKS.G	FALSE	25.24	861.434	8	-0.3	431.726	2	18.7269	19920	C-2.raw	7.22E6	1	42	49			DB Search
7	A0AAA9TVN0|A0AAA9TVN0_BOVIN		FALSE	TVTLG	S.TVTLG.C	FALSE	25.17	489.28	5	0	490.289	1	19.8127	21414	C-2.raw	1.07E7	2	23	27			DB Search
7	A0AAA9TVN0|A0AAA9TVN0_BOVIN		FALSE	SSGLYSL	Q.SSGLYSL.S	FALSE	24.92	725.36	7	-1.6	726.369	1	46.9393	56946	C-2.raw	5.88E6	1	60	66			DB Search
7	A0AAA9TVN0|A0AAA9TVN0_BOVIN		FALSE	LKSGVHTFPAVLQ	A.LKSGVHTFPAVLQ.S	TRUE	24.57	1395.79	13	-0.2	466.272	3	40.5565	49176	C-2.raw	2.43E6	1	47	59			DB Search
7	A0AAA9TVN0|A0AAA9TVN0_BOVIN		FALSE	VHTFPAVLQSSGLYSL	G.VHTFPAVLQSSGLYSL.S	TRUE	24.05	1717.9	16	9.7	859.971	2	72.6535	94420	C-2.raw		0	51	66			DB Search
7	A0AAA9TVN0|A0AAA9TVN0_BOVIN		FALSE	STVTLG	S.STVTLG.C	FALSE	23.61	576.312	6	-1.8	577.321	1	20.8353	21992	C-2.raw	1.77E7	2	22	27			DB Search
7	A0AAA9TVN0|A0AAA9TVN0_BOVIN		FALSE	GLYSLS	S.GLYSLS.S	FALSE	22.84	638.327	6	1	639.338	1	41.5145	49474	C-2.raw	1.02E7	3	62	67			DB Search
7	A0AAA9TVN0|A0AAA9TVN0_BOVIN		FALSE	LYSLS	G.LYSLS.S	FALSE	22.84	581.306	5	1.5	582.317	1	34.6069	40723	C-2.raw	2.19E6	1	63	67			DB Search
7	A0AAA9TVN0|A0AAA9TVN0_BOVIN		FALSE	SGLYSL	S.SGLYSL.S	FALSE	22.64	638.327	6	-5.6	639.334	1	48.1003	60545	C-2.raw	1.3E6	1	61	66			DB Search
7	A0AAA9TVN0|A0AAA9TVN0_BOVIN		FALSE	PVTVTW	E.PVTVTW.N	FALSE	21.53	701.375	6	-8.8	702.379	1	68.4764	88465	C-2.raw	8.46E4	1	37	42			DB Search
7	G3N0V0|G3N0V0_BOVIN		FALSE	SGALKSGVHTFPAVLQS	N.SGALKSGVHTFPAVLQS.S	TRUE	42.79	1697.91	17	0.9	849.967	2	42.4872	52084	C-2.raw	2.55E7	1	11	27			DB Search
7	G3N0V0|G3N0V0_BOVIN		FALSE	SGALKSGVHTFPAVLQSS	N.SGALKSGVHTFPAVLQSS.G	TRUE	42.79	1784.94	18	0.2	595.991	3	42.7232	51917	C-2.raw	1.86E8	2	11	28			DB Search
7	G3N0V0|G3N0V0_BOVIN		FALSE	SGALKSGVHTFPAVLQSSG	N.SGALKSGVHTFPAVLQSSG.L	TRUE	42.79	1841.96	19	0.3	614.998	3	42.5188	52936	C-2.raw	3.48E7	3	11	29			DB Search
7	G3N0V0|G3N0V0_BOVIN		FALSE	SGALKSGVHTFPAVLQSSGLY	N.SGALKSGVHTFPAVLQSSGLY.S	TRUE	42.79	2118.11	21	0.3	707.047	3	59.1183	74313	C-2.raw	6.27E7	2	11	31			DB Search
7	G3N0V0|G3N0V0_BOVIN		FALSE	SGALKSGVHTFPAVLQSSGLYSL	N.SGALKSGVHTFPAVLQSSGLYSL.S	TRUE	42.79	2318.23	23	2.7	773.755	3	66.9337	86828	C-2.raw	6.39E7	1	11	33			DB Search
7	G3N0V0|G3N0V0_BOVIN		FALSE	SGALKSGVHTFPAVLQSSGLYSLS	N.SGALKSGVHTFPAVLQSSGLYSLS.S	TRUE	42.79	2405.26	24	3.1	1203.65	2	64.4847	82763	C-2.raw	1.17E8	1	11	34			DB Search
7	G3N0V0|G3N0V0_BOVIN		FALSE	SGALKSGVHTFPAVLQSSGLYSLSS	N.SGALKSGVHTFPAVLQSSGLYSLSS.M	TRUE	42.79	2492.29	25	-0.1	831.774	3	63.6437	80474	C-2.raw	3.95E7	1	11	35			DB Search
7	G3N0V0|G3N0V0_BOVIN		FALSE	GVHTFPAVLQSSGLYSLS	S.GVHTFPAVLQSSGLYSLS.S	TRUE	42.69	1861.96	18	1.5	931.991	2	69.8218	90335	C-2.raw	2.02E6	1	17	34			DB Search
7	G3N0V0|G3N0V0_BOVIN		FALSE	SGALKSGVHTFPAVLQ	N.SGALKSGVHTFPAVLQ.S	TRUE	42.69	1610.88	16	0.4	806.45	2	42.5855	51418	C-2.raw	3.18E8	2	11	26			DB Search
7	G3N0V0|G3N0V0_BOVIN		FALSE	GVHTFPAVLQSSGLY	S.GVHTFPAVLQSSGLY.S	TRUE	42.59	1574.81	15	1.1	788.416	2	63.1668	81152	C-2.raw	1.44E7	1	17	31			DB Search
7	G3N0V0|G3N0V0_BOVIN		FALSE	GVHTFPAVLQSSGLYSLSS	S.GVHTFPAVLQSSGLYSLSS.M	TRUE	42.21	1948.99	19	5.2	975.511	2	68.1741	87938	C-2.raw	1.02E7	3	17	35			DB Search
7	G3N0V0|G3N0V0_BOVIN		FALSE	GVHTFPAVLQSSGLYSL	S.GVHTFPAVLQSSGLYSL.S	TRUE	41.11	1774.93	17	0.6	888.474	2	73.8042	95709	C-2.raw	7.15E6	2	17	33			DB Search
7	G3N0V0|G3N0V0_BOVIN		FALSE	GVHTFPAVLQSSG	S.GVHTFPAVLQSSG.L	TRUE	40.71	1298.66	13	-1.1	650.34	2	42.8923	52982	C-2.raw	6.14E6	1	17	29			DB Search
7	G3N0V0|G3N0V0_BOVIN		FALSE	SGVHTFPAVLQSSGLYSLSS	K.SGVHTFPAVLQSSGLYSLSS.M	TRUE	40.34	2036.02	20	-1	1019.02	2	68.9437	89049	C-2.raw		0	16	35			DB Search
7	G3N0V0|G3N0V0_BOVIN		FALSE	GALKSGVHTFPAVLQSSGLY	S.GALKSGVHTFPAVLQSSGLY.S	TRUE	39.31	2031.08	20	0.6	678.037	3	59.9035	76382	C-2.raw	1.05E7	1	12	31			DB Search
7	G3N0V0|G3N0V0_BOVIN		FALSE	GALKSGVHTFPAVLQSSGLYSLS	S.GALKSGVHTFPAVLQSSGLYSLS.S	TRUE	38.21	2318.23	23	2.7	773.755	3	66.9337	83637	C-2.raw	6.57E7	2	12	34			DB Search
7	G3N0V0|G3N0V0_BOVIN		FALSE	SGVHTFPAVLQSSGLYSLS	K.SGVHTFPAVLQSSGLYSLS.S	TRUE	37.58	1948.99	19	3.1	975.509	2	69.4363	90208	C-2.raw	9.56E6	2	16	34			DB Search
7	G3N0V0|G3N0V0_BOVIN		FALSE	GVHTFPAVLQSS	S.GVHTFPAVLQSS.G	TRUE	36.49	1241.64	12	0.5	621.83	2	43.6568	53940	C-2.raw	7.53E7	1	17	28			DB Search
7	G3N0V0|G3N0V0_BOVIN		FALSE	SGVHTFPAVLQSS	K.SGVHTFPAVLQSS.G	TRUE	35.14	1328.67	13	1.5	665.347	2	43.7108	52432	C-2.raw	1.35E7	1	16	28			DB Search
7	G3N0V0|G3N0V0_BOVIN		FALSE	GALKSGVHTFPAVLQSSGLYSL	S.GALKSGVHTFPAVLQSSGLYSL.S	TRUE	34.77	2231.2	22	-1.4	744.741	3	68.0543	88260	C-2.raw	3.33E6	1	12	33			DB Search
7	G3N0V0|G3N0V0_BOVIN		FALSE	SGALKSGVH	N.SGALKSGVH.T	FALSE	34.24	854.461	9	-0.2	428.239	2	6.6285	4240	C-2.raw	5.62E5	1	11	19			DB Search
7	G3N0V0|G3N0V0_BOVIN		FALSE	GVHTFPAVLQ	S.GVHTFPAVLQ.S	TRUE	33.86	1067.58	10	-0.9	534.797	2	43.7977	54255	C-2.raw	9.92E7	1	17	26			DB Search
7	G3N0V0|G3N0V0_BOVIN		FALSE	ALKSGVHTFPAVLQSS	G.ALKSGVHTFPAVLQSS.G	TRUE	32.72	1640.89	16	0.5	547.973	3	40.8976	49873	C-2.raw	8.74E6	2	13	28			DB Search
7	G3N0V0|G3N0V0_BOVIN		FALSE	GALKSGVHTFPAVLQ	S.GALKSGVHTFPAVLQ.S	TRUE	32.71	1523.85	15	-0.4	508.958	3	43.7299	54404	C-2.raw	4.41E7	2	12	26			DB Search
7	G3N0V0|G3N0V0_BOVIN		FALSE	VHTFPAVLQSS	G.VHTFPAVLQSS.G	TRUE	31.89	1184.62	11	-3.2	593.317	2	42.4127	51827	C-2.raw	5.54E6	2	18	28			DB Search
7	G3N0V0|G3N0V0_BOVIN		FALSE	ALKSGVHTFPAVLQ	G.ALKSGVHTFPAVLQ.S	TRUE	31.82	1466.82	14	0.1	489.951	3	41.0062	50703	C-2.raw	2.5E7	2	13	26			DB Search
7	G3N0V0|G3N0V0_BOVIN		FALSE	SGALKSGVHTF	N.SGALKSGVHTF.P	FALSE	31.03	1102.58	11	14.4	552.306	2	22.8368	24584	C-2.raw	2.21E6	2	11	21			DB Search
7	G3N0V0|G3N0V0_BOVIN		FALSE	SGVHTFPAVLQSSGLY	K.SGVHTFPAVLQSSGLY.S	TRUE	30.46	1661.84	16	-1.6	831.93	2	61.634	78792	C-2.raw	4.99E5	1	16	31			DB Search
7	G3N0V0|G3N0V0_BOVIN		FALSE	WNSGALKSGVHTFPAVLQ	T.WNSGALKSGVHTFPAVLQ.S	TRUE	30.38	1911	18	2.5	638.012	3	53.3749	67652	C-2.raw	1.22E7	4	9	26			DB Search
7	G3N0V0|G3N0V0_BOVIN		FALSE	SGVHTFPAVLQSSG	K.SGVHTFPAVLQSSG.L	TRUE	30.32	1385.69	14	-2.2	693.856	2	42.8807	52509	C-2.raw		0	16	29			DB Search
7	G3N0V0|G3N0V0_BOVIN		FALSE	SSGLYSLSS	Q.SSGLYSLSS.M	FALSE	29.88	899.424	9	3.7	900.438	1	40.8373	52415	C-2.raw	1.18E7	1	27	35			DB Search
7	G3N0V0|G3N0V0_BOVIN		FALSE	VHTFPAVLQ	G.VHTFPAVLQ.S	TRUE	29.73	1010.55	9	0.5	506.287	2	42.5188	52223	C-2.raw	1.32E7	1	18	26			DB Search
7	G3N0V0|G3N0V0_BOVIN		FALSE	ALKSGVHTFPAVLQSSGLY	G.ALKSGVHTFPAVLQSSGLY.S	TRUE	29.65	1974.06	19	2.9	659.031	3	56.9493	72683	C-2.raw	1.32E6	1	13	31			DB Search
7	G3N0V0|G3N0V0_BOVIN		FALSE	SGALKSGVHTFPAVLQSSGLYS	N.SGALKSGVHTFPAVLQSSGLYS.L	TRUE	29.21	2205.14	22	-2.4	736.056	3	56.242	71382	C-2.raw	3.74E6	2	11	32			DB Search
7	G3N0V0|G3N0V0_BOVIN		FALSE	ALKSGVHTFPAVLQS	G.ALKSGVHTFPAVLQS.S	TRUE	26.57	1553.86	15	-0.5	777.938	2	40.8373	49706	C-2.raw	7.31E5	1	13	27			DB Search
7	G3N0V0|G3N0V0_BOVIN		FALSE	GALKSGVHTFPAVLQSSG	S.GALKSGVHTFPAVLQSSG.L	TRUE	26.57	1754.93	18	-0.4	585.987	3	45.0017	55508	C-2.raw		0	12	29			DB Search
7	G3N0V0|G3N0V0_BOVIN		FALSE	GVHTFPAVLQS	S.GVHTFPAVLQS.S	TRUE	26.57	1154.61	11	0.1	578.314	2	43.8147	52064	C-2.raw	7.16E7	1	17	27			DB Search
7	G3N0V0|G3N0V0_BOVIN		FALSE	GVHTFPAVLQSSGLYS	S.GVHTFPAVLQSSGLYS.L	TRUE	26.57	1661.84	16	2.7	831.934	2	60.54	77534	C-2.raw	6.14E5	3	17	32			DB Search
7	G3N0V0|G3N0V0_BOVIN		FALSE	SGVHTFPAVLQ	K.SGVHTFPAVLQ.S	TRUE	26.57	1154.61	11	0.1	578.314	2	43.8147	56378	C-2.raw	7.16E7	1	16	26			DB Search
7	G3N0V0|G3N0V0_BOVIN		FALSE	GALKSGVH	S.GALKSGVH.T	FALSE	26.57	767.429	8	-0.2	384.723	2	6.6285	4242	C-2.raw	2.81E4	1	12	19			DB Search
7	G3N0V0|G3N0V0_BOVIN		FALSE	GLYSL	S.GLYSL.S	FALSE	26.57	551.295	5	-1.4	552.304	1	47.1921	56489	C-2.raw	6.31E6	1	29	33			DB Search
7	G3N0V0|G3N0V0_BOVIN		FALSE	KEF	G.KEF.K	FALSE	26.57	422.216	3	0.7	423.226	1	26.9857	30332	C-2.raw	2.29E5	1	162	164			DB Search
7	G3N0V0|G3N0V0_BOVIN		FALSE	SGALKSGVHT	N.SGALKSGVHT.F	FALSE	26.57	955.509	10	-2.5	478.762	2	6.8943	4702	C-2.raw	2.27E5	1	11	20			DB Search
7	G3N0V0|G3N0V0_BOVIN		FALSE	SGALKSGVHT(+79.97)FPA	N.SGALKSGVHT(+79.97)FPA.V	FALSE	26.57	1350.63	13	-3.4	676.324	2	42.3589	51782	C-2.raw		0	11	23	Phosphorylation (STY)	T10:Phosphorylation (STY):16.36	DB Search
7	G3N0V0|G3N0V0_BOVIN		FALSE	SSGLYSLS	Q.SSGLYSLS.S	FALSE	26.57	812.392	8	-1.1	813.401	1	42.4511	51631	C-2.raw	2.56E7	1	27	34			DB Search
7	G3N0V0|G3N0V0_BOVIN		FALSE	SWQEG	N.SWQEG.D	FALSE	26.57	605.245	5	1.2	606.255	1	17.7754	17530	C-2.raw	6.86E6	1	263	267			DB Search
7	G3N0V0|G3N0V0_BOVIN		FALSE	FPP	I.FPP.K	FALSE	25.29	359.185	3	-0.4	360.193	1	27.6635	31270	C-2.raw	1.15E6	2	88	90			DB Search
7	G3N0V0|G3N0V0_BOVIN		FALSE	WNSGALKS	T.WNSGALKS.G	FALSE	25.24	861.434	8	-0.3	431.726	2	18.7269	19920	C-2.raw	7.22E6	1	9	16			DB Search
7	G3N0V0|G3N0V0_BOVIN		FALSE	SSGLYSL	Q.SSGLYSL.S	FALSE	24.92	725.36	7	-1.6	726.369	1	46.9393	56946	C-2.raw	5.88E6	1	27	33			DB Search
7	G3N0V0|G3N0V0_BOVIN		FALSE	LKSGVHTFPAVLQ	A.LKSGVHTFPAVLQ.S	TRUE	24.57	1395.79	13	-0.2	466.272	3	40.5565	49176	C-2.raw	2.43E6	1	14	26			DB Search
7	G3N0V0|G3N0V0_BOVIN		FALSE	LPIQ	A.LPIQ.H	FALSE	24.52	469.29	4	0.4	470.299	1	18.487	18028	C-2.raw	2.41E6	1	151	154			DB Search
7	G3N0V0|G3N0V0_BOVIN		FALSE	VHTFPAVLQSSGLYSL	G.VHTFPAVLQSSGLYSL.S	TRUE	24.05	1717.9	16	9.7	859.971	2	72.6535	94420	C-2.raw		0	18	33			DB Search
7	G3N0V0|G3N0V0_BOVIN		FALSE	EPVT	P.EPVT.V	FALSE	23.39	444.222	4	14.4	445.238	1	20.1998	21621	C-2.raw	9.49E4	1	3	6			DB Search
7	G3N0V0|G3N0V0_BOVIN		FALSE	GLYSLS	S.GLYSLS.S	FALSE	22.84	638.327	6	1	639.338	1	41.5145	49474	C-2.raw	1.02E7	3	29	34			DB Search
7	G3N0V0|G3N0V0_BOVIN		FALSE	LYSLS	G.LYSLS.S	FALSE	22.84	581.306	5	1.5	582.317	1	34.6069	40723	C-2.raw	2.19E6	1	30	34			DB Search
7	G3N0V0|G3N0V0_BOVIN		FALSE	VMH	V.VMH.E	FALSE	22.84	385.178	3	-1.6	386.187	1	6.29	3710	C-2.raw	1.08E4	1	274	276			DB Search
7	G3N0V0|G3N0V0_BOVIN		FALSE	SGLYSL	S.SGLYSL.S	FALSE	22.64	638.327	6	-5.6	639.334	1	48.1003	60545	C-2.raw	1.3E6	1	28	33			DB Search
7	G3N0V0|G3N0V0_BOVIN		FALSE	KCK	F.KCK.V	FALSE	21.75	377.21	3	-2	378.218	1	7.8619	5883	C-2.raw	2.1E4	2	165	167			DB Search
7	G3N0V0|G3N0V0_BOVIN		FALSE	PVTVTW	E.PVTVTW.N	FALSE	21.53	701.375	6	-8.8	702.379	1	68.4764	88465	C-2.raw	8.46E4	1	4	9			DB Search
7	G3N0V0|G3N0V0_BOVIN		FALSE	VTVP	M.VTVP.A	FALSE	21.21	414.248	4	-3.8	415.255	1	38.5339	45321	C-2.raw	3.95E7	1	37	40			DB Search
6	G5E604|G5E604_BOVIN		TRUE	QAVLTQPSSVSGSLGQRVSIT	A.QAVLTQPSSVSGSLGQRVSIT.C	FALSE	42.79	2114.13	21	0.3	1058.08	2	61.6247	80942	C-2.raw	1.83E8	16	23	43			DB Search
6	G5E604|G5E604_BOVIN		TRUE	VLTQPSSVSGSLGQRVSIT	A.VLTQPSSVSGSLGQRVSIT.C	FALSE	42.69	1915.04	19	0.9	958.531	2	44.9046	53825	C-2.raw	4.28E7	1	25	43			DB Search
6	G5E604|G5E604_BOVIN		TRUE	SGVPDRFSGSRSGN	A.SGVPDRFSGSRSGN.T	FALSE	41.78	1421.66	14	-1.2	474.897	3	15.6058	13935	C-2.raw	3.11E7	1	80	93			DB Search
6	G5E604|G5E604_BOVIN		TRUE	SVSGSLGQRVSIT	S.SVSGSLGQRVSIT.C	FALSE	41.7	1289.69	13	1.5	645.858	2	34.1576	39675	C-2.raw	4.36E7	1	31	43			DB Search
6	G5E604|G5E604_BOVIN		TRUE	SRASGVPDRFSGSRSGN	T.SRASGVPDRFSGSRSGN.T	FALSE	41.39	1735.84	17	-0.6	579.621	3	15.6151	14617	C-2.raw	6.87E6	4	77	93			DB Search
6	G5E604|G5E604_BOVIN		TRUE	PSSVSGSLGQRVSIT	Q.PSSVSGSLGQRVSIT.C	FALSE	40.9	1473.78	15	-5.5	737.896	2	61.0128	77952	C-2.raw	4.09E6	1	29	43			DB Search
6	G5E604|G5E604_BOVIN		TRUE	ATSRASGVPDRFSGSRSGN	G.ATSRASGVPDRFSGSRSGN.T	TRUE	39.35	1907.92	19	-0.8	477.989	4	15.5796	14769	C-2.raw	8.67E6	4	75	93			DB Search
6	G5E604|G5E604_BOVIN		TRUE	RASGVPDRFSGSRSGN	S.RASGVPDRFSGSRSGN.T	FALSE	39.26	1648.8	16	-0.9	550.61	3	15.247	13986	C-2.raw	1.58E7	6	78	93			DB Search
6	G5E604|G5E604_BOVIN		TRUE	AVLTQPSSVSGSLGQRVSIT	Q.AVLTQPSSVSGSLGQRVSIT.C	FALSE	37.55	1986.07	20	-3.8	994.045	2	47.8724	58920	C-2.raw	4.59E6	3	24	43			DB Search
6	G5E604|G5E604_BOVIN		TRUE	GSLGQRVSIT	S.GSLGQRVSIT.C	FALSE	36.95	1016.56	10	-1.4	509.289	2	28.335	32218	C-2.raw	4.72E7	3	34	43			DB Search
6	G5E604|G5E604_BOVIN		TRUE	VLTQPSSVS	A.VLTQPSSVS.G	FALSE	36.47	916.486	9	-0.1	917.498	1	23.5699	24605	C-2.raw	1.46E7	2	25	33			DB Search
6	G5E604|G5E604_BOVIN		TRUE	SRASGVPDRFSGSRS	T.SRASGVPDRFSGSRS.G	FALSE	35.78	1564.77	15	0	522.6	3	15.9538	14995	C-2.raw	5.6E6	5	77	91			DB Search
6	G5E604|G5E604_BOVIN		TRUE	SRASGVPDRFSGSR	T.SRASGVPDRFSGSR.S	FALSE	35.43	1477.74	14	-0.8	370.443	4	16.3303	15871	C-2.raw	1.22E6	2	77	90			DB Search
6	G5E604|G5E604_BOVIN		TRUE	RASGVPDRFSGSR	S.RASGVPDRFSGSR.S	FALSE	35.25	1390.71	13	-0.8	464.578	3	15.611	14716	C-2.raw	1.86E6	3	78	90			DB Search
6	G5E604|G5E604_BOVIN		TRUE	VLTQPSSVSG	A.VLTQPSSVSG.S	FALSE	34.66	973.508	10	0.2	974.519	1	24.8384	27554	C-2.raw	2.56E7	3	25	34			DB Search
6	G5E604|G5E604_BOVIN		TRUE	VSGSLGQRVSIT	S.VSGSLGQRVSIT.C	FALSE	34.64	1202.66	12	5.5	602.344	2	32.9081	38268	C-2.raw	3.76E6	4	32	43			DB Search
6	G5E604|G5E604_BOVIN		TRUE	STM(+15.99)AWSPLLLT(+79.97)LVTLCTGSWAQAVLTQPSSVSGSLGQ	M.STM(+15.99)AWSPLLLT(+79.97)LVTLCTGSWAQAVLTQPSSVSGSLGQ.R	FALSE	34.44	3885.89	37	-12	778.18	5	63.0042	80747	C-2.raw	1.12E7	2	2	38	Oxidation (M);Phosphorylation (STY)	M3:Oxidation (M):1000.00;T11:Phosphorylation (STY):0.00	DB Search
6	G5E604|G5E604_BOVIN		TRUE	TSRASGVPDRFSGSRS	A.TSRASGVPDRFSGSRS.G	FALSE	34.16	1665.82	16	-1.1	417.463	4	15.964	15651	C-2.raw	5.27E5	1	76	91			DB Search
6	G5E604|G5E604_BOVIN		TRUE	SLGQRVSIT	G.SLGQRVSIT.C	FALSE	33.76	959.54	9	0.8	480.78	2	35.9068	43505	C-2.raw	1.06E8	6	35	43			DB Search
6	G5E604|G5E604_BOVIN		TRUE	SGSLGQRVSIT	V.SGSLGQRVSIT.C	FALSE	32.77	1103.59	11	0.1	552.806	2	27.386	31039	C-2.raw	1.72E6	1	33	43			DB Search
6	G5E604|G5E604_BOVIN		TRUE	GVPDRFSGSRSGN	S.GVPDRFSGSRSGN.T	FALSE	32.42	1334.63	13	-0.3	445.887	3	14.667	13382	C-2.raw	7.96E7	1	81	93			DB Search
6	G5E604|G5E604_BOVIN		TRUE	SRASGVPDRFSG	T.SRASGVPDRFSG.S	FALSE	32.34	1234.61	12	0.7	618.313	2	18.7425	19449	C-2.raw	2.23E7	2	77	88			DB Search
6	G5E604|G5E604_BOVIN		TRUE	SGVPDRFSGSRSG	A.SGVPDRFSGSRSG.N	FALSE	32.21	1307.62	13	0.2	436.883	3	15.7301	14948	C-2.raw	2.44E6	1	80	92			DB Search
6	G5E604|G5E604_BOVIN		TRUE	PDRFSGSRSGN	V.PDRFSGSRSGN.T	FALSE	32.14	1178.54	11	0.2	590.281	2	14.6411	14445	C-2.raw	1.19E7	6	83	93			DB Search
6	G5E604|G5E604_BOVIN		TRUE	ATSRASGVPDRFSG	G.ATSRASGVPDRFSG.S	TRUE	31.45	1406.69	14	0	469.906	3	18.7269	19002	C-2.raw	1.21E7	1	75	88			DB Search
6	G5E604|G5E604_BOVIN		TRUE	ASGVPDRFSGSRSGN	R.ASGVPDRFSGSRSGN.T	FALSE	30.96	1492.7	15	-0.3	498.576	3	15.9724	15070	C-2.raw	2.01E7	5	79	93			DB Search
6	G5E604|G5E604_BOVIN		TRUE	RASGVPDRFS	S.RASGVPDRFS.G	FALSE	30.91	1090.55	10	-0.5	546.285	2	18.0688	18644	C-2.raw	1.17E7	3	78	87			DB Search
6	G5E604|G5E604_BOVIN		TRUE	VLTQPSSVSGSL	A.VLTQPSSVSGSL.G	FALSE	30.75	1173.62	12	-0.2	587.822	2	42.5188	51569	C-2.raw	9.5E6	1	25	36			DB Search
6	G5E604|G5E604_BOVIN		TRUE	SGVPDRFSGSRS	A.SGVPDRFSGSRS.G	FALSE	30.62	1250.6	12	-1.1	417.875	3	16.1484	15567	C-2.raw	1.13E7	2	80	91			DB Search
6	G5E604|G5E604_BOVIN		TRUE	PDRFSGSR	V.PDRFSGSR.S	FALSE	30.36	920.446	8	0.3	461.233	2	16.1484	15663	C-2.raw	8.32E5	1	83	90			DB Search
6	G5E604|G5E604_BOVIN		TRUE	ATSRASGVPDRF	G.ATSRASGVPDRF.S	TRUE	30.07	1262.64	12	-1.8	421.887	3	19.9943	21181	C-2.raw	4.8E6	2	75	86			DB Search
6	G5E604|G5E604_BOVIN		TRUE	PDRFSGSRS	V.PDRFSGSRS.G	FALSE	29.62	1007.48	9	-0.6	504.748	2	14.6967	13890	C-2.raw	4.44E6	5	83	91			DB Search
6	G5E604|G5E604_BOVIN		TRUE	STM(+15.99)AWSPLLLTLVT(+79.97)LCTGSWAQAVLTQPSSVSGSLGQ	M.STM(+15.99)AWSPLLLTLVT(+79.97)LCTGSWAQAVLTQPSSVSGSLGQ.R	FALSE	29.3	3885.89	37	-12	778.18	5	63.0042	80775	C-2.raw	6.2E6	1	2	38	Oxidation (M);Phosphorylation (STY)	M3:Oxidation (M):1000.00;T14:Phosphorylation (STY):0.00	DB Search
6	G5E604|G5E604_BOVIN		TRUE	TSRASGVPDRFSGSRSGN	A.TSRASGVPDRFSGSRSGN.T	FALSE	29.03	1836.88	18	-1.2	460.229	4	15.5917	14259	C-2.raw	1.96E6	1	76	93			DB Search
6	G5E604|G5E604_BOVIN		TRUE	GVPDRFSGSR	S.GVPDRFSGSR.S	FALSE	27.91	1076.54	10	-0.7	359.854	3	14.6839	13501	C-2.raw	5.82E6	2	81	90			DB Search
6	G5E604|G5E604_BOVIN		TRUE	GVPDRFSGSRSG	S.GVPDRFSGSRSG.N	FALSE	27.71	1220.59	12	-0.7	407.872	3	14.667	13364	C-2.raw	5.79E6	1	81	92			DB Search
6	G5E604|G5E604_BOVIN		TRUE	VLTQPSSVSGSLGQ	A.VLTQPSSVSGSLGQ.R	FALSE	27.15	1358.7	14	2.6	680.364	2	38.9347	46887	C-2.raw	6.21E6	1	25	38			DB Search
6	G5E604|G5E604_BOVIN		TRUE	PDRFSGSRSG	V.PDRFSGSRSG.N	FALSE	27.13	1064.5	10	-2	533.258	2	14.667	13402	C-2.raw	1.68E5	2	83	92			DB Search
6	G5E604|G5E604_BOVIN		TRUE	GQRVSIT	L.GQRVSIT.C	FALSE	27	759.424	7	-0.3	380.721	2	11.9697	10358	C-2.raw	6.46E6	2	37	43			DB Search
6	G5E604|G5E604_BOVIN		TRUE	SAPRTLIYGATSRA	G.SAPRTLIYGATSRA.S	TRUE	26.95	1462.79	14	3.2	488.607	3	31.642	36905	C-2.raw	3.76E5	3	66	79			DB Search
6	G5E604|G5E604_BOVIN		TRUE	ATSRASGVPDRFS	G.ATSRASGVPDRFS.G	TRUE	26.57	1349.67	13	-0.4	450.899	3	18.4069	18942	C-2.raw	4.93E6	1	75	87			DB Search
6	G5E604|G5E604_BOVIN		TRUE	GATSRASGVPDRFSGSRSGN	Y.GATSRASGVPDRFSGSRSGN.T	TRUE	26.57	1964.94	20	-0.8	492.244	4	16.7751	16410	C-2.raw		0	74	93			DB Search
6	G5E604|G5E604_BOVIN		TRUE	SAPRTLIYGAT	G.SAPRTLIYGAT.S	TRUE	26.57	1148.62	11	-1.3	575.318	2	33.3745	39676	C-2.raw	1.83E6	1	66	76			DB Search
6	G5E604|G5E604_BOVIN		TRUE	ASGVPDRFSG	R.ASGVPDRFSG.S	FALSE	26.57	991.472	10	-0.5	496.745	2	22.23	23614	C-2.raw	8.87E6	4	79	88			DB Search
6	G5E604|G5E604_BOVIN		TRUE	ASGVPDRFSGSRS	R.ASGVPDRFSGSRS.G	FALSE	26.57	1321.64	13	-0.5	441.555	3	15.9608	15311	C-2.raw	4.39E6	2	79	91			DB Search
6	G5E604|G5E604_BOVIN		TRUE	AVLTQPSSVSG	Q.AVLTQPSSVSG.S	FALSE	26.57	1044.55	11	0.6	523.282	2	29.5896	33651	C-2.raw	5.87E6	2	24	34			DB Search
6	G5E604|G5E604_BOVIN		TRUE	LGQRVSIT	S.LGQRVSIT.C	FALSE	26.57	872.508	8	-0.2	437.263	2	23.3543	25347	C-2.raw	5.59E6	1	36	43			DB Search
6	G5E604|G5E604_BOVIN		TRUE	Q(+42.01)AVLTQPSSVSGSLGQRVSIT	A.Q(+42.01)AVLTQPSSVSGSLGQRVSIT.C	FALSE	26.57	2156.14	21	-1.3	719.724	3	61.4453	78545	C-2.raw		0	23	43	Acetylation (N-term)	Q1:Acetylation (N-term):1000.00	DB Search
6	G5E604|G5E604_BOVIN		TRUE	QAVLTQPSSVSG	A.QAVLTQPSSVSG.S	FALSE	26.57	1172.6	12	-0.5	1173.62	1	51.6507	64263	C-2.raw	6.53E7	2	23	34			DB Search
6	G5E604|G5E604_BOVIN		TRUE	RASGVPDRFSGSRS	S.RASGVPDRFSGSRS.G	FALSE	26.57	1477.74	14	-3.3	493.587	3	15.6058	14770	C-2.raw	3.46E6	1	78	91			DB Search
6	G5E604|G5E604_BOVIN		TRUE	RASGVPDRFSGSRSG	S.RASGVPDRFSGSRSG.N	FALSE	26.57	1534.76	15	-0.2	512.596	3	15.9862	14944	C-2.raw	6.43E5	1	78	92			DB Search
6	G5E604|G5E604_BOVIN		TRUE	SGVPDRFS	A.SGVPDRFS.G	FALSE	26.57	863.414	8	-2.2	432.715	2	21.4821	22990	C-2.raw	2.17E7	2	80	87			DB Search
6	G5E604|G5E604_BOVIN		TRUE	SRASGVPDRF	T.SRASGVPDRF.S	FALSE	26.57	1090.55	10	-2.5	546.284	2	21.4402	22939	C-2.raw	4.33E6	2	77	86			DB Search
6	G5E604|G5E604_BOVIN		TRUE	SRASGVPDRFS	T.SRASGVPDRFS.G	FALSE	26.57	1177.58	11	1.9	589.803	2	19.3192	20438	C-2.raw	1.35E6	1	77	87			DB Search
6	G5E604|G5E604_BOVIN		TRUE	TATLTIS	N.TATLTIS.S	FALSE	26.57	705.391	7	0.3	706.401	1	31.8826	39883	C-2.raw	4.4E7	1	94	100			DB Search
6	G5E604|G5E604_BOVIN		TRUE	VLTQPS	A.VLTQPS.S	FALSE	26.57	643.354	6	1.5	644.365	1	13.8482	11794	C-2.raw	4.49E6	1	25	30			DB Search
6	G5E604|G5E604_BOVIN		TRUE	VLTQPSSVSGSLG	A.VLTQPSSVSGSLG.Q	FALSE	26.57	1230.65	13	0	616.333	2	39.2571	47663	C-2.raw	2.94E6	1	25	37			DB Search
6	G5E604|G5E604_BOVIN		TRUE	VPDRFSGSRSGN	G.VPDRFSGSRSGN.T	FALSE	26.57	1277.61	12	-1.1	426.879	3	11.5043	8057	C-2.raw	8.03E6	1	82	93			DB Search
6	G5E604|G5E604_BOVIN		TRUE	GVPDRFSGSRS	S.GVPDRFSGSRS.G	FALSE	26.09	1163.57	11	-0.3	388.865	3	14.9117	12947	C-2.raw	1.86E7	1	81	91			DB Search
6	G5E604|G5E604_BOVIN		TRUE	QAVLTQPSSVSGSLGQ	A.QAVLTQPSSVSGSLGQ.R	FALSE	25.36	1557.8	16	0.2	779.911	2	63.3643	82348	C-2.raw	2.77E7	2	23	38			DB Search
6	G5E604|G5E604_BOVIN		TRUE	PSSVSGSLGQRVSI	Q.PSSVSGSLGQRVSI.T	FALSE	25.34	1372.73	14	-6.4	687.371	2	69.3134	87594	C-2.raw	3.25E7	1	29	42			DB Search
6	G5E604|G5E604_BOVIN		TRUE	ATSRASGVPDR	G.ATSRASGVPDR.F	TRUE	25.27	1115.57	11	1.8	372.866	3	6.7254	4383	C-2.raw	3.45E4	1	75	85			DB Search
6	G5E604|G5E604_BOVIN		TRUE	RASGVPDRF	S.RASGVPDRF.S	FALSE	25.21	1003.52	9	-0.3	502.769	2	19.8556	21010	C-2.raw	3.3E6	1	78	86			DB Search
6	G5E604|G5E604_BOVIN		TRUE	SGVPDRFSG	A.SGVPDRFSG.S	FALSE	25.11	920.435	9	-1.4	461.226	2	21.5878	23490	C-2.raw	5.03E7	1	80	88			DB Search
6	G5E604|G5E604_BOVIN		TRUE	RASGVPDRFSG	S.RASGVPDRFSG.S	FALSE	24.96	1147.57	11	1.1	383.534	3	18.4849	18780	C-2.raw	1.36E7	1	78	88			DB Search
6	G5E604|G5E604_BOVIN		TRUE	SAPRTLIYGATSRASGVPDRF	G.SAPRTLIYGATSRASGVPDRF.S	TRUE	24.24	2221.16	21	-0.9	556.299	4	45.922	56847	C-2.raw		0	66	86			DB Search
6	G5E604|G5E604_BOVIN		TRUE	VLTQPSS	A.VLTQPSS.V	FALSE	24.21	730.386	7	1.8	731.398	1	14.3115	12726	C-2.raw	3.96E5	1	25	31			DB Search
6	G5E604|G5E604_BOVIN		TRUE	QAVLTQPSSVSGSL	A.QAVLTQPSSVSGSL.G	FALSE	24.17	1372.72	14	1.8	687.371	2	69.3134	89816	C-2.raw	3.25E7	1	23	36			DB Search
6	G5E604|G5E604_BOVIN		TRUE	GATSRASGVPDRFSG	Y.GATSRASGVPDRFSG.S	TRUE	23.36	1463.71	15	-0.3	488.913	3	20.4011	21893	C-2.raw	1.43E6	1	74	88			DB Search
6	G5E604|G5E604_BOVIN		TRUE	AVLTQPS	Q.AVLTQPS.S	FALSE	23.28	714.391	7	-1.6	715.4	1	20.3305	20938	C-2.raw	2.86E6	2	24	30			DB Search
6	G5E604|G5E604_BOVIN		TRUE	PRTLIYGATSRAS	A.PRTLIYGATSRAS.G	TRUE	23.04	1391.75	13	-1.9	464.926	3	25.0203	27591	C-2.raw		0	68	80			DB Search
6	G5E604|G5E604_BOVIN		TRUE	SAPRTLIYGATS	G.SAPRTLIYGATS.R	TRUE	22.84	1235.65	12	4.7	618.838	2	33.1098	38390	C-2.raw	2.8E6	1	66	77			DB Search
6	G5E604|G5E604_BOVIN		TRUE	SRSGNTATLTIS	G.SRSGNTATLTIS.S	FALSE	22.84	1206.62	12	-0.1	604.32	2	23.1489	25085	C-2.raw	1.37E6	1	89	100			DB Search
6	G5E604|G5E604_BOVIN		TRUE	SAPRTLIYG	G.SAPRTLIYG.A	FALSE	22.74	976.534	9	0.3	489.277	2	30.0824	34851	C-2.raw	6.01E6	2	66	74			DB Search
6	G5E604|G5E604_BOVIN		TRUE	GVPDRFSG	S.GVPDRFSG.S	FALSE	22.72	833.403	8	-4.1	417.709	2	23.4772	25431	C-2.raw		0	81	88			DB Search
6	G5E604|G5E604_BOVIN		TRUE	SGVPDRF	A.SGVPDRF.S	FALSE	22.05	776.382	7	-0.5	389.2	2	24.0301	25238	C-2.raw	1.4E7	2	80	86			DB Search
6	G5E604|G5E604_BOVIN		TRUE	PDRFS	V.PDRFS.G	FALSE	21.42	620.292	5	1.9	621.303	1	19.5527	20122	C-2.raw	5.35E5	1	83	87			DB Search
6	G5E604|G5E604_BOVIN		TRUE	TATLTISSLQ	N.TATLTISSLQ.A	FALSE	21.19	1033.57	10	0.2	517.792	2	51.3758	64360	C-2.raw	2.8E5	2	94	103			DB Search
6	A0A3Q1LWV8|A0A3Q1LWV8_BOVIN		FALSE	QAVLTQPSSVSGSLGQRVSIT	A.QAVLTQPSSVSGSLGQRVSIT.C	FALSE	42.79	2114.13	21	0.3	1058.08	2	61.6247	80942	C-2.raw	1.83E8	16	23	43			DB Search
6	A0A3Q1LWV8|A0A3Q1LWV8_BOVIN		FALSE	VLTQPSSVSGSLGQRVSIT	A.VLTQPSSVSGSLGQRVSIT.C	FALSE	42.69	1915.04	19	0.9	958.531	2	44.9046	53825	C-2.raw	4.28E7	1	25	43			DB Search
6	A0A3Q1LWV8|A0A3Q1LWV8_BOVIN		FALSE	SGVPDRFSGSRSGN	A.SGVPDRFSGSRSGN.T	FALSE	41.78	1421.66	14	-1.2	474.897	3	15.6058	13935	C-2.raw	3.11E7	1	80	93			DB Search
6	A0A3Q1LWV8|A0A3Q1LWV8_BOVIN		FALSE	SVSGSLGQRVSIT	S.SVSGSLGQRVSIT.C	FALSE	41.7	1289.69	13	1.5	645.858	2	34.1576	39675	C-2.raw	4.36E7	1	31	43			DB Search
6	A0A3Q1LWV8|A0A3Q1LWV8_BOVIN		FALSE	SRASGVPDRFSGSRSGN	T.SRASGVPDRFSGSRSGN.T	FALSE	41.39	1735.84	17	-0.6	579.621	3	15.6151	14617	C-2.raw	6.87E6	4	77	93			DB Search
6	A0A3Q1LWV8|A0A3Q1LWV8_BOVIN		FALSE	PSSVSGSLGQRVSIT	Q.PSSVSGSLGQRVSIT.C	FALSE	40.9	1473.78	15	-5.5	737.896	2	61.0128	77952	C-2.raw	4.09E6	1	29	43			DB Search
6	A0A3Q1LWV8|A0A3Q1LWV8_BOVIN		FALSE	ATSRASGVPDRFSGSRSGN	G.ATSRASGVPDRFSGSRSGN.T	TRUE	39.35	1907.92	19	-0.8	477.989	4	15.5796	14769	C-2.raw	8.67E6	4	75	93			DB Search
6	A0A3Q1LWV8|A0A3Q1LWV8_BOVIN		FALSE	RASGVPDRFSGSRSGN	S.RASGVPDRFSGSRSGN.T	FALSE	39.26	1648.8	16	-0.9	550.61	3	15.247	13986	C-2.raw	1.58E7	6	78	93			DB Search
6	A0A3Q1LWV8|A0A3Q1LWV8_BOVIN		FALSE	AVLTQPSSVSGSLGQRVSIT	Q.AVLTQPSSVSGSLGQRVSIT.C	FALSE	37.55	1986.07	20	-3.8	994.045	2	47.8724	58920	C-2.raw	4.59E6	3	24	43			DB Search
6	A0A3Q1LWV8|A0A3Q1LWV8_BOVIN		FALSE	GSLGQRVSIT	S.GSLGQRVSIT.C	FALSE	36.95	1016.56	10	-1.4	509.289	2	28.335	32218	C-2.raw	4.72E7	3	34	43			DB Search
6	A0A3Q1LWV8|A0A3Q1LWV8_BOVIN		FALSE	VLTQPSSVS	A.VLTQPSSVS.G	FALSE	36.47	916.486	9	-0.1	917.498	1	23.5699	24605	C-2.raw	1.46E7	2	25	33			DB Search
6	A0A3Q1LWV8|A0A3Q1LWV8_BOVIN		FALSE	SRASGVPDRFSGSRS	T.SRASGVPDRFSGSRS.G	FALSE	35.78	1564.77	15	0	522.6	3	15.9538	14995	C-2.raw	5.6E6	5	77	91			DB Search
6	A0A3Q1LWV8|A0A3Q1LWV8_BOVIN		FALSE	SRASGVPDRFSGSR	T.SRASGVPDRFSGSR.S	FALSE	35.43	1477.74	14	-0.8	370.443	4	16.3303	15871	C-2.raw	1.22E6	2	77	90			DB Search
6	A0A3Q1LWV8|A0A3Q1LWV8_BOVIN		FALSE	RASGVPDRFSGSR	S.RASGVPDRFSGSR.S	FALSE	35.25	1390.71	13	-0.8	464.578	3	15.611	14716	C-2.raw	1.86E6	3	78	90			DB Search
6	A0A3Q1LWV8|A0A3Q1LWV8_BOVIN		FALSE	VLTQPSSVSG	A.VLTQPSSVSG.S	FALSE	34.66	973.508	10	0.2	974.519	1	24.8384	27554	C-2.raw	2.56E7	3	25	34			DB Search
6	A0A3Q1LWV8|A0A3Q1LWV8_BOVIN		FALSE	VSGSLGQRVSIT	S.VSGSLGQRVSIT.C	FALSE	34.64	1202.66	12	5.5	602.344	2	32.9081	38268	C-2.raw	3.76E6	4	32	43			DB Search
6	A0A3Q1LWV8|A0A3Q1LWV8_BOVIN		FALSE	TSRASGVPDRFSGSRS	A.TSRASGVPDRFSGSRS.G	FALSE	34.16	1665.82	16	-1.1	417.463	4	15.964	15651	C-2.raw	5.27E5	1	76	91			DB Search
6	A0A3Q1LWV8|A0A3Q1LWV8_BOVIN		FALSE	SLGQRVSIT	G.SLGQRVSIT.C	FALSE	33.76	959.54	9	0.8	480.78	2	35.9068	43505	C-2.raw	1.06E8	6	35	43			DB Search
6	A0A3Q1LWV8|A0A3Q1LWV8_BOVIN		FALSE	SGSLGQRVSIT	V.SGSLGQRVSIT.C	FALSE	32.77	1103.59	11	0.1	552.806	2	27.386	31039	C-2.raw	1.72E6	1	33	43			DB Search
6	A0A3Q1LWV8|A0A3Q1LWV8_BOVIN		FALSE	GVPDRFSGSRSGN	S.GVPDRFSGSRSGN.T	FALSE	32.42	1334.63	13	-0.3	445.887	3	14.667	13382	C-2.raw	7.96E7	1	81	93			DB Search
6	A0A3Q1LWV8|A0A3Q1LWV8_BOVIN		FALSE	SRASGVPDRFSG	T.SRASGVPDRFSG.S	FALSE	32.34	1234.61	12	0.7	618.313	2	18.7425	19449	C-2.raw	2.23E7	2	77	88			DB Search
6	A0A3Q1LWV8|A0A3Q1LWV8_BOVIN		FALSE	SGVPDRFSGSRSG	A.SGVPDRFSGSRSG.N	FALSE	32.21	1307.62	13	0.2	436.883	3	15.7301	14948	C-2.raw	2.44E6	1	80	92			DB Search
6	A0A3Q1LWV8|A0A3Q1LWV8_BOVIN		FALSE	PDRFSGSRSGN	V.PDRFSGSRSGN.T	FALSE	32.14	1178.54	11	0.2	590.281	2	14.6411	14445	C-2.raw	1.19E7	6	83	93			DB Search
6	A0A3Q1LWV8|A0A3Q1LWV8_BOVIN		FALSE	ATSRASGVPDRFSG	G.ATSRASGVPDRFSG.S	TRUE	31.45	1406.69	14	0	469.906	3	18.7269	19002	C-2.raw	1.21E7	1	75	88			DB Search
6	A0A3Q1LWV8|A0A3Q1LWV8_BOVIN		FALSE	ASGVPDRFSGSRSGN	R.ASGVPDRFSGSRSGN.T	FALSE	30.96	1492.7	15	-0.3	498.576	3	15.9724	15070	C-2.raw	2.01E7	5	79	93			DB Search
6	A0A3Q1LWV8|A0A3Q1LWV8_BOVIN		FALSE	RASGVPDRFS	S.RASGVPDRFS.G	FALSE	30.91	1090.55	10	-0.5	546.285	2	18.0688	18644	C-2.raw	1.17E7	3	78	87			DB Search
6	A0A3Q1LWV8|A0A3Q1LWV8_BOVIN		FALSE	VLTQPSSVSGSL	A.VLTQPSSVSGSL.G	FALSE	30.75	1173.62	12	-0.2	587.822	2	42.5188	51569	C-2.raw	9.5E6	1	25	36			DB Search
6	A0A3Q1LWV8|A0A3Q1LWV8_BOVIN		FALSE	SGVPDRFSGSRS	A.SGVPDRFSGSRS.G	FALSE	30.62	1250.6	12	-1.1	417.875	3	16.1484	15567	C-2.raw	1.13E7	2	80	91			DB Search
6	A0A3Q1LWV8|A0A3Q1LWV8_BOVIN		FALSE	PDRFSGSR	V.PDRFSGSR.S	FALSE	30.36	920.446	8	0.3	461.233	2	16.1484	15663	C-2.raw	8.32E5	1	83	90			DB Search
6	A0A3Q1LWV8|A0A3Q1LWV8_BOVIN		FALSE	ATSRASGVPDRF	G.ATSRASGVPDRF.S	TRUE	30.07	1262.64	12	-1.8	421.887	3	19.9943	21181	C-2.raw	4.8E6	2	75	86			DB Search
6	A0A3Q1LWV8|A0A3Q1LWV8_BOVIN		FALSE	PDRFSGSRS	V.PDRFSGSRS.G	FALSE	29.62	1007.48	9	-0.6	504.748	2	14.6967	13890	C-2.raw	4.44E6	5	83	91			DB Search
6	A0A3Q1LWV8|A0A3Q1LWV8_BOVIN		FALSE	TSRASGVPDRFSGSRSGN	A.TSRASGVPDRFSGSRSGN.T	FALSE	29.03	1836.88	18	-1.2	460.229	4	15.5917	14259	C-2.raw	1.96E6	1	76	93			DB Search
6	A0A3Q1LWV8|A0A3Q1LWV8_BOVIN		FALSE	GVPDRFSGSR	S.GVPDRFSGSR.S	FALSE	27.91	1076.54	10	-0.7	359.854	3	14.6839	13501	C-2.raw	5.82E6	2	81	90			DB Search
6	A0A3Q1LWV8|A0A3Q1LWV8_BOVIN		FALSE	GVPDRFSGSRSG	S.GVPDRFSGSRSG.N	FALSE	27.71	1220.59	12	-0.7	407.872	3	14.667	13364	C-2.raw	5.79E6	1	81	92			DB Search
6	A0A3Q1LWV8|A0A3Q1LWV8_BOVIN		FALSE	VLTQPSSVSGSLGQ	A.VLTQPSSVSGSLGQ.R	FALSE	27.15	1358.7	14	2.6	680.364	2	38.9347	46887	C-2.raw	6.21E6	1	25	38			DB Search
6	A0A3Q1LWV8|A0A3Q1LWV8_BOVIN		FALSE	PDRFSGSRSG	V.PDRFSGSRSG.N	FALSE	27.13	1064.5	10	-2	533.258	2	14.667	13402	C-2.raw	1.68E5	2	83	92			DB Search
6	A0A3Q1LWV8|A0A3Q1LWV8_BOVIN		FALSE	GQRVSIT	L.GQRVSIT.C	FALSE	27	759.424	7	-0.3	380.721	2	11.9697	10358	C-2.raw	6.46E6	2	37	43			DB Search
6	A0A3Q1LWV8|A0A3Q1LWV8_BOVIN		FALSE	SAPRTLIYGATSRA	G.SAPRTLIYGATSRA.S	TRUE	26.95	1462.79	14	3.2	488.607	3	31.642	36905	C-2.raw	3.76E5	3	66	79			DB Search
6	A0A3Q1LWV8|A0A3Q1LWV8_BOVIN		FALSE	ATSRASGVPDRFS	G.ATSRASGVPDRFS.G	TRUE	26.57	1349.67	13	-0.4	450.899	3	18.4069	18942	C-2.raw	4.93E6	1	75	87			DB Search
6	A0A3Q1LWV8|A0A3Q1LWV8_BOVIN		FALSE	GATSRASGVPDRFSGSRSGN	Y.GATSRASGVPDRFSGSRSGN.T	TRUE	26.57	1964.94	20	-0.8	492.244	4	16.7751	16410	C-2.raw		0	74	93			DB Search
6	A0A3Q1LWV8|A0A3Q1LWV8_BOVIN		FALSE	SAPRTLIYGAT	G.SAPRTLIYGAT.S	TRUE	26.57	1148.62	11	-1.3	575.318	2	33.3745	39676	C-2.raw	1.83E6	1	66	76			DB Search
6	A0A3Q1LWV8|A0A3Q1LWV8_BOVIN		FALSE	ASGVPDRFSG	R.ASGVPDRFSG.S	FALSE	26.57	991.472	10	-0.5	496.745	2	22.23	23614	C-2.raw	8.87E6	4	79	88			DB Search
6	A0A3Q1LWV8|A0A3Q1LWV8_BOVIN		FALSE	ASGVPDRFSGSRS	R.ASGVPDRFSGSRS.G	FALSE	26.57	1321.64	13	-0.5	441.555	3	15.9608	15311	C-2.raw	4.39E6	2	79	91			DB Search
6	A0A3Q1LWV8|A0A3Q1LWV8_BOVIN		FALSE	AVLTQPSSVSG	Q.AVLTQPSSVSG.S	FALSE	26.57	1044.55	11	0.6	523.282	2	29.5896	33651	C-2.raw	5.87E6	2	24	34			DB Search
6	A0A3Q1LWV8|A0A3Q1LWV8_BOVIN		FALSE	LGQRVSIT	S.LGQRVSIT.C	FALSE	26.57	872.508	8	-0.2	437.263	2	23.3543	25347	C-2.raw	5.59E6	1	36	43			DB Search
6	A0A3Q1LWV8|A0A3Q1LWV8_BOVIN		FALSE	Q(+42.01)AVLTQPSSVSGSLGQRVSIT	A.Q(+42.01)AVLTQPSSVSGSLGQRVSIT.C	FALSE	26.57	2156.14	21	-1.3	719.724	3	61.4453	78545	C-2.raw		0	23	43	Acetylation (N-term)	Q1:Acetylation (N-term):1000.00	DB Search
6	A0A3Q1LWV8|A0A3Q1LWV8_BOVIN		FALSE	QAVLTQPSSVSG	A.QAVLTQPSSVSG.S	FALSE	26.57	1172.6	12	-0.5	1173.62	1	51.6507	64263	C-2.raw	6.53E7	2	23	34			DB Search
6	A0A3Q1LWV8|A0A3Q1LWV8_BOVIN		FALSE	RASGVPDRFSGSRS	S.RASGVPDRFSGSRS.G	FALSE	26.57	1477.74	14	-3.3	493.587	3	15.6058	14770	C-2.raw	3.46E6	1	78	91			DB Search
6	A0A3Q1LWV8|A0A3Q1LWV8_BOVIN		FALSE	RASGVPDRFSGSRSG	S.RASGVPDRFSGSRSG.N	FALSE	26.57	1534.76	15	-0.2	512.596	3	15.9862	14944	C-2.raw	6.43E5	1	78	92			DB Search
6	A0A3Q1LWV8|A0A3Q1LWV8_BOVIN		FALSE	SGVPDRFS	A.SGVPDRFS.G	FALSE	26.57	863.414	8	-2.2	432.715	2	21.4821	22990	C-2.raw	2.17E7	2	80	87			DB Search
6	A0A3Q1LWV8|A0A3Q1LWV8_BOVIN		FALSE	SRASGVPDRF	T.SRASGVPDRF.S	FALSE	26.57	1090.55	10	-2.5	546.284	2	21.4402	22939	C-2.raw	4.33E6	2	77	86			DB Search
6	A0A3Q1LWV8|A0A3Q1LWV8_BOVIN		FALSE	SRASGVPDRFS	T.SRASGVPDRFS.G	FALSE	26.57	1177.58	11	1.9	589.803	2	19.3192	20438	C-2.raw	1.35E6	1	77	87			DB Search
6	A0A3Q1LWV8|A0A3Q1LWV8_BOVIN		FALSE	TATLTIS	N.TATLTIS.S	FALSE	26.57	705.391	7	0.3	706.401	1	31.8826	39883	C-2.raw	4.4E7	1	94	100			DB Search
6	A0A3Q1LWV8|A0A3Q1LWV8_BOVIN		FALSE	VLTQPS	A.VLTQPS.S	FALSE	26.57	643.354	6	1.5	644.365	1	13.8482	11794	C-2.raw	4.49E6	1	25	30			DB Search
6	A0A3Q1LWV8|A0A3Q1LWV8_BOVIN		FALSE	VLTQPSSVSGSLG	A.VLTQPSSVSGSLG.Q	FALSE	26.57	1230.65	13	0	616.333	2	39.2571	47663	C-2.raw	2.94E6	1	25	37			DB Search
6	A0A3Q1LWV8|A0A3Q1LWV8_BOVIN		FALSE	VPDRFSGSRSGN	G.VPDRFSGSRSGN.T	FALSE	26.57	1277.61	12	-1.1	426.879	3	11.5043	8057	C-2.raw	8.03E6	1	82	93			DB Search
6	A0A3Q1LWV8|A0A3Q1LWV8_BOVIN		FALSE	GVPDRFSGSRS	S.GVPDRFSGSRS.G	FALSE	26.09	1163.57	11	-0.3	388.865	3	14.9117	12947	C-2.raw	1.86E7	1	81	91			DB Search
6	A0A3Q1LWV8|A0A3Q1LWV8_BOVIN		FALSE	QAVLTQPSSVSGSLGQ	A.QAVLTQPSSVSGSLGQ.R	FALSE	25.36	1557.8	16	0.2	779.911	2	63.3643	82348	C-2.raw	2.77E7	2	23	38			DB Search
6	A0A3Q1LWV8|A0A3Q1LWV8_BOVIN		FALSE	PSSVSGSLGQRVSI	Q.PSSVSGSLGQRVSI.T	FALSE	25.34	1372.73	14	-6.4	687.371	2	69.3134	87594	C-2.raw	3.25E7	1	29	42			DB Search
6	A0A3Q1LWV8|A0A3Q1LWV8_BOVIN		FALSE	ATSRASGVPDR	G.ATSRASGVPDR.F	TRUE	25.27	1115.57	11	1.8	372.866	3	6.7254	4383	C-2.raw	3.45E4	1	75	85			DB Search
6	A0A3Q1LWV8|A0A3Q1LWV8_BOVIN		FALSE	RASGVPDRF	S.RASGVPDRF.S	FALSE	25.21	1003.52	9	-0.3	502.769	2	19.8556	21010	C-2.raw	3.3E6	1	78	86			DB Search
6	A0A3Q1LWV8|A0A3Q1LWV8_BOVIN		FALSE	SGVPDRFSG	A.SGVPDRFSG.S	FALSE	25.11	920.435	9	-1.4	461.226	2	21.5878	23490	C-2.raw	5.03E7	1	80	88			DB Search
6	A0A3Q1LWV8|A0A3Q1LWV8_BOVIN		FALSE	RASGVPDRFSG	S.RASGVPDRFSG.S	FALSE	24.96	1147.57	11	1.1	383.534	3	18.4849	18780	C-2.raw	1.36E7	1	78	88			DB Search
6	A0A3Q1LWV8|A0A3Q1LWV8_BOVIN		FALSE	SAPRTLIYGATSRASGVPDRF	G.SAPRTLIYGATSRASGVPDRF.S	TRUE	24.24	2221.16	21	-0.9	556.299	4	45.922	56847	C-2.raw		0	66	86			DB Search
6	A0A3Q1LWV8|A0A3Q1LWV8_BOVIN		FALSE	VLTQPSS	A.VLTQPSS.V	FALSE	24.21	730.386	7	1.8	731.398	1	14.3115	12726	C-2.raw	3.96E5	1	25	31			DB Search
6	A0A3Q1LWV8|A0A3Q1LWV8_BOVIN		FALSE	QAVLTQPSSVSGSL	A.QAVLTQPSSVSGSL.G	FALSE	24.17	1372.72	14	1.8	687.371	2	69.3134	89816	C-2.raw	3.25E7	1	23	36			DB Search
6	A0A3Q1LWV8|A0A3Q1LWV8_BOVIN		FALSE	GATSRASGVPDRFSG	Y.GATSRASGVPDRFSG.S	TRUE	23.36	1463.71	15	-0.3	488.913	3	20.4011	21893	C-2.raw	1.43E6	1	74	88			DB Search
6	A0A3Q1LWV8|A0A3Q1LWV8_BOVIN		FALSE	AVLTQPS	Q.AVLTQPS.S	FALSE	23.28	714.391	7	-1.6	715.4	1	20.3305	20938	C-2.raw	2.86E6	2	24	30			DB Search
6	A0A3Q1LWV8|A0A3Q1LWV8_BOVIN		FALSE	PRTLIYGATSRAS	A.PRTLIYGATSRAS.G	TRUE	23.04	1391.75	13	-1.9	464.926	3	25.0203	27591	C-2.raw		0	68	80			DB Search
6	A0A3Q1LWV8|A0A3Q1LWV8_BOVIN		FALSE	SAPRTLIYGATS	G.SAPRTLIYGATS.R	TRUE	22.84	1235.65	12	4.7	618.838	2	33.1098	38390	C-2.raw	2.8E6	1	66	77			DB Search
6	A0A3Q1LWV8|A0A3Q1LWV8_BOVIN		FALSE	SRSGNTATLTIS	G.SRSGNTATLTIS.S	FALSE	22.84	1206.62	12	-0.1	604.32	2	23.1489	25085	C-2.raw	1.37E6	1	89	100			DB Search
6	A0A3Q1LWV8|A0A3Q1LWV8_BOVIN		FALSE	SAPRTLIYG	G.SAPRTLIYG.A	FALSE	22.74	976.534	9	0.3	489.277	2	30.0824	34851	C-2.raw	6.01E6	2	66	74			DB Search
6	A0A3Q1LWV8|A0A3Q1LWV8_BOVIN		FALSE	GVPDRFSG	S.GVPDRFSG.S	FALSE	22.72	833.403	8	-4.1	417.709	2	23.4772	25431	C-2.raw		0	81	88			DB Search
6	A0A3Q1LWV8|A0A3Q1LWV8_BOVIN		FALSE	SGVPDRF	A.SGVPDRF.S	FALSE	22.05	776.382	7	-0.5	389.2	2	24.0301	25238	C-2.raw	1.4E7	2	80	86			DB Search
6	A0A3Q1LWV8|A0A3Q1LWV8_BOVIN		FALSE	PDRFS	V.PDRFS.G	FALSE	21.42	620.292	5	1.9	621.303	1	19.5527	20122	C-2.raw	5.35E5	1	83	87			DB Search
6	A0A3Q1LWV8|A0A3Q1LWV8_BOVIN		FALSE	TATLTISSLQ	N.TATLTISSLQ.A	FALSE	21.19	1033.57	10	0.2	517.792	2	51.3758	64360	C-2.raw	2.8E5	2	94	103			DB Search
6	G3MZE0|G3MZE0_BOVIN		FALSE	QAVLTQPSSVSGSLGQRVSIT	A.QAVLTQPSSVSGSLGQRVSIT.C	FALSE	42.79	2114.13	21	0.3	1058.08	2	61.6247	80942	C-2.raw	1.83E8	16	20	40			DB Search
6	G3MZE0|G3MZE0_BOVIN		FALSE	VLTQPSSVSGSLGQRVSIT	A.VLTQPSSVSGSLGQRVSIT.C	FALSE	42.69	1915.04	19	0.9	958.531	2	44.9046	53825	C-2.raw	4.28E7	1	22	40			DB Search
6	G3MZE0|G3MZE0_BOVIN		FALSE	SGVPDRFSGSRSGN	A.SGVPDRFSGSRSGN.T	FALSE	41.78	1421.66	14	-1.2	474.897	3	15.6058	13935	C-2.raw	3.11E7	1	77	90			DB Search
6	G3MZE0|G3MZE0_BOVIN		FALSE	SVSGSLGQRVSIT	S.SVSGSLGQRVSIT.C	FALSE	41.7	1289.69	13	1.5	645.858	2	34.1576	39675	C-2.raw	4.36E7	1	28	40			DB Search
6	G3MZE0|G3MZE0_BOVIN		FALSE	SRASGVPDRFSGSRSGN	T.SRASGVPDRFSGSRSGN.T	FALSE	41.39	1735.84	17	-0.6	579.621	3	15.6151	14617	C-2.raw	6.87E6	4	74	90			DB Search
6	G3MZE0|G3MZE0_BOVIN		FALSE	PSSVSGSLGQRVSIT	Q.PSSVSGSLGQRVSIT.C	FALSE	40.9	1473.78	15	-5.5	737.896	2	61.0128	77952	C-2.raw	4.09E6	1	26	40			DB Search
6	G3MZE0|G3MZE0_BOVIN		FALSE	ATSRASGVPDRFSGSRSGN	G.ATSRASGVPDRFSGSRSGN.T	TRUE	39.35	1907.92	19	-0.8	477.989	4	15.5796	14769	C-2.raw	8.67E6	4	72	90			DB Search
6	G3MZE0|G3MZE0_BOVIN		FALSE	RASGVPDRFSGSRSGN	S.RASGVPDRFSGSRSGN.T	FALSE	39.26	1648.8	16	-0.9	550.61	3	15.247	13986	C-2.raw	1.58E7	6	75	90			DB Search
6	G3MZE0|G3MZE0_BOVIN		FALSE	AVLTQPSSVSGSLGQRVSIT	Q.AVLTQPSSVSGSLGQRVSIT.C	FALSE	37.55	1986.07	20	-3.8	994.045	2	47.8724	58920	C-2.raw	4.59E6	3	21	40			DB Search
6	G3MZE0|G3MZE0_BOVIN		FALSE	GSLGQRVSIT	S.GSLGQRVSIT.C	FALSE	36.95	1016.56	10	-1.4	509.289	2	28.335	32218	C-2.raw	4.72E7	3	31	40			DB Search
6	G3MZE0|G3MZE0_BOVIN		FALSE	VLTQPSSVS	A.VLTQPSSVS.G	FALSE	36.47	916.486	9	-0.1	917.498	1	23.5699	24605	C-2.raw	1.46E7	2	22	30			DB Search
6	G3MZE0|G3MZE0_BOVIN		FALSE	SRASGVPDRFSGSRS	T.SRASGVPDRFSGSRS.G	FALSE	35.78	1564.77	15	0	522.6	3	15.9538	14995	C-2.raw	5.6E6	5	74	88			DB Search
6	G3MZE0|G3MZE0_BOVIN		FALSE	SRASGVPDRFSGSR	T.SRASGVPDRFSGSR.S	FALSE	35.43	1477.74	14	-0.8	370.443	4	16.3303	15871	C-2.raw	1.22E6	2	74	87			DB Search
6	G3MZE0|G3MZE0_BOVIN		FALSE	RASGVPDRFSGSR	S.RASGVPDRFSGSR.S	FALSE	35.25	1390.71	13	-0.8	464.578	3	15.611	14716	C-2.raw	1.86E6	3	75	87			DB Search
6	G3MZE0|G3MZE0_BOVIN		FALSE	VLTQPSSVSG	A.VLTQPSSVSG.S	FALSE	34.66	973.508	10	0.2	974.519	1	24.8384	27554	C-2.raw	2.56E7	3	22	31			DB Search
6	G3MZE0|G3MZE0_BOVIN		FALSE	VSGSLGQRVSIT	S.VSGSLGQRVSIT.C	FALSE	34.64	1202.66	12	5.5	602.344	2	32.9081	38268	C-2.raw	3.76E6	4	29	40			DB Search
6	G3MZE0|G3MZE0_BOVIN		FALSE	TSRASGVPDRFSGSRS	A.TSRASGVPDRFSGSRS.G	FALSE	34.16	1665.82	16	-1.1	417.463	4	15.964	15651	C-2.raw	5.27E5	1	73	88			DB Search
6	G3MZE0|G3MZE0_BOVIN		FALSE	SLGQRVSIT	G.SLGQRVSIT.C	FALSE	33.76	959.54	9	0.8	480.78	2	35.9068	43505	C-2.raw	1.06E8	6	32	40			DB Search
6	G3MZE0|G3MZE0_BOVIN		FALSE	SGSLGQRVSIT	V.SGSLGQRVSIT.C	FALSE	32.77	1103.59	11	0.1	552.806	2	27.386	31039	C-2.raw	1.72E6	1	30	40			DB Search
6	G3MZE0|G3MZE0_BOVIN		FALSE	GVPDRFSGSRSGN	S.GVPDRFSGSRSGN.T	FALSE	32.42	1334.63	13	-0.3	445.887	3	14.667	13382	C-2.raw	7.96E7	1	78	90			DB Search
6	G3MZE0|G3MZE0_BOVIN		FALSE	SRASGVPDRFSG	T.SRASGVPDRFSG.S	FALSE	32.34	1234.61	12	0.7	618.313	2	18.7425	19449	C-2.raw	2.23E7	2	74	85			DB Search
6	G3MZE0|G3MZE0_BOVIN		FALSE	SGVPDRFSGSRSG	A.SGVPDRFSGSRSG.N	FALSE	32.21	1307.62	13	0.2	436.883	3	15.7301	14948	C-2.raw	2.44E6	1	77	89			DB Search
6	G3MZE0|G3MZE0_BOVIN		FALSE	PDRFSGSRSGN	V.PDRFSGSRSGN.T	FALSE	32.14	1178.54	11	0.2	590.281	2	14.6411	14445	C-2.raw	1.19E7	6	80	90			DB Search
6	G3MZE0|G3MZE0_BOVIN		FALSE	ATSRASGVPDRFSG	G.ATSRASGVPDRFSG.S	TRUE	31.45	1406.69	14	0	469.906	3	18.7269	19002	C-2.raw	1.21E7	1	72	85			DB Search
6	G3MZE0|G3MZE0_BOVIN		FALSE	ASGVPDRFSGSRSGN	R.ASGVPDRFSGSRSGN.T	FALSE	30.96	1492.7	15	-0.3	498.576	3	15.9724	15070	C-2.raw	2.01E7	5	76	90			DB Search
6	G3MZE0|G3MZE0_BOVIN		FALSE	RASGVPDRFS	S.RASGVPDRFS.G	FALSE	30.91	1090.55	10	-0.5	546.285	2	18.0688	18644	C-2.raw	1.17E7	3	75	84			DB Search
6	G3MZE0|G3MZE0_BOVIN		FALSE	VLTQPSSVSGSL	A.VLTQPSSVSGSL.G	FALSE	30.75	1173.62	12	-0.2	587.822	2	42.5188	51569	C-2.raw	9.5E6	1	22	33			DB Search
6	G3MZE0|G3MZE0_BOVIN		FALSE	SGVPDRFSGSRS	A.SGVPDRFSGSRS.G	FALSE	30.62	1250.6	12	-1.1	417.875	3	16.1484	15567	C-2.raw	1.13E7	2	77	88			DB Search
6	G3MZE0|G3MZE0_BOVIN		FALSE	PDRFSGSR	V.PDRFSGSR.S	FALSE	30.36	920.446	8	0.3	461.233	2	16.1484	15663	C-2.raw	8.32E5	1	80	87			DB Search
6	G3MZE0|G3MZE0_BOVIN		FALSE	ATSRASGVPDRF	G.ATSRASGVPDRF.S	TRUE	30.07	1262.64	12	-1.8	421.887	3	19.9943	21181	C-2.raw	4.8E6	2	72	83			DB Search
6	G3MZE0|G3MZE0_BOVIN		FALSE	PDRFSGSRS	V.PDRFSGSRS.G	FALSE	29.62	1007.48	9	-0.6	504.748	2	14.6967	13890	C-2.raw	4.44E6	5	80	88			DB Search
6	G3MZE0|G3MZE0_BOVIN		FALSE	TSRASGVPDRFSGSRSGN	A.TSRASGVPDRFSGSRSGN.T	FALSE	29.03	1836.88	18	-1.2	460.229	4	15.5917	14259	C-2.raw	1.96E6	1	73	90			DB Search
6	G3MZE0|G3MZE0_BOVIN		FALSE	GVPDRFSGSR	S.GVPDRFSGSR.S	FALSE	27.91	1076.54	10	-0.7	359.854	3	14.6839	13501	C-2.raw	5.82E6	2	78	87			DB Search
6	G3MZE0|G3MZE0_BOVIN		FALSE	GVPDRFSGSRSG	S.GVPDRFSGSRSG.N	FALSE	27.71	1220.59	12	-0.7	407.872	3	14.667	13364	C-2.raw	5.79E6	1	78	89			DB Search
6	G3MZE0|G3MZE0_BOVIN		FALSE	VLTQPSSVSGSLGQ	A.VLTQPSSVSGSLGQ.R	FALSE	27.15	1358.7	14	2.6	680.364	2	38.9347	46887	C-2.raw	6.21E6	1	22	35			DB Search
6	G3MZE0|G3MZE0_BOVIN		FALSE	PDRFSGSRSG	V.PDRFSGSRSG.N	FALSE	27.13	1064.5	10	-2	533.258	2	14.667	13402	C-2.raw	1.68E5	2	80	89			DB Search
6	G3MZE0|G3MZE0_BOVIN		FALSE	GQRVSIT	L.GQRVSIT.C	FALSE	27	759.424	7	-0.3	380.721	2	11.9697	10358	C-2.raw	6.46E6	2	34	40			DB Search
6	G3MZE0|G3MZE0_BOVIN		FALSE	SAPRTLIYGATSRA	G.SAPRTLIYGATSRA.S	TRUE	26.95	1462.79	14	3.2	488.607	3	31.642	36905	C-2.raw	3.76E5	3	63	76			DB Search
6	G3MZE0|G3MZE0_BOVIN		FALSE	ATSRASGVPDRFS	G.ATSRASGVPDRFS.G	TRUE	26.57	1349.67	13	-0.4	450.899	3	18.4069	18942	C-2.raw	4.93E6	1	72	84			DB Search
6	G3MZE0|G3MZE0_BOVIN		FALSE	GATSRASGVPDRFSGSRSGN	Y.GATSRASGVPDRFSGSRSGN.T	TRUE	26.57	1964.94	20	-0.8	492.244	4	16.7751	16410	C-2.raw		0	71	90			DB Search
6	G3MZE0|G3MZE0_BOVIN		FALSE	SAPRTLIYGAT	G.SAPRTLIYGAT.S	TRUE	26.57	1148.62	11	-1.3	575.318	2	33.3745	39676	C-2.raw	1.83E6	1	63	73			DB Search
6	G3MZE0|G3MZE0_BOVIN		FALSE	ASGVPDRFSG	R.ASGVPDRFSG.S	FALSE	26.57	991.472	10	-0.5	496.745	2	22.23	23614	C-2.raw	8.87E6	4	76	85			DB Search
6	G3MZE0|G3MZE0_BOVIN		FALSE	ASGVPDRFSGSRS	R.ASGVPDRFSGSRS.G	FALSE	26.57	1321.64	13	-0.5	441.555	3	15.9608	15311	C-2.raw	4.39E6	2	76	88			DB Search
6	G3MZE0|G3MZE0_BOVIN		FALSE	AVLTQPSSVSG	Q.AVLTQPSSVSG.S	FALSE	26.57	1044.55	11	0.6	523.282	2	29.5896	33651	C-2.raw	5.87E6	2	21	31			DB Search
6	G3MZE0|G3MZE0_BOVIN		FALSE	LGQRVSIT	S.LGQRVSIT.C	FALSE	26.57	872.508	8	-0.2	437.263	2	23.3543	25347	C-2.raw	5.59E6	1	33	40			DB Search
6	G3MZE0|G3MZE0_BOVIN		FALSE	Q(+42.01)AVLTQPSSVSGSLGQRVSIT	A.Q(+42.01)AVLTQPSSVSGSLGQRVSIT.C	FALSE	26.57	2156.14	21	-1.3	719.724	3	61.4453	78545	C-2.raw		0	20	40	Acetylation (N-term)	Q1:Acetylation (N-term):1000.00	DB Search
6	G3MZE0|G3MZE0_BOVIN		FALSE	QAVLTQPSSVSG	A.QAVLTQPSSVSG.S	FALSE	26.57	1172.6	12	-0.5	1173.62	1	51.6507	64263	C-2.raw	6.53E7	2	20	31			DB Search
6	G3MZE0|G3MZE0_BOVIN		FALSE	RASGVPDRFSGSRS	S.RASGVPDRFSGSRS.G	FALSE	26.57	1477.74	14	-3.3	493.587	3	15.6058	14770	C-2.raw	3.46E6	1	75	88			DB Search
6	G3MZE0|G3MZE0_BOVIN		FALSE	RASGVPDRFSGSRSG	S.RASGVPDRFSGSRSG.N	FALSE	26.57	1534.76	15	-0.2	512.596	3	15.9862	14944	C-2.raw	6.43E5	1	75	89			DB Search
6	G3MZE0|G3MZE0_BOVIN		FALSE	SGVPDRFS	A.SGVPDRFS.G	FALSE	26.57	863.414	8	-2.2	432.715	2	21.4821	22990	C-2.raw	2.17E7	2	77	84			DB Search
6	G3MZE0|G3MZE0_BOVIN		FALSE	SRASGVPDRF	T.SRASGVPDRF.S	FALSE	26.57	1090.55	10	-2.5	546.284	2	21.4402	22939	C-2.raw	4.33E6	2	74	83			DB Search
6	G3MZE0|G3MZE0_BOVIN		FALSE	SRASGVPDRFS	T.SRASGVPDRFS.G	FALSE	26.57	1177.58	11	1.9	589.803	2	19.3192	20438	C-2.raw	1.35E6	1	74	84			DB Search
6	G3MZE0|G3MZE0_BOVIN		FALSE	TATLTIS	N.TATLTIS.S	FALSE	26.57	705.391	7	0.3	706.401	1	31.8826	39883	C-2.raw	4.4E7	1	91	97			DB Search
6	G3MZE0|G3MZE0_BOVIN		FALSE	VLTQPS	A.VLTQPS.S	FALSE	26.57	643.354	6	1.5	644.365	1	13.8482	11794	C-2.raw	4.49E6	1	22	27			DB Search
6	G3MZE0|G3MZE0_BOVIN		FALSE	VLTQPSSVSGSLG	A.VLTQPSSVSGSLG.Q	FALSE	26.57	1230.65	13	0	616.333	2	39.2571	47663	C-2.raw	2.94E6	1	22	34			DB Search
6	G3MZE0|G3MZE0_BOVIN		FALSE	VPDRFSGSRSGN	G.VPDRFSGSRSGN.T	FALSE	26.57	1277.61	12	-1.1	426.879	3	11.5043	8057	C-2.raw	8.03E6	1	79	90			DB Search
6	G3MZE0|G3MZE0_BOVIN		FALSE	GVPDRFSGSRS	S.GVPDRFSGSRS.G	FALSE	26.09	1163.57	11	-0.3	388.865	3	14.9117	12947	C-2.raw	1.86E7	1	78	88			DB Search
6	G3MZE0|G3MZE0_BOVIN		FALSE	QAVLTQPSSVSGSLGQ	A.QAVLTQPSSVSGSLGQ.R	FALSE	25.36	1557.8	16	0.2	779.911	2	63.3643	82348	C-2.raw	2.77E7	2	20	35			DB Search
6	G3MZE0|G3MZE0_BOVIN		FALSE	PSSVSGSLGQRVSI	Q.PSSVSGSLGQRVSI.T	FALSE	25.34	1372.73	14	-6.4	687.371	2	69.3134	87594	C-2.raw	3.25E7	1	26	39			DB Search
6	G3MZE0|G3MZE0_BOVIN		FALSE	ATSRASGVPDR	G.ATSRASGVPDR.F	TRUE	25.27	1115.57	11	1.8	372.866	3	6.7254	4383	C-2.raw	3.45E4	1	72	82			DB Search
6	G3MZE0|G3MZE0_BOVIN		FALSE	RASGVPDRF	S.RASGVPDRF.S	FALSE	25.21	1003.52	9	-0.3	502.769	2	19.8556	21010	C-2.raw	3.3E6	1	75	83			DB Search
6	G3MZE0|G3MZE0_BOVIN		FALSE	SGVPDRFSG	A.SGVPDRFSG.S	FALSE	25.11	920.435	9	-1.4	461.226	2	21.5878	23490	C-2.raw	5.03E7	1	77	85			DB Search
6	G3MZE0|G3MZE0_BOVIN		FALSE	RASGVPDRFSG	S.RASGVPDRFSG.S	FALSE	24.96	1147.57	11	1.1	383.534	3	18.4849	18780	C-2.raw	1.36E7	1	75	85			DB Search
6	G3MZE0|G3MZE0_BOVIN		FALSE	SAPRTLIYGATSRASGVPDRF	G.SAPRTLIYGATSRASGVPDRF.S	TRUE	24.24	2221.16	21	-0.9	556.299	4	45.922	56847	C-2.raw		0	63	83			DB Search
6	G3MZE0|G3MZE0_BOVIN		FALSE	VLTQPSS	A.VLTQPSS.V	FALSE	24.21	730.386	7	1.8	731.398	1	14.3115	12726	C-2.raw	3.96E5	1	22	28			DB Search
6	G3MZE0|G3MZE0_BOVIN		FALSE	QAVLTQPSSVSGSL	A.QAVLTQPSSVSGSL.G	FALSE	24.17	1372.72	14	1.8	687.371	2	69.3134	89816	C-2.raw	3.25E7	1	20	33			DB Search
6	G3MZE0|G3MZE0_BOVIN		FALSE	GATSRASGVPDRFSG	Y.GATSRASGVPDRFSG.S	TRUE	23.36	1463.71	15	-0.3	488.913	3	20.4011	21893	C-2.raw	1.43E6	1	71	85			DB Search
6	G3MZE0|G3MZE0_BOVIN		FALSE	AVLTQPS	Q.AVLTQPS.S	FALSE	23.28	714.391	7	-1.6	715.4	1	20.3305	20938	C-2.raw	2.86E6	2	21	27			DB Search
6	G3MZE0|G3MZE0_BOVIN		FALSE	PRTLIYGATSRAS	A.PRTLIYGATSRAS.G	TRUE	23.04	1391.75	13	-1.9	464.926	3	25.0203	27591	C-2.raw		0	65	77			DB Search
6	G3MZE0|G3MZE0_BOVIN		FALSE	SAPRTLIYGATS	G.SAPRTLIYGATS.R	TRUE	22.84	1235.65	12	4.7	618.838	2	33.1098	38390	C-2.raw	2.8E6	1	63	74			DB Search
6	G3MZE0|G3MZE0_BOVIN		FALSE	SRSGNTATLTIS	G.SRSGNTATLTIS.S	FALSE	22.84	1206.62	12	-0.1	604.32	2	23.1489	25085	C-2.raw	1.37E6	1	86	97			DB Search
6	G3MZE0|G3MZE0_BOVIN		FALSE	SAPRTLIYG	G.SAPRTLIYG.A	FALSE	22.74	976.534	9	0.3	489.277	2	30.0824	34851	C-2.raw	6.01E6	2	63	71			DB Search
6	G3MZE0|G3MZE0_BOVIN		FALSE	GVPDRFSG	S.GVPDRFSG.S	FALSE	22.72	833.403	8	-4.1	417.709	2	23.4772	25431	C-2.raw		0	78	85			DB Search
6	G3MZE0|G3MZE0_BOVIN		FALSE	SGVPDRF	A.SGVPDRF.S	FALSE	22.05	776.382	7	-0.5	389.2	2	24.0301	25238	C-2.raw	1.4E7	2	77	83			DB Search
6	G3MZE0|G3MZE0_BOVIN		FALSE	PDRFS	V.PDRFS.G	FALSE	21.42	620.292	5	1.9	621.303	1	19.5527	20122	C-2.raw	5.35E5	1	80	84			DB Search
6	G3MZE0|G3MZE0_BOVIN		FALSE	TATLTISSLQ	N.TATLTISSLQ.A	FALSE	21.19	1033.57	10	0.2	517.792	2	51.3758	64360	C-2.raw	2.8E5	2	91	100			DB Search
6	G5E5H2|G5E5H2_BOVIN		FALSE	QAVLTQPSSVSGSLGQRVSIT	A.QAVLTQPSSVSGSLGQRVSIT.C	FALSE	42.79	2114.13	21	0.3	1058.08	2	61.6247	80942	C-2.raw	1.83E8	16	20	40			DB Search
6	G5E5H2|G5E5H2_BOVIN		FALSE	VLTQPSSVSGSLGQRVSIT	A.VLTQPSSVSGSLGQRVSIT.C	FALSE	42.69	1915.04	19	0.9	958.531	2	44.9046	53825	C-2.raw	4.28E7	1	22	40			DB Search
6	G5E5H2|G5E5H2_BOVIN		FALSE	SGVPDRFSGSRSGN	A.SGVPDRFSGSRSGN.T	FALSE	41.78	1421.66	14	-1.2	474.897	3	15.6058	13935	C-2.raw	3.11E7	1	77	90			DB Search
6	G5E5H2|G5E5H2_BOVIN		FALSE	SVSGSLGQRVSIT	S.SVSGSLGQRVSIT.C	FALSE	41.7	1289.69	13	1.5	645.858	2	34.1576	39675	C-2.raw	4.36E7	1	28	40			DB Search
6	G5E5H2|G5E5H2_BOVIN		FALSE	SRASGVPDRFSGSRSGN	T.SRASGVPDRFSGSRSGN.T	FALSE	41.39	1735.84	17	-0.6	579.621	3	15.6151	14617	C-2.raw	6.87E6	4	74	90			DB Search
6	G5E5H2|G5E5H2_BOVIN		FALSE	PSSVSGSLGQRVSIT	Q.PSSVSGSLGQRVSIT.C	FALSE	40.9	1473.78	15	-5.5	737.896	2	61.0128	77952	C-2.raw	4.09E6	1	26	40			DB Search
6	G5E5H2|G5E5H2_BOVIN		FALSE	ATSRASGVPDRFSGSRSGN	G.ATSRASGVPDRFSGSRSGN.T	TRUE	39.35	1907.92	19	-0.8	477.989	4	15.5796	14769	C-2.raw	8.67E6	4	72	90			DB Search
6	G5E5H2|G5E5H2_BOVIN		FALSE	RASGVPDRFSGSRSGN	S.RASGVPDRFSGSRSGN.T	FALSE	39.26	1648.8	16	-0.9	550.61	3	15.247	13986	C-2.raw	1.58E7	6	75	90			DB Search
6	G5E5H2|G5E5H2_BOVIN		FALSE	AVLTQPSSVSGSLGQRVSIT	Q.AVLTQPSSVSGSLGQRVSIT.C	FALSE	37.55	1986.07	20	-3.8	994.045	2	47.8724	58920	C-2.raw	4.59E6	3	21	40			DB Search
6	G5E5H2|G5E5H2_BOVIN		FALSE	GSLGQRVSIT	S.GSLGQRVSIT.C	FALSE	36.95	1016.56	10	-1.4	509.289	2	28.335	32218	C-2.raw	4.72E7	3	31	40			DB Search
6	G5E5H2|G5E5H2_BOVIN		FALSE	VLTQPSSVS	A.VLTQPSSVS.G	FALSE	36.47	916.486	9	-0.1	917.498	1	23.5699	24605	C-2.raw	1.46E7	2	22	30			DB Search
6	G5E5H2|G5E5H2_BOVIN		FALSE	SRASGVPDRFSGSRS	T.SRASGVPDRFSGSRS.G	FALSE	35.78	1564.77	15	0	522.6	3	15.9538	14995	C-2.raw	5.6E6	5	74	88			DB Search
6	G5E5H2|G5E5H2_BOVIN		FALSE	SRASGVPDRFSGSR	T.SRASGVPDRFSGSR.S	FALSE	35.43	1477.74	14	-0.8	370.443	4	16.3303	15871	C-2.raw	1.22E6	2	74	87			DB Search
6	G5E5H2|G5E5H2_BOVIN		FALSE	RASGVPDRFSGSR	S.RASGVPDRFSGSR.S	FALSE	35.25	1390.71	13	-0.8	464.578	3	15.611	14716	C-2.raw	1.86E6	3	75	87			DB Search
6	G5E5H2|G5E5H2_BOVIN		FALSE	VLTQPSSVSG	A.VLTQPSSVSG.S	FALSE	34.66	973.508	10	0.2	974.519	1	24.8384	27554	C-2.raw	2.56E7	3	22	31			DB Search
6	G5E5H2|G5E5H2_BOVIN		FALSE	VSGSLGQRVSIT	S.VSGSLGQRVSIT.C	FALSE	34.64	1202.66	12	5.5	602.344	2	32.9081	38268	C-2.raw	3.76E6	4	29	40			DB Search
6	G5E5H2|G5E5H2_BOVIN		FALSE	TSRASGVPDRFSGSRS	A.TSRASGVPDRFSGSRS.G	FALSE	34.16	1665.82	16	-1.1	417.463	4	15.964	15651	C-2.raw	5.27E5	1	73	88			DB Search
6	G5E5H2|G5E5H2_BOVIN		FALSE	SLGQRVSIT	G.SLGQRVSIT.C	FALSE	33.76	959.54	9	0.8	480.78	2	35.9068	43505	C-2.raw	1.06E8	6	32	40			DB Search
6	G5E5H2|G5E5H2_BOVIN		FALSE	SGSLGQRVSIT	V.SGSLGQRVSIT.C	FALSE	32.77	1103.59	11	0.1	552.806	2	27.386	31039	C-2.raw	1.72E6	1	30	40			DB Search
6	G5E5H2|G5E5H2_BOVIN		FALSE	GVPDRFSGSRSGN	S.GVPDRFSGSRSGN.T	FALSE	32.42	1334.63	13	-0.3	445.887	3	14.667	13382	C-2.raw	7.96E7	1	78	90			DB Search
6	G5E5H2|G5E5H2_BOVIN		FALSE	SRASGVPDRFSG	T.SRASGVPDRFSG.S	FALSE	32.34	1234.61	12	0.7	618.313	2	18.7425	19449	C-2.raw	2.23E7	2	74	85			DB Search
6	G5E5H2|G5E5H2_BOVIN		FALSE	SGVPDRFSGSRSG	A.SGVPDRFSGSRSG.N	FALSE	32.21	1307.62	13	0.2	436.883	3	15.7301	14948	C-2.raw	2.44E6	1	77	89			DB Search
6	G5E5H2|G5E5H2_BOVIN		FALSE	PDRFSGSRSGN	V.PDRFSGSRSGN.T	FALSE	32.14	1178.54	11	0.2	590.281	2	14.6411	14445	C-2.raw	1.19E7	6	80	90			DB Search
6	G5E5H2|G5E5H2_BOVIN		FALSE	ATSRASGVPDRFSG	G.ATSRASGVPDRFSG.S	TRUE	31.45	1406.69	14	0	469.906	3	18.7269	19002	C-2.raw	1.21E7	1	72	85			DB Search
6	G5E5H2|G5E5H2_BOVIN		FALSE	ASGVPDRFSGSRSGN	R.ASGVPDRFSGSRSGN.T	FALSE	30.96	1492.7	15	-0.3	498.576	3	15.9724	15070	C-2.raw	2.01E7	5	76	90			DB Search
6	G5E5H2|G5E5H2_BOVIN		FALSE	RASGVPDRFS	S.RASGVPDRFS.G	FALSE	30.91	1090.55	10	-0.5	546.285	2	18.0688	18644	C-2.raw	1.17E7	3	75	84			DB Search
6	G5E5H2|G5E5H2_BOVIN		FALSE	VLTQPSSVSGSL	A.VLTQPSSVSGSL.G	FALSE	30.75	1173.62	12	-0.2	587.822	2	42.5188	51569	C-2.raw	9.5E6	1	22	33			DB Search
6	G5E5H2|G5E5H2_BOVIN		FALSE	SGVPDRFSGSRS	A.SGVPDRFSGSRS.G	FALSE	30.62	1250.6	12	-1.1	417.875	3	16.1484	15567	C-2.raw	1.13E7	2	77	88			DB Search
6	G5E5H2|G5E5H2_BOVIN		FALSE	PDRFSGSR	V.PDRFSGSR.S	FALSE	30.36	920.446	8	0.3	461.233	2	16.1484	15663	C-2.raw	8.32E5	1	80	87			DB Search
6	G5E5H2|G5E5H2_BOVIN		FALSE	ATSRASGVPDRF	G.ATSRASGVPDRF.S	TRUE	30.07	1262.64	12	-1.8	421.887	3	19.9943	21181	C-2.raw	4.8E6	2	72	83			DB Search
6	G5E5H2|G5E5H2_BOVIN		FALSE	PDRFSGSRS	V.PDRFSGSRS.G	FALSE	29.62	1007.48	9	-0.6	504.748	2	14.6967	13890	C-2.raw	4.44E6	5	80	88			DB Search
6	G5E5H2|G5E5H2_BOVIN		FALSE	TSRASGVPDRFSGSRSGN	A.TSRASGVPDRFSGSRSGN.T	FALSE	29.03	1836.88	18	-1.2	460.229	4	15.5917	14259	C-2.raw	1.96E6	1	73	90			DB Search
6	G5E5H2|G5E5H2_BOVIN		FALSE	GVPDRFSGSR	S.GVPDRFSGSR.S	FALSE	27.91	1076.54	10	-0.7	359.854	3	14.6839	13501	C-2.raw	5.82E6	2	78	87			DB Search
6	G5E5H2|G5E5H2_BOVIN		FALSE	GVPDRFSGSRSG	S.GVPDRFSGSRSG.N	FALSE	27.71	1220.59	12	-0.7	407.872	3	14.667	13364	C-2.raw	5.79E6	1	78	89			DB Search
6	G5E5H2|G5E5H2_BOVIN		FALSE	VLTQPSSVSGSLGQ	A.VLTQPSSVSGSLGQ.R	FALSE	27.15	1358.7	14	2.6	680.364	2	38.9347	46887	C-2.raw	6.21E6	1	22	35			DB Search
6	G5E5H2|G5E5H2_BOVIN		FALSE	PDRFSGSRSG	V.PDRFSGSRSG.N	FALSE	27.13	1064.5	10	-2	533.258	2	14.667	13402	C-2.raw	1.68E5	2	80	89			DB Search
6	G5E5H2|G5E5H2_BOVIN		FALSE	GQRVSIT	L.GQRVSIT.C	FALSE	27	759.424	7	-0.3	380.721	2	11.9697	10358	C-2.raw	6.46E6	2	34	40			DB Search
6	G5E5H2|G5E5H2_BOVIN		FALSE	SAPRTLIYGATSRA	G.SAPRTLIYGATSRA.S	TRUE	26.95	1462.79	14	3.2	488.607	3	31.642	36905	C-2.raw	3.76E5	3	63	76			DB Search
6	G5E5H2|G5E5H2_BOVIN		FALSE	ATSRASGVPDRFS	G.ATSRASGVPDRFS.G	TRUE	26.57	1349.67	13	-0.4	450.899	3	18.4069	18942	C-2.raw	4.93E6	1	72	84			DB Search
6	G5E5H2|G5E5H2_BOVIN		FALSE	GATSRASGVPDRFSGSRSGN	Y.GATSRASGVPDRFSGSRSGN.T	TRUE	26.57	1964.94	20	-0.8	492.244	4	16.7751	16410	C-2.raw		0	71	90			DB Search
6	G5E5H2|G5E5H2_BOVIN		FALSE	SAPRTLIYGAT	G.SAPRTLIYGAT.S	TRUE	26.57	1148.62	11	-1.3	575.318	2	33.3745	39676	C-2.raw	1.83E6	1	63	73			DB Search
6	G5E5H2|G5E5H2_BOVIN		FALSE	ASGVPDRFSG	R.ASGVPDRFSG.S	FALSE	26.57	991.472	10	-0.5	496.745	2	22.23	23614	C-2.raw	8.87E6	4	76	85			DB Search
6	G5E5H2|G5E5H2_BOVIN		FALSE	ASGVPDRFSGSRS	R.ASGVPDRFSGSRS.G	FALSE	26.57	1321.64	13	-0.5	441.555	3	15.9608	15311	C-2.raw	4.39E6	2	76	88			DB Search
6	G5E5H2|G5E5H2_BOVIN		FALSE	AVLTQPSSVSG	Q.AVLTQPSSVSG.S	FALSE	26.57	1044.55	11	0.6	523.282	2	29.5896	33651	C-2.raw	5.87E6	2	21	31			DB Search
6	G5E5H2|G5E5H2_BOVIN		FALSE	LGQRVSIT	S.LGQRVSIT.C	FALSE	26.57	872.508	8	-0.2	437.263	2	23.3543	25347	C-2.raw	5.59E6	1	33	40			DB Search
6	G5E5H2|G5E5H2_BOVIN		FALSE	Q(+42.01)AVLTQPSSVSGSLGQRVSIT	A.Q(+42.01)AVLTQPSSVSGSLGQRVSIT.C	FALSE	26.57	2156.14	21	-1.3	719.724	3	61.4453	78545	C-2.raw		0	20	40	Acetylation (N-term)	Q1:Acetylation (N-term):1000.00	DB Search
6	G5E5H2|G5E5H2_BOVIN		FALSE	QAVLTQPSSVSG	A.QAVLTQPSSVSG.S	FALSE	26.57	1172.6	12	-0.5	1173.62	1	51.6507	64263	C-2.raw	6.53E7	2	20	31			DB Search
6	G5E5H2|G5E5H2_BOVIN		FALSE	RASGVPDRFSGSRS	S.RASGVPDRFSGSRS.G	FALSE	26.57	1477.74	14	-3.3	493.587	3	15.6058	14770	C-2.raw	3.46E6	1	75	88			DB Search
6	G5E5H2|G5E5H2_BOVIN		FALSE	RASGVPDRFSGSRSG	S.RASGVPDRFSGSRSG.N	FALSE	26.57	1534.76	15	-0.2	512.596	3	15.9862	14944	C-2.raw	6.43E5	1	75	89			DB Search
6	G5E5H2|G5E5H2_BOVIN		FALSE	SGVPDRFS	A.SGVPDRFS.G	FALSE	26.57	863.414	8	-2.2	432.715	2	21.4821	22990	C-2.raw	2.17E7	2	77	84			DB Search
6	G5E5H2|G5E5H2_BOVIN		FALSE	SRASGVPDRF	T.SRASGVPDRF.S	FALSE	26.57	1090.55	10	-2.5	546.284	2	21.4402	22939	C-2.raw	4.33E6	2	74	83			DB Search
6	G5E5H2|G5E5H2_BOVIN		FALSE	SRASGVPDRFS	T.SRASGVPDRFS.G	FALSE	26.57	1177.58	11	1.9	589.803	2	19.3192	20438	C-2.raw	1.35E6	1	74	84			DB Search
6	G5E5H2|G5E5H2_BOVIN		FALSE	TATLTIS	N.TATLTIS.S	FALSE	26.57	705.391	7	0.3	706.401	1	31.8826	39883	C-2.raw	4.4E7	1	91	97			DB Search
6	G5E5H2|G5E5H2_BOVIN		FALSE	VLTQPS	A.VLTQPS.S	FALSE	26.57	643.354	6	1.5	644.365	1	13.8482	11794	C-2.raw	4.49E6	1	22	27			DB Search
6	G5E5H2|G5E5H2_BOVIN		FALSE	VLTQPSSVSGSLG	A.VLTQPSSVSGSLG.Q	FALSE	26.57	1230.65	13	0	616.333	2	39.2571	47663	C-2.raw	2.94E6	1	22	34			DB Search
6	G5E5H2|G5E5H2_BOVIN		FALSE	VPDRFSGSRSGN	G.VPDRFSGSRSGN.T	FALSE	26.57	1277.61	12	-1.1	426.879	3	11.5043	8057	C-2.raw	8.03E6	1	79	90			DB Search
6	G5E5H2|G5E5H2_BOVIN		FALSE	GVPDRFSGSRS	S.GVPDRFSGSRS.G	FALSE	26.09	1163.57	11	-0.3	388.865	3	14.9117	12947	C-2.raw	1.86E7	1	78	88			DB Search
6	G5E5H2|G5E5H2_BOVIN		FALSE	QAVLTQPSSVSGSLGQ	A.QAVLTQPSSVSGSLGQ.R	FALSE	25.36	1557.8	16	0.2	779.911	2	63.3643	82348	C-2.raw	2.77E7	2	20	35			DB Search
6	G5E5H2|G5E5H2_BOVIN		FALSE	PSSVSGSLGQRVSI	Q.PSSVSGSLGQRVSI.T	FALSE	25.34	1372.73	14	-6.4	687.371	2	69.3134	87594	C-2.raw	3.25E7	1	26	39			DB Search
6	G5E5H2|G5E5H2_BOVIN		FALSE	ATSRASGVPDR	G.ATSRASGVPDR.F	TRUE	25.27	1115.57	11	1.8	372.866	3	6.7254	4383	C-2.raw	3.45E4	1	72	82			DB Search
6	G5E5H2|G5E5H2_BOVIN		FALSE	RASGVPDRF	S.RASGVPDRF.S	FALSE	25.21	1003.52	9	-0.3	502.769	2	19.8556	21010	C-2.raw	3.3E6	1	75	83			DB Search
6	G5E5H2|G5E5H2_BOVIN		FALSE	SGVPDRFSG	A.SGVPDRFSG.S	FALSE	25.11	920.435	9	-1.4	461.226	2	21.5878	23490	C-2.raw	5.03E7	1	77	85			DB Search
6	G5E5H2|G5E5H2_BOVIN		FALSE	RASGVPDRFSG	S.RASGVPDRFSG.S	FALSE	24.96	1147.57	11	1.1	383.534	3	18.4849	18780	C-2.raw	1.36E7	1	75	85			DB Search
6	G5E5H2|G5E5H2_BOVIN		FALSE	SAPRTLIYGATSRASGVPDRF	G.SAPRTLIYGATSRASGVPDRF.S	TRUE	24.24	2221.16	21	-0.9	556.299	4	45.922	56847	C-2.raw		0	63	83			DB Search
6	G5E5H2|G5E5H2_BOVIN		FALSE	VLTQPSS	A.VLTQPSS.V	FALSE	24.21	730.386	7	1.8	731.398	1	14.3115	12726	C-2.raw	3.96E5	1	22	28			DB Search
6	G5E5H2|G5E5H2_BOVIN		FALSE	QAVLTQPSSVSGSL	A.QAVLTQPSSVSGSL.G	FALSE	24.17	1372.72	14	1.8	687.371	2	69.3134	89816	C-2.raw	3.25E7	1	20	33			DB Search
6	G5E5H2|G5E5H2_BOVIN		FALSE	GATSRASGVPDRFSG	Y.GATSRASGVPDRFSG.S	TRUE	23.36	1463.71	15	-0.3	488.913	3	20.4011	21893	C-2.raw	1.43E6	1	71	85			DB Search
6	G5E5H2|G5E5H2_BOVIN		FALSE	AVLTQPS	Q.AVLTQPS.S	FALSE	23.28	714.391	7	-1.6	715.4	1	20.3305	20938	C-2.raw	2.86E6	2	21	27			DB Search
6	G5E5H2|G5E5H2_BOVIN		FALSE	PRTLIYGATSRAS	A.PRTLIYGATSRAS.G	TRUE	23.04	1391.75	13	-1.9	464.926	3	25.0203	27591	C-2.raw		0	65	77			DB Search
6	G5E5H2|G5E5H2_BOVIN		FALSE	SAPRTLIYGATS	G.SAPRTLIYGATS.R	TRUE	22.84	1235.65	12	4.7	618.838	2	33.1098	38390	C-2.raw	2.8E6	1	63	74			DB Search
6	G5E5H2|G5E5H2_BOVIN		FALSE	SRSGNTATLTIS	G.SRSGNTATLTIS.S	FALSE	22.84	1206.62	12	-0.1	604.32	2	23.1489	25085	C-2.raw	1.37E6	1	86	97			DB Search
6	G5E5H2|G5E5H2_BOVIN		FALSE	SAPRTLIYG	G.SAPRTLIYG.A	FALSE	22.74	976.534	9	0.3	489.277	2	30.0824	34851	C-2.raw	6.01E6	2	63	71			DB Search
6	G5E5H2|G5E5H2_BOVIN		FALSE	GVPDRFSG	S.GVPDRFSG.S	FALSE	22.72	833.403	8	-4.1	417.709	2	23.4772	25431	C-2.raw		0	78	85			DB Search
6	G5E5H2|G5E5H2_BOVIN		FALSE	SGVPDRF	A.SGVPDRF.S	FALSE	22.05	776.382	7	-0.5	389.2	2	24.0301	25238	C-2.raw	1.4E7	2	77	83			DB Search
6	G5E5H2|G5E5H2_BOVIN		FALSE	PDRFS	V.PDRFS.G	FALSE	21.42	620.292	5	1.9	621.303	1	19.5527	20122	C-2.raw	5.35E5	1	80	84			DB Search
6	G5E5H2|G5E5H2_BOVIN		FALSE	TATLTISSLQ	N.TATLTISSLQ.A	FALSE	21.19	1033.57	10	0.2	517.792	2	51.3758	64360	C-2.raw	2.8E5	2	91	100			DB Search
6	A0A3Q1LUE9|A0A3Q1LUE9_BOVIN		FALSE	QAVLTQPSSVSGSLGQRVSIT	A.QAVLTQPSSVSGSLGQRVSIT.C	FALSE	42.79	2114.13	21	0.3	1058.08	2	61.6247	80942	C-2.raw	1.83E8	16	20	40			DB Search
6	A0A3Q1LUE9|A0A3Q1LUE9_BOVIN		FALSE	VLTQPSSVSGSLGQRVSIT	A.VLTQPSSVSGSLGQRVSIT.C	FALSE	42.69	1915.04	19	0.9	958.531	2	44.9046	53825	C-2.raw	4.28E7	1	22	40			DB Search
6	A0A3Q1LUE9|A0A3Q1LUE9_BOVIN		FALSE	SGVPDRFSGSRSGN	A.SGVPDRFSGSRSGN.T	FALSE	41.78	1421.66	14	-1.2	474.897	3	15.6058	13935	C-2.raw	3.11E7	1	77	90			DB Search
6	A0A3Q1LUE9|A0A3Q1LUE9_BOVIN		FALSE	SVSGSLGQRVSIT	S.SVSGSLGQRVSIT.C	FALSE	41.7	1289.69	13	1.5	645.858	2	34.1576	39675	C-2.raw	4.36E7	1	28	40			DB Search
6	A0A3Q1LUE9|A0A3Q1LUE9_BOVIN		FALSE	SRASGVPDRFSGSRSGN	T.SRASGVPDRFSGSRSGN.T	FALSE	41.39	1735.84	17	-0.6	579.621	3	15.6151	14617	C-2.raw	6.87E6	4	74	90			DB Search
6	A0A3Q1LUE9|A0A3Q1LUE9_BOVIN		FALSE	PSSVSGSLGQRVSIT	Q.PSSVSGSLGQRVSIT.C	FALSE	40.9	1473.78	15	-5.5	737.896	2	61.0128	77952	C-2.raw	4.09E6	1	26	40			DB Search
6	A0A3Q1LUE9|A0A3Q1LUE9_BOVIN		FALSE	ATSRASGVPDRFSGSRSGN	G.ATSRASGVPDRFSGSRSGN.T	TRUE	39.35	1907.92	19	-0.8	477.989	4	15.5796	14769	C-2.raw	8.67E6	4	72	90			DB Search
6	A0A3Q1LUE9|A0A3Q1LUE9_BOVIN		FALSE	RASGVPDRFSGSRSGN	S.RASGVPDRFSGSRSGN.T	FALSE	39.26	1648.8	16	-0.9	550.61	3	15.247	13986	C-2.raw	1.58E7	6	75	90			DB Search
6	A0A3Q1LUE9|A0A3Q1LUE9_BOVIN		FALSE	AVLTQPSSVSGSLGQRVSIT	Q.AVLTQPSSVSGSLGQRVSIT.C	FALSE	37.55	1986.07	20	-3.8	994.045	2	47.8724	58920	C-2.raw	4.59E6	3	21	40			DB Search
6	A0A3Q1LUE9|A0A3Q1LUE9_BOVIN		FALSE	GSLGQRVSIT	S.GSLGQRVSIT.C	FALSE	36.95	1016.56	10	-1.4	509.289	2	28.335	32218	C-2.raw	4.72E7	3	31	40			DB Search
6	A0A3Q1LUE9|A0A3Q1LUE9_BOVIN		FALSE	VLTQPSSVS	A.VLTQPSSVS.G	FALSE	36.47	916.486	9	-0.1	917.498	1	23.5699	24605	C-2.raw	1.46E7	2	22	30			DB Search
6	A0A3Q1LUE9|A0A3Q1LUE9_BOVIN		FALSE	SRASGVPDRFSGSRS	T.SRASGVPDRFSGSRS.G	FALSE	35.78	1564.77	15	0	522.6	3	15.9538	14995	C-2.raw	5.6E6	5	74	88			DB Search
6	A0A3Q1LUE9|A0A3Q1LUE9_BOVIN		FALSE	SRASGVPDRFSGSR	T.SRASGVPDRFSGSR.S	FALSE	35.43	1477.74	14	-0.8	370.443	4	16.3303	15871	C-2.raw	1.22E6	2	74	87			DB Search
6	A0A3Q1LUE9|A0A3Q1LUE9_BOVIN		FALSE	RASGVPDRFSGSR	S.RASGVPDRFSGSR.S	FALSE	35.25	1390.71	13	-0.8	464.578	3	15.611	14716	C-2.raw	1.86E6	3	75	87			DB Search
6	A0A3Q1LUE9|A0A3Q1LUE9_BOVIN		FALSE	VLTQPSSVSG	A.VLTQPSSVSG.S	FALSE	34.66	973.508	10	0.2	974.519	1	24.8384	27554	C-2.raw	2.56E7	3	22	31			DB Search
6	A0A3Q1LUE9|A0A3Q1LUE9_BOVIN		FALSE	VSGSLGQRVSIT	S.VSGSLGQRVSIT.C	FALSE	34.64	1202.66	12	5.5	602.344	2	32.9081	38268	C-2.raw	3.76E6	4	29	40			DB Search
6	A0A3Q1LUE9|A0A3Q1LUE9_BOVIN		FALSE	TSRASGVPDRFSGSRS	A.TSRASGVPDRFSGSRS.G	FALSE	34.16	1665.82	16	-1.1	417.463	4	15.964	15651	C-2.raw	5.27E5	1	73	88			DB Search
6	A0A3Q1LUE9|A0A3Q1LUE9_BOVIN		FALSE	SLGQRVSIT	G.SLGQRVSIT.C	FALSE	33.76	959.54	9	0.8	480.78	2	35.9068	43505	C-2.raw	1.06E8	6	32	40			DB Search
6	A0A3Q1LUE9|A0A3Q1LUE9_BOVIN		FALSE	SGSLGQRVSIT	V.SGSLGQRVSIT.C	FALSE	32.77	1103.59	11	0.1	552.806	2	27.386	31039	C-2.raw	1.72E6	1	30	40			DB Search
6	A0A3Q1LUE9|A0A3Q1LUE9_BOVIN		FALSE	GVPDRFSGSRSGN	S.GVPDRFSGSRSGN.T	FALSE	32.42	1334.63	13	-0.3	445.887	3	14.667	13382	C-2.raw	7.96E7	1	78	90			DB Search
6	A0A3Q1LUE9|A0A3Q1LUE9_BOVIN		FALSE	SRASGVPDRFSG	T.SRASGVPDRFSG.S	FALSE	32.34	1234.61	12	0.7	618.313	2	18.7425	19449	C-2.raw	2.23E7	2	74	85			DB Search
6	A0A3Q1LUE9|A0A3Q1LUE9_BOVIN		FALSE	SGVPDRFSGSRSG	A.SGVPDRFSGSRSG.N	FALSE	32.21	1307.62	13	0.2	436.883	3	15.7301	14948	C-2.raw	2.44E6	1	77	89			DB Search
6	A0A3Q1LUE9|A0A3Q1LUE9_BOVIN		FALSE	PDRFSGSRSGN	V.PDRFSGSRSGN.T	FALSE	32.14	1178.54	11	0.2	590.281	2	14.6411	14445	C-2.raw	1.19E7	6	80	90			DB Search
6	A0A3Q1LUE9|A0A3Q1LUE9_BOVIN		FALSE	ATSRASGVPDRFSG	G.ATSRASGVPDRFSG.S	TRUE	31.45	1406.69	14	0	469.906	3	18.7269	19002	C-2.raw	1.21E7	1	72	85			DB Search
6	A0A3Q1LUE9|A0A3Q1LUE9_BOVIN		FALSE	ASGVPDRFSGSRSGN	R.ASGVPDRFSGSRSGN.T	FALSE	30.96	1492.7	15	-0.3	498.576	3	15.9724	15070	C-2.raw	2.01E7	5	76	90			DB Search
6	A0A3Q1LUE9|A0A3Q1LUE9_BOVIN		FALSE	RASGVPDRFS	S.RASGVPDRFS.G	FALSE	30.91	1090.55	10	-0.5	546.285	2	18.0688	18644	C-2.raw	1.17E7	3	75	84			DB Search
6	A0A3Q1LUE9|A0A3Q1LUE9_BOVIN		FALSE	VLTQPSSVSGSL	A.VLTQPSSVSGSL.G	FALSE	30.75	1173.62	12	-0.2	587.822	2	42.5188	51569	C-2.raw	9.5E6	1	22	33			DB Search
6	A0A3Q1LUE9|A0A3Q1LUE9_BOVIN		FALSE	SGVPDRFSGSRS	A.SGVPDRFSGSRS.G	FALSE	30.62	1250.6	12	-1.1	417.875	3	16.1484	15567	C-2.raw	1.13E7	2	77	88			DB Search
6	A0A3Q1LUE9|A0A3Q1LUE9_BOVIN		FALSE	PDRFSGSR	V.PDRFSGSR.S	FALSE	30.36	920.446	8	0.3	461.233	2	16.1484	15663	C-2.raw	8.32E5	1	80	87			DB Search
6	A0A3Q1LUE9|A0A3Q1LUE9_BOVIN		FALSE	ATSRASGVPDRF	G.ATSRASGVPDRF.S	TRUE	30.07	1262.64	12	-1.8	421.887	3	19.9943	21181	C-2.raw	4.8E6	2	72	83			DB Search
6	A0A3Q1LUE9|A0A3Q1LUE9_BOVIN		FALSE	PDRFSGSRS	V.PDRFSGSRS.G	FALSE	29.62	1007.48	9	-0.6	504.748	2	14.6967	13890	C-2.raw	4.44E6	5	80	88			DB Search
6	A0A3Q1LUE9|A0A3Q1LUE9_BOVIN		FALSE	TSRASGVPDRFSGSRSGN	A.TSRASGVPDRFSGSRSGN.T	FALSE	29.03	1836.88	18	-1.2	460.229	4	15.5917	14259	C-2.raw	1.96E6	1	73	90			DB Search
6	A0A3Q1LUE9|A0A3Q1LUE9_BOVIN		FALSE	GVPDRFSGSR	S.GVPDRFSGSR.S	FALSE	27.91	1076.54	10	-0.7	359.854	3	14.6839	13501	C-2.raw	5.82E6	2	78	87			DB Search
6	A0A3Q1LUE9|A0A3Q1LUE9_BOVIN		FALSE	GVPDRFSGSRSG	S.GVPDRFSGSRSG.N	FALSE	27.71	1220.59	12	-0.7	407.872	3	14.667	13364	C-2.raw	5.79E6	1	78	89			DB Search
6	A0A3Q1LUE9|A0A3Q1LUE9_BOVIN		FALSE	VLTQPSSVSGSLGQ	A.VLTQPSSVSGSLGQ.R	FALSE	27.15	1358.7	14	2.6	680.364	2	38.9347	46887	C-2.raw	6.21E6	1	22	35			DB Search
6	A0A3Q1LUE9|A0A3Q1LUE9_BOVIN		FALSE	PDRFSGSRSG	V.PDRFSGSRSG.N	FALSE	27.13	1064.5	10	-2	533.258	2	14.667	13402	C-2.raw	1.68E5	2	80	89			DB Search
6	A0A3Q1LUE9|A0A3Q1LUE9_BOVIN		FALSE	GQRVSIT	L.GQRVSIT.C	FALSE	27	759.424	7	-0.3	380.721	2	11.9697	10358	C-2.raw	6.46E6	2	34	40			DB Search
6	A0A3Q1LUE9|A0A3Q1LUE9_BOVIN		FALSE	SAPRTLIYGATSRA	G.SAPRTLIYGATSRA.S	TRUE	26.95	1462.79	14	3.2	488.607	3	31.642	36905	C-2.raw	3.76E5	3	63	76			DB Search
6	A0A3Q1LUE9|A0A3Q1LUE9_BOVIN		FALSE	ATSRASGVPDRFS	G.ATSRASGVPDRFS.G	TRUE	26.57	1349.67	13	-0.4	450.899	3	18.4069	18942	C-2.raw	4.93E6	1	72	84			DB Search
6	A0A3Q1LUE9|A0A3Q1LUE9_BOVIN		FALSE	GATSRASGVPDRFSGSRSGN	Y.GATSRASGVPDRFSGSRSGN.T	TRUE	26.57	1964.94	20	-0.8	492.244	4	16.7751	16410	C-2.raw		0	71	90			DB Search
6	A0A3Q1LUE9|A0A3Q1LUE9_BOVIN		FALSE	SAPRTLIYGAT	G.SAPRTLIYGAT.S	TRUE	26.57	1148.62	11	-1.3	575.318	2	33.3745	39676	C-2.raw	1.83E6	1	63	73			DB Search
6	A0A3Q1LUE9|A0A3Q1LUE9_BOVIN		FALSE	ASGVPDRFSG	R.ASGVPDRFSG.S	FALSE	26.57	991.472	10	-0.5	496.745	2	22.23	23614	C-2.raw	8.87E6	4	76	85			DB Search
6	A0A3Q1LUE9|A0A3Q1LUE9_BOVIN		FALSE	ASGVPDRFSGSRS	R.ASGVPDRFSGSRS.G	FALSE	26.57	1321.64	13	-0.5	441.555	3	15.9608	15311	C-2.raw	4.39E6	2	76	88			DB Search
6	A0A3Q1LUE9|A0A3Q1LUE9_BOVIN		FALSE	AVLTQPSSVSG	Q.AVLTQPSSVSG.S	FALSE	26.57	1044.55	11	0.6	523.282	2	29.5896	33651	C-2.raw	5.87E6	2	21	31			DB Search
6	A0A3Q1LUE9|A0A3Q1LUE9_BOVIN		FALSE	LGQRVSIT	S.LGQRVSIT.C	FALSE	26.57	872.508	8	-0.2	437.263	2	23.3543	25347	C-2.raw	5.59E6	1	33	40			DB Search
6	A0A3Q1LUE9|A0A3Q1LUE9_BOVIN		FALSE	Q(+42.01)AVLTQPSSVSGSLGQRVSIT	A.Q(+42.01)AVLTQPSSVSGSLGQRVSIT.C	FALSE	26.57	2156.14	21	-1.3	719.724	3	61.4453	78545	C-2.raw		0	20	40	Acetylation (N-term)	Q1:Acetylation (N-term):1000.00	DB Search
6	A0A3Q1LUE9|A0A3Q1LUE9_BOVIN		FALSE	QAVLTQPSSVSG	A.QAVLTQPSSVSG.S	FALSE	26.57	1172.6	12	-0.5	1173.62	1	51.6507	64263	C-2.raw	6.53E7	2	20	31			DB Search
6	A0A3Q1LUE9|A0A3Q1LUE9_BOVIN		FALSE	RASGVPDRFSGSRS	S.RASGVPDRFSGSRS.G	FALSE	26.57	1477.74	14	-3.3	493.587	3	15.6058	14770	C-2.raw	3.46E6	1	75	88			DB Search
6	A0A3Q1LUE9|A0A3Q1LUE9_BOVIN		FALSE	RASGVPDRFSGSRSG	S.RASGVPDRFSGSRSG.N	FALSE	26.57	1534.76	15	-0.2	512.596	3	15.9862	14944	C-2.raw	6.43E5	1	75	89			DB Search
6	A0A3Q1LUE9|A0A3Q1LUE9_BOVIN		FALSE	SGVPDRFS	A.SGVPDRFS.G	FALSE	26.57	863.414	8	-2.2	432.715	2	21.4821	22990	C-2.raw	2.17E7	2	77	84			DB Search
6	A0A3Q1LUE9|A0A3Q1LUE9_BOVIN		FALSE	SRASGVPDRF	T.SRASGVPDRF.S	FALSE	26.57	1090.55	10	-2.5	546.284	2	21.4402	22939	C-2.raw	4.33E6	2	74	83			DB Search
6	A0A3Q1LUE9|A0A3Q1LUE9_BOVIN		FALSE	SRASGVPDRFS	T.SRASGVPDRFS.G	FALSE	26.57	1177.58	11	1.9	589.803	2	19.3192	20438	C-2.raw	1.35E6	1	74	84			DB Search
6	A0A3Q1LUE9|A0A3Q1LUE9_BOVIN		FALSE	TATLTIS	N.TATLTIS.S	FALSE	26.57	705.391	7	0.3	706.401	1	31.8826	39883	C-2.raw	4.4E7	1	91	97			DB Search
6	A0A3Q1LUE9|A0A3Q1LUE9_BOVIN		FALSE	VLTQPS	A.VLTQPS.S	FALSE	26.57	643.354	6	1.5	644.365	1	13.8482	11794	C-2.raw	4.49E6	1	22	27			DB Search
6	A0A3Q1LUE9|A0A3Q1LUE9_BOVIN		FALSE	VLTQPSSVSGSLG	A.VLTQPSSVSGSLG.Q	FALSE	26.57	1230.65	13	0	616.333	2	39.2571	47663	C-2.raw	2.94E6	1	22	34			DB Search
6	A0A3Q1LUE9|A0A3Q1LUE9_BOVIN		FALSE	VPDRFSGSRSGN	G.VPDRFSGSRSGN.T	FALSE	26.57	1277.61	12	-1.1	426.879	3	11.5043	8057	C-2.raw	8.03E6	1	79	90			DB Search
6	A0A3Q1LUE9|A0A3Q1LUE9_BOVIN		FALSE	GVPDRFSGSRS	S.GVPDRFSGSRS.G	FALSE	26.09	1163.57	11	-0.3	388.865	3	14.9117	12947	C-2.raw	1.86E7	1	78	88			DB Search
6	A0A3Q1LUE9|A0A3Q1LUE9_BOVIN		FALSE	QAVLTQPSSVSGSLGQ	A.QAVLTQPSSVSGSLGQ.R	FALSE	25.36	1557.8	16	0.2	779.911	2	63.3643	82348	C-2.raw	2.77E7	2	20	35			DB Search
6	A0A3Q1LUE9|A0A3Q1LUE9_BOVIN		FALSE	PSSVSGSLGQRVSI	Q.PSSVSGSLGQRVSI.T	FALSE	25.34	1372.73	14	-6.4	687.371	2	69.3134	87594	C-2.raw	3.25E7	1	26	39			DB Search
6	A0A3Q1LUE9|A0A3Q1LUE9_BOVIN		FALSE	ATSRASGVPDR	G.ATSRASGVPDR.F	TRUE	25.27	1115.57	11	1.8	372.866	3	6.7254	4383	C-2.raw	3.45E4	1	72	82			DB Search
6	A0A3Q1LUE9|A0A3Q1LUE9_BOVIN		FALSE	RASGVPDRF	S.RASGVPDRF.S	FALSE	25.21	1003.52	9	-0.3	502.769	2	19.8556	21010	C-2.raw	3.3E6	1	75	83			DB Search
6	A0A3Q1LUE9|A0A3Q1LUE9_BOVIN		FALSE	SGVPDRFSG	A.SGVPDRFSG.S	FALSE	25.11	920.435	9	-1.4	461.226	2	21.5878	23490	C-2.raw	5.03E7	1	77	85			DB Search
6	A0A3Q1LUE9|A0A3Q1LUE9_BOVIN		FALSE	RASGVPDRFSG	S.RASGVPDRFSG.S	FALSE	24.96	1147.57	11	1.1	383.534	3	18.4849	18780	C-2.raw	1.36E7	1	75	85			DB Search
6	A0A3Q1LUE9|A0A3Q1LUE9_BOVIN		FALSE	SAPRTLIYGATSRASGVPDRF	G.SAPRTLIYGATSRASGVPDRF.S	TRUE	24.24	2221.16	21	-0.9	556.299	4	45.922	56847	C-2.raw		0	63	83			DB Search
6	A0A3Q1LUE9|A0A3Q1LUE9_BOVIN		FALSE	VLTQPSS	A.VLTQPSS.V	FALSE	24.21	730.386	7	1.8	731.398	1	14.3115	12726	C-2.raw	3.96E5	1	22	28			DB Search
6	A0A3Q1LUE9|A0A3Q1LUE9_BOVIN		FALSE	QAVLTQPSSVSGSL	A.QAVLTQPSSVSGSL.G	FALSE	24.17	1372.72	14	1.8	687.371	2	69.3134	89816	C-2.raw	3.25E7	1	20	33			DB Search
6	A0A3Q1LUE9|A0A3Q1LUE9_BOVIN		FALSE	GATSRASGVPDRFSG	Y.GATSRASGVPDRFSG.S	TRUE	23.36	1463.71	15	-0.3	488.913	3	20.4011	21893	C-2.raw	1.43E6	1	71	85			DB Search
6	A0A3Q1LUE9|A0A3Q1LUE9_BOVIN		FALSE	AVLTQPS	Q.AVLTQPS.S	FALSE	23.28	714.391	7	-1.6	715.4	1	20.3305	20938	C-2.raw	2.86E6	2	21	27			DB Search
6	A0A3Q1LUE9|A0A3Q1LUE9_BOVIN		FALSE	PRTLIYGATSRAS	A.PRTLIYGATSRAS.G	TRUE	23.04	1391.75	13	-1.9	464.926	3	25.0203	27591	C-2.raw		0	65	77			DB Search
6	A0A3Q1LUE9|A0A3Q1LUE9_BOVIN		FALSE	SAPRTLIYGATS	G.SAPRTLIYGATS.R	TRUE	22.84	1235.65	12	4.7	618.838	2	33.1098	38390	C-2.raw	2.8E6	1	63	74			DB Search
6	A0A3Q1LUE9|A0A3Q1LUE9_BOVIN		FALSE	SRSGNTATLTIS	G.SRSGNTATLTIS.S	FALSE	22.84	1206.62	12	-0.1	604.32	2	23.1489	25085	C-2.raw	1.37E6	1	86	97			DB Search
6	A0A3Q1LUE9|A0A3Q1LUE9_BOVIN		FALSE	SAPRTLIYG	G.SAPRTLIYG.A	FALSE	22.74	976.534	9	0.3	489.277	2	30.0824	34851	C-2.raw	6.01E6	2	63	71			DB Search
6	A0A3Q1LUE9|A0A3Q1LUE9_BOVIN		FALSE	GVPDRFSG	S.GVPDRFSG.S	FALSE	22.72	833.403	8	-4.1	417.709	2	23.4772	25431	C-2.raw		0	78	85			DB Search
6	A0A3Q1LUE9|A0A3Q1LUE9_BOVIN		FALSE	SGVPDRF	A.SGVPDRF.S	FALSE	22.05	776.382	7	-0.5	389.2	2	24.0301	25238	C-2.raw	1.4E7	2	77	83			DB Search
6	A0A3Q1LUE9|A0A3Q1LUE9_BOVIN		FALSE	PDRFS	V.PDRFS.G	FALSE	21.42	620.292	5	1.9	621.303	1	19.5527	20122	C-2.raw	5.35E5	1	80	84			DB Search
6	A0A3Q1LUE9|A0A3Q1LUE9_BOVIN		FALSE	TATLTISSLQ	N.TATLTISSLQ.A	FALSE	21.19	1033.57	10	0.2	517.792	2	51.3758	64360	C-2.raw	2.8E5	2	91	100			DB Search
6	A0A3Q1LI44|A0A3Q1LI44_BOVIN		FALSE	QAVLTQPSSVSGSLGQRVSIT	A.QAVLTQPSSVSGSLGQRVSIT.C	FALSE	42.79	2114.13	21	0.3	1058.08	2	61.6247	80942	C-2.raw	1.83E8	16	20	40			DB Search
6	A0A3Q1LI44|A0A3Q1LI44_BOVIN		FALSE	VLTQPSSVSGSLGQRVSIT	A.VLTQPSSVSGSLGQRVSIT.C	FALSE	42.69	1915.04	19	0.9	958.531	2	44.9046	53825	C-2.raw	4.28E7	1	22	40			DB Search
6	A0A3Q1LI44|A0A3Q1LI44_BOVIN		FALSE	SGVPDRFSGSRSGN	A.SGVPDRFSGSRSGN.T	FALSE	41.78	1421.66	14	-1.2	474.897	3	15.6058	13935	C-2.raw	3.11E7	1	77	90			DB Search
6	A0A3Q1LI44|A0A3Q1LI44_BOVIN		FALSE	SVSGSLGQRVSIT	S.SVSGSLGQRVSIT.C	FALSE	41.7	1289.69	13	1.5	645.858	2	34.1576	39675	C-2.raw	4.36E7	1	28	40			DB Search
6	A0A3Q1LI44|A0A3Q1LI44_BOVIN		FALSE	SRASGVPDRFSGSRSGN	T.SRASGVPDRFSGSRSGN.T	FALSE	41.39	1735.84	17	-0.6	579.621	3	15.6151	14617	C-2.raw	6.87E6	4	74	90			DB Search
6	A0A3Q1LI44|A0A3Q1LI44_BOVIN		FALSE	PSSVSGSLGQRVSIT	Q.PSSVSGSLGQRVSIT.C	FALSE	40.9	1473.78	15	-5.5	737.896	2	61.0128	77952	C-2.raw	4.09E6	1	26	40			DB Search
6	A0A3Q1LI44|A0A3Q1LI44_BOVIN		FALSE	ATSRASGVPDRFSGSRSGN	G.ATSRASGVPDRFSGSRSGN.T	TRUE	39.35	1907.92	19	-0.8	477.989	4	15.5796	14769	C-2.raw	8.67E6	4	72	90			DB Search
6	A0A3Q1LI44|A0A3Q1LI44_BOVIN		FALSE	RASGVPDRFSGSRSGN	S.RASGVPDRFSGSRSGN.T	FALSE	39.26	1648.8	16	-0.9	550.61	3	15.247	13986	C-2.raw	1.58E7	6	75	90			DB Search
6	A0A3Q1LI44|A0A3Q1LI44_BOVIN		FALSE	AVLTQPSSVSGSLGQRVSIT	Q.AVLTQPSSVSGSLGQRVSIT.C	FALSE	37.55	1986.07	20	-3.8	994.045	2	47.8724	58920	C-2.raw	4.59E6	3	21	40			DB Search
6	A0A3Q1LI44|A0A3Q1LI44_BOVIN		FALSE	GSLGQRVSIT	S.GSLGQRVSIT.C	FALSE	36.95	1016.56	10	-1.4	509.289	2	28.335	32218	C-2.raw	4.72E7	3	31	40			DB Search
6	A0A3Q1LI44|A0A3Q1LI44_BOVIN		FALSE	VLTQPSSVS	A.VLTQPSSVS.G	FALSE	36.47	916.486	9	-0.1	917.498	1	23.5699	24605	C-2.raw	1.46E7	2	22	30			DB Search
6	A0A3Q1LI44|A0A3Q1LI44_BOVIN		FALSE	SRASGVPDRFSGSRS	T.SRASGVPDRFSGSRS.G	FALSE	35.78	1564.77	15	0	522.6	3	15.9538	14995	C-2.raw	5.6E6	5	74	88			DB Search
6	A0A3Q1LI44|A0A3Q1LI44_BOVIN		FALSE	SRASGVPDRFSGSR	T.SRASGVPDRFSGSR.S	FALSE	35.43	1477.74	14	-0.8	370.443	4	16.3303	15871	C-2.raw	1.22E6	2	74	87			DB Search
6	A0A3Q1LI44|A0A3Q1LI44_BOVIN		FALSE	RASGVPDRFSGSR	S.RASGVPDRFSGSR.S	FALSE	35.25	1390.71	13	-0.8	464.578	3	15.611	14716	C-2.raw	1.86E6	3	75	87			DB Search
[truncated: 2,878 more rows]

## Sheet: BT
Protein Group	Accession	Gene	Top	Peptide	Extended Peptide	Unique	-10LgP	Mass	Length	ppm	m/z	z	RT	Scan	Source File	Area Sample 5	#Feature	Start	End	PTM	AScore	Found By
7483	A0A3Q1MKJ8|A0A3Q1MKJ8_BOVIN	SDC2	TRUE	KTDPAEEDTNVYTEKHSDN	R.KTDPAEEDTNVYTEKHSDN.L	TRUE	41.68	2191.95	19	-0.5	731.66	3	15.2074	16238	T-2.raw	1.17E+05	1	133	151			DB Search
7485	P62992|RS27A_BOVIN	RPS27A	TRUE	DENGKISRL	V.DENGKISRL.R	TRUE	28.87	1030.54	9	2.7	516.281	2	14.7223	16020	T-2.raw	3.59E+06	1	109	117			DB Search
7485	A0A3Q1MYD8|A0A3Q1MYD8_BOVIN	RPS27A	TRUE	DENGKISRL	V.DENGKISRL.R	TRUE	28.87	1030.54	9	2.7	516.281	2	14.7223	16020	T-2.raw	3.59E+06	1	147	155			DB Search
7486	F6RDT6|F6RDT6_BOVIN	RNF6	TRUE	ATGPPTGGAP	G.ATGPPTGGAP.R	TRUE	25.89	824.403	10	9.8	413.214	2	16.3393	17719	T-2.raw		0	520	529			DB Search
7486	A0A3Q1MHT7|A0A3Q1MHT7_BOVIN	RNF6	TRUE	ATGPPTGGAP	G.ATGPPTGGAP.R	TRUE	25.89	824.403	10	9.8	413.214	2	16.3393	17719	T-2.raw		0	540	549			DB Search
7487	F1MK30|F1MK30_BOVIN	RPL13	TRUE	APRPASGPLRP	I.APRPASGPLRP.V	TRUE	33.69	1117.64	11	0.8	373.554	3	16.4327	17730	T-2.raw	4.63E+05	1	47	57			DB Search
7487	A0AAA9TVG4|A0AAA9TVG4_BOVIN	RPL13	TRUE	APRPASGPLRP	I.APRPASGPLRP.V	TRUE	33.69	1117.64	11	0.8	373.554	3	16.4327	17730	T-2.raw	4.63E+05	1	47	57			DB Search
7487	Q56JZ1|RL13_BOVIN	RPL13	TRUE	APRPASGPLRP	I.APRPASGPLRP.V	TRUE	33.69	1117.64	11	0.8	373.554	3	16.4327	17730	T-2.raw	4.63E+05	1	47	57			DB Search
7488	A0A452DJE8|A0A452DJE8_BOVIN	SERF1A	TRUE	DSEIMQQKQ	R.DSEIMQQKQ.K	TRUE	32.92	1105.51	9	1	553.764	2	12.3356	12124	T-2.raw		0	169	177			DB Search
7488	Q32P76|SERF1_BOVIN	SERF1	TRUE	DSEIMQQKQ	R.DSEIMQQKQ.K	TRUE	32.92	1105.51	9	1	553.764	2	12.3356	12124	T-2.raw		0	40	48			DB Search
7172	F6R631|F6R631_BOVIN	HNRNPC	TRUE	KDET	K.KDET.N	FALSE	25.91	491.223	4	10.1	492.237	1	6.4216	4707	T-2.raw	2.22E+04	1	245	248			DB Search
7172	F6R631|F6R631_BOVIN	HNRNPC	TRUE	YPARVPPPPP	S.YPARVPPPPP.I	TRUE	24.16	1089.6	10	2	545.809	2	27.1961	32202	T-2.raw		0	139	148			DB Search
7205	F1MSV1|F1MSV1_BOVIN	IL31RA	TRUE	GTCP	E.GTCP.E	FALSE	24.89	376.142	4	-7.4	377.148	1	9.1283	9186	T-2.raw	2.67E+06	1	663	666			DB Search
7205	F1MSV1|F1MSV1_BOVIN	IL31RA	TRUE	EGAPNP	E.EGAPNP.Y	TRUE	21.59	583.26	6	16.4	584.279	1	30.1953	36159	T-2.raw	1.51E+05	1	687	692			DB Search
7461	F1MND1|F1MND1_BOVIN	CDC42	TRUE	KPITPETAEKL	Q.KPITPETAEKL.A	TRUE	27.98	1225.69	11	1.4	613.856	2	25.128	29020	T-2.raw	1.02E+06	1	135	145			DB Search
7461	F1MND1|F1MND1_BOVIN	CDC42	TRUE	WVP	K.WVP.E	FALSE	24.19	400.211	3	-1.6	401.219	1	11.7634	11258	T-2.raw	7.50E+04	1	97	99			DB Search
7461	Q2KJ93|CDC42_BOVIN	CDC42	FALSE	KPITPETAEKL	Q.KPITPETAEKL.A	TRUE	27.98	1225.69	11	1.4	613.856	2	25.128	29020	T-2.raw	1.02E+06	1	135	145			DB Search
7001	F1MTR1|F1MTR1_BOVIN	IQGAP2	TRUE	PFAA	Y.PFAA.A	FALSE	28.06	404.206	4	-18	405.208	1	10.803	7796	T-2.raw	1.62E+07	1	285	288			DB Search
7001	F1MTR1|F1MTR1_BOVIN	IQGAP2	TRUE	PPLRVIRKF	N.PPLRVIRKF.V	TRUE	23.79	1124.72	9	18.3	563.379	2	117.721	156568	T-2.raw		0	726	734			DB Search
7001	A0AAA9TLU6|A0AAA9TLU6_BOVIN	IQGAP2	TRUE	PFAA	Y.PFAA.A	FALSE	28.06	404.206	4	-18	405.208	1	10.803	7796	T-2.raw	1.62E+07	1	342	345			DB Search
7001	A0AAA9TLU6|A0AAA9TLU6_BOVIN	IQGAP2	TRUE	PPLRVIRKF	N.PPLRVIRKF.V	TRUE	23.79	1124.72	9	18.3	563.379	2	117.721	156568	T-2.raw		0	783	791			DB Search
7001	A0AAA9TB05|A0AAA9TB05_BOVIN	IQGAP2	TRUE	PFAA	Y.PFAA.A	FALSE	28.06	404.206	4	-18	405.208	1	10.803	7796	T-2.raw	1.62E+07	1	338	341			DB Search
7001	A0AAA9TB05|A0AAA9TB05_BOVIN	IQGAP2	TRUE	PPLRVIRKF	N.PPLRVIRKF.V	TRUE	23.79	1124.72	9	18.3	563.379	2	117.721	156568	T-2.raw		0	779	787			DB Search
7001	A0AAA9TH36|A0AAA9TH36_BOVIN	IQGAP2	TRUE	PFAA	Y.PFAA.A	FALSE	28.06	404.206	4	-18	405.208	1	10.803	7796	T-2.raw	1.62E+07	1	338	341			DB Search
7001	A0AAA9TH36|A0AAA9TH36_BOVIN	IQGAP2	TRUE	PPLRVIRKF	N.PPLRVIRKF.V	TRUE	23.79	1124.72	9	18.3	563.379	2	117.721	156568	T-2.raw		0	779	787			DB Search
7015	F1MGE9|F1MGE9_BOVIN	HYPK	TRUE	LIMT	E.LIMT.E	FALSE	27.93	476.267	4	12.8	477.282	1	45.9398	57960	T-2.raw	8.53E+04	1	89	92			DB Search
7015	F1MGE9|F1MGE9_BOVIN	HYPK	TRUE	GPERPPEKPR	S.GPERPPEKPR.K	TRUE	23.37	1161.63	10	2.5	388.218	3	6.4216	4771	T-2.raw	2.99E+05	1	17	26			DB Search
7021	F1MKK3|F1MKK3_BOVIN	ZFTA	TRUE	PPPPPPPPPPP	F.PPPPPPPPPPP.P	FALSE	26.9	1085.59	11	0.2	543.805	2	31.2847	39850	T-2.raw	8.38E+06	1	567	577			DB Search
7021	F1MKK3|F1MKK3_BOVIN	ZFTA	TRUE	A(+42.01)FPPPPPPPP	L.A(+42.01)FPPPPPPPP.P	TRUE	26.38	1054.55	10	4.2	528.286	2	35.2536	43250	T-2.raw	8.14E+06	3	565	574	Acetylation (N-term)	A1:Acetylation (N-term):1000.00	DB Search
7021	G3MXG8|G3MXG8_BOVIN	ZFTA	TRUE	PPPPPPPPPPP	F.PPPPPPPPPPP.P	FALSE	26.9	1085.59	11	0.2	543.805	2	31.2847	39850	T-2.raw	8.38E+06	1	433	443			DB Search
7021	G3MXG8|G3MXG8_BOVIN	ZFTA	TRUE	A(+42.01)FPPPPPPPP	L.A(+42.01)FPPPPPPPP.P	TRUE	26.38	1054.55	10	4.2	528.286	2	35.2536	43250	T-2.raw	8.14E+06	3	431	440	Acetylation (N-term)	A1:Acetylation (N-term):1000.00	DB Search
7030	P06643|HBE4_BOVIN	HBE4	TRUE	LHVDPENFR	K.LHVDPENFR.L	FALSE	36.98	1125.56	9	-1.8	376.194	3	32.0372	38838	T-2.raw	2.39E+05	2	97	105			DB Search
7030	P06643|HBE4_BOVIN	HBE4	TRUE	LLIVYPWTQR	R.LLIVYPWTQR.F	TRUE	32.8	1287.73	10	0.8	644.877	2	65.6669	84034	T-2.raw	9.04E+05	2	32	41			DB Search
7054	P61823|RNAS1_BOVIN	RNASE1	TRUE	PYVPVHFDASV	N.PYVPVHFDASV	TRUE	44.15	1229.61	11	2.6	615.815	2	52.3575	66839	T-2.raw	1.30E+07	2	140	150			DB Search
7054	P61823|RNAS1_BOVIN	RNASE1	TRUE	DCR	T.DCR.E	FALSE	26.42	392.148	3	-6.5	393.154	1	7.5604	8243	T-2.raw	2.05E+06	1	109	111			DB Search
7073	Q08DA5|PANK3_BOVIN	PANK3	TRUE	RVVF	N.RVVF.V	FALSE	26.37	519.317	4	17.6	520.335	1	47.1585	59046	T-2.raw	6.36E+07	1	316	319			DB Search
7073	Q08DA5|PANK3_BOVIN	PANK3	TRUE	GDSTQADKL	K.GDSTQADKL.V	TRUE	24.91	933.44	9	2.1	467.73	2	9.8489	8910	T-2.raw	4.14E+05	1	241	249			DB Search
7073	A0A3Q1LQV2|A0A3Q1LQV2_BOVIN	PANK3	TRUE	RVVF	N.RVVF.V	FALSE	26.37	519.317	4	17.6	520.335	1	47.1585	59046	T-2.raw	6.36E+07	1	316	319			DB Search
7073	A0A3Q1LQV2|A0A3Q1LQV2_BOVIN	PANK3	TRUE	GDSTQADKL	K.GDSTQADKL.V	TRUE	24.91	933.44	9	2.1	467.73	2	9.8489	8910	T-2.raw	4.14E+05	1	241	249			DB Search
7092	A0AAA9U0T8|A0AAA9U0T8_BOVIN	SERF2	TRUE	DDGLSAAARKQ	R.DDGLSAAARKQ.S	TRUE	43.9	1130.57	11	1.1	566.294	2	9.8291	9119	T-2.raw	1.36E+06	1	28	38			DB Search
7092	A0AAA9U0T8|A0AAA9U0T8_BOVIN	SERF2	TRUE	DSVK	S.DSVK.G	FALSE	24.34	447.233	4	-5.8	448.239	1	15.6088	17010	T-2.raw	1.60E+05	1	20	23			DB Search
7092	A0AAA9TSP0|A0AAA9TSP0_BOVIN	SERF2	TRUE	DDGLSAAARKQ	R.DDGLSAAARKQ.S	TRUE	43.9	1130.57	11	1.1	566.294	2	9.8291	9119	T-2.raw	1.36E+06	1	28	38			DB Search
7092	A0AAA9TSP0|A0AAA9TSP0_BOVIN	SERF2	TRUE	DSVK	S.DSVK.G	FALSE	24.34	447.233	4	-5.8	448.239	1	15.6088	17010	T-2.raw	1.60E+05	1	20	23			DB Search
7359	A0AAA9T1J0|A0AAA9T1J0_BOVIN	CEP126	TRUE	LPLLP	H.LPLLP.L	FALSE	32.59	551.368	5	0.6	552.378	1	62.0903	81998	T-2.raw	8.99E+06	1	183	187			DB Search
7359	A0AAA9T1J0|A0AAA9T1J0_BOVIN	CEP126	TRUE	LHLPLLPL	L.LHLPLLPL.H	TRUE	22.22	914.595	8	3.6	458.308	2	77.0244	100036	T-2.raw	1.67E+04	1	181	188			DB Search
7126	Q9GKZ4|TRAM1_BOVIN	TRAM1	TRUE	PAVKKKPPVT	A.PAVKKKPPVT.K	TRUE	25.93	1063.68	10	0.1	532.847	2	6.7383	5220	T-2.raw	2.08E+04	1	332	341			DB Search
7126	Q9GKZ4|TRAM1_BOVIN	TRAM1	TRUE	VKKKPPVT	A.VKKKPPVT.K	TRUE	25.93	895.586	8	-0.8	448.801	2	6.4545	4779	T-2.raw	4.30E+04	1	334	341			DB Search
7126	A0A3Q1MK41|A0A3Q1MK41_BOVIN	TRAM1	TRUE	PAVKKKPPVT	A.PAVKKKPPVT.K	TRUE	25.93	1063.68	10	0.1	532.847	2	6.7383	5220	T-2.raw	2.08E+04	1	332	341			DB Search
7126	A0A3Q1MK41|A0A3Q1MK41_BOVIN	TRAM1	TRUE	VKKKPPVT	A.VKKKPPVT.K	TRUE	25.93	895.586	8	-0.8	448.801	2	6.4545	4779	T-2.raw	4.30E+04	1	334	341			DB Search
7384	F1N091|F1N091_BOVIN	CCDC6	TRUE	FTPP	G.FTPP.T	FALSE	27.37	460.232	4	13.4	461.247	1	25.128	29353	T-2.raw	2.70E+04	1	382	385			DB Search
7384	F1N091|F1N091_BOVIN	CCDC6	TRUE	TPVQPPPPP	Q.TPVQPPPPP.P	TRUE	21.05	928.502	9	16.5	465.268	2	25.6239	29991	T-2.raw		0	439	447			DB Search
7388	F2Z4J4|F2Z4J4_BOVIN	POLR2E	TRUE	PEEPKVGIKTI	F.PEEPKVGIKTI.K	TRUE	42.06	1209.7	11	-4.6	404.239	3	29.2621	35072	T-2.raw	4.11E+06	3	77	87			DB Search
7388	F2Z4J4|F2Z4J4_BOVIN	POLR2E	TRUE	FFP	V.FFP.E	FALSE	24.34	409.2	3	-0.7	410.209	1	9.278	8110	T-2.raw	1.58E+04	1	75	77			DB Search
7388	Q2T9T3|RPAB1_BOVIN	POLR2E	FALSE	PEEPKVGIKTI	F.PEEPKVGIKTI.K	TRUE	42.06	1209.7	11	-4.6	404.239	3	29.2621	35072	T-2.raw	4.11E+06	3	77	87			DB Search
7388	A0AAA9TCG7|A0AAA9TCG7_BOVIN	POLR2E	FALSE	PEEPKVGIKTI	F.PEEPKVGIKTI.K	TRUE	42.06	1209.7	11	-4.6	404.239	3	29.2621	35072	T-2.raw	4.11E+06	3	77	87			DB Search
7165	A0A3Q1LNX0|A0A3Q1LNX0_BOVIN		TRUE	LLLPGELAK	R.LLLPGELAK.H	TRUE	25.9	952.596	9	0.4	477.307	2	46.144	60418	T-2.raw	4.70E+06	1	42	50			DB Search
7165	A0A3Q1LNX0|A0A3Q1LNX0_BOVIN		TRUE	KSS(+79.97)T	N.KSS(+79.97)T.I	FALSE	22.21	501.184	4	10.1	502.198	1	62.3821	78914	T-2.raw	1.21E+06	1	27	30	Phosphorylation (STY)	S3:Phosphorylation (STY):6.08	DB Search
7165	A0A3Q1MBN5|A0A3Q1MBN5_BOVIN		FALSE	LLLPGELAK	R.LLLPGELAK.H	TRUE	25.9	952.596	9	0.4	477.307	2	46.144	60418	T-2.raw	4.70E+06	1	101	109			DB Search
7165	A0AAA9S3E4|A0AAA9S3E4_BOVIN	H2BC15	FALSE	LLLPGELAK	R.LLLPGELAK.H	TRUE	25.9	952.596	9	0.4	477.307	2	46.144	60418	T-2.raw	4.70E+06	1	101	109			DB Search
7165	G3N080|G3N080_BOVIN		FALSE	LLLPGELAK	R.LLLPGELAK.H	TRUE	25.9	952.596	9	0.4	477.307	2	46.144	60418	T-2.raw	4.70E+06	1	118	126			DB Search
7165	E1B896|E1B896_BOVIN		FALSE	LLLPGELAK	S.LLLPGELAK.L	TRUE	25.9	952.596	9	0.4	477.307	2	46.144	60418	T-2.raw	4.70E+06	1	103	111			DB Search
7165	Q32L48|H2B1N_BOVIN	H2BC15	FALSE	LLLPGELAK	R.LLLPGELAK.H	TRUE	25.9	952.596	9	0.4	477.307	2	46.144	60418	T-2.raw	4.70E+06	1	101	109			DB Search
7165	A0AAA9SJI5|A0AAA9SJI5_BOVIN	LOC618012	FALSE	LLLPGELAK	R.LLLPGELAK.H	TRUE	25.9	952.596	9	0.4	477.307	2	46.144	60418	T-2.raw	4.70E+06	1	42	50			DB Search
7165	G3N011|G3N011_BOVIN		FALSE	LLLPGELAK	R.LLLPGELAK.H	TRUE	25.9	952.596	9	0.4	477.307	2	46.144	60418	T-2.raw	4.70E+06	1	101	109			DB Search
7165	A0AAA9T0E5|A0AAA9T0E5_BOVIN	LOC107132619	FALSE	LLLPGELAK	R.LLLPGELAK.H	TRUE	25.9	952.596	9	0.4	477.307	2	46.144	60418	T-2.raw	4.70E+06	1	101	109			DB Search
7165	A0AAA9T4V5|A0AAA9T4V5_BOVIN		FALSE	LLLPGELAK	R.LLLPGELAK.H	TRUE	25.9	952.596	9	0.4	477.307	2	46.144	60418	T-2.raw	4.70E+06	1	42	50			DB Search
7165	A0AAA9TJG5|A0AAA9TJG5_BOVIN		FALSE	LLLPGELAK	R.LLLPGELAK.H	TRUE	25.9	952.596	9	0.4	477.307	2	46.144	60418	T-2.raw	4.70E+06	1	128	136			DB Search
7165	A0AAA9TKQ0|A0AAA9TKQ0_BOVIN	H2BC11	FALSE	LLLPGELAK	R.LLLPGELAK.H	TRUE	25.9	952.596	9	0.4	477.307	2	46.144	60418	T-2.raw	4.70E+06	1	101	109			DB Search
7165	A0AAA9T057|A0AAA9T057_BOVIN	H2BC20	FALSE	LLLPGELAK	R.LLLPGELAK.H	TRUE	25.9	952.596	9	0.4	477.307	2	46.144	60418	T-2.raw	4.70E+06	1	101	109			DB Search
7165	F1MUU9|F1MUU9_BOVIN		FALSE	LLLPGELAK	R.LLLPGELAK.H	TRUE	25.9	952.596	9	0.4	477.307	2	46.144	60418	T-2.raw	4.70E+06	1	99	107			DB Search
7165	A0AAA9TDR2|A0AAA9TDR2_BOVIN		FALSE	LLLPGELAK	R.LLLPGELAK.H	TRUE	25.9	952.596	9	0.4	477.307	2	46.144	60418	T-2.raw	4.70E+06	1	141	149			DB Search
7165	A0AAA9SKU7|A0AAA9SKU7_BOVIN	LOC614376	FALSE	LLLPGELAK	C.LLLPGELAK.H	TRUE	25.9	952.596	9	0.4	477.307	2	46.144	60418	T-2.raw	4.70E+06	1	60	68			DB Search
7165	E1BHL3|E1BHL3_BOVIN		FALSE	LLLPGELAK	C.LLLPGELAK.H	TRUE	25.9	952.596	9	0.4	477.307	2	46.144	60418	T-2.raw	4.70E+06	1	48	56			DB Search
7165	Q2M2T1|H2B1K_BOVIN	H2BC12	FALSE	LLLPGELAK	R.LLLPGELAK.H	TRUE	25.9	952.596	9	0.4	477.307	2	46.144	60418	T-2.raw	4.70E+06	1	101	109			DB Search
7165	A0A3Q1M6X1|A0A3Q1M6X1_BOVIN		FALSE	LLLPGELAK	R.LLLPGELAK.H	TRUE	25.9	952.596	9	0.4	477.307	2	46.144	60418	T-2.raw	4.70E+06	1	42	50			DB Search
7165	A0AAA9SRS9|A0AAA9SRS9_BOVIN	LOC107132393	FALSE	LLLPGELAK	S.LLLPGELAK.H	TRUE	25.9	952.596	9	0.4	477.307	2	46.144	60418	T-2.raw	4.70E+06	1	42	50			DB Search
7165	A0AAA9U0F8|A0AAA9U0F8_BOVIN		FALSE	LLLPGELAK	R.LLLPGELAK.H	TRUE	25.9	952.596	9	0.4	477.307	2	46.144	60418	T-2.raw	4.70E+06	1	42	50			DB Search
7165	E1BAA6|E1BAA6_BOVIN		FALSE	LLLPGELAK	R.LLLPGELAK.H	TRUE	25.9	952.596	9	0.4	477.307	2	46.144	60418	T-2.raw	4.70E+06	1	104	112			DB Search
7165	A0AAF6DLL5|A0AAF6DLL5_BOVIN	H2BK1	FALSE	LLLPGELAK	R.LLLPGELAK.H	TRUE	25.9	952.596	9	0.4	477.307	2	46.144	60418	T-2.raw	4.70E+06	1	116	124			DB Search
7165	G3MZL8|G3MZL8_BOVIN		FALSE	LLLPGELAK	R.LLLPGELAK.H	TRUE	25.9	952.596	9	0.4	477.307	2	46.144	60418	T-2.raw	4.70E+06	1	42	50			DB Search
7165	G3MYB1|G3MYB1_BOVIN		FALSE	LLLPGELAK	R.LLLPGELAK.Q	TRUE	25.9	952.596	9	0.4	477.307	2	46.144	60418	T-2.raw	4.70E+06	1	101	109			DB Search
7165	A0A3Q1MTT3|A0A3Q1MTT3_BOVIN		FALSE	LLLPGELAK	R.LLLPGELAK.H	TRUE	25.9	952.596	9	0.4	477.307	2	46.144	60418	T-2.raw	4.70E+06	1	42	50			DB Search
7165	F1N6G1|F1N6G1_BOVIN		FALSE	LLLPGELAK	C.LLLPGELAK.H	TRUE	25.9	952.596	9	0.4	477.307	2	46.144	60418	T-2.raw	4.70E+06	1	121	129			DB Search
7165	A0AAA9SEL3|A0AAA9SEL3_BOVIN		FALSE	LLLPGELAK	R.LLLPGELAK.H	TRUE	25.9	952.596	9	0.4	477.307	2	46.144	60418	T-2.raw	4.70E+06	1	42	50			DB Search
7165	A0AAA9SNJ1|A0AAA9SNJ1_BOVIN		FALSE	LLLPGELAK	R.LLLPGELAK.H	TRUE	25.9	952.596	9	0.4	477.307	2	46.144	60418	T-2.raw	4.70E+06	1	42	50			DB Search
7165	A0AAA9U0U9|A0AAA9U0U9_BOVIN	LOC107132619	FALSE	LLLPGELAK	R.LLLPGELAK.H	TRUE	25.9	952.596	9	0.4	477.307	2	46.144	60418	T-2.raw	4.70E+06	1	132	140			DB Search
7165	A0AAA9TEQ4|A0AAA9TEQ4_BOVIN	LOC107131385	FALSE	LLLPGELAK	R.LLLPGELAK.Q	TRUE	25.9	952.596	9	0.4	477.307	2	46.144	60418	T-2.raw	4.70E+06	1	42	50			DB Search
7165	A0AAA9SXE4|A0AAA9SXE4_BOVIN		FALSE	LLLPGELAK	R.LLLPGELAK.H	TRUE	25.9	952.596	9	0.4	477.307	2	46.144	60418	T-2.raw	4.70E+06	1	42	50			DB Search
7165	A0AAA9S9E6|A0AAA9S9E6_BOVIN		FALSE	LLLPGELAK	S.LLLPGELAK.H	TRUE	25.9	952.596	9	0.4	477.307	2	46.144	60418	T-2.raw	4.70E+06	1	101	109			DB Search
7165	A0AAA9RUV2|A0AAA9RUV2_BOVIN	H2BC1	FALSE	LLLPGELAK	R.LLLPGELAK.H	TRUE	25.9	952.596	9	0.4	477.307	2	46.144	60418	T-2.raw	4.70E+06	1	102	110			DB Search
5891	A0AAA9SEH0|A0AAA9SEH0_BOVIN	APOA1	TRUE	KVSILAAIDEASKKLNAQ	L.KVSILAAIDEASKKLNAQ	TRUE	44.49	1898.08	18	1	633.705	3	65.3758	84260	T-2.raw	2.47E+06	3	233	250			DB Search
5891	A0AAA9SEH0|A0AAA9SEH0_BOVIN	APOA1	TRUE	AAIDEASKKLNAQ	L.AAIDEASKKLNAQ	TRUE	44.42	1357.72	13	0.5	679.87	2	20.4518	22979	T-2.raw	3.55E+06	2	238	250			DB Search
5891	A0AAA9SEH0|A0AAA9SEH0_BOVIN	APOA1	TRUE	AIDEASKKLNAQ	A.AIDEASKKLNAQ	TRUE	28.79	1286.68	12	18.7	644.363	2	13.877	14192	T-2.raw	6.75E+06	1	239	250			DB Search
5891	P15497|APOA1_BOVIN	APOA1	TRUE	KVSILAAIDEASKKLNAQ	L.KVSILAAIDEASKKLNAQ	TRUE	44.49	1898.08	18	1	633.705	3	65.3758	84260	T-2.raw	2.47E+06	3	248	265			DB Search
5891	P15497|APOA1_BOVIN	APOA1	TRUE	AAIDEASKKLNAQ	L.AAIDEASKKLNAQ	TRUE	44.42	1357.72	13	0.5	679.87	2	20.4518	22979	T-2.raw	3.55E+06	2	253	265			DB Search
5891	P15497|APOA1_BOVIN	APOA1	TRUE	AIDEASKKLNAQ	A.AIDEASKKLNAQ	TRUE	28.79	1286.68	12	18.7	644.363	2	13.877	14192	T-2.raw	6.75E+06	1	254	265			DB Search
5905	A0AAA9TZ00|A0AAA9TZ00_BOVIN	HNRNPA3	TRUE	PGAH	K.PGAH.L	FALSE	25.93	380.181	4	-8.7	381.186	1	9.0124	8085	T-2.raw	8.93E+04	1	119	122			DB Search
5905	A0AAA9TZ00|A0AAA9TZ00_BOVIN	HNRNPA3	TRUE	DSVK	E.DSVK.P	FALSE	24.34	447.233	4	-5.8	448.239	1	15.6088	17010	T-2.raw	1.60E+05	1	115	118			DB Search
5905	A0AAA9TZ00|A0AAA9TZ00_BOVIN	HNRNPA3	TRUE	M(+42.01)EVKPPP	M(+42.01)EVKPPP.G	TRUE	21.99	838.426	7	0.5	420.222	2	36.8718	45294	T-2.raw	8.82E+06	1	1	7	Acetylation (N-term)	M1:Acetylation (N-term):1000.00	DB Search
5905	A0AAA9SV55|A0AAA9SV55_BOVIN	HNRNPA3	TRUE	PGAH	K.PGAH.L	FALSE	25.93	380.181	4	-8.7	381.186	1	9.0124	8085	T-2.raw	8.93E+04	1	119	122			DB Search
5905	A0AAA9SV55|A0AAA9SV55_BOVIN	HNRNPA3	TRUE	DSVK	E.DSVK.P	FALSE	24.34	447.233	4	-5.8	448.239	1	15.6088	17010	T-2.raw	1.60E+05	1	115	118			DB Search
5905	A0AAA9SV55|A0AAA9SV55_BOVIN	HNRNPA3	TRUE	M(+42.01)EVKPPP	M(+42.01)EVKPPP.G	TRUE	21.99	838.426	7	0.5	420.222	2	36.8718	45294	T-2.raw	8.82E+06	1	1	7	Acetylation (N-term)	M1:Acetylation (N-term):1000.00	DB Search
5905	A0AAA9SCZ0|A0AAA9SCZ0_BOVIN	HNRNPA3	TRUE	PGAH	K.PGAH.L	FALSE	25.93	380.181	4	-8.7	381.186	1	9.0124	8085	T-2.raw	8.93E+04	1	119	122			DB Search
5905	A0AAA9SCZ0|A0AAA9SCZ0_BOVIN	HNRNPA3	TRUE	DSVK	E.DSVK.P	FALSE	24.34	447.233	4	-5.8	448.239	1	15.6088	17010	T-2.raw	1.60E+05	1	115	118			DB Search
5905	A0AAA9SCZ0|A0AAA9SCZ0_BOVIN	HNRNPA3	TRUE	M(+42.01)EVKPPP	M(+42.01)EVKPPP.G	TRUE	21.99	838.426	7	0.5	420.222	2	36.8718	45294	T-2.raw	8.82E+06	1	1	7	Acetylation (N-term)	M1:Acetylation (N-term):1000.00	DB Search
6428	Q32PB9|RL38_BOVIN	RPL38	TRUE	TDKEKAEKLKQ	I.TDKEKAEKLKQ.S	TRUE	44.48	1316.73	11	-0.3	439.919	3	6.1543	4318	T-2.raw	2.78E+05	1	48	58			DB Search
6428	Q32PB9|RL38_BOVIN	RPL38	TRUE	TDKEKAEKL	I.TDKEKAEKL.K	TRUE	34.08	1060.58	9	-0.2	354.534	3	6.5219	4861	T-2.raw	5.76E+06	1	48	56			DB Search
6428	Q32PB9|RL38_BOVIN	RPL38	TRUE	DKEKAEKLKQ	T.DKEKAEKLKQ.S	TRUE	25.01	1215.68	10	-0.6	406.236	3	6.0448	4086	T-2.raw	3.82E+05	1	49	58			DB Search
6428	A0AAA9SBN5|A0AAA9SBN5_BOVIN	RPL38	TRUE	TDKEKAEKLKQ	I.TDKEKAEKLKQ.S	TRUE	44.48	1316.73	11	-0.3	439.919	3	6.1543	4318	T-2.raw	2.78E+05	1	48	58			DB Search
6428	A0AAA9SBN5|A0AAA9SBN5_BOVIN	RPL38	TRUE	TDKEKAEKL	I.TDKEKAEKL.K	TRUE	34.08	1060.58	9	-0.2	354.534	3	6.5219	4861	T-2.raw	5.76E+06	1	48	56			DB Search
6428	A0AAA9SBN5|A0AAA9SBN5_BOVIN	RPL38	TRUE	DKEKAEKLKQ	T.DKEKAEKLKQ.S	TRUE	25.01	1215.68	10	-0.6	406.236	3	6.0448	4086	T-2.raw	3.82E+05	1	49	58			DB Search
6440	F1N694|F1N694_BOVIN	FOXF2	TRUE	AGAAP	S.AGAAP.N	FALSE	27.64	385.196	5	0.1	386.205	1	13.634	15367	T-2.raw	5.12E+06	1	60	64			DB Search
6440	F1N694|F1N694_BOVIN	FOXF2	TRUE	DYGP	G.DYGP.D	FALSE	23.43	450.175	4	-3.1	451.183	1	14.1623	15490	T-2.raw	1.26E+06	1	306	309			DB Search
6440	F1N694|F1N694_BOVIN	FOXF2	TRUE	PPPPPPRPPP	G.PPPPPPRPPP.A	TRUE	22.02	1047.59	10	-10	350.201	3	18.6366	21007	T-2.raw		0	7	16			DB Search
5945	A0A452DI34|A0A452DI34_BOVIN	LALBA	TRUE	S(+79.97)EKLDQWLCEKL	C.S(+79.97)EKLDQWLCEKL	TRUE	29.81	1570.71	12	-4.9	786.362	2	63.953	82836	T-2.raw	3.65E+06	1	160	171	Phosphorylation (STY)	S1:Phosphorylation (STY):1000.00	DB Search
5945	A0A452DI34|A0A452DI34_BOVIN	LALBA	TRUE	VGIN	K.VGIN.Y	FALSE	24.93	401.227	4	0.9	402.237	1	12.4847	11157	T-2.raw	1.01E+07	1	147	150			DB Search
5945	A0A452DI34|A0A452DI34_BOVIN	LALBA	TRUE	LLVGI	L.LLVGI.L	FALSE	22.21	513.353	5	6.9	514.365	1	114.19	149978	T-2.raw	3.37E+05	1	37	41			DB Search
5945	P00711|LALBA_BOVIN	LALBA	FALSE	S(+79.97)EKLDQWLCEKL	C.S(+79.97)EKLDQWLCEKL	TRUE	29.81	1570.71	12	-4.9	786.362	2	63.953	82836	T-2.raw	3.65E+06	1	131	142	Phosphorylation (STY)	S1:Phosphorylation (STY):1000.00	DB Search
6310	A0AAA9TYE7|A0AAA9TYE7_BOVIN		TRUE	SKYAASSYLSLT	N.SKYAASSYLSLT.D	FALSE	32.13	1289.65	12	0.4	645.835	2	42.7765	53476	T-2.raw	2.54E+06	2	64	75			DB Search
6310	A0AAA9TYE7|A0AAA9TYE7_BOVIN		TRUE	KTVK	T.KTVK.T	FALSE	27.91	474.317	4	3.8	475.327	1	47.7365	60645	T-2.raw	1.61E+06	1	98	101			DB Search
6310	A0AAA9TYE7|A0AAA9TYE7_BOVIN		TRUE	STITRNVKTTRASKQ	G.STITRNVKTTRASKQ.S	TRUE	22.22	1689.95	15	0.4	564.326	3	12.3374	12127	T-2.raw		0	47	61			DB Search
5869	P68103|EF1A1_BOVIN	EEF1A1	TRUE	VDKKAAGAGKVT	A.VDKKAAGAGKVT.K	TRUE	44.34	1143.66	12	-1	572.839	2	6.199	4386	T-2.raw	1.03E+05	1	441	452			DB Search
5869	P68103|EF1A1_BOVIN	EEF1A1	TRUE	IGGIGTVPVGR	K.IGGIGTVPVGR.V	FALSE	30.31	1024.6	11	-0.2	513.311	2	34.4187	41904	T-2.raw	1.81E+06	1	256	266			DB Search
5869	P68103|EF1A1_BOVIN	EEF1A1	TRUE	EPPYS	T.EPPYS.Q	FALSE	22.72	591.254	5	3.2	592.265	1	14.7223	15438	T-2.raw	3.70E+04	1	159	163			DB Search
5869	A0AAA9SDR5|A0AAA9SDR5_BOVIN		TRUE	VDKKAAGAGKVT	A.VDKKAAGAGKVT.K	TRUE	44.34	1143.66	12	-1	572.839	2	6.199	4386	T-2.raw	1.03E+05	1	441	452			DB Search
5869	A0AAA9SDR5|A0AAA9SDR5_BOVIN		TRUE	IGGIGTVPVGR	K.IGGIGTVPVGR.V	FALSE	30.31	1024.6	11	-0.2	513.311	2	34.4187	41904	T-2.raw	1.81E+06	1	256	266			DB Search
5869	A0AAA9SDR5|A0AAA9SDR5_BOVIN		TRUE	EPPYS	T.EPPYS.Q	FALSE	22.72	591.254	5	3.2	592.265	1	14.7223	15438	T-2.raw	3.70E+04	1	159	163			DB Search
5869	A0AAA9TC01|A0AAA9TC01_BOVIN		TRUE	VDKKAAGAGKVT	A.VDKKAAGAGKVT.K	TRUE	44.34	1143.66	12	-1	572.839	2	6.199	4386	T-2.raw	1.03E+05	1	287	298			DB Search
5869	A0AAA9TC01|A0AAA9TC01_BOVIN		TRUE	IGGIGTVPVGR	K.IGGIGTVPVGR.V	FALSE	30.31	1024.6	11	-0.2	513.311	2	34.4187	41904	T-2.raw	1.81E+06	1	102	112			DB Search
5869	A0AAA9TC01|A0AAA9TC01_BOVIN		TRUE	EPPYS	T.EPPYS.Q	FALSE	22.72	591.254	5	3.2	592.265	1	14.7223	15438	T-2.raw	3.70E+04	1	5	9			DB Search
5869	A0AAA9T7N4|A0AAA9T7N4_BOVIN		TRUE	VDKKAAGAGKVT	A.VDKKAAGAGKVT.K	TRUE	44.34	1143.66	12	-1	572.839	2	6.199	4386	T-2.raw	1.03E+05	1	287	298			DB Search
5869	A0AAA9T7N4|A0AAA9T7N4_BOVIN		TRUE	IGGIGTVPVGR	K.IGGIGTVPVGR.V	FALSE	30.31	1024.6	11	-0.2	513.311	2	34.4187	41904	T-2.raw	1.81E+06	1	102	112			DB Search
5869	A0AAA9T7N4|A0AAA9T7N4_BOVIN		TRUE	EPPYS	T.EPPYS.Q	FALSE	22.72	591.254	5	3.2	592.265	1	14.7223	15438	T-2.raw	3.70E+04	1	5	9			DB Search
6398	A0A3Q1M7K9|A0A3Q1M7K9_BOVIN	LOC101904550	TRUE	VAGGP	A.VAGGP.R	FALSE	25.93	399.212	5	2.1	400.221	1	31.7855	39102	T-2.raw	7.53E+06	2	30	34			DB Search
6398	A0A3Q1M7K9|A0A3Q1M7K9_BOVIN	LOC101904550	TRUE	RPPHVP	R.RPPHVP.A	TRUE	23.34	701.397	6	15.1	351.713	2	6.757	5243	T-2.raw	7.73E+04	1	222	227			DB Search
6398	A0A3Q1M7K9|A0A3Q1M7K9_BOVIN	LOC101904550	TRUE	A(+42.01)LDP	P.A(+42.01)LDP.L	FALSE	20.87	456.222	4	-2.6	457.23	1	20.134	23015	T-2.raw	6.03E+04	1	495	498	Acetylation (N-term)	A1:Acetylation (N-term):1000.00	DB Search
6398	A0AAA9SY91|A0AAA9SY91_BOVIN	LOC101904550	FALSE	VAGGP	A.VAGGP.R	FALSE	25.93	399.212	5	2.1	400.221	1	31.7855	39102	T-2.raw	7.53E+06	2	30	34			DB Search
6398	A0AAA9SY91|A0AAA9SY91_BOVIN	LOC101904550	FALSE	RPPHVP	R.RPPHVP.A	TRUE	23.34	701.397	6	15.1	351.713	2	6.757	5243	T-2.raw	7.73E+04	1	224	229			DB Search
4868	A0AAA9S647|A0AAA9S647_BOVIN	PSIP1	TRUE	KHT	Q.KHT.E	FALSE	26.44	384.212	3	2.2	385.222	1	10.652	9945	T-2.raw	6.18E+04	2	392	394			DB Search
4868	A0AAA9S647|A0AAA9S647_BOVIN	PSIP1	TRUE	PDGAVKPPT	V.PDGAVKPPT.N	TRUE	24.02	880.465	9	-2.9	441.24	2	12.2832	11488	T-2.raw	1.33E+06	1	29	37			DB Search
4868	A0AAA9S647|A0AAA9S647_BOVIN	PSIP1	TRUE	KNM	F.KNM.F	FALSE	23.12	391.189	3	19	392.205	1	7.5767	6418	T-2.raw	2.69E+04	1	424	426			DB Search
4868	A0AAA9S647|A0AAA9S647_BOVIN	PSIP1	TRUE	IPKP	K.IPKP.R	FALSE	21.29	453.295	4	2.5	454.305	1	14.5543	17331	T-2.raw	3.38E+06	1	190	193			DB Search
5656	A0A3Q1MNZ9|A0A3Q1MNZ9_BOVIN		TRUE	LPPPPPP	A.LPPPPPP.P	FALSE	33.03	713.411	7	0.7	714.422	1	27.4212	32009	T-2.raw	8.15E+06	1	66	72			DB Search
5656	A0A3Q1MNZ9|A0A3Q1MNZ9_BOVIN		TRUE	PPPPPPPPP	L.PPPPPPPPP.S	FALSE	26.4	891.485	9	1.3	446.752	2	32.8453	39940	T-2.raw	5.01E+08	1	67	75			DB Search
5656	A0A3Q1MNZ9|A0A3Q1MNZ9_BOVIN		TRUE	LPPPPPPPPP	A.LPPPPPPPPP.S	FALSE	23.79	1004.57	10	0.9	503.294	2	36.6191	50242	T-2.raw	2.94E+07	1	66	75			DB Search
5656	A0A3Q1MNZ9|A0A3Q1MNZ9_BOVIN		TRUE	PPPPPPPPSDPHLH	P.PPPPPPPPSDPHLH.P	TRUE	21.76	1480.75	14	-7.9	494.587	3	30.2438	36363	T-2.raw		0	68	81			DB Search
4958	A0A3Q1LUS2|A0A3Q1LUS2_BOVIN	ANXA7	TRUE	LPDPPP	P.LPDPPP.A	TRUE	31.04	634.333	6	3.5	635.345	1	14.9998	17278	T-2.raw	2.64E+06	1	33	38			DB Search
4958	A0A3Q1LUS2|A0A3Q1LUS2_BOVIN	ANXA7	TRUE	PDPPP	L.PDPPP.A	FALSE	29.5	521.249	5	0.6	522.258	1	19.5706	20310	T-2.raw	1.49E+07	2	34	38			DB Search
4958	A0A3Q1LUS2|A0A3Q1LUS2_BOVIN	ANXA7	TRUE	YPY	Q.YPY.P	FALSE	28.74	441.19	3	-0.7	442.199	1	22.6221	25485	T-2.raw	1.49E+06	1	88	90			DB Search
4958	A0A3Q1LUS2|A0A3Q1LUS2_BOVIN	ANXA7	TRUE	DPPP	P.DPPP.A	FALSE	24.93	424.196	4	-13.3	425.199	1	9.4692	8038	T-2.raw	1.53E+05	1	35	38			DB Search
4958	A0A3Q1M4F5|A0A3Q1M4F5_BOVIN	ANXA7	FALSE	LPDPPP	P.LPDPPP.A	TRUE	31.04	634.333	6	3.5	635.345	1	14.9998	17278	T-2.raw	2.64E+06	1	33	38			DB Search
4958	A0A3Q1M4F5|A0A3Q1M4F5_BOVIN	ANXA7	FALSE	PDPPP	L.PDPPP.A	FALSE	29.5	521.249	5	0.6	522.258	1	19.5706	20310	T-2.raw	1.49E+07	2	34	38			DB Search
4958	A0A3Q1M4F5|A0A3Q1M4F5_BOVIN	ANXA7	FALSE	DPPP	P.DPPP.A	FALSE	24.93	424.196	4	-13.3	425.199	1	9.4692	8038	T-2.raw	1.53E+05	1	35	38			DB Search
4958	A0A3Q1NIT1|A0A3Q1NIT1_BOVIN	ANXA7	FALSE	LPDPPP	P.LPDPPP.A	TRUE	31.04	634.333	6	3.5	635.345	1	14.9998	17278	T-2.raw	2.64E+06	1	33	38			DB Search
4958	A0A3Q1NIT1|A0A3Q1NIT1_BOVIN	ANXA7	FALSE	PDPPP	L.PDPPP.A	FALSE	29.5	521.249	5	0.6	522.258	1	19.5706	20310	T-2.raw	1.49E+07	2	34	38			DB Search
4958	A0A3Q1NIT1|A0A3Q1NIT1_BOVIN	ANXA7	FALSE	DPPP	P.DPPP.A	FALSE	24.93	424.196	4	-13.3	425.199	1	9.4692	8038	T-2.raw	1.53E+05	1	35	38			DB Search
5234	P28800|A2AP_BOVIN	SERPINF2	TRUE	KPM	A.KPM.S	FALSE	28.81	374.199	3	10.4	375.211	1	10.5422	9848	T-2.raw	1.44E+04	1	190	192			DB Search
5234	P28800|A2AP_BOVIN	SERPINF2	TRUE	PLSV	S.PLSV.A	FALSE	27.97	414.248	4	-2.5	415.256	1	38.8455	50493	T-2.raw	3.49E+07	1	111	114			DB Search
5234	P28800|A2AP_BOVIN	SERPINF2	TRUE	PNPGAQPERKEQQ	N.PNPGAQPERKEQQ.D	TRUE	21.75	1477.73	13	-0.3	493.585	3	6.3008	4535	T-2.raw		0	437	449			DB Search
5234	P28800|A2AP_BOVIN	SERPINF2	TRUE	DLPD	S.DLPD.D	FALSE	21.57	458.201	4	0.8	459.211	1	6.7235	5148	T-2.raw	6.51E+04	1	223	226			DB Search
5234	A0AAA9S0T2|A0AAA9S0T2_BOVIN	SERPINF2	FALSE	PLSV	S.PLSV.A	FALSE	27.97	414.248	4	-2.5	415.256	1	38.8455	50493	T-2.raw	3.49E+07	1	149	152			DB Search
5234	A0AAA9S0T2|A0AAA9S0T2_BOVIN	SERPINF2	FALSE	PNPGAQPERKEQQ	N.PNPGAQPERKEQQ.D	TRUE	21.75	1477.73	13	-0.3	493.585	3	6.3008	4535	T-2.raw		0	475	487			DB Search
5234	A0AAA9S0T2|A0AAA9S0T2_BOVIN	SERPINF2	FALSE	DLPD	S.DLPD.D	FALSE	21.57	458.201	4	0.8	459.211	1	6.7235	5148	T-2.raw	6.51E+04	1	261	264			DB Search
5255	A0AAA9S4Z0|A0AAA9S4Z0_BOVIN	RALY	TRUE	GGGSGSSGTGGSSRPP	S.GGGSGSSGTGGSSRPP.A	TRUE	44.32	1303.58	16	-1	652.797	2	6.2655	4464	T-2.raw	2.80E+04	1	234	249			DB Search
5255	A0AAA9S4Z0|A0AAA9S4Z0_BOVIN	RALY	TRUE	SSGT	G.SSGT.G	FALSE	28.9	350.144	4	11.4	351.156	1	7.9715	6736	T-2.raw	3.76E+04	2	239	242			DB Search
5255	A0AAA9S4Z0|A0AAA9S4Z0_BOVIN	RALY	TRUE	KTTI	V.KTTI.P	FALSE	27.34	461.285	4	-1.8	462.293	1	42.2134	50460	T-2.raw	4.30E+06	1	159	162			DB Search
5255	A0AAA9S4Z0|A0AAA9S4Z0_BOVIN	RALY	TRUE	FVQ	A.FVQ.Y	FALSE	27.32	392.206	3	-8.1	393.212	1	33.7897	43319	T-2.raw	2.08E+07	1	59	61			DB Search
5255	Q5E952|Q5E952_BOVIN	RALY	FALSE	GGGSGSSGTGGSSRPP	S.GGGSGSSGTGGSSRPP.A	TRUE	44.32	1303.58	16	-1	652.797	2	6.2655	4464	T-2.raw	2.80E+04	1	218	233			DB Search
5044	A0AAA9S2A7|A0AAA9S2A7_BOVIN	MOB1B	TRUE	GGSR	M.GGSR.S	FALSE	30.32	375.187	4	17.2	376.202	1	5.939	3884	T-2.raw	1.94E+04	1	4	7			DB Search
5044	A0AAA9S2A7|A0AAA9S2A7_BOVIN	MOB1B	TRUE	CSAP	K.CSAP.K	FALSE	26.15	376.142	4	-7.4	377.148	1	9.1283	7523	T-2.raw	2.67E+06	1	108	111			DB Search
5044	A0AAA9S2A7|A0AAA9S2A7_BOVIN	MOB1B	TRUE	DGTNIKKP	A.DGTNIKKP.I	TRUE	24.9	871.476	8	12.8	436.753	2	6.8656	5391	T-2.raw		0	98	105			DB Search
5044	A0AAA9S2A7|A0AAA9S2A7_BOVIN	MOB1B	TRUE	RSSK	S.RSSK.T	FALSE	21.1	476.271	4	0.6	477.28	1	84.5634	110136	T-2.raw	1.72E+05	1	7	10			DB Search
5044	F6RDB3|F6RDB3_BOVIN	MOB1A	FALSE	CSAP	K.CSAP.K	FALSE	26.15	376.142	4	-7.4	377.148	1	9.1283	7523	T-2.raw	2.67E+06	1	108	111			DB Search
5044	F6RDB3|F6RDB3_BOVIN	MOB1A	FALSE	DGTNIKKP	A.DGTNIKKP.I	TRUE	24.9	871.476	8	12.8	436.753	2	6.8656	5391	T-2.raw		0	98	105			DB Search
5044	A0AAA9SNY2|A0AAA9SNY2_BOVIN	MOB1B	FALSE	CSAP	K.CSAP.K	FALSE	26.15	376.142	4	-7.4	377.148	1	9.1283	7523	T-2.raw	2.67E+06	1	114	117			DB Search
5044	A0AAA9SNY2|A0AAA9SNY2_BOVIN	MOB1B	FALSE	DGTNIKKP	A.DGTNIKKP.I	TRUE	24.9	871.476	8	12.8	436.753	2	6.8656	5391	T-2.raw		0	104	111			DB Search
5044	A0A3Q1M4W1|A0A3Q1M4W1_BOVIN	MOB1A	FALSE	CSAP	K.CSAP.K	FALSE	26.15	376.142	4	-7.4	377.148	1	9.1283	7523	T-2.raw	2.67E+06	1	110	113			DB Search
5044	A0A3Q1M4W1|A0A3Q1M4W1_BOVIN	MOB1A	FALSE	DGTNIKKP	A.DGTNIKKP.I	TRUE	24.9	871.476	8	12.8	436.753	2	6.8656	5391	T-2.raw		0	100	107			DB Search
5044	A0A3Q1M4W1|A0A3Q1M4W1_BOVIN	MOB1A	FALSE	RSSK	S.RSSK.T	FALSE	21.1	476.271	4	0.6	477.28	1	84.5634	110136	T-2.raw	1.72E+05	1	9	12			DB Search
5044	A0A3Q1MBK1|A0A3Q1MBK1_BOVIN	MOB1B	FALSE	CSAP	K.CSAP.K	FALSE	26.15	376.142	4	-7.4	377.148	1	9.1283	7523	T-2.raw	2.67E+06	1	109	112			DB Search
5044	A0A3Q1MBK1|A0A3Q1MBK1_BOVIN	MOB1B	FALSE	DGTNIKKP	A.DGTNIKKP.I	TRUE	24.9	871.476	8	12.8	436.753	2	6.8656	5391	T-2.raw		0	99	106			DB Search
5044	A0A3Q1MBK1|A0A3Q1MBK1_BOVIN	MOB1B	FALSE	RSSK	S.RSSK.T	FALSE	21.1	476.271	4	0.6	477.28	1	84.5634	110136	T-2.raw	1.72E+05	1	8	11			DB Search
5301	F1MIB3|F1MIB3_BOVIN	ZNF462	TRUE	LPPPPPP	Q.LPPPPPP.P	FALSE	33.03	713.411	7	0.7	714.422	1	27.4212	32009	T-2.raw	8.15E+06	1	575	581			DB Search
5301	F1MIB3|F1MIB3_BOVIN	ZNF462	TRUE	PPPPPPPPPPP	Q.PPPPPPPPPPP.P	FALSE	26.9	1085.59	11	0.2	543.805	2	31.2847	39850	T-2.raw	8.38E+06	1	543	553			DB Search
5301	F1MIB3|F1MIB3_BOVIN	ZNF462	TRUE	PQPQLPPP	P.PQPQLPPP.P	TRUE	24.34	872.476	8	0.6	437.247	2	32.292	39190	T-2.raw	1.03E+07	3	571	578			DB Search
5301	F1MIB3|F1MIB3_BOVIN	ZNF462	TRUE	EEVPKIK	L.EEVPKIK.E	TRUE	20.06	841.491	7	-0.1	421.754	2	10.0109	8979	T-2.raw	1.51E+05	1	1950	1956			DB Search
4826	F1MET2|F1MET2_BOVIN	ERF	TRUE	APPPPPPPP	L.APPPPPPPP.Q	FALSE	36.79	865.47	9	1.3	866.482	1	23.5138	26153	T-2.raw	6.81E+06	1	419	427			DB Search
4826	F1MET2|F1MET2_BOVIN	ERF	TRUE	RAAG	Q.RAAG.E	FALSE	28.89	373.207	4	8.3	374.219	1	16.2334	17545	T-2.raw	1.55E+05	1	387	390			DB Search
4826	F1MET2|F1MET2_BOVIN	ERF	TRUE	HLSP	Y.HLSP.R	FALSE	26.47	452.238	4	1.4	453.248	1	10.858	10454	T-2.raw	1.31E+05	1	325	328			DB Search
4826	F1MET2|F1MET2_BOVIN	ERF	TRUE	PPPPPPPPQIK	A.PPPPPPPPQIK.V	TRUE	26.45	1163.67	11	-11.1	388.895	3	30.6696	36926	T-2.raw		0	420	430			DB Search
5596	G5E507|G5E507_BOVIN	HSP90AB1	TRUE	KDDEEKPKI	D.KDDEEKPKI.E	TRUE	33.77	1100.57	9	0.6	367.866	3	6.8918	5422	T-2.raw	1.87E+06	1	242	250			DB Search
5596	G5E507|G5E507_BOVIN	HSP90AB1	TRUE	DDEEKPKI	K.DDEEKPKI.E	TRUE	28.9	972.476	8	1.4	487.248	2	10.7637	10065	T-2.raw	2.21E+07	1	243	250			DB Search
5596	G5E507|G5E507_BOVIN	HSP90AB1	TRUE	T(+42.01)(+79.97)MGY	S.T(+42.01)(+79.97)MGY.M	FALSE	24.99	592.16	4	-10.8	593.164	1	107.141	142590	T-2.raw	8.15E+05	7	604	607	Acetylation (N-term);Phosphorylation (STY)	T1:Acetylation (N-term):14.84;T1:Phosphorylation (STY):14.84	DB Search
5596	G5E507|G5E507_BOVIN	HSP90AB1	TRUE	VSVT	L.VSVT.K	FALSE	22.56	404.227	4	0.5	405.236	1	10.9252	10499	T-2.raw	2.27E+05	1	534	537			DB Search
5596	A0AAA9TAX9|A0AAA9TAX9_BOVIN	HSP90AB1	FALSE	KDDEEKPKI	E.KDDEEKPKI.E	TRUE	33.77	1100.57	9	0.6	367.866	3	6.8918	5422	T-2.raw	1.87E+06	1	234	242			DB Search
5596	A0AAA9TAX9|A0AAA9TAX9_BOVIN	HSP90AB1	FALSE	DDEEKPKI	K.DDEEKPKI.E	TRUE	28.9	972.476	8	1.4	487.248	2	10.7637	10065	T-2.raw	2.21E+07	1	235	242			DB Search
5596	A0AAA9TAX9|A0AAA9TAX9_BOVIN	HSP90AB1	FALSE	T(+42.01)(+79.97)MGY	S.T(+42.01)(+79.97)MGY.M	FALSE	24.99	592.16	4	-10.8	593.164	1	107.141	142590	T-2.raw	8.15E+05	7	608	611	Acetylation (N-term);Phosphorylation (STY)	T1:Acetylation (N-term):14.84;T1:Phosphorylation (STY):14.84	DB Search
5596	A0AAA9SQM8|A0AAA9SQM8_BOVIN	HSP90AB1	FALSE	KDDEEKPKI	D.KDDEEKPKI.E	TRUE	33.77	1100.57	9	0.6	367.866	3	6.8918	5422	T-2.raw	1.87E+06	1	242	250			DB Search
5596	A0AAA9SQM8|A0AAA9SQM8_BOVIN	HSP90AB1	FALSE	DDEEKPKI	K.DDEEKPKI.E	TRUE	28.9	972.476	8	1.4	487.248	2	10.7637	10065	T-2.raw	2.21E+07	1	243	250			DB Search
5596	A0AAA9SQM8|A0AAA9SQM8_BOVIN	HSP90AB1	FALSE	T(+42.01)(+79.97)MGY	S.T(+42.01)(+79.97)MGY.M	FALSE	24.99	592.16	4	-10.8	593.164	1	107.141	142590	T-2.raw	8.15E+05	7	601	604	Acetylation (N-term);Phosphorylation (STY)	T1:Acetylation (N-term):14.84;T1:Phosphorylation (STY):14.84	DB Search
5596	Q76LV1|HS90B_BOVIN	HSP90AB1	TRUE	KDDEEKPKI	D.KDDEEKPKI.E	TRUE	33.77	1100.57	9	0.6	367.866	3	6.8918	5422	T-2.raw	1.87E+06	1	242	250			DB Search
5596	Q76LV1|HS90B_BOVIN	HSP90AB1	TRUE	DDEEKPKI	K.DDEEKPKI.E	TRUE	28.9	972.476	8	1.4	487.248	2	10.7637	10065	T-2.raw	2.21E+07	1	243	250			DB Search
5596	Q76LV1|HS90B_BOVIN	HSP90AB1	TRUE	T(+42.01)(+79.97)MGY	S.T(+42.01)(+79.97)MGY.M	FALSE	24.99	592.16	4	-10.8	593.164	1	107.141	142590	T-2.raw	8.15E+05	7	616	619	Acetylation (N-term);Phosphorylation (STY)	T1:Acetylation (N-term):14.84;T1:Phosphorylation (STY):14.84	DB Search
5596	Q76LV1|HS90B_BOVIN	HSP90AB1	TRUE	VSVT	L.VSVT.K	FALSE	22.56	404.227	4	0.5	405.236	1	10.9252	10499	T-2.raw	2.27E+05	1	534	537			DB Search
5341	E1BHB8|E1BHB8_BOVIN	RAX	TRUE	LGFTK	I.LGFTK.D	FALSE	29.85	564.327	5	3.2	565.338	1	19.1151	20347	T-2.raw	3.62E+06	1	39	43			DB Search
5341	E1BHB8|E1BHB8_BOVIN	RAX	TRUE	KEHI	A.KEHI.Q	FALSE	27.99	525.291	4	-1.2	526.3	1	5.6122	3829	T-2.raw	2.96E+06	2	339	342			DB Search
5341	E1BHB8|E1BHB8_BOVIN	RAX	TRUE	LGAGP	P.LGAGP.G	FALSE	24.14	413.227	5	0.2	414.236	1	11.3154	11864	T-2.raw	4.94E+06	1	225	229			DB Search
5341	E1BHB8|E1BHB8_BOVIN	RAX	TRUE	Y(+42.01)TPPPPPPP	S.Y(+42.01)TPPPPPPP.F	TRUE	22.2	1003.5	9	-8.8	502.756	2	36.5095	45034	T-2.raw		0	276	284	Acetylation (N-term)	Y1:Acetylation (N-term):1000.00	DB Search
4156	A0A3Q1MM43|A0A3Q1MM43_BOVIN	MNT	TRUE	PLPPPPP	Q.PLPPPPP.L	FALSE	28.7	713.411	7	0.1	357.714	2	27.3284	30092	T-2.raw	1.49E+07	1	100	106			DB Search
4156	A0A3Q1MM43|A0A3Q1MM43_BOVIN	MNT	TRUE	APAH	P.APAH.L	FALSE	28	394.196	4	-0.3	395.205	1	15.0252	16092	T-2.raw	1.63E+05	1	409	412			DB Search
4156	A0A3Q1MM43|A0A3Q1MM43_BOVIN	MNT	TRUE	T(+42.01)PTP	A.T(+42.01)PTP.L	FALSE	24.96	456.222	4	-2.7	457.23	1	20.134	23198	T-2.raw	6.03E+04	1	82	85	Acetylation (N-term)	T1:Acetylation (N-term):1000.00	DB Search
4156	A0A3Q1MM43|A0A3Q1MM43_BOVIN	MNT	TRUE	KLAP	L.KLAP.A	FALSE	24.34	427.279	4	-1.2	428.288	1	26.4962	30867	T-2.raw	1.44E+06	1	200	203			DB Search
4156	A0A3Q1MM43|A0A3Q1MM43_BOVIN	MNT	TRUE	HITVHP	S.HITVHP.A	TRUE	20.08	702.381	6	-0.9	352.199	2	30.4351	36609	T-2.raw		0	473	478			DB Search
4156	E1BCU5|E1BCU5_BOVIN	MNT	FALSE	PLPPPPP	Q.PLPPPPP.L	FALSE	28.7	713.411	7	0.1	357.714	2	27.3284	30092	T-2.raw	1.49E+07	1	100	106			DB Search
4156	E1BCU5|E1BCU5_BOVIN	MNT	FALSE	APAH	P.APAH.L	FALSE	28	394.196	4	-0.3	395.205	1	15.0252	16092	T-2.raw	1.63E+05	1	423	426			DB Search
4156	E1BCU5|E1BCU5_BOVIN	MNT	FALSE	HITVHP	S.HITVHP.A	TRUE	20.08	702.381	6	-0.9	352.199	2	30.4351	36609	T-2.raw		0	487	492			DB Search
4674	F1MGM1|F1MGM1_BOVIN	FZD5	TRUE	PPRPFPVKPTL	A.PPRPFPVKPTL.S	TRUE	36.53	1247.74	11	-0.2	416.922	3	38.311	47472	T-2.raw	6.59E+06	1	159	169			DB Search
4674	F1MGM1|F1MGM1_BOVIN	FZD5	TRUE	KPLP	H.KPLP.P	FALSE	33.25	453.295	4	2.5	454.305	1	14.5543	13500	T-2.raw	3.38E+06	1	100	103			DB Search
4674	F1MGM1|F1MGM1_BOVIN	FZD5	TRUE	ITVP	E.ITVP.M	FALSE	28.01	428.264	4	1.3	429.273	1	24.0754	26537	T-2.raw	4.49E+06	1	36	39			DB Search
4674	F1MGM1|F1MGM1_BOVIN	FZD5	TRUE	LSHV	S.LSHV	FALSE	24.34	454.254	4	10.6	455.268	1	71.7597	94424	T-2.raw	3.04E+06	1	582	585			DB Search
4674	F1MGM1|F1MGM1_BOVIN	FZD5	TRUE	GIFT	I.GIFT.L	FALSE	23.83	436.232	4	-8.2	437.238	1	38.651	49153	T-2.raw	1.59E+07	1	451	454			DB Search
4422	A0A3Q1N1B0|A0A3Q1N1B0_BOVIN		TRUE	GETSDNLKQEA	S.GETSDNLKQEA.S	TRUE	44.14	1190.54	11	-1.3	596.28	2	11.693	10850	T-2.raw	3.48E+06	1	22	32			DB Search
4422	A0A3Q1N1B0|A0A3Q1N1B0_BOVIN		TRUE	GETSDNLKQEASQ	S.GETSDNLKQEASQ.D	TRUE	34.42	1405.63	13	2.2	703.828	2	13.8134	13887	T-2.raw	1.20E+06	1	22	34			DB Search
4422	A0A3Q1N1B0|A0A3Q1N1B0_BOVIN		TRUE	GETSDNLKQEASQD	S.GETSDNLKQEASQD.L	TRUE	33.39	1520.66	14	1.6	761.341	2	15.6659	17745	T-2.raw	2.18E+06	1	22	35			DB Search
4422	A0A3Q1N1B0|A0A3Q1N1B0_BOVIN		TRUE	GETSDNLKQE	S.GETSDNLKQE.A	TRUE	32.25	1119.5	10	0.6	560.762	2	6.9932	5608	T-2.raw	5.16E+05	1	22	31			DB Search
4422	A0A3Q1N1B0|A0A3Q1N1B0_BOVIN		TRUE	GPLVPACGV	A.GPLVPACGV	TRUE	27.98	811.426	9	4	406.724	2	62.2024	79625	T-2.raw		0	114	122			DB Search
4477	Q1LZF6|Q1LZF6_BOVIN	ACSL5	TRUE	VGVP	H.VGVP.M	FALSE	28.63	370.222	4	-2.8	371.229	1	33.8662	43049	T-2.raw	4.59E+07	1	465	468			DB Search
4477	Q1LZF6|Q1LZF6_BOVIN	ACSL5	TRUE	PFAA	P.PFAA.K	FALSE	28.06	404.206	4	-18	405.208	1	10.803	7796	T-2.raw	1.62E+07	1	595	598			DB Search
4477	Q1LZF6|Q1LZF6_BOVIN	ACSL5	TRUE	PVPP	K.PVPP.A	FALSE	24.91	408.237	4	0.9	409.246	1	15.2343	16297	T-2.raw	3.62E+04	1	247	250			DB Search
4477	Q1LZF6|Q1LZF6_BOVIN	ACSL5	TRUE	DIGR	G.DIGR.W	FALSE	21.15	459.244	4	6.3	460.256	1	28.7316	31034	T-2.raw	3.84E+07	1	525	528			DB Search
4477	Q1LZF6|Q1LZF6_BOVIN	ACSL5	TRUE	ITGAAPISP	L.ITGAAPISP.P	TRUE	20.4	825.46	9	-7.7	413.735	2	44.285	55661	T-2.raw		0	417	425			DB Search
4477	A0AAA9T3L0|A0AAA9T3L0_BOVIN	ACSL5	FALSE	PFAA	P.PFAA.K	FALSE	28.06	404.206	4	-18	405.208	1	10.803	7796	T-2.raw	1.62E+07	1	561	564			DB Search
4477	A0AAA9T3L0|A0AAA9T3L0_BOVIN	ACSL5	FALSE	ITGAAPISP	L.ITGAAPISP.P	TRUE	20.4	825.46	9	-7.7	413.735	2	44.285	55661	T-2.raw		0	383	391			DB Search
4477	A0AAA9U1A1|A0AAA9U1A1_BOVIN	ACSL5	FALSE	PFAA	P.PFAA.K	FALSE	28.06	404.206	4	-18	405.208	1	10.803	7796	T-2.raw	1.62E+07	1	628	631			DB Search
4477	A0AAA9U1A1|A0AAA9U1A1_BOVIN	ACSL5	FALSE	ITGAAPISP	L.ITGAAPISP.P	TRUE	20.4	825.46	9	-7.7	413.735	2	44.285	55661	T-2.raw		0	450	458			DB Search
4477	A0AAA9S064|A0AAA9S064_BOVIN	ACSL5	FALSE	VGVP	H.VGVP.M	FALSE	28.63	370.222	4	-2.8	371.229	1	33.8662	43049	T-2.raw	4.59E+07	1	419	422			DB Search
4477	A0AAA9S064|A0AAA9S064_BOVIN	ACSL5	FALSE	PFAA	P.PFAA.K	FALSE	28.06	404.206	4	-18	405.208	1	10.803	7796	T-2.raw	1.62E+07	1	549	552			DB Search
4477	A0AAA9S064|A0AAA9S064_BOVIN	ACSL5	FALSE	DIGR	G.DIGR.W	FALSE	21.15	459.244	4	6.3	460.256	1	28.7316	31034	T-2.raw	3.84E+07	1	479	482			DB Search
4477	A0AAA9S064|A0AAA9S064_BOVIN	ACSL5	FALSE	ITGAAPISP	L.ITGAAPISP.P	TRUE	20.4	825.46	9	-7.7	413.735	2	44.285	55661	T-2.raw		0	371	379			DB Search
4477	F6QL54|F6QL54_BOVIN	ACSL5	TRUE	VGVP	H.VGVP.M	FALSE	28.63	370.222	4	-2.8	371.229	1	33.8662	43049	T-2.raw	4.59E+07	1	414	417			DB Search
4477	F6QL54|F6QL54_BOVIN	ACSL5	TRUE	PFAA	P.PFAA.K	FALSE	28.06	404.206	4	-18	405.208	1	10.803	7796	T-2.raw	1.62E+07	1	544	547			DB Search
4477	F6QL54|F6QL54_BOVIN	ACSL5	TRUE	PVPP	K.PVPP.A	FALSE	24.91	408.237	4	0.9	409.246	1	15.2343	16297	T-2.raw	3.62E+04	1	196	199			DB Search
4477	F6QL54|F6QL54_BOVIN	ACSL5	TRUE	DIGR	G.DIGR.W	FALSE	21.15	459.244	4	6.3	460.256	1	28.7316	31034	T-2.raw	3.84E+07	1	474	477			DB Search
4477	F6QL54|F6QL54_BOVIN	ACSL5	TRUE	ITGAAPISP	L.ITGAAPISP.P	TRUE	20.4	825.46	9	-7.7	413.735	2	44.285	55661	T-2.raw		0	366	374			DB Search
4516	F1MD78|F1MD78_BOVIN	FNBP4	TRUE	PPPPPPPPESPPPPPPPPPP	V.PPPPPPPPESPPPPPPPPPP.P	TRUE	42.64	1981.03	20	-16.4	496.26	4	28.0331	33351	T-2.raw		0	714	733			DB Search
4516	F1MD78|F1MD78_BOVIN	FNBP4	TRUE	SPPPPPPPP	E.SPPPPPPPP.P	FALSE	31.34	881.465	9	-0.8	882.475	1	22.9572	27811	T-2.raw	1.94E+06	1	723	731			DB Search
4516	F1MD78|F1MD78_BOVIN	FNBP4	TRUE	PPPPPPPAPKM(+15.99)PP	P.PPPPPPPAPKM(+15.99)PP.P	TRUE	28.11	1334.71	13	-9.4	445.907	3	26.746	31574	T-2.raw		0	910	922	Oxidation (M)	M11:Oxidation (M):1000.00	DB Search
4516	F1MD78|F1MD78_BOVIN	FNBP4	TRUE	PPPPPPPPPPP	S.PPPPPPPPPPP.V	FALSE	26.9	1085.59	11	0.2	543.805	2	31.2847	39850	T-2.raw	8.38E+06	1	724	734			DB Search
4516	F1MD78|F1MD78_BOVIN	FNBP4	TRUE	AAAAP	A.AAAAP.S	FALSE	25.92	399.212	5	0.5	400.221	1	27.5492	35212	T-2.raw	7.21E+06	1	44	48			DB Search
4538	A0AAA9RW75|A0AAA9RW75_BOVIN	ITIH2	TRUE	PDPPP	P.PDPPP.E	FALSE	29.5	521.249	5	0.6	522.258	1	19.5706	20310	T-2.raw	1.49E+07	2	60	64			DB Search
4538	A0AAA9RW75|A0AAA9RW75_BOVIN	ITIH2	TRUE	DPPP	P.DPPP.E	FALSE	24.93	424.196	4	-13.3	425.199	1	9.4692	8038	T-2.raw	1.53E+05	1	61	64			DB Search
4538	A0AAA9RW75|A0AAA9RW75_BOVIN	ITIH2	TRUE	IVTP	H.IVTP.L	FALSE	24.34	428.264	4	1.3	429.273	1	24.0754	26287	T-2.raw	4.49E+06	1	694	697			DB Search
4538	A0AAA9RW75|A0AAA9RW75_BOVIN	ITIH2	TRUE	KLWAYLTINQLLAER	K.KLWAYLTINQLLAER.S	TRUE	23.05	1831.04	15	5.9	611.358	3	83.3182	108550	T-2.raw	6.90E+04	1	655	669			DB Search
4538	A0AAA9RW75|A0AAA9RW75_BOVIN	ITIH2	TRUE	FM(+15.99)N	Q.FM(+15.99)N.E	FALSE	21.1	426.157	3	-16.7	427.159	1	36.8857	45339	T-2.raw	3.48E+07	1	936	938	Oxidation (M)	M2:Oxidation (M):1000.00	DB Search
4538	A0AAA9SEZ9|A0AAA9SEZ9_BOVIN	ITIH2	FALSE	PDPPP	P.PDPPP.E	FALSE	29.5	521.249	5	0.6	522.258	1	19.5706	20310	T-2.raw	1.49E+07	2	23	27			DB Search
4538	A0AAA9SEZ9|A0AAA9SEZ9_BOVIN	ITIH2	FALSE	KLWAYLTINQLLAER	K.KLWAYLTINQLLAER.S	TRUE	23.05	1831.04	15	5.9	611.358	3	83.3182	108550	T-2.raw	6.90E+04	1	618	632			DB Search
4538	A0A3Q1LK49|A0A3Q1LK49_BOVIN	ITIH2	FALSE	IVTP	H.IVTP.L	FALSE	24.34	428.264	4	1.3	429.273	1	24.0754	26287	T-2.raw	4.49E+06	1	577	580			DB Search
4538	A0A3Q1LK49|A0A3Q1LK49_BOVIN	ITIH2	FALSE	KLWAYLTINQLLAER	K.KLWAYLTINQLLAER.S	TRUE	23.05	1831.04	15	5.9	611.358	3	83.3182	108550	T-2.raw	6.90E+04	1	538	552			DB Search
4559	A0A3Q1M2B2|A0A3Q1M2B2_BOVIN	C3	TRUE	PEHLGQGGVQR	N.PEHLGQGGVQR.E	TRUE	33.7	1176.6	11	0.4	393.209	3	9.1318	7976	T-2.raw	1.65E+06	1	921	931			DB Search
4559	A0A3Q1M2B2|A0A3Q1M2B2_BOVIN	C3	TRUE	PEHLGQGGVQ	N.PEHLGQGGVQ.R	TRUE	33.5	1020.5	10	2	511.26	2	12.8077	12160	T-2.raw	1.31E+06	1	921	930			DB Search
4559	A0A3Q1M2B2|A0A3Q1M2B2_BOVIN	C3	TRUE	HRILWESASLLR	R.HRILWESASLLR.S	TRUE	32.38	1479.83	12	-3.5	494.284	3	57.5967	73560	T-2.raw		0	1281	1292			DB Search
4559	A0A3Q1M2B2|A0A3Q1M2B2_BOVIN	C3	TRUE	VSVT	Q.VSVT.V	FALSE	22.56	404.227	4	0.5	405.236	1	10.9252	10499	T-2.raw	2.27E+05	1	55	58			DB Search
4559	A0A3Q1M2B2|A0A3Q1M2B2_BOVIN	C3	TRUE	TIYT	K.TIYT.P	FALSE	20.92	496.253	4	-0.3	497.262	1	46.8925	59284	T-2.raw	2.25E+04	1	136	139			DB Search
4559	A0AAA9TPG5|A0AAA9TPG5_BOVIN	C3	FALSE	PEHLGQGGVQR	N.PEHLGQGGVQR.E	TRUE	33.7	1176.6	11	0.4	393.209	3	9.1318	7976	T-2.raw	1.65E+06	1	864	874			DB Search
4559	A0AAA9TPG5|A0AAA9TPG5_BOVIN	C3	FALSE	PEHLGQGGVQ	N.PEHLGQGGVQ.R	TRUE	33.5	1020.5	10	2	511.26	2	12.8077	12160	T-2.raw	1.31E+06	1	864	873			DB Search
4559	A0AAA9TPG5|A0AAA9TPG5_BOVIN	C3	FALSE	HRILWESASLLR	R.HRILWESASLLR.S	TRUE	32.38	1479.83	12	-3.5	494.284	3	57.5967	73560	T-2.raw		0	1224	1235			DB Search
4559	Q2UVX4|CO3_BOVIN	C3	FALSE	PEHLGQGGVQR	N.PEHLGQGGVQR.E	TRUE	33.7	1176.6	11	0.4	393.209	3	9.1318	7976	T-2.raw	1.65E+06	1	948	958			DB Search
4559	Q2UVX4|CO3_BOVIN	C3	FALSE	PEHLGQGGVQ	N.PEHLGQGGVQ.R	TRUE	33.5	1020.5	10	2	511.26	2	12.8077	12160	T-2.raw	1.31E+06	1	948	957			DB Search
4559	Q2UVX4|CO3_BOVIN	C3	FALSE	HRILWESASLLR	R.HRILWESASLLR.S	TRUE	32.38	1479.83	12	-3.5	494.284	3	57.5967	73560	T-2.raw		0	1308	1319			DB Search
4559	Q2UVX4|CO3_BOVIN	C3	FALSE	TIYT	K.TIYT.P	FALSE	20.92	496.253	4	-0.3	497.262	1	46.8925	59284	T-2.raw	2.25E+04	1	136	139			DB Search
4559	A0A3Q1MGT0|A0A3Q1MGT0_BOVIN	C3	FALSE	PEHLGQGGVQR	N.PEHLGQGGVQR.E	TRUE	33.7	1176.6	11	0.4	393.209	3	9.1318	7976	T-2.raw	1.65E+06	1	921	931			DB Search
4559	A0A3Q1MGT0|A0A3Q1MGT0_BOVIN	C3	FALSE	PEHLGQGGVQ	N.PEHLGQGGVQ.R	TRUE	33.5	1020.5	10	2	511.26	2	12.8077	12160	T-2.raw	1.31E+06	1	921	930			DB Search
4559	A0A3Q1MGT0|A0A3Q1MGT0_BOVIN	C3	FALSE	HRILWESASLLR	R.HRILWESASLLR.S	TRUE	32.38	1479.83	12	-3.5	494.284	3	57.5967	73560	T-2.raw		0	1281	1292			DB Search
4559	A0A3Q1MGT0|A0A3Q1MGT0_BOVIN	C3	FALSE	TIYT	K.TIYT.P	FALSE	20.92	496.253	4	-0.3	497.262	1	46.8925	59284	T-2.raw	2.25E+04	1	136	139			DB Search
4559	A0A3Q1MHV6|A0A3Q1MHV6_BOVIN	C3	FALSE	PEHLGQGGVQR	N.PEHLGQGGVQR.E	TRUE	33.7	1176.6	11	0.4	393.209	3	9.1318	7976	T-2.raw	1.65E+06	1	921	931			DB Search
4559	A0A3Q1MHV6|A0A3Q1MHV6_BOVIN	C3	FALSE	PEHLGQGGVQ	N.PEHLGQGGVQ.R	TRUE	33.5	1020.5	10	2	511.26	2	12.8077	12160	T-2.raw	1.31E+06	1	921	930			DB Search
4559	A0A3Q1MHV6|A0A3Q1MHV6_BOVIN	C3	FALSE	HRILWESASLLR	R.HRILWESASLLR.S	TRUE	32.38	1479.83	12	-3.5	494.284	3	57.5967	73560	T-2.raw		0	1281	1292			DB Search
4559	A0A3Q1MHV6|A0A3Q1MHV6_BOVIN	C3	FALSE	TIYT	K.TIYT.P	FALSE	20.92	496.253	4	-0.3	497.262	1	46.8925	59284	T-2.raw	2.25E+04	1	136	139			DB Search
4568	A0A3Q1M155|A0A3Q1M155_BOVIN	DDX5	TRUE	DVEKDEKLIRL	H.DVEKDEKLIRL.M	TRUE	34.17	1356.76	11	2.5	453.264	3	37.3254	45962	T-2.raw	2.60E+05	1	322	332			DB Search
4568	A0A3Q1M155|A0A3Q1M155_BOVIN	DDX5	TRUE	GGSR	F.GGSR.A	FALSE	30.32	375.187	4	17.2	376.202	1	5.939	3884	T-2.raw	1.94E+04	1	22	25			DB Search
4568	A0A3Q1M155|A0A3Q1M155_BOVIN	DDX5	TRUE	WPK	T.WPK.E	FALSE	24.45	429.238	3	-2.8	430.245	1	36.6191	41672	T-2.raw	1.38E+08	1	282	284			DB Search
4568	A0A3Q1M155|A0A3Q1M155_BOVIN	DDX5	TRUE	RAGP	S.RAGP.L	FALSE	24.34	399.223	4	1.5	400.232	1	18.8588	21406	T-2.raw	1.60E+04	1	25	28			DB Search
4568	A0A3Q1M155|A0A3Q1M155_BOVIN	DDX5	TRUE	RSRG	G.RSRG.R	FALSE	20.92	474.266	4	0	475.275	1	15.4218	15360	T-2.raw	5.47E+06	1	482	485			DB Search
4572	A0AAA9SNN9|A0AAA9SNN9_BOVIN	GABBR2	TRUE	PGPPPPPPP	Q.PGPPPPPPP.P	FALSE	35.76	851.454	9	1.3	426.737	2	23.9907	26921	T-2.raw	1.58E+07	1	10	18			DB Search
4572	A0AAA9SNN9|A0AAA9SNN9_BOVIN	GABBR2	TRUE	PGPPPPPP	Q.PGPPPPPP.P	FALSE	28.56	754.401	8	-0.1	378.209	2	18.4849	20896	T-2.raw	3.47E+06	1	10	17			DB Search
4572	A0AAA9SNN9|A0AAA9SNN9_BOVIN	GABBR2	TRUE	PGPPPPPPPP	Q.PGPPPPPPPP.P	FALSE	28.24	948.507	10	-10.9	475.257	2	26.3453	31006	T-2.raw		0	10	19			DB Search
4572	A0AAA9SNN9|A0AAA9SNN9_BOVIN	GABBR2	TRUE	GWAR	W.GWAR.G	FALSE	27.16	488.25	4	0.2	489.259	1	10.2944	9421	T-2.raw	5.37E+04	1	41	44			DB Search
4572	A0AAA9SNN9|A0AAA9SNN9_BOVIN	GABBR2	TRUE	A(+42.01)SPPSSGQPGPPPPPP	M.A(+42.01)SPPSSGQPGPPPPPP.P	TRUE	20.04	1507.73	16	-17.1	754.863	2	19.6851	22516	T-2.raw		0	2	17	Acetylation (N-term)	A1:Acetylation (N-term):1000.00	DB Search
4067	A4IFD1|A4IFD1_BOVIN	PDCD4	TRUE	VS(+79.97)EGDGGRLKP	F.VS(+79.97)EGDGGRLKP.E	TRUE	44.34	1193.54	11	0.3	597.782	2	18.1367	19317	T-2.raw	1.88E+07	1	456	466	Phosphorylation (STY)	S2:Phosphorylation (STY):1000.00	DB Search
4067	A4IFD1|A4IFD1_BOVIN	PDCD4	TRUE	S(+79.97)EGDGGRLKP	V.S(+79.97)EGDGGRLKP.E	TRUE	40.97	1094.48	10	-0.1	548.247	2	12.3236	11458	T-2.raw	1.75E+07	2	457	466	Phosphorylation (STY)	S1:Phosphorylation (STY):1000.00	DB Search
4067	A4IFD1|A4IFD1_BOVIN	PDCD4	TRUE	KTLT	E.KTLT.P	FALSE	28.85	461.285	4	-1.8	462.293	1	42.2134	50039	T-2.raw	4.30E+06	1	166	169			DB Search
4067	A4IFD1|A4IFD1_BOVIN	PDCD4	TRUE	LPKKGGAGGKGV	G.LPKKGGAGGKGV.W	TRUE	28.62	1067.65	12	0.4	356.89	3	6.4545	4821	T-2.raw	3.83E+05	1	112	123			DB Search
4067	A4IFD1|A4IFD1_BOVIN	PDCD4	TRUE	KSS(+79.97)T	W.KSS(+79.97)T.I	FALSE	22.21	501.184	4	10.1	502.198	1	62.3821	78914	T-2.raw	1.21E+06	1	392	395	Phosphorylation (STY)	S3:Phosphorylation (STY):6.08	DB Search
4067	A0A3Q1MZU3|A0A3Q1MZU3_BOVIN	PDCD4	FALSE	KTLT	E.KTLT.P	FALSE	28.85	461.285	4	-1.8	462.293	1	42.2134	50039	T-2.raw	4.30E+06	1	166	169			DB Search
4067	A0A3Q1MZU3|A0A3Q1MZU3_BOVIN	PDCD4	FALSE	LPKKGGAGGKGV	G.LPKKGGAGGKGV.W	TRUE	28.62	1067.65	12	0.4	356.89	3	6.4545	4821	T-2.raw	3.83E+05	1	112	123			DB Search
4067	A0A3Q1MZU3|A0A3Q1MZU3_BOVIN	PDCD4	FALSE	KSS(+79.97)T	W.KSS(+79.97)T.I	FALSE	22.21	501.184	4	10.1	502.198	1	62.3821	78914	T-2.raw	1.21E+06	1	392	395	Phosphorylation (STY)	S3:Phosphorylation (STY):6.08	DB Search
4067	A0AAA9S321|A0AAA9S321_BOVIN	PDCD4	TRUE	VS(+79.97)EGDGGRLKP	F.VS(+79.97)EGDGGRLKP.E	TRUE	44.34	1193.54	11	0.3	597.782	2	18.1367	19317	T-2.raw	1.88E+07	1	451	461	Phosphorylation (STY)	S2:Phosphorylation (STY):1000.00	DB Search
4067	A0AAA9S321|A0AAA9S321_BOVIN	PDCD4	TRUE	S(+79.97)EGDGGRLKP	V.S(+79.97)EGDGGRLKP.E	TRUE	40.97	1094.48	10	-0.1	548.247	2	12.3236	11458	T-2.raw	1.75E+07	2	452	461	Phosphorylation (STY)	S1:Phosphorylation (STY):1000.00	DB Search
4067	A0AAA9S321|A0AAA9S321_BOVIN	PDCD4	TRUE	KTLT	E.KTLT.P	FALSE	28.85	461.285	4	-1.8	462.293	1	42.2134	50039	T-2.raw	4.30E+06	1	161	164			DB Search
4067	A0AAA9S321|A0AAA9S321_BOVIN	PDCD4	TRUE	LPKKGGAGGKGV	G.LPKKGGAGGKGV.W	TRUE	28.62	1067.65	12	0.4	356.89	3	6.4545	4821	T-2.raw	3.83E+05	1	107	118			DB Search
4067	A0AAA9S321|A0AAA9S321_BOVIN	PDCD4	TRUE	KSS(+79.97)T	W.KSS(+79.97)T.I	FALSE	22.21	501.184	4	10.1	502.198	1	62.3821	78914	T-2.raw	1.21E+06	1	387	390	Phosphorylation (STY)	S3:Phosphorylation (STY):6.08	DB Search
4093	A0AAA9RYZ8|A0AAA9RYZ8_BOVIN	ZNF282	TRUE	PAPPPPPPP	A.PAPPPPPPP.Q	FALSE	32.9	865.47	9	1	433.744	2	23.5247	26451	T-2.raw	5.95E+07	1	406	414			DB Search
4093	A0AAA9RYZ8|A0AAA9RYZ8_BOVIN	ZNF282	TRUE	KEHL	R.KEHL.Q	FALSE	27.99	525.291	4	-1.2	526.3	1	5.6122	3829	T-2.raw	2.96E+06	2	585	588			DB Search
4093	A0AAA9RYZ8|A0AAA9RYZ8_BOVIN	ZNF282	TRUE	PAPPPPPP	A.PAPPPPPP.P	FALSE	26.3	768.417	8	0.2	385.217	2	18.9123	21402	T-2.raw		0	406	413			DB Search
4093	A0AAA9RYZ8|A0AAA9RYZ8_BOVIN	ZNF282	TRUE	GMPP	E.GMPP.M	FALSE	24.34	400.178	4	9.1	401.19	1	112.967	151335	T-2.raw	7.48E+04	1	50	53			DB Search
4093	A0AAA9RYZ8|A0AAA9RYZ8_BOVIN	ZNF282	TRUE	PPPPPPPQPAPP	A.PPPPPPPQPAPP.S	TRUE	24.1	1187.63	12	18	396.894	3	24.0259	27758	T-2.raw		0	408	419			DB Search
4093	E1BNM4|E1BNM4_BOVIN	ZNF282	FALSE	PAPPPPPPP	A.PAPPPPPPP.Q	FALSE	32.9	865.47	9	1	433.744	2	23.5247	26451	T-2.raw	5.95E+07	1	405	413			DB Search
4093	E1BNM4|E1BNM4_BOVIN	ZNF282	FALSE	PAPPPPPP	A.PAPPPPPP.P	FALSE	26.3	768.417	8	0.2	385.217	2	18.9123	21402	T-2.raw		0	405	412			DB Search
4093	E1BNM4|E1BNM4_BOVIN	ZNF282	FALSE	PPPPPPPQPAPP	A.PPPPPPPQPAPP.S	TRUE	24.1	1187.63	12	18	396.894	3	24.0259	27758	T-2.raw		0	407	418			DB Search
3651	A0AAA9TAP8|A0AAA9TAP8_BOVIN	CBLL1	TRUE	APPPPPPPP	Y.APPPPPPPP.I	FALSE	36.79	865.47	9	1.3	866.482	1	23.5138	26153	T-2.raw	6.81E+06	1	382	390			DB Search
3651	A0AAA9TAP8|A0AAA9TAP8_BOVIN	CBLL1	TRUE	HIM(+15.99)PPQQHY(+79.97)APPPPPPPP	H.HIM(+15.99)PPQQHY(+79.97)APPPPPPPP.I	FALSE	28.89	2092.96	18	-13	698.654	3	26.3601	31026	T-2.raw		0	373	390	Oxidation (M);Phosphorylation (STY)	M3:Oxidation (M):1000.00;Y9:Phosphorylation (STY):1000.00	DB Search
3651	A0AAA9TAP8|A0AAA9TAP8_BOVIN	CBLL1	TRUE	VTAP	P.VTAP.P	FALSE	27.02	386.216	4	-10.9	387.221	1	47.4039	59966	T-2.raw	1.02E+05	1	456	459			DB Search
3651	A0AAA9TAP8|A0AAA9TAP8_BOVIN	CBLL1	TRUE	HPPP	V.HPPP.I	FALSE	24.13	446.228	4	9.6	447.241	1	22.8813	26304	T-2.raw	3.94E+04	1	245	248			DB Search
3651	A0AAA9TAP8|A0AAA9TAP8_BOVIN	CBLL1	TRUE	MIPGAAFL	G.MIPGAAFL.L	TRUE	23.09	818.436	8	-0.1	410.227	2	73.4559	95319	T-2.raw	4.80E+06	1	5	12			DB Search
3651	A0AAA9TAP8|A0AAA9TAP8_BOVIN	CBLL1	TRUE	APPPPPPPPISHP	Y.APPPPPPPPISHP.M	FALSE	21.99	1299.7	13	9.2	434.245	3	23.9536	27656	T-2.raw		0	382	394			DB Search
3430	Q9TT94|SCD_BOVIN	SCD	TRUE	YDRKKVSKA	A.YDRKKVSKA.A	TRUE	30.72	1093.62	9	1.8	365.551	3	6.0448	4157	T-2.raw	3.32E+05	1	334	342			DB Search
3430	Q9TT94|SCD_BOVIN	SCD	TRUE	KGST	E.KGST.L	FALSE	25.88	391.207	4	7.4	392.218	1	22.9599	26303	T-2.raw	1.27E+05	1	196	199			DB Search
3430	Q9TT94|SCD_BOVIN	SCD	TRUE	WSH	L.WSH.R	FALSE	24.93	428.181	3	3.8	429.191	1	117.041	156013	T-2.raw	1.08E+06	1	123	125			DB Search
3430	Q9TT94|SCD_BOVIN	SCD	TRUE	KEGP	D.KEGP.K	FALSE	24.89	429.222	4	10.4	430.236	1	10.6327	9783	T-2.raw	1.71E+05	1	62	65			DB Search
3430	Q9TT94|SCD_BOVIN	SCD	TRUE	NGGGKLEKT	Q.NGGGKLEKT.P	TRUE	24.34	902.482	9	-1.1	452.25	2	6.1528	4317	T-2.raw	1.39E+05	1	30	38			DB Search
3430	Q9TT94|SCD_BOVIN	SCD	TRUE	KPGV	Y.KPGV.L	FALSE	22.69	399.248	4	-1.2	400.257	1	114.208	151800	T-2.raw	1.79E+05	1	219	222			DB Search
4011	G3MXZ0|G3MXZ0_BOVIN	LPO	TRUE	DTIAQAASTTTISDAVSKVK	S.DTIAQAASTTTISDAVSKVK.I	TRUE	44.49	2006.05	20	-0.7	669.694	3	49.1085	61505	T-2.raw	3.65E+06	2	79	98			DB Search
4011	G3MXZ0|G3MXZ0_BOVIN	LPO	TRUE	VPLA	R.VPLA.R	FALSE	30.11	398.253	4	-0.6	399.261	1	18.034	20313	T-2.raw	3.46E+06	1	245	248			DB Search
4011	G3MXZ0|G3MXZ0_BOVIN	LPO	TRUE	YPQ	S.YPQ.G	FALSE	28.88	406.185	3	0.3	407.194	1	7.0941	5710	T-2.raw	7.91E+05	1	39	41			DB Search
4011	G3MXZ0|G3MXZ0_BOVIN	LPO	TRUE	KTTL	L.KTTL.S	FALSE	27.34	461.285	4	-1.8	462.293	1	42.2134	50460	T-2.raw	4.30E+06	1	113	116			DB Search
4011	G3MXZ0|G3MXZ0_BOVIN	LPO	TRUE	DTIAQAASTTTISDAVSKVKIQVNKAFLDSRT	S.DTIAQAASTTTISDAVSKVKIQVNKAFLDSRT.R	TRUE	26.92	3378.8	32	1.3	676.771	5	73.3569	95150	T-2.raw	8.90E+04	1	79	110			DB Search
4011	G3MXZ0|G3MXZ0_BOVIN	LPO	TRUE	LPIV	Y.LPIV.L	FALSE	26.18	440.3	4	0.7	441.309	1	36.6336	43772	T-2.raw	2.04E+07	1	486	489			DB Search
4011	P80025|PERL_BOVIN	LPO	FALSE	DTIAQAASTTTISDAVSKVK	S.DTIAQAASTTTISDAVSKVK.I	TRUE	44.49	2006.05	20	-0.7	669.694	3	49.1085	61505	T-2.raw	3.65E+06	2	23	42			DB Search
4011	P80025|PERL_BOVIN	LPO	FALSE	DTIAQAASTTTISDAVSKVKIQVNKAFLDSRT	S.DTIAQAASTTTISDAVSKVKIQVNKAFLDSRT.R	TRUE	26.92	3378.8	32	1.3	676.771	5	73.3569	95150	T-2.raw	8.90E+04	1	23	54			DB Search
4011	A0AAA9TJ67|A0AAA9TJ67_BOVIN	LPO	FALSE	DTIAQAASTTTISDAVSKVK	S.DTIAQAASTTTISDAVSKVK.I	TRUE	44.49	2006.05	20	-0.7	669.694	3	49.1085	61505	T-2.raw	3.65E+06	2	33	52			DB Search
4011	A0AAA9TJ67|A0AAA9TJ67_BOVIN	LPO	FALSE	DTIAQAASTTTISDAVSKVKIQVNKAFLDSRT	S.DTIAQAASTTTISDAVSKVKIQVNKAFLDSRT.R	TRUE	26.92	3378.8	32	1.3	676.771	5	73.3569	95150	T-2.raw	8.90E+04	1	33	64			DB Search
4011	A0AAA9T6G9|A0AAA9T6G9_BOVIN	LPO	FALSE	DTIAQAASTTTISDAVSKVK	S.DTIAQAASTTTISDAVSKVK.I	TRUE	44.49	2006.05	20	-0.7	669.694	3	49.1085	61505	T-2.raw	3.65E+06	2	36	55			DB Search
4011	A0AAA9T6G9|A0AAA9T6G9_BOVIN	LPO	FALSE	DTIAQAASTTTISDAVSKVKIQVNKAFLDSRT	S.DTIAQAASTTTISDAVSKVKIQVNKAFLDSRT.R	TRUE	26.92	3378.8	32	1.3	676.771	5	73.3569	95150	T-2.raw	8.90E+04	1	36	67			DB Search
4011	A0AAA9TV47|A0AAA9TV47_BOVIN	LPO	FALSE	DTIAQAASTTTISDAVSKVK	S.DTIAQAASTTTISDAVSKVK.I	TRUE	44.49	2006.05	20	-0.7	669.694	3	49.1085	61505	T-2.raw	3.65E+06	2	79	98			DB Search
4011	A0AAA9TV47|A0AAA9TV47_BOVIN	LPO	FALSE	DTIAQAASTTTISDAVSKVKIQVNKAFLDSRT	S.DTIAQAASTTTISDAVSKVKIQVNKAFLDSRT.R	TRUE	26.92	3378.8	32	1.3	676.771	5	73.3569	95150	T-2.raw	8.90E+04	1	79	110			DB Search
3523	F6Q8A8|F6Q8A8_BOVIN	NUCB2	TRUE	LLVT	L.LLVT.C	FALSE	32.9	444.295	4	-0.9	445.303	1	21.5879	23438	T-2.raw	1.51E+07	1	27	30			DB Search
3523	F6Q8A8|F6Q8A8_BOVIN	NUCB2	TRUE	KLH	F.KLH.D	FALSE	28.76	396.248	3	0.5	397.258	1	5.0694	3008	T-2.raw	3.96E+05	2	265	267			DB Search
3523	F6Q8A8|F6Q8A8_BOVIN	NUCB2	TRUE	VPIDIDKTKV	S.VPIDIDKTKV.K	TRUE	27.37	1126.66	10	0.7	376.562	3	29.9321	36022	T-2.raw	5.91E+05	1	39	48			DB Search
3523	F6Q8A8|F6Q8A8_BOVIN	NUCB2	TRUE	KFA	S.KFA.E	FALSE	26.46	364.211	3	-17.3	365.213	1	37.6739	46837	T-2.raw	8.31E+04	2	220	222			DB Search
3523	F6Q8A8|F6Q8A8_BOVIN	NUCB2	TRUE	KAR	D.KAR.H	FALSE	24.34	373.244	3	6.6	374.255	1	61.7265	81158	T-2.raw	1.43E+07	1	185	187			DB Search
3523	F6Q8A8|F6Q8A8_BOVIN	NUCB2	TRUE	LPAL	A.LPAL.E	FALSE	23.01	412.269	4	-15.9	413.271	1	9.1217	8180	T-2.raw	3.14E+05	1	33	36			DB Search
3523	A0AAA9U1W7|A0AAA9U1W7_BOVIN	NUCB2	FALSE	VPIDIDKTKV	S.VPIDIDKTKV.K	TRUE	27.37	1126.66	10	0.7	376.562	3	29.9321	36022	T-2.raw	5.91E+05	1	25	34			DB Search
3561	E1BAD7|E1BAD7_BOVIN	SIX5	TRUE	YPAG	G.YPAG.L	FALSE	29.37	406.185	4	0.4	407.194	1	7.0941	5802	T-2.raw	7.91E+05	1	459	462			DB Search
3561	E1BAD7|E1BAD7_BOVIN	SIX5	TRUE	KTIW	P.KTIW.D	FALSE	28.79	546.317	4	15.9	547.335	1	50.9311	65312	T-2.raw	1.74E+07	1	196	199			DB Search
3561	E1BAD7|E1BAD7_BOVIN	SIX5	TRUE	FPAA	P.FPAA.H	FALSE	27.24	404.206	4	-18	405.208	1	10.803	9746	T-2.raw	1.62E+07	1	152	155			DB Search
3561	E1BAD7|E1BAD7_BOVIN	SIX5	TRUE	PGSPP	V.PGSPP.E	FALSE	24.99	453.222	5	11	454.236	1	33.0569	40101	T-2.raw	8.20E+05	1	70	74			DB Search
3561	E1BAD7|E1BAD7_BOVIN	SIX5	TRUE	EGALPV	P.EGALPV.A	TRUE	20.66	584.317	6	1.6	585.327	1	27.8805	30775	T-2.raw	4.89E+06	1	594	599			DB Search
3561	E1BAD7|E1BAD7_BOVIN	SIX5	TRUE	PTSM(+15.99)	F.PTSM(+15.99).L	FALSE	20.03	450.178	4	-10.7	451.183	1	14.1623	15103	T-2.raw	1.26E+06	1	565	568	Oxidation (M)	M4:Oxidation (M):1000.00	DB Search
3081	A0A3Q1LMF7|A0A3Q1LMF7_BOVIN	MAP2K7	TRUE	GGSR	D.GGSR.S	FALSE	30.32	375.187	4	17.2	376.202	1	5.939	3884	T-2.raw	1.94E+04	1	51	54			DB Search
3081	A0A3Q1LMF7|A0A3Q1LMF7_BOVIN	MAP2K7	TRUE	GYLT	T.GYLT.I	FALSE	28.67	452.227	4	-1.7	453.235	1	24.4846	28518	T-2.raw	8.82E+04	2	104	107			DB Search
3081	A0A3Q1LMF7|A0A3Q1LMF7_BOVIN	MAP2K7	TRUE	LMLP	G.LMLP.P	FALSE	27.27	472.272	4	-5.7	473.278	1	47.4815	58744	T-2.raw	4.74E+06	1	647	650			DB Search
3081	A0A3Q1LMF7|A0A3Q1LMF7_BOVIN	MAP2K7	TRUE	VSLSL	L.VSLSL.S	FALSE	26.93	517.311	5	0.7	518.321	1	47.6576	60843	T-2.raw	5.10E+06	1	571	575			DB Search
3081	A0A3Q1LMF7|A0A3Q1LMF7_BOVIN	MAP2K7	TRUE	KM(+15.99)T	G.KM(+15.99)T.V	FALSE	21.54	394.189	3	18.5	395.205	1	6.1303	4147	T-2.raw	3.48E+05	1	221	223	Oxidation (M)	M2:Oxidation (M):1000.00	DB Search
3081	A0A3Q1LMF7|A0A3Q1LMF7_BOVIN	MAP2K7	TRUE	PAVHVPPP	Q.PAVHVPPP.T	TRUE	20.68	812.454	8	-10.8	407.232	2	32.9627	40059	T-2.raw	7.02E+04	1	437	444			DB Search
3081	A0A3Q1LMF7|A0A3Q1LMF7_BOVIN	MAP2K7	TRUE	FPAP	P.FPAP.S	FALSE	20.16	430.222	4	13.4	431.236	1	6.9262	5544	T-2.raw	8.14E+04	1	480	483			DB Search
3368	E1BD74|E1BD74_BOVIN	WHAMM	TRUE	LPPPPPP	R.LPPPPPP.P	FALSE	33.03	713.411	7	0.7	714.422	1	27.4212	32009	T-2.raw	8.15E+06	1	644	650			DB Search
3368	E1BD74|E1BD74_BOVIN	WHAMM	TRUE	LLVTQ	I.LLVTQ.L	FALSE	27.22	572.353	5	0.1	573.363	1	20.794	26155	T-2.raw	3.19E+08	1	410	414			DB Search
3368	E1BD74|E1BD74_BOVIN	WHAMM	TRUE	PPPPPPPPPP	L.PPPPPPPPPP.L	FALSE	26.37	988.538	10	0	495.278	2	28.3696	36806	T-2.raw	1.02E+08	2	645	654			DB Search
3368	E1BD74|E1BD74_BOVIN	WHAMM	TRUE	CLRLPPPPPP	R.CLRLPPPPPP.P	TRUE	25.61	1085.61	10	-13.3	543.805	2	31.2847	37739	T-2.raw	8.38E+06	1	641	650			DB Search
3368	E1BD74|E1BD74_BOVIN	WHAMM	TRUE	LPPPPPPPPP	R.LPPPPPPPPP.P	FALSE	23.79	1004.57	10	0.9	503.294	2	36.6191	50242	T-2.raw	2.94E+07	1	644	653			DB Search
3368	E1BD74|E1BD74_BOVIN	WHAMM	TRUE	VSLVT	L.VSLVT.K	FALSE	22.25	517.311	5	0.7	518.321	1	47.6576	60012	T-2.raw	5.10E+06	1	622	626			DB Search
3368	E1BD74|E1BD74_BOVIN	WHAMM	TRUE	CLRLPPP	R.CLRLPPP.P	TRUE	20.35	794.447	7	19	398.24	2	28.2949	33708	T-2.raw		0	641	647			DB Search
3379	A0A3Q1M4Z2|A0A3Q1M4Z2_BOVIN	CLINT1	TRUE	DEHGKDQGINIR	V.DEHGKDQGINIR.Q	TRUE	40.29	1380.67	12	0	461.234	3	11.6105	11249	T-2.raw	4.62E+05	2	106	117			DB Search
3379	A0A3Q1M4Z2|A0A3Q1M4Z2_BOVIN	CLINT1	TRUE	KVKE	Q.KVKE.L	FALSE	27.23	502.312	4	-0.6	503.32	1	5.4112	3471	T-2.raw	1.03E+05	1	119	122			DB Search
3379	A0A3Q1M4Z2|A0A3Q1M4Z2_BOVIN	CLINT1	TRUE	DEHGKDQGINIRQ	V.DEHGKDQGINIRQ.K	TRUE	26.47	1508.73	13	-0.3	503.92	3	12.2879	11732	T-2.raw	6.22E+05	1	106	118			DB Search
3379	A0A3Q1M4Z2|A0A3Q1M4Z2_BOVIN	CLINT1	TRUE	KSSG	S.KSSG.D	FALSE	24.91	377.191	4	-11.6	378.195	1	13.4974	13606	T-2.raw	3.11E+04	1	309	312			DB Search
3379	A0A3Q1M4Z2|A0A3Q1M4Z2_BOVIN	CLINT1	TRUE	KASP	D.KASP.D	FALSE	24.34	401.227	4	0.2	402.236	1	4.7254	2496	T-2.raw	4.32E+06	2	285	288			DB Search
3379	A0A3Q1M4Z2|A0A3Q1M4Z2_BOVIN	CLINT1	TRUE	VSTV	N.VSTV.L	FALSE	23.85	404.227	4	0.5	405.236	1	10.9252	10245	T-2.raw	2.27E+05	1	453	456			DB Search
3379	A0A3Q1M4Z2|A0A3Q1M4Z2_BOVIN	CLINT1	TRUE	RCS	E.RCS.D	FALSE	23.79	364.153	3	-7.9	365.159	1	28.2147	32422	T-2.raw	7.75E+06	1	218	220			DB Search
3379	A7Z035|EPN4_BOVIN	CLINT1	FALSE	DEHGKDQGINIR	V.DEHGKDQGINIR.Q	TRUE	40.29	1380.67	12	0	461.234	3	11.6105	11249	T-2.raw	4.62E+05	2	118	129			DB Search
3379	A7Z035|EPN4_BOVIN	CLINT1	FALSE	KVKE	Q.KVKE.L	FALSE	27.23	502.312	4	-0.6	503.32	1	5.4112	3471	T-2.raw	1.03E+05	1	131	134			DB Search
3379	A7Z035|EPN4_BOVIN	CLINT1	FALSE	DEHGKDQGINIRQ	V.DEHGKDQGINIRQ.K	TRUE	26.47	1508.73	13	-0.3	503.92	3	12.2879	11732	T-2.raw	6.22E+05	1	118	130			DB Search
3379	A7Z035|EPN4_BOVIN	CLINT1	FALSE	KSSG	S.KSSG.D	FALSE	24.91	377.191	4	-11.6	378.195	1	13.4974	13606	T-2.raw	3.11E+04	1	321	324			DB Search
3379	A7Z035|EPN4_BOVIN	CLINT1	FALSE	KASP	D.KASP.D	FALSE	24.34	401.227	4	0.2	402.236	1	4.7254	2496	T-2.raw	4.32E+06	2	297	300			DB Search
3379	A7Z035|EPN4_BOVIN	CLINT1	FALSE	VSTV	N.VSTV.L	FALSE	23.85	404.227	4	0.5	405.236	1	10.9252	10245	T-2.raw	2.27E+05	1	465	468			DB Search
3392	E1BCI2|E1BCI2_BOVIN	RNF40	TRUE	SSGT	L.SSGT.E	FALSE	28.9	350.144	4	11.4	351.156	1	7.9715	6736	T-2.raw	3.76E+04	2	119	122			DB Search
3392	E1BCI2|E1BCI2_BOVIN	RNF40	TRUE	RAAG	K.RAAG.D	FALSE	28.89	373.207	4	8.3	374.219	1	16.2334	17545	T-2.raw	1.55E+05	1	8	11			DB Search
3392	E1BCI2|E1BCI2_BOVIN	RNF40	TRUE	KCF	T.KCF.H	FALSE	28.69	396.183	3	15.6	397.198	1	20.5062	21110	T-2.raw	2.95E+06	1	922	924			DB Search
3392	E1BCI2|E1BCI2_BOVIN	RNF40	TRUE	SGST	A.SGST.H	FALSE	28.69	350.144	4	12.7	351.157	1	8.9081	7673	T-2.raw	3.76E+04	2	483	486			DB Search
3392	E1BCI2|E1BCI2_BOVIN	RNF40	TRUE	DGGSGPPEKKL	G.DGGSGPPEKKL.S	TRUE	24.93	1083.56	11	-1.8	542.786	2	6.9597	5581	T-2.raw	9.07E+04	1	12	22			DB Search
3392	E1BCI2|E1BCI2_BOVIN	RNF40	TRUE	KCPK	R.KCPK.C	FALSE	22.2	474.262	4	8.1	475.275	1	15.4218	19838	T-2.raw	5.47E+06	1	942	945			DB Search
3392	E1BCI2|E1BCI2_BOVIN	RNF40	TRUE	KESE	R.KESE.L	FALSE	21.13	491.223	4	10.1	492.237	1	6.4216	4625	T-2.raw	2.22E+04	1	607	610			DB Search
[truncated: 6,015 more rows]

## Sheet: BM
Protein Group	Accession	Gene	Top	Peptide	Extended Peptide	Unique	-10LgP	Mass	Length	ppm	m/z	z	RT	Scan	Source File	Area Sample 7	#Feature	Start	End	PTM	AScore	Found By
[truncated: 8,390 more rows]
