# Supplementary material for: Peptidomic Profiling Analysis of Endogenous Peptides in Buffalo Milk During Lactation Stages
Source: Foods. 2026 May 14;15(10):1728. doi: 10.3390/foods15101728 (PMC13206046; doi:10.3390/foods15101728)
Supplement: Supplementary file 1 [file foods-15-01728-s001.zip › Supplementary Table S4 Differential expression endogenous peptides.xlsx]

## Sheet: DEPPs
Protein Group	Top	Accession	Gene	Significance	Coverage (%)	#Peptides	#Unique	PTM	Sample 2 Area	Sample 5 Area	Sample 8 Area	Sample Profile (Ratio)	Group 1 Area	Group 2 Area	Group 3 Area	Group Profile (Ratio)	Avg. Mass	Description
1	TRUE	P02666|CASB_BOVIN	CSN2	61.58	31.25	612	58	Oxidation (M)	1.695891E7	6.7733088E7	3.49295552E8	0.05:0.19:1.00	1.695891E7	6.7733088E7	3.49295552E8	0.05:0.19:1.00	25107	Beta-casein OS=Bos taurus OX=9913 GN=CSN2 PE=1 SV=2
4	TRUE	P80195|GLCM1_BOVIN	GLYCAM1	38.81	66.01	78	74		3.8909776E7	2.87103456E8	3.77756128E8	0.10:0.76:1.00	3.8909776E7	2.87103456E8	3.77756128E8	0.10:0.76:1.00	17152	Glycosylation-dependent cell adhesion molecule 1 OS=Bos taurus OX=9913 GN=GLYCAM1 PE=1 SV=2
4	FALSE	A0AAA9SIM2|A0AAA9SIM2_BOVIN	GLYCAM1	38.81	59.57	61	57		3.8909776E7	2.87103456E8	3.77756128E8	0.10:0.76:1.00	3.8909776E7	2.87103456E8	3.77756128E8	0.10:0.76:1.00	15776	Glycosylation dependent cell adhesion molecule 1 OS=Bos taurus OX=9913 GN=GLYCAM1 PE=4 SV=1
179	TRUE	A0A3Q1N3I9|A0A3Q1N3I9_BOVIN		32.61	7.81	29	21		3.93408928E8	4.902132E7	1.5525016E7	25.34:3.16:1.00	3.93408928E8	4.902132E7	1.5525016E7	25.34:3.16:1.00	35257	Ig-like domain-containing protein OS=Bos taurus OX=9913 PE=1 SV=1
179	FALSE	A0AAA9TVN0|A0AAA9TVN0_BOVIN		32.61	7.65	27	21		3.93408928E8	4.902132E7	1.5525016E7	25.34:3.16:1.00	3.93408928E8	4.902132E7	1.5525016E7	25.34:3.16:1.00	36083	Uncharacterized protein OS=Bos taurus OX=9913 PE=4 SV=1
179	FALSE	G3N0V0|G3N0V0_BOVIN		32.61	8.5	27	21		3.93408928E8	4.902132E7	1.5525016E7	25.34:3.16:1.00	3.93408928E8	4.902132E7	1.5525016E7	25.34:3.16:1.00	32732	Ig-like domain-containing protein OS=Bos taurus OX=9913 PE=1 SV=2
179	FALSE	A0AAA9TPF4|A0AAA9TPF4_BOVIN		32.61	7.44	27	21		3.93408928E8	4.902132E7	1.5525016E7	25.34:3.16:1.00	3.93408928E8	4.902132E7	1.5525016E7	25.34:3.16:1.00	36988	Uncharacterized protein OS=Bos taurus OX=9913 PE=4 SV=1
1510	TRUE	P80457|XDH_BOVIN	XDH	27.07	2.25	13	7		1.67008e+06	9913250	5414667	0.31:1.83:1.00	1.67008e+06	9913250	5414667	0.31:1.83:1.00	146790	Xanthine dehydrogenase/oxidase OS=Bos taurus OX=9913 GN=XDH PE=1 SV=4
1510	FALSE	F1MUT3|F1MUT3_BOVIN	XDH	27.07	2.25	11	7		1.67008e+06	9913250	5414667	0.31:1.83:1.00	1.67008e+06	9913250	5414667	0.31:1.83:1.00	146920	Xanthine dehydrogenase/oxidase OS=Bos taurus OX=9913 GN=XDH PE=3 SV=3
1510	FALSE	A0A3Q1LW91|A0A3Q1LW91_BOVIN	XDH	27.07	2.26	11	7		1.67008e+06	9913250	5414667	0.31:1.83:1.00	1.67008e+06	9913250	5414667	0.31:1.83:1.00	145956	Xanthine dehydrogenase/oxidase OS=Bos taurus OX=9913 GN=XDH PE=3 SV=2
7	TRUE	P02662|CASA1_BOVIN	CSN1S1	25.88	52.8	112	103	Oxidation (M)	9.3875752E7	2.1629912E8	5.405712E8	0.17:0.40:1.00	9.3875752E7	2.1629912E8	5.405712E8	0.17:0.40:1.00	24529	Alpha-S1-casein OS=Bos taurus OX=9913 GN=CSN1S1 PE=1 SV=2
7	FALSE	A0A3Q1NG86|A0A3Q1NG86_BOVIN	CSN1S1	26.51	56.56	35	32	Oxidation (M)	2.2963444E7	4.4183744E7	2.38923696E8	0.10:0.18:1.00	2.2963444E7	4.4183744E7	2.38923696E8	0.10:0.18:1.00	14230	Alpha-S1-casein OS=Bos taurus OX=9913 GN=CSN1S1 PE=1 SV=2
7	FALSE	A0A3Q1MJE5|A0A3Q1MJE5_BOVIN	CSN1S1	25.88	47.5	103	94	Oxidation (M)	9.3875752E7	2.1629912E8	5.405712E8	0.17:0.40:1.00	9.3875752E7	2.1629912E8	5.405712E8	0.17:0.40:1.00	22791	Alpha-S1-casein OS=Bos taurus OX=9913 GN=CSN1S1 PE=1 SV=1
7	FALSE	A0AAA9S2L3|A0AAA9S2L3_BOVIN	SLC35E1	0	1.21	2	1	Oxidation (M)	2.310637E7	3.8619772E7	5.787782E7	0.40:0.67:1.00	2.310637E7	3.8619772E7	5.787782E7	0.40:0.67:1.00	44604	Solute carrier family 35 member E1 OS=Bos taurus OX=9913 GN=SLC35E1 PE=4 SV=1
1905	TRUE	P17697|CLUS_BOVIN	CLU	24.37	11.85	9	9	Oxidation (M)	8983950	2.60231e+06	6251340	1.44:0.42:1.00	8983950	2.60231e+06	6251340	1.44:0.42:1.00	51114	Clusterin OS=Bos taurus OX=9913 GN=CLU PE=1 SV=1
1905	FALSE	A0AAA9S490|A0AAA9S490_BOVIN	CLU	11.95	8.9	6	6		5247484	1.919e+06	4.03777e+06	1.30:0.48:1.00	5247484	1.919e+06	4.03777e+06	1.30:0.48:1.00	50888	Clusterin OS=Bos taurus OX=9913 GN=CLU PE=4 SV=1
13	TRUE	Q8SQ28|SAA3_BOVIN	SAA3	23.55	29.77	62	7		809278	1.69158e+06	2.0152346E7	0.04:0.08:1.00	809278	1.69158e+06	2.0152346E7	0.04:0.08:1.00	14724	Serum amyloid A-3 protein OS=Bos taurus OX=9913 GN=SAA3 PE=1 SV=1
13	TRUE	A0A3Q1M3H8|A0A3Q1M3H8_BOVIN	SAA3	23.55	29.32	62	7		809278	1.69158e+06	2.0152346E7	0.04:0.08:1.00	809278	1.69158e+06	2.0152346E7	0.04:0.08:1.00	14912	Serum amyloid A protein OS=Bos taurus OX=9913 GN=SAA3 PE=3 SV=2
232	TRUE	A0AAA9S262|A0AAA9S262_BOVIN	CSN1S2	21.67	31.92	23	22		3.0636214E7	1.1930464E8	1.77440512E8	0.17:0.67:1.00	3.0636214E7	1.1930464E8	1.77440512E8	0.17:0.67:1.00	24992	Casein alpha-S2 OS=Bos taurus OX=9913 GN=CSN1S2 PE=4 SV=1
232	FALSE	P02663|CASA2_BOVIN	CSN1S2	21.67	30.63	22	22		3.0636214E7	1.1930464E8	1.77440512E8	0.17:0.67:1.00	3.0636214E7	1.1930464E8	1.77440512E8	0.17:0.67:1.00	26019	Alpha-S2-casein OS=Bos taurus OX=9913 GN=CSN1S2 PE=1 SV=2
10216	TRUE	Q32PB9|RL38_BOVIN	RPL38	15.7	15.71	4	4		138376	6138016	4.66106e+06	0.03:1.32:1.00	138376	6138016	4.66106e+06	0.03:1.32:1.00	8218	Large ribosomal subunit protein eL38 OS=Bos taurus OX=9913 GN=RPL38 PE=1 SV=4
10216	TRUE	A0AAA9SBN5|A0AAA9SBN5_BOVIN	RPL38	15.7	8.8	4	4		138376	6138016	4.66106e+06	0.03:1.32:1.00	138376	6138016	4.66106e+06	0.03:1.32:1.00	13797	Ribosomal protein L38 OS=Bos taurus OX=9913 GN=RPL38 PE=4 SV=1
264	TRUE	P81265|PIGR_BOVIN	PIGR	14.25	9.25	25	23		6200873	1.1923284E7	5.1780728E7	0.12:0.23:1.00	6200873	1.1923284E7	5.1780728E7	0.12:0.23:1.00	82435	Polymeric immunoglobulin receptor OS=Bos taurus OX=9913 GN=PIGR PE=2 SV=1
264	FALSE	F1MR22|F1MR22_BOVIN	PIGR	14.25	9.25	24	23		6200873	1.1923284E7	5.1780728E7	0.12:0.23:1.00	6200873	1.1923284E7	5.1780728E7	0.12:0.23:1.00	82622	Polymeric immunoglobulin receptor OS=Bos taurus OX=9913 GN=PIGR PE=4 SV=3
683	TRUE	G3MXZ0|G3MXZ0_BOVIN	LPO	12.32	5.73	5	5		4.08819e+06	476744	3.77901e+06	1.08:0.13:1.00	4.08819e+06	476744	3.77901e+06	1.08:0.13:1.00	86556	Lactoperoxidase OS=Bos taurus OX=9913 GN=LPO PE=1 SV=3
683	FALSE	A0AAA9TJ67|A0AAA9TJ67_BOVIN	LPO	12.32	6.09	5	5		4.08819e+06	476744	3.77901e+06	1.08:0.13:1.00	4.08819e+06	476744	3.77901e+06	1.08:0.13:1.00	81739	Lactoperoxidase OS=Bos taurus OX=9913 GN=LPO PE=4 SV=1
683	FALSE	P80025|PERL_BOVIN	LPO	12.32	6.18	5	5		4.08819e+06	476744	3.77901e+06	1.08:0.13:1.00	4.08819e+06	476744	3.77901e+06	1.08:0.13:1.00	80642	Lactoperoxidase OS=Bos taurus OX=9913 GN=LPO PE=1 SV=1
683	FALSE	A0AAA9TV47|A0AAA9TV47_BOVIN	LPO	12.32	5.73	5	5		4.08819e+06	476744	3.77901e+06	1.08:0.13:1.00	4.08819e+06	476744	3.77901e+06	1.08:0.13:1.00	86604	Lactoperoxidase OS=Bos taurus OX=9913 GN=LPO PE=4 SV=1
683	FALSE	A0AAA9T6G9|A0AAA9T6G9_BOVIN	LPO	12.32	6.07	5	5		4.08819e+06	476744	3.77901e+06	1.08:0.13:1.00	4.08819e+06	476744	3.77901e+06	1.08:0.13:1.00	82017	Lactoperoxidase OS=Bos taurus OX=9913 GN=LPO PE=4 SV=1
11	TRUE	A0AAA9TGJ5|A0AAA9TGJ5_BOVIN	M-SAA3.2	10.95	14.29	61	3		659707	2200362	6.79623e+06	0.10:0.32:1.00	659707	2200362	6.79623e+06	0.10:0.32:1.00	23748	Mammary serum amyloid A3.2 OS=Bos taurus OX=9913 GN=M-SAA3.2 PE=4 SV=1
11	FALSE	A0AAA9TJA0|A0AAA9TJA0_BOVIN	M-SAA3.2	10.95	23.48	61	3		659707	2200362	6.79623e+06	0.10:0.32:1.00	659707	2200362	6.79623e+06	0.10:0.32:1.00	14622	Mammary serum amyloid A3.2 OS=Bos taurus OX=9913 GN=M-SAA3.2 PE=4 SV=1
11	FALSE	A0A3Q1M5X4|A0A3Q1M5X4_BOVIN	M-SAA3.2	10.95	23.31	61	3		659707	2200362	6.79623e+06	0.10:0.32:1.00	659707	2200362	6.79623e+06	0.10:0.32:1.00	14779	Serum amyloid A protein OS=Bos taurus OX=9913 GN=M-SAA3.2 PE=3 SV=2
905	TRUE	A0AAA9SF39|A0AAA9SF39_BOVIN	LOC100297192	3.99	25.47	18	5		2.546674E7	4.30682e+06	9676258	2.63:0.45:1.00	2.546674E7	4.30682e+06	9676258	2.63:0.45:1.00	11314	Uncharacterized protein OS=Bos taurus OX=9913 GN=LOC100297192 PE=4 SV=1
905	FALSE	A0AAA9THP6|A0AAA9THP6_BOVIN		0	40	5	4		3.55883e+06	4.27457e+06	169744	20.97:25.18:1.00	3.55883e+06	4.27457e+06	169744	20.97:25.18:1.00	3750	Uncharacterized protein OS=Bos taurus OX=9913 PE=4 SV=1
905	FALSE	A0AAA9SDU2|A0AAA9SDU2_BOVIN		0	12.26	14	1		2.1907908E7	32255.9	9506514	2.30:0.02:1.00	2.1907908E7	32255.9	9506514	2.30:0.02:1.00	11246	Uncharacterized protein OS=Bos taurus OX=9913 PE=4 SV=1
3074	TRUE	E1BNS3|E1BNS3_BOVIN	BRD4	0	0.66	3	1		1.2394134E7	6.3086396E7	5.2467544E7	0.24:1.20:1.00	1.2394134E7	6.3086396E7	5.2467544E7	0.24:1.20:1.00	152424	Bromodomain containing 4 OS=Bos taurus OX=9913 GN=BRD4 PE=3 SV=4
6659	TRUE	A0A3Q1M155|A0A3Q1M155_BOVIN	DDX5	0	1.79	3	1		56771.3	259864	905785	0.06:0.29:1.00	56771.3	259864	905785	0.06:0.29:1.00	69148	Probable ATP-dependent RNA helicase DDX5 OS=Bos taurus OX=9913 GN=DDX5 PE=3 SV=1
5	TRUE	A0A140T8A9|A0A140T8A9_BOVIN	CSN3	0	2.97	87	1		5.19107e+06	6.03309e+06	7.1749e+06	0.72:0.84:1.00	5.19107e+06	6.03309e+06	7.1749e+06	0.72:0.84:1.00	26497	Kappa-casein OS=Bos taurus OX=9913 GN=CSN3 PE=3 SV=2
2055	TRUE	A0A3S5ZPM9|A0A3S5ZPM9_BOVIN	DYRK1B	0	0.88	5	1		794310	339944	2303275	0.34:0.15:1.00	794310	339944	2303275	0.34:0.15:1.00	75314	dual-specificity kinase OS=Bos taurus OX=9913 GN=DYRK1B PE=4 SV=2
2055	FALSE	A0AAA9SM27|A0AAA9SM27_BOVIN	DYRK1B	0	1	1	1		794310	339944	2303275	0.34:0.15:1.00	794310	339944	2303275	0.34:0.15:1.00	67479	Dual specificity tyrosine phosphorylation regulated kinase 1B OS=Bos taurus OX=9913 GN=DYRK1B PE=4 SV=1
2055	FALSE	A0AAA9TD48|A0AAA9TD48_BOVIN	DYRK1B	0	0.87	1	1		794310	339944	2303275	0.34:0.15:1.00	794310	339944	2303275	0.34:0.15:1.00	76716	Dual specificity tyrosine phosphorylation regulated kinase 1B OS=Bos taurus OX=9913 GN=DYRK1B PE=4 SV=1
2055	FALSE	A0A3Q1LVF4|A0A3Q1LVF4_BOVIN	DYRK1B	0	1.04	1	1		794310	339944	2303275	0.34:0.15:1.00	794310	339944	2303275	0.34:0.15:1.00	63856	dual-specificity kinase OS=Bos taurus OX=9913 GN=DYRK1B PE=4 SV=2
11784	TRUE	A0AAA9TSP0|A0AAA9TSP0_BOVIN	SERF2	0	10.28	1	1		132333	1.35611e+06	501205	0.26:2.71:1.00	132333	1.35611e+06	501205	0.26:2.71:1.00	11686	Small EDRK-rich factor 2 OS=Bos taurus OX=9913 GN=SERF2 PE=4 SV=1
11784	FALSE	A0AAA9U0T8|A0AAA9U0T8_BOVIN	SERF2	0	8.27	1	1		132333	1.35611e+06	501205	0.26:2.71:1.00	132333	1.35611e+06	501205	0.26:2.71:1.00	14396	Small EDRK-rich factor 2 OS=Bos taurus OX=9913 GN=SERF2 PE=4 SV=1
4619	TRUE	F1MGM1|F1MGM1_BOVIN	FZD5	0	1.88	4	1		1.68064e+06	6585748	2.97992e+06	0.56:2.21:1.00	1.68064e+06	6585748	2.97992e+06	0.56:2.21:1.00	64312	Frizzled class receptor 5 OS=Bos taurus OX=9913 GN=FZD5 PE=3 SV=2
3085	FALSE	A0AAA9SXF2|A0AAA9SXF2_BOVIN	MAN2A1	0	1.05	2	1		945666	3.13669e+06	3.06776e+06	0.31:1.02:1.00	945666	3.13669e+06	3.06776e+06	0.31:1.02:1.00	130897	Mannosidase alpha class 2A member 1 OS=Bos taurus OX=9913 GN=MAN2A1 PE=4 SV=1
10510	TRUE	A0A3Q1M8I4|A0A3Q1M8I4_BOVIN	HNRNPD	0	1.99	1	1		61223.4	3.44266e+06	1.34798e+06	0.05:2.55:1.00	61223.4	3.44266e+06	1.34798e+06	0.05:2.55:1.00	43294	Heteroous nuclear ribonucleoprotein D OS=Bos taurus OX=9913 GN=HNRNPD PE=1 SV=1
10510	FALSE	A6H6Y0|A6H6Y0_BOVIN	HNRNPD	0	2.25	1	1		61223.4	3.44266e+06	1.34798e+06	0.05:2.55:1.00	61223.4	3.44266e+06	1.34798e+06	0.05:2.55:1.00	38448	HNRNPD protein OS=Bos taurus OX=9913 GN=HNRNPD PE=1 SV=1
10510	FALSE	A5D9H5|A5D9H5_BOVIN	HNRNPD	0	2.61	1	1		61223.4	3.44266e+06	1.34798e+06	0.05:2.55:1.00	61223.4	3.44266e+06	1.34798e+06	0.05:2.55:1.00	32849	Heterogeneous nuclear ribonucleoprotein D OS=Bos taurus OX=9913 GN=HNRNPD PE=1 SV=1
10510	FALSE	A0AAA9S5J8|A0AAA9S5J8_BOVIN	HNRNPD	0	2.38	1	1		61223.4	3.44266e+06	1.34798e+06	0.05:2.55:1.00	61223.4	3.44266e+06	1.34798e+06	0.05:2.55:1.00	36286	Heteroous nuclear ribonucleoprotein D OS=Bos taurus OX=9913 GN=HNRNPD PE=4 SV=1
2063	TRUE	F1MU27|F1MU27_BOVIN	MARCHF11	0	2.75	9	1		61877.5	4.51261e+06	1.02527e+06	0.06:4.40:1.00	61877.5	4.51261e+06	1.02527e+06	0.06:4.40:1.00	43620	RING-type E3 ubiquitin transferase OS=Bos taurus OX=9913 GN=MARCHF11 PE=4 SV=3
8977	TRUE	F1MZA0|F1MZA0_BOVIN	LOC782545	0	1.95	3	1		165121	2.22982e+06	11742.9	14.06:64.00:1.00	165121	2.22982e+06	11742.9	14.06:64.00:1.00	57815	Amine oxidase domain-containing protein OS=Bos taurus OX=9913 GN=LOC782545 PE=4 SV=4
22	TRUE	F1MZQ4|F1MZQ4_BOVIN	BTN1A1	0	2.66	42	2		158031	1.14e+06	2.9433e+06	0.05:0.39:1.00	158031	1.14e+06	2.9433e+06	0.05:0.39:1.00	59232	Butyrophilin subfamily 1 member A1 OS=Bos taurus OX=9913 GN=BTN1A1 PE=3 SV=3
22	FALSE	E1BHI7|E1BHI7_BOVIN	BTN1A1	0	2.66	42	2		158031	1.14e+06	2.9433e+06	0.05:0.39:1.00	158031	1.14e+06	2.9433e+06	0.05:0.39:1.00	59151	Butyrophilin subfamily 1 member A1 OS=Bos taurus OX=9913 GN=BTN1A1 PE=3 SV=3
6935	TRUE	Q0IIC2|KLD10_BOVIN	KLHDC10	0	5.2	4	1		17931.7	31606.7	93631	0.19:0.34:1.00	17931.7	31606.7	93631	0.19:0.34:1.00	49111	Kelch domain-containing protein 10 OS=Bos taurus OX=9913 GN=KLHDC10 PE=2 SV=1
6935	FALSE	A0A3Q1NH25|A0A3Q1NH25_BOVIN	KLHDC10	0	5.57	2	1		17931.7	31606.7	93631	0.19:0.34:1.00	17931.7	31606.7	93631	0.19:0.34:1.00	45479	Kelch domain-containing protein 10 OS=Bos taurus OX=9913 GN=KLHDC10 PE=3 SV=1
12311	TRUE	A0AAA9SGJ8|A0AAA9SGJ8_BOVIN		0	14.29	2	1		1.23136e+06	977194	74684.8	16.49:13.08:1.00	1.23136e+06	977194	74684.8	16.49:13.08:1.00	9798	Uncharacterized protein OS=Bos taurus OX=9913 PE=4 SV=1
2072	TRUE	A0A3Q1LN46|A0A3Q1LN46_BOVIN	AFDN	0	0.66	6	1		53904.1	38620.8	84568.6	0.64:0.46:1.00	53904.1	38620.8	84568.6	0.64:0.46:1.00	205259	Afadin, adherens junction formation factor OS=Bos taurus OX=9913 GN=AFDN PE=4 SV=2
2072	FALSE	F1N2X7|F1N2X7_BOVIN	AFDN	0	0.74	3	1		53904.1	38620.8	84568.6	0.64:0.46:1.00	53904.1	38620.8	84568.6	0.64:0.46:1.00	182038	Afadin, adherens junction formation factor OS=Bos taurus OX=9913 GN=AFDN PE=4 SV=4
2072	FALSE	A0A3Q1M9W3|A0A3Q1M9W3_BOVIN	AFDN	0	0.65	4	1		53904.1	38620.8	84568.6	0.64:0.46:1.00	53904.1	38620.8	84568.6	0.64:0.46:1.00	206072	Afadin, adherens junction formation factor OS=Bos taurus OX=9913 GN=AFDN PE=4 SV=2
5146	TRUE	E1BER3|E1BER3_BOVIN	CPXM2	0	0.92	1	1		2348760	2.1900494E7	1.3789406E7	0.17:1.59:1.00	2348760	2.1900494E7	1.3789406E7	0.17:1.59:1.00	85629	Carboxypeptidase X, M14 family member 2 OS=Bos taurus OX=9913 GN=CPXM2 PE=3 SV=3
5146	FALSE	A0AAA9SCB4|A0AAA9SCB4_BOVIN	CPXM2	0	0.9	1	1		2348760	2.1900494E7	1.3789406E7	0.17:1.59:1.00	2348760	2.1900494E7	1.3789406E7	0.17:1.59:1.00	87202	Carboxypeptidase X, M14 family member 2 OS=Bos taurus OX=9913 GN=CPXM2 PE=4 SV=1
1052	TRUE	A0A3Q1MH41|A0A3Q1MH41_BOVIN	SRPK2	0	1.44	11	1	Acetylation (N-term)	6511630	2.1560226E7	3.5873488E7	0.18:0.60:1.00	6511630	2.1560226E7	3.5873488E7	0.18:0.60:1.00	86476	non-specific serine/threonine protein kinase OS=Bos taurus OX=9913 GN=SRPK2 PE=4 SV=1
1052	FALSE	A0AAA9T546|A0AAA9T546_BOVIN	SRPK2	0	1.51	3	1	Acetylation (N-term)	6511630	2.1560226E7	3.5873488E7	0.18:0.60:1.00	6511630	2.1560226E7	3.5873488E7	0.18:0.60:1.00	82607	SRSF protein kinase 2 OS=Bos taurus OX=9913 GN=SRPK2 PE=4 SV=1
1052	FALSE	A0A3Q1LWI0|A0A3Q1LWI0_BOVIN	SRPK2	0	1.55	4	1	Acetylation (N-term)	6511630	2.1560226E7	3.5873488E7	0.18:0.60:1.00	6511630	2.1560226E7	3.5873488E7	0.18:0.60:1.00	79984	non-specific serine/threonine protein kinase OS=Bos taurus OX=9913 GN=SRPK2 PE=4 SV=2
1052	FALSE	F1MNS2|F1MNS2_BOVIN	SRPK2	0	1.55	4	1	Acetylation (N-term)	6511630	2.1560226E7	3.5873488E7	0.18:0.60:1.00	6511630	2.1560226E7	3.5873488E7	0.18:0.60:1.00	80187	non-specific serine/threonine protein kinase OS=Bos taurus OX=9913 GN=SRPK2 PE=4 SV=4
4383	TRUE	Q76LV1|HS90B_BOVIN	HSP90AB1	0	1.93	4	2		3.50289e+06	2.2098816E7	1.2439473E7	0.28:1.78:1.00	3.50289e+06	2.2098816E7	1.2439473E7	0.28:1.78:1.00	83253	Heat shock protein HSP 90-beta OS=Bos taurus OX=9913 GN=HSP90AB1 PE=2 SV=3
4383	FALSE	A0AAA9TAX9|A0AAA9TAX9_BOVIN	HSP90AB1	0	1.96	4	2		3.50289e+06	2.2098816E7	1.2439473E7	0.28:1.78:1.00	3.50289e+06	2.2098816E7	1.2439473E7	0.28:1.78:1.00	82308	Heat shock protein 90 alpha family class B member 1 OS=Bos taurus OX=9913 GN=HSP90AB1 PE=4 SV=1
4383	TRUE	G5E507|G5E507_BOVIN	HSP90AB1	0	1.97	4	2		3.50289e+06	2.2098816E7	1.2439473E7	0.28:1.78:1.00	3.50289e+06	2.2098816E7	1.2439473E7	0.28:1.78:1.00	81723	Heat shock protein HSP 90-beta OS=Bos taurus OX=9913 GN=HSP90AB1 PE=1 SV=2
4383	FALSE	A0AAA9SQM8|A0AAA9SQM8_BOVIN	HSP90AB1	0	1.97	4	2		3.50289e+06	2.2098816E7	1.2439473E7	0.28:1.78:1.00	3.50289e+06	2.2098816E7	1.2439473E7	0.28:1.78:1.00	81430	Heat shock protein 90 alpha family class B member 1 OS=Bos taurus OX=9913 GN=HSP90AB1 PE=4 SV=1
4383	FALSE	G3N2V5|G3N2V5_BOVIN		0	1.35	1	1		202264	205606	755171	0.27:0.27:1.00	202264	205606	755171	0.27:0.27:1.00	51218	Heat shock protein HSP 90-beta OS=Bos taurus OX=9913 PE=3 SV=2
3104	TRUE	Q3T122|EIF3D_BOVIN	EIF3D	0	1.64	1	1		173769	449470	1.30312e+06	0.13:0.34:1.00	173769	449470	1.30312e+06	0.13:0.34:1.00	63931	Eukaryotic translation initiation factor 3 subunit D OS=Bos taurus OX=9913 GN=EIF3D PE=2 SV=1
4897	TRUE	A0A3Q1MZU3|A0A3Q1MZU3_BOVIN	PDCD4	0	2.63	2	1		224995	382601	47058.8	4.78:8.13:1.00	224995	382601	47058.8	4.78:8.13:1.00	50422	Programmed cell death protein 4 OS=Bos taurus OX=9913 GN=PDCD4 PE=3 SV=2
4897	FALSE	A4IFD1|A4IFD1_BOVIN	PDCD4	0	2.56	1	1		224995	382601	47058.8	4.78:8.13:1.00	224995	382601	47058.8	4.78:8.13:1.00	51800	Programmed cell death protein 4 OS=Bos taurus OX=9913 GN=PDCD4 PE=2 SV=1
4897	FALSE	A0AAA9S321|A0AAA9S321_BOVIN	PDCD4	0	2.59	1	1		224995	382601	47058.8	4.78:8.13:1.00	224995	382601	47058.8	4.78:8.13:1.00	51160	Programmed cell death 4 OS=Bos taurus OX=9913 GN=PDCD4 PE=4 SV=1
3619	TRUE	A0A3Q1M302|A0A3Q1M302_BOVIN	KNL1	0	0.21	2	1		1.3595e+06	306571	1.51777e+06	0.90:0.20:1.00	1.3595e+06	306571	1.51777e+06	0.90:0.20:1.00	263769	Kinetochore scaffold 1 OS=Bos taurus OX=9913 GN=KNL1 PE=4 SV=2
294	TRUE	A0AAA9RXA4|A0AAA9RXA4_BOVIN	WIPF3	0	5.34	17	1		504059	6.0811309E8	7.1129792E8	0.02:0.85:1.00	504059	6.0811309E8	7.1129792E8	0.02:0.85:1.00	49633	WAS/WASL interacting protein family member 3 OS=Bos taurus OX=9913 GN=WIPF3 PE=4 SV=1
294	FALSE	F1N1J7|F1N1J7_BOVIN	WIPF3	0	5.3	3	1		504059	6.0811309E8	7.1129792E8	0.02:0.85:1.00	504059	6.0811309E8	7.1129792E8	0.02:0.85:1.00	50034	WAS/WASL interacting protein family member 3 OS=Bos taurus OX=9913 GN=WIPF3 PE=4 SV=3
294	FALSE	A0A3Q1LXE0|A0A3Q1LXE0_BOVIN	WIPF3	0	5.49	7	1		504059	6.0811309E8	7.1129792E8	0.02:0.85:1.00	504059	6.0811309E8	7.1129792E8	0.02:0.85:1.00	48411	WAS/WASL interacting protein family member 3 OS=Bos taurus OX=9913 GN=WIPF3 PE=4 SV=2
294	FALSE	A0A3Q1MM77|A0A3Q1MM77_BOVIN	WIPF3	0	5.15	5	1		504059	6.0811309E8	7.1129792E8	0.02:0.85:1.00	504059	6.0811309E8	7.1129792E8	0.02:0.85:1.00	51348	WAS/WASL interacting protein family member 3 OS=Bos taurus OX=9913 GN=WIPF3 PE=4 SV=2
294	FALSE	A0AAA9TK54|A0AAA9TK54_BOVIN	WIPF3	0	5.57	4	1		504059	6.0811309E8	7.1129792E8	0.02:0.85:1.00	504059	6.0811309E8	7.1129792E8	0.02:0.85:1.00	47407	WAS/WASL interacting protein family member 3 OS=Bos taurus OX=9913 GN=WIPF3 PE=4 SV=1
294	FALSE	A0AAA9TBI7|A0AAA9TBI7_BOVIN	WIPF3	0	8.84	3	1		504059	6.0811309E8	7.1129792E8	0.02:0.85:1.00	504059	6.0811309E8	7.1129792E8	0.02:0.85:1.00	30752	WAS/WASL interacting protein family member 3 OS=Bos taurus OX=9913 GN=WIPF3 PE=4 SV=1
6442	TRUE	F1MD94|F1MD94_BOVIN	MATN3	0	1.86	2	1		5.06744e+06	1737516	102583	49.40:16.94:1.00	5.06744e+06	1737516	102583	49.40:16.94:1.00	52524	Matrilin 3 OS=Bos taurus OX=9913 GN=MATN3 PE=4 SV=3
6442	FALSE	A0AAA9THC1|A0AAA9THC1_BOVIN	MATN3	0	1.89	1	1		5.06744e+06	1737516	102583	49.40:16.94:1.00	5.06744e+06	1737516	102583	49.40:16.94:1.00	51584	Matrilin 3 OS=Bos taurus OX=9913 GN=MATN3 PE=4 SV=1
6442	FALSE	A0AAA9SIL5|A0AAA9SIL5_BOVIN	MATN3	0	2.04	1	1		5.06744e+06	1737516	102583	49.40:16.94:1.00	5.06744e+06	1737516	102583	49.40:16.94:1.00	48038	Matrilin 3 OS=Bos taurus OX=9913 GN=MATN3 PE=4 SV=1
13869	TRUE	A0AAA9S9L1|A0AAA9S9L1_BOVIN	RGS14	0	0.73	1	1		39986.3	22673.7	55260.7	0.72:0.41:1.00	39986.3	22673.7	55260.7	0.72:0.41:1.00	74876	Regulator of G protein signaling 14 OS=Bos taurus OX=9913 GN=RGS14 PE=4 SV=1
2605	TRUE	P34955|A1AT_BOVIN	SERPINA1	0	7.69	5	2		1.6032346E7	1.6837338E7	1.43033E7	1.12:1.18:1.00	1.6032346E7	1.6837338E7	1.43033E7	1.12:1.18:1.00	46104	Alpha-1-antiproteinase OS=Bos taurus OX=9913 GN=SERPINA1 PE=1 SV=1
2351	TRUE	A0A452DII8|A0A452DII8_BOVIN	ATP5F1B	0	4.12	3	2		2723473	461852	1.1717675E7	0.23:0.04:1.00	2723473	461852	1.1717675E7	0.23:0.04:1.00	62226	ATP synthase subunit beta OS=Bos taurus OX=9913 GN=ATP5F1B PE=3 SV=1
2351	FALSE	P00829|ATPB_BOVIN	ATP5F1B	0	4.55	3	2		2723473	461852	1.1717675E7	0.23:0.04:1.00	2723473	461852	1.1717675E7	0.23:0.04:1.00	56284	ATP synthase subunit beta, mitochondrial OS=Bos taurus OX=9913 GN=ATP5F1B PE=1 SV=2
1072	TRUE	F1MBH4|F1MBH4_BOVIN	FOXF1	0	2.29	8	1		34358.1	64629	1.90921e+06	0.02:0.03:1.00	34358.1	64629	1.90921e+06	0.02:0.03:1.00	45657	Forkhead box F1 OS=Bos taurus OX=9913 GN=FOXF1 PE=4 SV=3
52	TRUE	F1MER7|F1MER7_BOVIN	HSPG2	0	0.23	12	1		1.68164e+06	8531517	2.8752e+06	0.58:2.97:1.00	1.68164e+06	8531517	2.8752e+06	0.58:2.97:1.00	464020	Heparan sulfate proteoglycan 2 OS=Bos taurus OX=9913 GN=HSPG2 PE=1 SV=2
52	FALSE	A0AAA9TCB8|A0AAA9TCB8_BOVIN	HSPG2	0	0.23	1	1		1.68164e+06	8531517	2.8752e+06	0.58:2.97:1.00	1.68164e+06	8531517	2.8752e+06	0.58:2.97:1.00	467405	Heparan sulfate proteoglycan 2 OS=Bos taurus OX=9913 GN=HSPG2 PE=4 SV=1
52	FALSE	A0AAA9TDR0|A0AAA9TDR0_BOVIN	HSPG2	0	0.23	1	1		1.68164e+06	8531517	2.8752e+06	0.58:2.97:1.00	1.68164e+06	8531517	2.8752e+06	0.58:2.97:1.00	468630	Heparan sulfate proteoglycan 2 OS=Bos taurus OX=9913 GN=HSPG2 PE=4 SV=1
52	FALSE	A0AAA9TBG5|A0AAA9TBG5_BOVIN	HSPG2	0	0.23	1	1		1.68164e+06	8531517	2.8752e+06	0.58:2.97:1.00	1.68164e+06	8531517	2.8752e+06	0.58:2.97:1.00	458556	Heparan sulfate proteoglycan 2 OS=Bos taurus OX=9913 GN=HSPG2 PE=4 SV=1
52	FALSE	A0AAA9TIZ8|A0AAA9TIZ8_BOVIN	HSPG2	0	0.23	1	1		1.68164e+06	8531517	2.8752e+06	0.58:2.97:1.00	1.68164e+06	8531517	2.8752e+06	0.58:2.97:1.00	458529	Heparan sulfate proteoglycan 2 OS=Bos taurus OX=9913 GN=HSPG2 PE=4 SV=1
1851	TRUE	A0A3Q1N9V7|A0A3Q1N9V7_BOVIN	WASF2	0	1.99	8	1		324435	23095.2	333917	0.97:0.07:1.00	324435	23095.2	333917	0.97:0.07:1.00	49530	Wiskott-Aldrich syndrome protein family member OS=Bos taurus OX=9913 GN=WASF2 PE=3 SV=2
1851	TRUE	A2VDK6|WASF2_BOVIN	WASF2	0	1.83	8	1		324435	23095.2	333917	0.97:0.07:1.00	324435	23095.2	333917	0.97:0.07:1.00	54031	Actin-binding protein WASF2 OS=Bos taurus OX=9913 GN=WASF2 PE=2 SV=1
2881	TRUE	A0A3Q1LQN7|A0A3Q1LQN7_BOVIN	DDX17	0	1.52	7	1		3.59951e+06	1.70964e+06	1.9892624E7	0.18:0.09:1.00	3.59951e+06	1.70964e+06	1.9892624E7	0.18:0.09:1.00	73224	DEAD-box helicase 17 OS=Bos taurus OX=9913 GN=DDX17 PE=4 SV=1
4421	TRUE	A0A3Q1M4Z2|A0A3Q1M4Z2_BOVIN	CLINT1	0	2.06	4	2		59749.5	621830	439530	0.14:1.41:1.00	59749.5	621830	439530	0.14:1.41:1.00	69041	Clathrin interactor 1 OS=Bos taurus OX=9913 GN=CLINT1 PE=4 SV=2
4421	FALSE	A7Z035|EPN4_BOVIN	CLINT1	0	2.02	3	2		59749.5	621830	439530	0.14:1.41:1.00	59749.5	621830	439530	0.14:1.41:1.00	70522	Clathrin interactor 1 OS=Bos taurus OX=9913 GN=CLINT1 PE=2 SV=1
1605	TRUE	A0A3S5ZPG9|A0A3S5ZPG9_BOVIN	MUC15	0	2.87	3	2		155953	1.0562015E7	2.5112386E7	0.02:0.42:1.00	155953	1.0562015E7	2.5112386E7	0.02:0.42:1.00	37714	Mucin 15, cell surface associated OS=Bos taurus OX=9913 GN=MUC15 PE=4 SV=2
1605	FALSE	Q8MI01|MUC15_BOVIN	MUC15	0	3.03	2	2		155953	1.0562015E7	2.5112386E7	0.02:0.42:1.00	155953	1.0562015E7	2.5112386E7	0.02:0.42:1.00	35715	Mucin-15 OS=Bos taurus OX=9913 GN=MUC15 PE=1 SV=1
1609	TRUE	A0A3Q1MNK0|A0A3Q1MNK0_BOVIN	DIAPH2	0	0.81	6	1		114998	1.45681e+06	891087	0.13:1.63:1.00	114998	1.45681e+06	891087	0.13:1.63:1.00	126883	Diaphanous related formin 2 OS=Bos taurus OX=9913 GN=DIAPH2 PE=3 SV=2
2636	TRUE	A0A3Q1N325|A0A3Q1N325_BOVIN	PPP3CB	0	2.06	11	3		692141	1.1442518E7	5.60984e+06	0.12:2.04:1.00	692141	1.1442518E7	5.60984e+06	0.12:2.04:1.00	60200	Protein phosphatase 3 catalytic subunit beta OS=Bos taurus OX=9913 GN=PPP3CB PE=4 SV=1
2636	FALSE	A0A3Q1MHT1|A0A3Q1MHT1_BOVIN	PPP3CB	0	2.1	9	3		692141	1.1442518E7	5.60984e+06	0.12:2.04:1.00	692141	1.1442518E7	5.60984e+06	0.12:2.04:1.00	58998	Serine/threonine-protein phosphatase OS=Bos taurus OX=9913 GN=PPP3CB PE=3 SV=2
336	TRUE	F1N444|F1N444_BOVIN	LTBP1	0	0.35	13	1		25299.7	316494	99680.6	0.25:3.18:1.00	25299.7	316494	99680.6	0.25:3.18:1.00	185540	Latent transforming growth factor beta binding protein 1 OS=Bos taurus OX=9913 GN=LTBP1 PE=4 SV=3
336	FALSE	F1MJM5|F1MJM5_BOVIN	LTBP1	0	0.37	2	1		25299.7	316494	99680.6	0.25:3.18:1.00	25299.7	316494	99680.6	0.25:3.18:1.00	175325	Latent transforming growth factor beta binding protein 1 OS=Bos taurus OX=9913 GN=LTBP1 PE=4 SV=4
336	FALSE	A0A3Q1MJV8|A0A3Q1MJV8_BOVIN	LTBP1	0	0.41	1	1		25299.7	316494	99680.6	0.25:3.18:1.00	25299.7	316494	99680.6	0.25:3.18:1.00	158226	Latent transforming growth factor beta binding protein 1 OS=Bos taurus OX=9913 GN=LTBP1 PE=4 SV=2
11095	TRUE	F2Z4J4|F2Z4J4_BOVIN	POLR2E	0	6.01	1	1		33080.7	3.82005e+06	6045011	0.02:0.63:1.00	33080.7	3.82005e+06	6045011	0.02:0.63:1.00	21414	DNA-directed RNA polymerase II subunit E OS=Bos taurus OX=9913 GN=POLR2E PE=3 SV=2
11095	FALSE	A0AAA9TCG7|A0AAA9TCG7_BOVIN	POLR2E	0	4.74	1	1		33080.7	3.82005e+06	6045011	0.02:0.63:1.00	33080.7	3.82005e+06	6045011	0.02:0.63:1.00	26415	RNA polymerase II, I and III subunit E OS=Bos taurus OX=9913 GN=POLR2E PE=4 SV=1
11095	FALSE	Q2T9T3|RPAB1_BOVIN	POLR2E	0	5.24	1	1		33080.7	3.82005e+06	6045011	0.02:0.63:1.00	33080.7	3.82005e+06	6045011	0.02:0.63:1.00	24481	DNA-directed RNA polymerases I, II, and III subunit RPABC1 OS=Bos taurus OX=9913 GN=POLR2E PE=1 SV=1
1371	TRUE	A0A3Q1M1K6|A0A3Q1M1K6_BOVIN	NFATC4	0	1.33	7	1		32696.9	18333.5	518143	0.06:0.04:1.00	32696.9	18333.5	518143	0.06:0.04:1.00	95308	Nuclear factor of activated T cells 4 OS=Bos taurus OX=9913 GN=NFATC4 PE=4 SV=2
1371	FALSE	F1N106|F1N106_BOVIN	NFATC4	0	1.29	6	1		32696.9	18333.5	518143	0.06:0.04:1.00	32696.9	18333.5	518143	0.06:0.04:1.00	98169	Nuclear factor of activated T cells 4 OS=Bos taurus OX=9913 GN=NFATC4 PE=4 SV=4
4445	TRUE	Q32PH8|EF1A2_BOVIN	EEF1A2	0	1.08	7	1		274801	1.121203E7	2.7568686E7	0.02:0.41:1.00	274801	1.121203E7	2.7568686E7	0.02:0.41:1.00	50470	Elongation factor 1-alpha 2 OS=Bos taurus OX=9913 GN=EEF1A2 PE=2 SV=1
4710	TRUE	F6Q8A8|F6Q8A8_BOVIN	NUCB2	0	2.56	2	1		356128	176238	358459	0.99:0.49:1.00	356128	176238	358459	0.99:0.49:1.00	50929	Nucleobindin 2 OS=Bos taurus OX=9913 GN=NUCB2 PE=1 SV=1
4710	FALSE	A0AAA9U1W7|A0AAA9U1W7_BOVIN	NUCB2	0	2.64	1	1		356128	176238	358459	0.99:0.49:1.00	356128	176238	358459	0.99:0.49:1.00	49301	Nucleobindin 2 OS=Bos taurus OX=9913 GN=NUCB2 PE=4 SV=1
361	TRUE	A0AAA9SDM7|A0AAA9SDM7_BOVIN	LOC104968478	0	7.19	34	4		2.84841e+06	2.29157e+06	8.24312e+06	0.35:0.28:1.00	2.84841e+06	2.29157e+06	8.24312e+06	0.35:0.28:1.00	15599	Uncharacterized protein OS=Bos taurus OX=9913 GN=LOC104968478 PE=4 SV=1
361	FALSE	E1BJF9|E1BJF9_BOVIN	LOC104968478	0	5.95	34	4		2.84841e+06	2.29157e+06	8.24312e+06	0.35:0.28:1.00	2.84841e+06	2.29157e+06	8.24312e+06	0.35:0.28:1.00	18688	Serum amyloid A protein OS=Bos taurus OX=9913 GN=LOC104968478 PE=3 SV=3
4458	TRUE	A0A3Q1MEP0|A0A3Q1MEP0_BOVIN	TAF1	0	0.52	3	1	Oxidation (M)	1.5501537E7	8.3751e+06	9508261	1.63:0.88:1.00	1.5501537E7	8.3751e+06	9508261	1.63:0.88:1.00	216677	Transcription initiation factor TFIID subunit OS=Bos taurus OX=9913 GN=TAF1 PE=3 SV=2
4458	FALSE	F1MF62|F1MF62_BOVIN	TAF1	0	0.53	2	1	Oxidation (M)	1.5501537E7	8.3751e+06	9508261	1.63:0.88:1.00	1.5501537E7	8.3751e+06	9508261	1.63:0.88:1.00	212922	Transcription initiation factor TFIID subunit OS=Bos taurus OX=9913 GN=TAF1 PE=3 SV=4
9580	TRUE	Q6EWQ7|IF5A1_BOVIN	EIF5A	0	8.44	4	2		141422	4513362	4883725	0.03:0.92:1.00	141422	4513362	4883725	0.03:0.92:1.00	16832	Eukaryotic translation initiation factor 5A-1 OS=Bos taurus OX=9913 GN=EIF5A PE=2 SV=3
2669	TRUE	F1MJN1|F1MJN1_BOVIN	ZNF318	0	0.43	3	1	Oxidation (M)	1211204	7.08092e+06	169248	7.16:41.84:1.00	1211204	7.08092e+06	169248	7.16:41.84:1.00	256058	Zinc finger protein 318 OS=Bos taurus OX=9913 GN=ZNF318 PE=4 SV=4
2669	FALSE	F1MJN7|F1MJN7_BOVIN	ZNF318	0	0.44	3	1	Oxidation (M)	1211204	7.08092e+06	169248	7.16:41.84:1.00	1211204	7.08092e+06	169248	7.16:41.84:1.00	250570	Zinc finger protein 318 OS=Bos taurus OX=9913 GN=ZNF318 PE=4 SV=4
369	TRUE	A4IF71|A4IF71_BOVIN	PKP2	0	1.21	6	1		54048.8	121389	61322.9	0.88:1.98:1.00	54048.8	121389	61322.9	0.88:1.98:1.00	91996	PKP2 protein OS=Bos taurus OX=9913 GN=PKP2 PE=2 SV=1
882	TRUE	A0A3Q1LPH9|A0A3Q1LPH9_BOVIN	RHPN2	0	1.77	8	1		20215	417881	157368	0.13:2.66:1.00	20215	417881	157368	0.13:2.66:1.00	69708	Rhophilin-2 OS=Bos taurus OX=9913 GN=RHPN2 PE=3 SV=1
882	FALSE	A4FUC9|RHPN2_BOVIN	RHPN2	0	1.6	2	1		20215	417881	157368	0.13:2.66:1.00	20215	417881	157368	0.13:2.66:1.00	77105	Rhophilin-2 OS=Bos taurus OX=9913 GN=RHPN2 PE=2 SV=1
882	FALSE	A0A3Q1LUZ7|A0A3Q1LUZ7_BOVIN	RHPN2	0	1.7	1	1		20215	417881	157368	0.13:2.66:1.00	20215	417881	157368	0.13:2.66:1.00	72624	Rhophilin-2 OS=Bos taurus OX=9913 GN=RHPN2 PE=3 SV=1
7285	FALSE	A0A3Q1N568|A0A3Q1N568_BOVIN	PSME2	0	2.56	2	1		237951	2.63805e+06	436446	0.55:6.04:1.00	237951	2.63805e+06	436446	0.55:6.04:1.00	26675	Proteasome activator complex subunit 2 OS=Bos taurus OX=9913 GN=PSME2 PE=1 SV=1
9591	TRUE	P23389|SCG1_BOVIN	CHGB	0	1.08	2	1		946817	2.85042e+06	4085860	0.23:0.70:1.00	946817	2.85042e+06	4085860	0.23:0.70:1.00	73340	Secretogranin-1 OS=Bos taurus OX=9913 GN=CHGB PE=1 SV=2
13690	TRUE	A0A452DJE8|A0A452DJE8_BOVIN	SERF1A	0	4.71	2	1		75186.4	534526	333818	0.23:1.60:1.00	75186.4	534526	333818	0.23:1.60:1.00	21330	Small EDRK-rich factor 1A (telomeric) OS=Bos taurus OX=9913 GN=SERF1A PE=3 SV=2
13690	FALSE	Q32P76|SERF1_BOVIN	SERF1	0	14.52	1	1		75186.4	534526	333818	0.23:1.60:1.00	75186.4	534526	333818	0.23:1.60:1.00	7379	Small EDRK-rich factor 1 OS=Bos taurus OX=9913 GN=SERF1 PE=3 SV=1
4478	TRUE	F6RUZ4|F6RUZ4_BOVIN	CNTN5	0	0.82	2	1		628276	5.2347536E7	1.817814E7	0.03:2.88:1.00	628276	5.2347536E7	1.817814E7	0.03:2.88:1.00	120736	Contactin-5 OS=Bos taurus OX=9913 GN=CNTN5 PE=3 SV=3
4478	FALSE	A0AAA9SJH0|A0AAA9SJH0_BOVIN	CNTN5	0	0.88	2	1		628276	5.2347536E7	1.817814E7	0.03:2.88:1.00	628276	5.2347536E7	1.817814E7	0.03:2.88:1.00	112634	Contactin 5 OS=Bos taurus OX=9913 GN=CNTN5 PE=4 SV=1
5760	TRUE	P02702|FOLR1_BOVIN	FOLR1	0	4.98	2	1		280816	3.2505316E7	3.66384032E8	0.02:0.09:1.00	280816	3.2505316E7	3.66384032E8	0.02:0.09:1.00	27922	Folate receptor alpha OS=Bos taurus OX=9913 GN=FOLR1 PE=1 SV=3
13952	TRUE	A0A3Q1LQE8|A0A3Q1LQE8_BOVIN		0	6.02	1	1		150827	835334	549808	0.27:1.52:1.00	150827	835334	549808	0.27:1.52:1.00	19235	High mobility group protein B1 OS=Bos taurus OX=9913 PE=3 SV=1
13952	TRUE	P10103|HMGB1_BOVIN	HMGB1	0	4.65	1	1		150827	835334	549808	0.27:1.52:1.00	150827	835334	549808	0.27:1.52:1.00	24908	High mobility group protein B1 OS=Bos taurus OX=9913 GN=HMGB1 PE=1 SV=3
13952	TRUE	A0AAA9TDX6|A0AAA9TDX6_BOVIN	HMGB1	0	6.33	1	1		150827	835334	549808	0.27:1.52:1.00	150827	835334	549808	0.27:1.52:1.00	18251	High mobility group box 1 OS=Bos taurus OX=9913 GN=HMGB1 PE=4 SV=1
13953	TRUE	A0AAA9SKS6|A0AAA9SKS6_BOVIN	TMEM52	0	7.1	1	1	Acetylation (N-term)	99731.4	75698.2	137980	0.72:0.55:1.00	99731.4	75698.2	137980	0.72:0.55:1.00	18424	Transmembrane protein 52 OS=Bos taurus OX=9913 GN=TMEM52 PE=4 SV=1
13956	TRUE	A0AAA9TXT6|A0AAA9TXT6_BOVIN	HAUS2	0	2.94	1	1		1.20185e+06	1.31909e+06	1.24896e+06	0.96:1.06:1.00	1.20185e+06	1.31909e+06	1.24896e+06	0.96:1.06:1.00	23070	HAUS augmin like complex subunit 2 OS=Bos taurus OX=9913 GN=HAUS2 PE=4 SV=1
13958	TRUE	P15467|RNAS4_BOVIN	RNASE4	0	6.12	1	1		755807	39469.3	163086	4.63:0.24:1.00	755807	39469.3	163086	4.63:0.24:1.00	16938	Ribonuclease 4 OS=Bos taurus OX=9913 GN=RNASE4 PE=1 SV=5
1671	TRUE	F1MB71|F1MB71_BOVIN	CASKIN1	0	0.83	5	1		127576	8578160	8.21184e+06	0.02:1.04:1.00	127576	8578160	8.21184e+06	0.02:1.04:1.00	150757	CASK interacting protein 1 OS=Bos taurus OX=9913 GN=CASKIN1 PE=4 SV=4
6025	TRUE	P11151|LIPL_BOVIN	LPL	0	2.3	3	1		2.39156e+06	2.61678e+06	793843	3.01:3.30:1.00	2.39156e+06	2.61678e+06	793843	3.01:3.30:1.00	53378	Lipoprotein lipase OS=Bos taurus OX=9913 GN=LPL PE=1 SV=2
4492	TRUE	P81644|APOA2_BOVIN	APOA2	0	22	7	7		130654	858584	8623679	0.02:0.10:1.00	130654	858584	8623679	0.02:0.10:1.00	11202	Apolipoprotein A-II OS=Bos taurus OX=9913 GN=APOA2 PE=1 SV=2
397	TRUE	A0AAA9RXF1|A0AAA9RXF1_BOVIN	ANK3	0	0.11	9	1		8447449	1.91203e+06	942708	8.96:2.03:1.00	8447449	1.91203e+06	942708	8.96:2.03:1.00	478730	Ankyrin 3 OS=Bos taurus OX=9913 GN=ANK3 PE=4 SV=1
144	TRUE	P02754|LACB_BOVIN	LGB	0	19.66	36	2		3.12527e+06	1.5878839E7	1.7790768E7	0.18:0.89:1.00	3.12527e+06	1.5878839E7	1.7790768E7	0.18:0.89:1.00	19883	Beta-lactoglobulin OS=Bos taurus OX=9913 GN=LGB PE=1 SV=3
4755	TRUE	P28800|A2AP_BOVIN	SERPINF2	0	2.64	2	1		406156	341141	114953	3.53:2.97:1.00	406156	341141	114953	3.53:2.97:1.00	54711	Alpha-2-antiplasmin OS=Bos taurus OX=9913 GN=SERPINF2 PE=1 SV=2
4755	FALSE	A0AAA9S0T2|A0AAA9S0T2_BOVIN	SERPINF2	0	2.45	2	1		406156	341141	114953	3.53:2.97:1.00	406156	341141	114953	3.53:2.97:1.00	59156	Serpin family F member 2 OS=Bos taurus OX=9913 GN=SERPINF2 PE=4 SV=1
5779	TRUE	Q5E9F8|H33_BOVIN	H3-3A	0	11.03	2	2		1.44093e+06	1487253	1.40186e+06	1.03:1.06:1.00	1.44093e+06	1487253	1.40186e+06	1.03:1.06:1.00	15328	Histone H3.3 OS=Bos taurus OX=9913 GN=H3-3A PE=1 SV=3
5779	FALSE	P68432|H31_BOVIN		0	11.03	2	2		1.44093e+06	1487253	1.40186e+06	1.03:1.06:1.00	1.44093e+06	1487253	1.40186e+06	1.03:1.06:1.00	15404	Histone H3.1 OS=Bos taurus OX=9913 PE=1 SV=2
5779	FALSE	A0AAA9SYR7|A0AAA9SYR7_BOVIN	LOC100297725	0	11.63	2	2		1.44093e+06	1487253	1.40186e+06	1.03:1.06:1.00	1.44093e+06	1487253	1.40186e+06	1.03:1.06:1.00	14616	Uncharacterized protein OS=Bos taurus OX=9913 GN=LOC100297725 PE=4 SV=1
5779	FALSE	A0A3Q1LMR9|A0A3Q1LMR9_BOVIN		0	11.03	2	2		1.44093e+06	1487253	1.40186e+06	1.03:1.06:1.00	1.44093e+06	1487253	1.40186e+06	1.03:1.06:1.00	15190	Histone H2A/H2B/H3 domain-containing protein OS=Bos taurus OX=9913 PE=3 SV=1
5779	FALSE	G3MWX6|G3MWX6_BOVIN	LOC100297725	0	11.36	2	2		1.44093e+06	1487253	1.40186e+06	1.03:1.06:1.00	1.44093e+06	1487253	1.40186e+06	1.03:1.06:1.00	14766	Histone H3 OS=Bos taurus OX=9913 GN=LOC100297725 PE=3 SV=3
5779	FALSE	A0AAA9TFY2|A0AAA9TFY2_BOVIN	LOC100297725	0	11.03	2	2		1.44093e+06	1487253	1.40186e+06	1.03:1.06:1.00	1.44093e+06	1487253	1.40186e+06	1.03:1.06:1.00	15241	Uncharacterized protein OS=Bos taurus OX=9913 GN=LOC100297725 PE=4 SV=1
5779	FALSE	E1BGN3|E1BGN3_BOVIN	HIST2H3D	0	11.03	2	2		1.44093e+06	1487253	1.40186e+06	1.03:1.06:1.00	1.44093e+06	1487253	1.40186e+06	1.03:1.06:1.00	15418	Histone H3 OS=Bos taurus OX=9913 GN=HIST2H3D PE=3 SV=1
5779	FALSE	A0A3Q1M588|A0A3Q1M588_BOVIN	H3-5	0	11.03	2	2		1.44093e+06	1487253	1.40186e+06	1.03:1.06:1.00	1.44093e+06	1487253	1.40186e+06	1.03:1.06:1.00	15299	H3 histone, family 3C OS=Bos taurus OX=9913 GN=H3-5 PE=3 SV=1
5779	FALSE	P84227|H32_BOVIN		0	11.03	2	2		1.44093e+06	1487253	1.40186e+06	1.03:1.06:1.00	1.44093e+06	1487253	1.40186e+06	1.03:1.06:1.00	15388	Histone H3.2 OS=Bos taurus OX=9913 PE=1 SV=2
5779	FALSE	A0A3Q1MPB8|A0A3Q1MPB8_BOVIN	LOC781224	0	5.43	1	1		1.44093e+06	1487253	1.40186e+06	1.03:1.06:1.00	1.44093e+06	1487253	1.40186e+06	1.03:1.06:1.00	14745	Histone H3 OS=Bos taurus OX=9913 GN=LOC781224 PE=3 SV=2
5779	FALSE	G3MYD7|G3MYD7_BOVIN	H3-4	0	5.15	1	1		1.44093e+06	1487253	1.40186e+06	1.03:1.06:1.00	1.44093e+06	1487253	1.40186e+06	1.03:1.06:1.00	15434	Histone H3 OS=Bos taurus OX=9913 GN=H3-4 PE=3 SV=2
5779	FALSE	A0AAA9SQH2|A0AAA9SQH2_BOVIN	H3-3B	0	5.65	1	1		1.44093e+06	1487253	1.40186e+06	1.03:1.06:1.00	1.44093e+06	1487253	1.40186e+06	1.03:1.06:1.00	14023	H3.3 histone B OS=Bos taurus OX=9913 GN=H3-3B PE=4 SV=1
5779	FALSE	A5PK61|H3C_BOVIN	H3-5	0	5.15	1	1		1.44093e+06	1487253	1.40186e+06	1.03:1.06:1.00	1.44093e+06	1487253	1.40186e+06	1.03:1.06:1.00	15376	Histone H3.3C OS=Bos taurus OX=9913 GN=H3-5 PE=2 SV=1
5779	FALSE	G3N2P2|G3N2P2_BOVIN	LOC613345	0	5.15	1	1		1.44093e+06	1487253	1.40186e+06	1.03:1.06:1.00	1.44093e+06	1487253	1.40186e+06	1.03:1.06:1.00	15248	Histone H2A/H2B/H3 domain-containing protein OS=Bos taurus OX=9913 GN=LOC613345 PE=3 SV=1
9364	TRUE	P61823|RNAS1_BOVIN	RNASE1	0	7.33	1	1		2.84011e+06	1.3027075E7	8.0154608E7	0.04:0.16:1.00	2.84011e+06	1.3027075E7	8.0154608E7	0.04:0.16:1.00	16461	Ribonuclease pancreatic OS=Bos taurus OX=9913 GN=RNASE1 PE=1 SV=1
4254	TRUE	P68103|EF1A1_BOVIN	EEF1A1	0	2.6	6	1		117986	2073761	1.18068e+06	0.10:1.76:1.00	117986	2073761	1.18068e+06	0.10:1.76:1.00	50141	Elongation factor 1-alpha 1 OS=Bos taurus OX=9913 GN=EEF1A1 PE=1 SV=1
4254	FALSE	A0AAA9SDR5|A0AAA9SDR5_BOVIN		0	2.6	6	1		117986	2073761	1.18068e+06	0.10:1.76:1.00	117986	2073761	1.18068e+06	0.10:1.76:1.00	50140	Uncharacterized protein OS=Bos taurus OX=9913 PE=4 SV=1
4254	FALSE	A0AAA9TC01|A0AAA9TC01_BOVIN		0	3.9	4	1		117986	2073761	1.18068e+06	0.10:1.76:1.00	117986	2073761	1.18068e+06	0.10:1.76:1.00	33158	Uncharacterized protein OS=Bos taurus OX=9913 PE=4 SV=1
4254	FALSE	A0AAA9T7N4|A0AAA9T7N4_BOVIN		0	3.9	4	1		117986	2073761	1.18068e+06	0.10:1.76:1.00	117986	2073761	1.18068e+06	0.10:1.76:1.00	33157	Uncharacterized protein OS=Bos taurus OX=9913 PE=4 SV=1
7844	TRUE	E1BE19|E1BE19_BOVIN	AHDC1	0	0.38	1	1		77584.2	13471.6	32177.8	2.41:0.42:1.00	77584.2	13471.6	32177.8	2.41:0.42:1.00	167893	AT-hook DNA binding motif containing 1 OS=Bos taurus OX=9913 GN=AHDC1 PE=4 SV=1
1189	TRUE	A0A3Q1MPB6|A0A3Q1MPB6_BOVIN	RANBP9	0	1.09	10	1		156717	3.62916e+06	1.90468e+06	0.08:1.91:1.00	156717	3.62916e+06	1.90468e+06	0.08:1.91:1.00	78010	Ran-binding protein 9 OS=Bos taurus OX=9913 GN=RANBP9 PE=3 SV=2
13221	TRUE	E1BHQ2|E1BHQ2_BOVIN	SELENOV	0	2.1	1	1		189313	2.67297e+06	568105	0.33:4.71:1.00	189313	2.67297e+06	568105	0.33:4.71:1.00	40621	Selenoprotein V OS=Bos taurus OX=9913 GN=SELENOV PE=4 SV=4
7849	TRUE	A0A3Q1N1B0|A0A3Q1N1B0_BOVIN		0	11.48	4	4		276593	2.17633e+06	1.31327e+06	0.21:1.66:1.00	276593	2.17633e+06	1.31327e+06	0.21:1.66:1.00	13148	BPTI/Kunitz inhibitor domain-containing protein OS=Bos taurus OX=9913 PE=4 SV=2
681	TRUE	P02453|CO1A1_BOVIN	COL1A1	0	0.62	13	1		65914	131863	805068	0.08:0.16:1.00	65914	131863	805068	0.08:0.16:1.00	138938	Collagen alpha-1(I) chain OS=Bos taurus OX=9913 GN=COL1A1 PE=1 SV=3
681	FALSE	A0AAA9TE21|A0AAA9TE21_BOVIN	COL1A1	0	0.63	6	1		65914	131863	805068	0.08:0.16:1.00	65914	131863	805068	0.08:0.16:1.00	135999	Collagen type I alpha 1 chain OS=Bos taurus OX=9913 GN=COL1A1 PE=4 SV=1
681	FALSE	A0AAA9TY75|A0AAA9TY75_BOVIN	COL1A1	0	0.65	6	1		65914	131863	805068	0.08:0.16:1.00	65914	131863	805068	0.08:0.16:1.00	131764	Collagen type I alpha 1 chain OS=Bos taurus OX=9913 GN=COL1A1 PE=4 SV=1
9642	TRUE	A0A3Q1LZZ0|A0A3Q1LZZ0_BOVIN	ATP6AP1	0	2.82	1	1		2.37676e+06	257152	892579	2.66:0.29:1.00	2.37676e+06	257152	892579	2.66:0.29:1.00	54969	ATPase H+ transporting accessory protein 1 OS=Bos taurus OX=9913 GN=ATP6AP1 PE=3 SV=2
9642	FALSE	P40682|VAS1_BOVIN	ATP6AP1	0	2.99	1	1		2.37676e+06	257152	892579	2.66:0.29:1.00	2.37676e+06	257152	892579	2.66:0.29:1.00	51781	V-type proton ATPase subunit S1 OS=Bos taurus OX=9913 GN=ATP6AP1 PE=1 SV=1
9387	TRUE	A0AAA9SQL6|A0AAA9SQL6_BOVIN	UBE2L3	0	3.33	2	1		154008	753321	861278	0.18:0.87:1.00	154008	753321	861278	0.18:0.87:1.00	23824	Ubiquitin conjugating enzyme E2 L3 OS=Bos taurus OX=9913 GN=UBE2L3 PE=4 SV=1
1453	TRUE	A7Z068|A7Z068_BOVIN	LMOD2	0	2.53	12	1		256629	1.2435e+06	134851	1.90:9.22:1.00	256629	1.2435e+06	134851	1.90:9.22:1.00	61898	LMOD2 protein OS=Bos taurus OX=9913 GN=LMOD2 PE=2 SV=1
6831	TRUE	A0AAA9RYZ8|A0AAA9RYZ8_BOVIN	ZNF282	0	1.92	2	1		350088	913267	1.61191e+06	0.22:0.57:1.00	350088	913267	1.61191e+06	0.22:0.57:1.00	73451	Zinc finger protein 282 OS=Bos taurus OX=9913 GN=ZNF282 PE=4 SV=1
6831	FALSE	E1BNM4|E1BNM4_BOVIN	ZNF282	0	2.84	2	1		350088	913267	1.61191e+06	0.22:0.57:1.00	350088	913267	1.61191e+06	0.22:0.57:1.00	50804	Zinc finger protein 282 OS=Bos taurus OX=9913 GN=ZNF282 PE=4 SV=4
1200	TRUE	Q95107|WASL_BOVIN	WASL	0	1.78	10	2		136313	1.19667e+06	211836	0.64:5.65:1.00	136313	1.19667e+06	211836	0.64:5.65:1.00	54672	Actin nucleation-promoting factor WASL OS=Bos taurus OX=9913 GN=WASL PE=1 SV=1
1459	TRUE	A0A3Q1MA84|A0A3Q1MA84_BOVIN	WIZ	0	0.95	8	1		60068.6	62176.9	6177962	0.02:0.02:1.00	60068.6	62176.9	6177962	0.02:0.02:1.00	111965	WIZ zinc finger OS=Bos taurus OX=9913 GN=WIZ PE=4 SV=2
7351	TRUE	P01017|ANGT_BOVIN	AGT	0	3.57	2	1		57202.6	6782421	61472.2	0.93:64.00:1.00	57202.6	6782421	61472.2	0.93:64.00:1.00	51424	Angiotensinogen OS=Bos taurus OX=9913 GN=AGT PE=1 SV=2
6072	TRUE	Q9TT94|SCD_BOVIN	SCD	0	4.46	2	2		21567	2.58364e+06	1.53452e+06	0.02:1.68:1.00	21567	2.58364e+06	1.53452e+06	0.02:1.68:1.00	41705	Stearoyl-CoA desaturase OS=Bos taurus OX=9913 GN=SCD PE=2 SV=2
4025	TRUE	A0AAA9SRA8|A0AAA9SRA8_BOVIN	ENAH	0	1.03	3	1		33412.7	75176.8	1.23634e+06	0.03:0.06:1.00	33412.7	75176.8	1.23634e+06	0.03:0.06:1.00	73213	ENAH actin regulator OS=Bos taurus OX=9913 GN=ENAH PE=4 SV=1
6844	TRUE	A0A452DI34|A0A452DI34_BOVIN	LALBA	0	8.77	2	2		3.21448e+06	1.8113944E7	1.066486E7	0.30:1.70:1.00	3.21448e+06	1.8113944E7	1.066486E7	0.30:1.70:1.00	19357	Alpha-lactalbumin OS=Bos taurus OX=9913 GN=LALBA PE=3 SV=1
6844	FALSE	P00711|LALBA_BOVIN	LALBA	0	10.56	2	2		3.21448e+06	1.8113944E7	1.066486E7	0.30:1.70:1.00	3.21448e+06	1.8113944E7	1.066486E7	0.30:1.70:1.00	16247	Alpha-lactalbumin OS=Bos taurus OX=9913 GN=LALBA PE=1 SV=2
444	TRUE	F1MSK1|F1MSK1_BOVIN	PRR12	0	0.29	14	1	Acetylation (N-term)	291598	1.05657e+06	218688	1.33:4.83:1.00	291598	1.05657e+06	218688	1.33:4.83:1.00	211624	Proline rich 12 OS=Bos taurus OX=9913 GN=PRR12 PE=4 SV=4
11205	TRUE	A0AAA9SY76|A0AAA9SY76_BOVIN	HNRNPC	0	4.31	2	1		891440	683108	453544	1.97:1.51:1.00	891440	683108	453544	1.97:1.51:1.00	25329	Heteroous nuclear ribonucleoprotein C OS=Bos taurus OX=9913 GN=HNRNPC PE=4 SV=1
11205	FALSE	F6R631|F6R631_BOVIN	HNRNPC	0	3.26	1	1		891440	683108	453544	1.97:1.51:1.00	891440	683108	453544	1.97:1.51:1.00	33756	Heteroous nuclear ribonucleoprotein C OS=Bos taurus OX=9913 GN=HNRNPC PE=4 SV=1
1737	TRUE	Q3SYU2|EF2_BOVIN	EEF2	0	1.4	7	1		826590	231839	843731	0.98:0.27:1.00	826590	231839	843731	0.98:0.27:1.00	95368	Elongation factor 2 OS=Bos taurus OX=9913 GN=EEF2 PE=2 SV=3
720	TRUE	F1MLB8|F1MLB8_BOVIN	ATP5F1A	0	1.99	4	1		251617	1292165	1.92855e+06	0.13:0.67:1.00	251617	1292165	1.92855e+06	0.13:0.67:1.00	59690	ATP synthase subunit alpha OS=Bos taurus OX=9913 GN=ATP5F1A PE=1 SV=1
720	FALSE	P19483|ATPA_BOVIN	ATP5F1A	0	1.99	1	1		251617	1292165	1.92855e+06	0.13:0.67:1.00	251617	1292165	1.92855e+06	0.13:0.67:1.00	59720	ATP synthase subunit alpha, mitochondrial OS=Bos taurus OX=9913 GN=ATP5F1A PE=1 SV=1
1750	TRUE	E1BAF6|E1BAF6_BOVIN	PRRC2A	0	0.42	3	1		301012	519827	124775	2.41:4.17:1.00	301012	519827	124775	2.41:4.17:1.00	229623	Proline rich coiled-coil 2A OS=Bos taurus OX=9913 GN=PRRC2A PE=4 SV=3
8153	TRUE	A0A3Q1LZD9|A0A3Q1LZD9_BOVIN	HNRNPAB	0	2.71	2	1		13332.9	1.01849e+06	1.45871e+06	0.02:0.70:1.00	13332.9	1.01849e+06	1.45871e+06	0.02:0.70:1.00	36005	Heteroous nuclear ribonucleoprotein A/B OS=Bos taurus OX=9913 GN=HNRNPAB PE=1 SV=1
8153	FALSE	Q3ZC44|Q3ZC44_BOVIN	HNRNPAB	0	3.16	1	1		13332.9	1.01849e+06	1.45871e+06	0.02:0.70:1.00	13332.9	1.01849e+06	1.45871e+06	0.02:0.70:1.00	30653	Heterogeneous nuclear ribonucleoprotein A/B OS=Bos taurus OX=9913 GN=HNRNPAB PE=1 SV=1
4571	TRUE	Q0P569|NUCB1_BOVIN	NUCB1	0	2.11	2	1		318706	100755	336130	0.95:0.30:1.00	318706	100755	336130	0.95:0.30:1.00	54982	Nucleobindin-1 OS=Bos taurus OX=9913 GN=NUCB1 PE=1 SV=1
4571	TRUE	A0A452DHZ5|A0A452DHZ5_BOVIN	NUCB1	0	2.19	2	1		318706	100755	336130	0.95:0.30:1.00	318706	100755	336130	0.95:0.30:1.00	53280	Nucleobindin-1 OS=Bos taurus OX=9913 GN=NUCB1 PE=3 SV=1
13788	TRUE	F1N2E5|F1N2E5_BOVIN		0	11.63	2	1	Acetylation (N-term)	2.70454e+06	631900	721743	3.75:0.88:1.00	2.70454e+06	631900	721743	3.75:0.88:1.00	10123	Cytochrome c oxidase subunit OS=Bos taurus OX=9913 PE=3 SV=1
6112	TRUE	P15497|APOA1_BOVIN	APOA1	0	6.79	3	3		537580	6.74725e+06	2.63742e+06	0.20:2.56:1.00	537580	6.74725e+06	2.63742e+06	0.20:2.56:1.00	30276	Apolipoprotein A-I OS=Bos taurus OX=9913 GN=APOA1 PE=1 SV=3
6112	TRUE	A0AAA9SEH0|A0AAA9SEH0_BOVIN	APOA1	0	7.2	3	3		537580	6.74725e+06	2.63742e+06	0.20:2.56:1.00	537580	6.74725e+06	2.63742e+06	0.20:2.56:1.00	28607	Apolipoprotein A1 OS=Bos taurus OX=9913 GN=APOA1 PE=4 SV=1
3809	TRUE	Q2KJE5|G3PT_BOVIN	GAPDHS	0	4.3	5	3	Oxidation (M)	6.408646E7	4310641	2.82508992E8	0.23:0.02:1.00	6.408646E7	4310641	2.82508992E8	0.23:0.02:1.00	43288	Glyceraldehyde-3-phosphate dehydrogenase, testis-specific OS=Bos taurus OX=9913 GN=GAPDHS PE=2 SV=1
7137	TRUE	A7MB15|A7MB15_BOVIN	FZD1	0	1.4	3	1		57901.4	4.46177e+06	4104968	0.02:1.09:1.00	57901.4	4.46177e+06	4104968	0.02:1.09:1.00	70855	Frizzled-1 OS=Bos taurus OX=9913 GN=FZD1 PE=2 SV=1
4322	TRUE	A7YWK4|A7YWK4_BOVIN	MED19	0	5.33	5	1		3.17728e+06	1.40689e+06	2.17492e+06	1.46:0.65:1.00	3.17728e+06	1.40689e+06	2.17492e+06	1.46:0.65:1.00	26249	Mediator of RNA polymerase II transcription subunit 19 OS=Bos taurus OX=9913 GN=MED19 PE=2 SV=1
1762	TRUE	A2I7N3|SPA37_BOVIN	SERPINA3-7	0	6	16	12		4.1726976E7	2.935802E7	1.1683645E7	3.57:2.51:1.00	4.1726976E7	2.935802E7	1.1683645E7	3.57:2.51:1.00	46942	Serpin A3-7 OS=Bos taurus OX=9913 GN=SERPINA3-7 PE=3 SV=1
1762	FALSE	A0A3Q1MGP2|A0A3Q1MGP2_BOVIN		0	6.51	16	12		4.1726976E7	2.935802E7	1.1683645E7	3.57:2.51:1.00	4.1726976E7	2.935802E7	1.1683645E7	3.57:2.51:1.00	43390	Serpin domain-containing protein OS=Bos taurus OX=9913 PE=3 SV=2
1762	FALSE	A0A3Q1MGZ6|A0A3Q1MGZ6_BOVIN		0	6.3	16	12		4.1726976E7	2.935802E7	1.1683645E7	3.57:2.51:1.00	4.1726976E7	2.935802E7	1.1683645E7	3.57:2.51:1.00	44922	Serpin domain-containing protein OS=Bos taurus OX=9913 PE=3 SV=1
12262	TRUE	F1MGE9|F1MGE9_BOVIN	HYPK	0	9.09	1	1		12436.3	486534	539502	0.02:0.90:1.00	12436.3	486534	539502	0.02:0.90:1.00	13651	Huntingtin interacting protein K OS=Bos taurus OX=9913 GN=HYPK PE=4 SV=3
4584	TRUE	G3N172|G3N172_BOVIN	CCNK	0	2.17	5	1		1.67485e+06	30595.5	168193	9.96:0.18:1.00	1.67485e+06	30595.5	168193	9.96:0.18:1.00	66255	Cyclin K OS=Bos taurus OX=9913 GN=CCNK PE=1 SV=3
4584	FALSE	E1BEV0|E1BEV0_BOVIN	CCNK	0	2.24	3	1		1.67485e+06	30595.5	168193	9.96:0.18:1.00	1.67485e+06	30595.5	168193	9.96:0.18:1.00	63966	Cyclin K OS=Bos taurus OX=9913 GN=CCNK PE=1 SV=2
4584	FALSE	A0AAA9SMS2|A0AAA9SMS2_BOVIN	CCNK	0	2.23	4	1		1.67485e+06	30595.5	168193	9.96:0.18:1.00	1.67485e+06	30595.5	168193	9.96:0.18:1.00	64114	Cyclin K OS=Bos taurus OX=9913 GN=CCNK PE=4 SV=1
1775	TRUE	E1B777|E1B777_BOVIN	WIPF2	0	1.82	7	1		120350	199411	131763	0.91:1.51:1.00	120350	199411	131763	0.91:1.51:1.00	46141	WAS/WASL interacting protein family member 2 OS=Bos taurus OX=9913 GN=WIPF2 PE=4 SV=1
5362	TRUE	A6QNL0|A6QNL0_BOVIN	CD14	0	5.87	3	2		2.69227e+06	119184	1.38174e+06	1.95:0.09:1.00	2.69227e+06	119184	1.38174e+06	1.95:0.09:1.00	39922	Monocyte differentiation antigen CD14 OS=Bos taurus OX=9913 GN=CD14 PE=2 SV=1
5362	FALSE	Q95122|CD14_BOVIN	CD14	0	5.9	2	2		2.69227e+06	119184	1.38174e+06	1.95:0.09:1.00	2.69227e+06	119184	1.38174e+06	1.95:0.09:1.00	39667	Monocyte differentiation antigen CD14 OS=Bos taurus OX=9913 GN=CD14 PE=2 SV=2
3831	TRUE	A0A3Q1N607|A0A3Q1N607_BOVIN	NOTCH1	0	1.12	5	1	Acetylation (N-term)	1.01706e+06	6.9372e+06	1.0191106E7	0.10:0.68:1.00	1.01706e+06	6.9372e+06	1.0191106E7	0.10:0.68:1.00	265804	Neurogenic locus notch homolog protein 1 OS=Bos taurus OX=9913 GN=NOTCH1 PE=3 SV=2
3831	FALSE	F1MSM3|F1MSM3_BOVIN	NOTCH1	0	1.11	3	1	Acetylation (N-term)	1.01706e+06	6.9372e+06	1.0191106E7	0.10:0.68:1.00	1.01706e+06	6.9372e+06	1.0191106E7	0.10:0.68:1.00	269832	Neurogenic locus notch homolog protein 1 OS=Bos taurus OX=9913 GN=NOTCH1 PE=3 SV=3
3831	TRUE	A0AAA9S0S3|A0AAA9S0S3_BOVIN	NOTCH1	0	1.12	5	1	Acetylation (N-term)	1.01706e+06	6.9372e+06	1.0191106E7	0.10:0.68:1.00	1.01706e+06	6.9372e+06	1.0191106E7	0.10:0.68:1.00	265671	Notch receptor 1 OS=Bos taurus OX=9913 GN=NOTCH1 PE=4 SV=1
1272	TRUE	Q10741|ADA10_BOVIN	ADAM10	0	2.41	9	3		1.26904e+06	6218065	3.03348e+06	0.42:2.05:1.00	1.26904e+06	6218065	3.03348e+06	0.42:2.05:1.00	84188	Disintegrin and metalloproteinase domain-containing protein 10 OS=Bos taurus OX=9913 GN=ADAM10 PE=1 SV=1
1528	TRUE	P08037|B4GT1_BOVIN	B4GALT1	0	2.74	3	1		1.5018859E7	76816.2	2.50737e+06	5.99:0.03:1.00	1.5018859E7	76816.2	2.50737e+06	5.99:0.03:1.00	44843	Beta-1,4-galactosyltransferase 1 OS=Bos taurus OX=9913 GN=B4GALT1 PE=1 SV=3
2296	TRUE	F1MIB3|F1MIB3_BOVIN	ZNF462	0	0.31	5	1		8896178	1.0260897E7	1.4418206E7	0.62:0.71:1.00	8896178	1.0260897E7	1.4418206E7	0.62:0.71:1.00	290033	Zinc finger protein 462 OS=Bos taurus OX=9913 GN=ZNF462 PE=4 SV=4

## Sheet: endogenous peptides
Peptide	Significance	Quality	-10LgP	Avg. ppm	Area Sample 2	Area Sample 5	Area Sample 8	Sample Profile (Ratio)	Area Group 1	Area Group 2	Area Group 3	Group Profile (Ratio)	Avg. Area	Max Ratio	RT Mean	#Vector	Accession	PTM
EPVLGPVRGPFPII	0	106.97	44.52	0.1	4.4464978E9	1.31981824E9	4.42527136E8	10.05:2.98:1.00	4.4464978E9	1.31981824E9	4.42527136E8	10.05:2.98:1.00	2.06961434E9	10.05	74.13	1	P02666|CASB_BOVIN:A0AAA9T9Y7|A0AAA9T9Y7_BOVIN
EPVLGPVRGPFPIIV	0	106.67	44.64	0.2	3.30764083E9	1.48292557E9	8.7015667E8	3.80:1.70:1.00	3.30764083E9	1.48292557E9	8.7015667E8	3.80:1.70:1.00	1.88690765E9	3.8	78.67	1	P02666|CASB_BOVIN:A0AAA9T9Y7|A0AAA9T9Y7_BOVIN
EPVLGPVRGPFP	0	91.86	43.69	0.8	3.18554547E9	3.61967648E8	2.36347728E8	13.48:1.53:1.00	3.18554547E9	3.61967648E8	2.36347728E8	13.48:1.53:1.00	1.26128691E9	13.48	55.13	2	P02666|CASB_BOVIN:A0AAA9T9Y7|A0AAA9T9Y7_BOVIN
EPVLGPVRGPFPI	0	104.99	43.93	0.1	2.38448794E9	6.9966195E8	1.92135264E8	12.41:3.64:1.00	2.38448794E9	6.9966195E8	1.92135264E8	12.41:3.64:1.00	1.0920951E9	12.41	65.6	1	P02666|CASB_BOVIN:A0AAA9T9Y7|A0AAA9T9Y7_BOVIN
GCPT	0	82.28	32.33	0.9	1.34098547E9	698787	5.9190394E8	2.27:0.02:1.00	1.34098547E9	698787	5.9190394E8	2.27:0.02:1.00	6.4452941E8	64	39.5	1
GWD	0	97.6	27.83	0	1.31405158E9	4.77546816E8	5.2126192E8	2.52:0.92:1.00	1.31405158E9	4.77546816E8	5.2126192E8	2.52:0.92:1.00	7.7095347E8	2.75	37.52	1	Q0IIC2|KLD10_BOVIN:A0A3Q1LSH0|A0A3Q1LSH0_BOVIN:F1MR40|F1MR40_BOVIN:A0A3Q1M751|A0A3Q1M751_BOVIN:F1N1Z2|F1N1Z2_BOVIN:E1BPS6|E1BPS6_BOVIN:F1MCZ3|F1MCZ3_BOVIN:A0A3Q1NK97|A0A3Q1NK97_BOVIN
PVRGPFPIIV	0	88.19	41.37	0.6	1.30038861E9	1.74768192E9	2.04252582E9	0.64:0.86:1.00	1.30038861E9	1.74768192E9	2.04252582E9	0.64:0.86:1.00	1.69686541E9	1.57	61.33	2	P02666|CASB_BOVIN:A0AAA9T9Y7|A0AAA9T9Y7_BOVIN
YQEPVLGPVRGPFPIIV	0	98.12	44.85	0.6	8.8570189E8	1.00958291E9	1.49456678E9	0.59:0.68:1.00	8.8570189E8	1.00958291E9	1.49456678E9	0.59:0.68:1.00	1.12995046E9	1.69	80.9	2	P02666|CASB_BOVIN:A0AAA9T9Y7|A0AAA9T9Y7_BOVIN
QEPVLGPVRGPFPIIV	0	98.11	44.7	0.5	6.9869414E8	9.1214118E8	8.060023E8	0.87:1.13:1.00	6.9869414E8	9.1214118E8	8.060023E8	0.87:1.13:1.00	8.0561254E8	1.31	77.47	2	P02666|CASB_BOVIN:A0AAA9T9Y7|A0AAA9T9Y7_BOVIN
SQSKVLPVPQKAVPYPQRDMPIQ	0	82.95	44.73	1.3	6.581568E8	6.0625924E7	7019198	64.00:8.64:1.00	6.581568E8	6.0625924E7	7019198	64.00:8.64:1.00	2.41933968E8	64	42.39	2	P02666|CASB_BOVIN:A0AAA9T9Y7|A0AAA9T9Y7_BOVIN
GPVRGPFPIIV	0	98.73	34.72	0.2	6.561193E8	9.8025261E8	1.17605338E9	0.56:0.83:1.00	6.561193E8	9.8025261E8	1.17605338E9	0.56:0.83:1.00	9.3747507E8	1.79	62.03	1	P02666|CASB_BOVIN:A0AAA9T9Y7|A0AAA9T9Y7_BOVIN
VLGPVRGPFPI	0	84.21	27.83	0.7	6.561193E8	1.5893832E7	1.17605338E9	0.56:0.02:1.00	6.561193E8	1.5893832E7	1.17605338E9	0.56:0.02:1.00	6.1602214E8	64	61.07	1	P02666|CASB_BOVIN:A0AAA9T9Y7|A0AAA9T9Y7_BOVIN
SLSQSKVLPVPQKAVPYPQRDMPIQ	0	88.16	44.85	0.6	5.4513171E8	6.179888E7	1.473345E7	37.00:4.19:1.00	5.4513171E8	6.179888E7	1.473345E7	37.00:4.19:1.00	2.07221344E8	37	46.46	2	P02666|CASB_BOVIN:A0AAA9T9Y7|A0AAA9T9Y7_BOVIN
EPVLGPVR	0	91.23	29.35	0	5.26454752E8	3.0865402E7	1.6096684E7	32.71:1.92:1.00	5.26454752E8	3.0865402E7	1.6096684E7	32.71:1.92:1.00	1.91138944E8	32.71	25.98	1	P02666|CASB_BOVIN:A0AAA9T9Y7|A0AAA9T9Y7_BOVIN
GPVRGPFPII	0	101	40.43	0.3	4.96104224E8	2.96906432E8	3.43965408E8	1.44:0.86:1.00	4.96104224E8	2.96906432E8	3.43965408E8	1.44:0.86:1.00	3.78992032E8	1.67	56.62	1	P02666|CASB_BOVIN:A0AAA9T9Y7|A0AAA9T9Y7_BOVIN
PPPPPPPPP	0	100.35	28	0.3	4.53594016E8	5.01336448E8	6.0027859E8	0.76:0.84:1.00	4.53594016E8	5.01336448E8	6.0027859E8	0.76:0.84:1.00	5.18403008E8	1.32	25.47	1	A0A3Q1MHT1|A0A3Q1MHT1_BOVIN:A0AAA9S3Z1|A0AAA9S3Z1_BOVIN:A0A3Q1M3E4|A0A3Q1M3E4_BOVIN:A0AAA9RZ74|A0AAA9RZ74_BOVIN:F1MUA7|F1MUA7_BOVIN:F1MX77|F1MX77_BOVIN:A7YWK4|A7YWK4_BOVIN:A0A3Q1LHJ4|A0A3Q1LHJ4_BOVIN:A0A3Q1MI59|A0A3Q1MI59_BOVIN:F6RG16|F6RG16_BOVIN:A0A3Q1MKW0|A0A3Q1MKW0_BOVIN:A2VDK6|WASF2_BOVIN:A0A3Q1M2Z8|A0A3Q1M2Z8_BOVIN:A0A3Q1MNZ9|A0A3Q1MNZ9_BOVIN:F1MNS2|F1MNS2_BOVIN:E1BPV9|E1BPV9_BOVIN:A0A3Q1MC…
QEPVLGPVRGPFPII	0	91.2	44.5	0.5	4.48625408E8	5.4943904E8	4.84942752E8	0.93:1.13:1.00	4.48625408E8	5.4943904E8	4.84942752E8	0.93:1.13:1.00	4.94335744E8	1.22	72.71	2	P02666|CASB_BOVIN:A0AAA9T9Y7|A0AAA9T9Y7_BOVIN
SQSKVLPVPQKAVPYPQRDMP	0	69.95	43.94	0.5	4.00796672E8	2.8894288E7	1.90983e+06	64.00:15.13:1.00	4.00796672E8	2.8894288E7	1.90983e+06	64.00:15.13:1.00	1.43866928E8	64	39.6	2	P02666|CASB_BOVIN:A0AAA9T9Y7|A0AAA9T9Y7_BOVIN
P(+42.01)CGG	0	99.23	27.83	0	3.94124576E8	1.56842912E8	2.16533968E8	1.82:0.72:1.00	3.94124576E8	1.56842912E8	2.16533968E8	1.82:0.72:1.00	2.55833824E8	2.51	41.68	1	F1MJF1|F1MJF1_BOVIN	Acetylation (N-term)
C(+42.01)PGG	0	96.38	32.38	0	3.87645024E8	1.50000304E8	2.20328624E8	1.76:0.68:1.00	3.87645024E8	1.50000304E8	2.20328624E8	1.76:0.68:1.00	2.52657984E8	2.58	42.81	1	F1N444|F1N444_BOVIN:E1BPS6|E1BPS6_BOVIN:F1N1C7|F1N1C7_BOVIN	Acetylation (N-term)
PPPPPPPP	0	90.07	29.86	0.6	3.3955776E8	2.72122272E8	3.24192032E8	1.05:0.84:1.00	3.3955776E8	2.72122272E8	3.24192032E8	1.05:0.84:1.00	3.11957344E8	1.25	21.67	2	F1MBH4|F1MBH4_BOVIN:A0A3Q1MKC6|A0A3Q1MKC6_BOVIN:F1MZP7|F1MZP7_BOVIN:A0AAA9RZ74|A0AAA9RZ74_BOVIN:F1MUA7|F1MUA7_BOVIN:E1BMN2|E1BMN2_BOVIN:A0AAA9RXA4|A0AAA9RXA4_BOVIN:E1BPS6|E1BPS6_BOVIN:A0AAA9RSK2|A0AAA9RSK2_BOVIN:E1B9U0|E1B9U0_BOVIN:A0A3Q1MAZ0|A0A3Q1MAZ0_BOVIN:A0A3Q1NBC4|A0A3Q1NBC4_BOVIN:A0A3Q1M2Z8|A0A3Q1M2Z8_BOVIN:G3N346|G3N346_BOVIN:A7Z068|A7Z068_BOVIN:E1BPV9|E1BPV9_BOVIN:A0A3Q1MC28|A0A3Q1MC28_B…
GPFPIIV	0	95.21	35.2	0.3	3.39089632E8	3.93072512E8	2.65533424E8	1.28:1.48:1.00	3.39089632E8	3.93072512E8	2.65533424E8	1.28:1.48:1.00	3.32565184E8	1.48	74.29	2	P02666|CASB_BOVIN:A0AAA9T9Y7|A0AAA9T9Y7_BOVIN
SGALKSGVHTFPAVLQ	0	80.75	43.82	0.6	3.1807296E8	4.5835312E7	8528995	37.29:5.37:1.00	3.1807296E8	4.5835312E7	8528995	37.29:5.37:1.00	1.24145752E8	37.29	42.67	2	A0A3Q1N3I9|A0A3Q1N3I9_BOVIN:A0AAA9TVN0|A0AAA9TVN0_BOVIN:A0AAA9TPF4|A0AAA9TPF4_BOVIN:G3N0V0|G3N0V0_BOVIN
PVRGPFPII	0	96.69	33.67	0.4	2.82085824E8	1.67146528E8	1.72595984E8	1.63:0.97:1.00	2.82085824E8	1.67146528E8	1.72595984E8	1.63:0.97:1.00	2.07276112E8	1.69	55.76	1	P02666|CASB_BOVIN:A0AAA9T9Y7|A0AAA9T9Y7_BOVIN
PFPIIV	0	99.21	29.4	0.3	2.7886528E8	2.55993776E8	2.32265104E8	1.20:1.10:1.00	2.7886528E8	2.55993776E8	2.32265104E8	1.20:1.10:1.00	2.55708048E8	1.2	70.85	1	P02666|CASB_BOVIN:A0AAA9T9Y7|A0AAA9T9Y7_BOVIN
QEPVLGPVRGPFPI	0	88.51	43.94	0.6	2.71383904E8	2.20017712E8	2.7098704E8	1.00:0.81:1.00	2.71383904E8	2.20017712E8	2.7098704E8	1.00:0.81:1.00	2.54129552E8	1.23	64.77	2	P02666|CASB_BOVIN:A0AAA9T9Y7|A0AAA9T9Y7_BOVIN
SLSQSKVLPVPQKAVPYPQRDMPIQA	0	79.41	44.85	0.3	2.653492E8	2.80815E7	7.5378472E7	3.52:0.37:1.00	2.653492E8	2.80815E7	7.5378472E7	3.52:0.37:1.00	1.22936392E8	9.45	47.93	2	P02666|CASB_BOVIN:A0AAA9T9Y7|A0AAA9T9Y7_BOVIN
EPVLGPVRGPF	0	84.3	39.52	0.7	2.60046208E8	1.835392E7	2.34308e+06	64.00:7.83:1.00	2.60046208E8	1.835392E7	2.34308e+06	64.00:7.83:1.00	9.3581072E7	64	53.21	1	P02666|CASB_BOVIN:A0AAA9T9Y7|A0AAA9T9Y7_BOVIN
SLSQSKVLPVPQKAVPYPQRDMP	0	89.37	43.94	0.3	2.46786016E8	1.77519E7	5.82918e+06	42.34:3.05:1.00	2.46786016E8	1.77519E7	5.82918e+06	42.34:3.05:1.00	9.0122368E7	42.34	44	1	P02666|CASB_BOVIN:A0AAA9T9Y7|A0AAA9T9Y7_BOVIN
YQEPVLGPVRGPFPII	0	88.8	44.82	0.8	2.43315664E8	3.08904352E8	4.57824608E8	0.53:0.67:1.00	2.43315664E8	3.08904352E8	4.57824608E8	0.53:0.67:1.00	3.36681536E8	1.88	76.57	2	P02666|CASB_BOVIN:A0AAA9T9Y7|A0AAA9T9Y7_BOVIN
SQSKVLPVPQKAVPYPQRDMPIQA	0	84.58	44.85	0.4	2.3687408E8	2.5667508E7	1.4360371E7	16.49:1.79:1.00	2.3687408E8	2.5667508E7	1.4360371E7	16.49:1.79:1.00	9.2300656E7	16.49	44.2	2	P02666|CASB_BOVIN:A0AAA9T9Y7|A0AAA9T9Y7_BOVIN
ILVTGA	0	102.19	34.44	0.1	2.20760576E8	3.1898688E8	2.8605072E8	0.77:1.12:1.00	2.20760576E8	3.1898688E8	2.8605072E8	0.77:1.12:1.00	2.75266048E8	1.44	20.63	1
GPVRGPFPI	0	98.62	43.37	0.2	2.18507232E8	1.2928436E8	1.44374304E8	1.51:0.90:1.00	2.18507232E8	1.2928436E8	1.44374304E8	1.51:0.90:1.00	1.64055296E8	1.69	45.96	1	P02666|CASB_BOVIN:A0AAA9T9Y7|A0AAA9T9Y7_BOVIN
YPFPGPIP	0	94.54	38.33	0.3	2.10201248E8	1.11592288E8	5.2583008E7	4.00:2.12:1.00	2.10201248E8	1.11592288E8	5.2583008E7	4.00:2.12:1.00	1.24792184E8	4	66.1	2	P02666|CASB_BOVIN
LSQSKVLPVPQKAVPYPQRDMPIQ	0	80.15	44.85	0.3	2.03596416E8	2.2150764E7	3.90092e+06	52.19:5.68:1.00	2.03596416E8	2.2150764E7	3.90092e+06	52.19:5.68:1.00	7.6549368E7	52.19	45.03	2	P02666|CASB_BOVIN:A0AAA9T9Y7|A0AAA9T9Y7_BOVIN
RELEELN	0	76.18	28.14	0.2	2.00515376E8	1.56334288E8	1.36599504E8	1.47:1.14:1.00	2.00515376E8	1.56334288E8	1.36599504E8	1.47:1.14:1.00	1.64483056E8	1.47	20.13	1	P02666|CASB_BOVIN:A0AAA9T9Y7|A0AAA9T9Y7_BOVIN
VPYPQRDMPIQA	0	93.91	43.86	0.7	1.99414976E8	8.4054848E7	8.1453328E7	2.45:1.03:1.00	1.99414976E8	8.4054848E7	8.1453328E7	2.45:1.03:1.00	1.21641048E8	2.45	39.69	1	P02666|CASB_BOVIN:A0AAA9T9Y7|A0AAA9T9Y7_BOVIN
YQEPVLGPVRGPFPI	0	89.23	44.85	0.8	1.97295376E8	1.04884752E8	2.14633312E8	0.92:0.49:1.00	1.97295376E8	1.04884752E8	2.14633312E8	0.92:0.49:1.00	1.72271152E8	2.05	68.42	2	P02666|CASB_BOVIN:A0AAA9T9Y7|A0AAA9T9Y7_BOVIN
LIVTQTMKGLDIQKVAG	0	96.09	44.47	0.2	1.91556736E8	9.97728E8	1.0513145E9	0.18:0.95:1.00	1.91556736E8	9.97728E8	1.0513145E9	0.18:0.95:1.00	7.4686643E8	5.49	49.34	2	P02754|LACB_BOVIN:A0A3Q1LYE8|A0A3Q1LYE8_BOVIN
SGALKSGVHTFPAVLQSS	0	78.22	44.85	0.1	1.86012832E8	2.5262644E7	3830776	48.56:6.59:1.00	1.86012832E8	2.5262644E7	3830776	48.56:6.59:1.00	7.170208E7	48.56	42.81	2	A0A3Q1N3I9|A0A3Q1N3I9_BOVIN:A0AAA9TVN0|A0AAA9TVN0_BOVIN:A0AAA9TPF4|A0AAA9TPF4_BOVIN:G3N0V0|G3N0V0_BOVIN
QAVLTQPSSVSGSLGQRVSIT	0	70.73	43.15	0.2	1.7388144E8	4.41431e+06	460800	64.00:9.58:1.00	1.7388144E8	4.41431e+06	460800	64.00:9.58:1.00	5.9585516E7	64	61.77	1	A0A3Q1LUE9|A0A3Q1LUE9_BOVIN:G5E604|G5E604_BOVIN:A0A3Q1LWV8|A0A3Q1LWV8_BOVIN:G5E5H2|G5E5H2_BOVIN:G3MZE0|G3MZE0_BOVIN
SLSQSKVLPVPQKAVPYPQRDMPIQAFL	0	79.05	44.85	0.5	1.71876544E8	3.3558E7	1.3631134E7	12.61:2.46:1.00	1.71876544E8	3.3558E7	1.3631134E7	12.61:2.46:1.00	7.3021896E7	12.61	64.68	2	P02666|CASB_BOVIN:A0AAA9T9Y7|A0AAA9T9Y7_BOVIN
SLSQSKVLPVPQKAVPYPQRDMPIQAF	0	86.77	44.85	0.6	1.64189456E8	2.8571982E7	2.916862E7	5.63:0.98:1.00	1.64189456E8	2.8571982E7	2.916862E7	5.63:0.98:1.00	7.3976688E7	5.75	56.24	2	P02666|CASB_BOVIN:A0AAA9T9Y7|A0AAA9T9Y7_BOVIN
DELQDKIHP	0	87.77	38.72	0.3	1.59828224E8	8.7280136E7	6.9314264E7	2.31:1.26:1.00	1.59828224E8	8.7280136E7	6.9314264E7	2.31:1.26:1.00	1.05474208E8	2.31	25.92	2	P02666|CASB_BOVIN:A0AAA9T9Y7|A0AAA9T9Y7_BOVIN
PVRGPFPI	0	95.06	41.32	0.1	1.5802104E8	4.0425132E7	3.3406926E7	4.73:1.21:1.00	1.5802104E8	4.0425132E7	3.3406926E7	4.73:1.21:1.00	7.7284368E7	4.73	44.03	1	P02666|CASB_BOVIN:A0AAA9T9Y7|A0AAA9T9Y7_BOVIN
QDKIHPF	0	52.98	29.31	7.5	1.50134544E8	5444984	2921713	51.39:1.86:1.00	1.50134544E8	5444984	2921713	51.39:1.86:1.00	5.2833748E7	51.39	21	1	P02666|CASB_BOVIN:A0AAA9T9Y7|A0AAA9T9Y7_BOVIN
VLSLSQSKVLPVPQKAVPYPQRDMPIQ	0	74.98	44.85	0.1	1.40699072E8	9874499	380428	64.00:25.96:1.00	1.40699072E8	9874499	380428	64.00:25.96:1.00	5.0318E7	64	53.6	1	P02666|CASB_BOVIN:A0AAA9T9Y7|A0AAA9T9Y7_BOVIN
IPPLTQTPVVVPP	0	83.51	42.47	1.2	1.39509728E8	9117903	8807103	15.84:1.04:1.00	1.39509728E8	9117903	8807103	15.84:1.04:1.00	5.2478244E7	15.84	64.36	1	P02666|CASB_BOVIN:A0AAA9T9Y7|A0AAA9T9Y7_BOVIN
RNPDEEGLFTVR	0	55.94	42.67	6.5	1.38765808E8	1.1360927E7	3.39601856E8	0.41:0.03:1.00	1.38765808E8	1.1360927E7	3.39601856E8	0.41:0.03:1.00	1.63242864E8	29.89	37.07	2	F1MZQ4|F1MZQ4_BOVIN:P18892|BT1A1_BOVIN:E1BHI7|E1BHI7_BOVIN
GPVRGPF	0	76.58	29.1	7.8	1.37782992E8	1.6734461E7	1.7017384E7	8.10:0.98:1.00	1.37782992E8	1.6734461E7	1.7017384E7	8.10:0.98:1.00	5.717828E7	8.23	28.04	1	P02666|CASB_BOVIN:A0AAA9T9Y7|A0AAA9T9Y7_BOVIN
CDR	0	94.09	32.34	0.4	1.35287552E8	9.876484E7	1.18064592E8	1.15:0.84:1.00	1.35287552E8	9.876484E7	1.18064592E8	1.15:0.84:1.00	1.17372328E8	1.37	33.28	1	F1MER7|F1MER7_BOVIN:A0A3Q1LQN7|A0A3Q1LQN7_BOVIN:A0AAA9RVC5|A0AAA9RVC5_BOVIN:E1BPS6|E1BPS6_BOVIN
GPVRGPFP	0	79.6	39.73	0.1	1.27637896E8	3.76398848E8	2.17439392E8	0.59:1.73:1.00	1.27637896E8	3.76398848E8	2.17439392E8	0.59:1.73:1.00	2.40492048E8	2.95	31.14	2	P02666|CASB_BOVIN:A0AAA9T9Y7|A0AAA9T9Y7_BOVIN
SLSQSKVLPVPQKAVPYPQRDM(+15.99)PIQ	0	77.28	44.41	0.5	1.20001168E8	8393862	2203858	54.45:3.81:1.00	1.20001168E8	8393862	2203858	54.45:3.81:1.00	4.3532964E7	54.45	41.4	2	P02666|CASB_BOVIN:A0AAA9T9Y7|A0AAA9T9Y7_BOVIN	Oxidation (M)
VPYPQRDMPIQAFL	0	78.59	43.94	1.4	1.197806E8	2.5143534E7	7411252	16.16:3.39:1.00	1.197806E8	2.5143534E7	7411252	16.16:3.39:1.00	5.0778464E7	16.16	69.15	2	P02666|CASB_BOVIN:A0AAA9T9Y7|A0AAA9T9Y7_BOVIN
LPVPQKAVPYPQRDMP	0	82.19	43.94	0.4	1.19758784E8	9961412	4516652	26.51:2.21:1.00	1.19758784E8	9961412	4516652	26.51:2.21:1.00	4.4745616E7	26.51	40.34	1	P02666|CASB_BOVIN:A0AAA9T9Y7|A0AAA9T9Y7_BOVIN
DVENLHLP	0	88.65	34.31	0.9	1.18373488E8	2.5985554E7	1.4855731E7	7.97:1.75:1.00	1.18373488E8	2.5985554E7	1.4855731E7	7.97:1.75:1.00	5.3071592E7	7.97	47.05	1	P02666|CASB_BOVIN:A0AAA9T9Y7|A0AAA9T9Y7_BOVIN
PPPPPPPPPP	0	75.21	29.12	0.9	1.1806204E8	1.01824728E8	1.1314232E8	1.04:0.90:1.00	1.1806204E8	1.01824728E8	1.1314232E8	1.04:0.90:1.00	1.11009696E8	1.16	28.08	2	A0A3Q1MHT1|A0A3Q1MHT1_BOVIN:A0AAA9S178|A0AAA9S178_BOVIN:A0AAA9S3Z1|A0AAA9S3Z1_BOVIN:A0AAA9S424|A0AAA9S424_BOVIN:A0A3Q1M3E4|A0A3Q1M3E4_BOVIN:A0AAA9RZ74|A0AAA9RZ74_BOVIN:Q2T9N5|Q2T9N5_BOVIN:F1MX77|F1MX77_BOVIN:F1MS84|F1MS84_BOVIN:E1BD74|E1BD74_BOVIN:F6RG16|F6RG16_BOVIN:A2VDK6|WASF2_BOVIN:A0A3Q1MKW0|A0A3Q1MKW0_BOVIN:A0A3Q1M2Z8|A0A3Q1M2Z8_BOVIN:E1BPV9|E1BPV9_BOVIN:F1MNS2|F1MNS2_BOVIN:P55106|GDF6_BOVI…
LIVTQTMKGLDIQKVA	0	92.67	44.58	0.2	1.18039E8	6.2231334E8	6.4270842E8	0.18:0.97:1.00	1.18039E8	6.2231334E8	6.4270842E8	0.18:0.97:1.00	4.61020256E8	5.44	49.19	2	P02754|LACB_BOVIN:A0A3Q1LYE8|A0A3Q1LYE8_BOVIN
SGALKSGVHTFPAVLQSSGLYSLS	0	80.34	44.76	0.3	1.16576256E8	2.07793E7	1.40873e+06	64.00:14.75:1.00	1.16576256E8	2.07793E7	1.40873e+06	64.00:14.75:1.00	4.6254764E7	64	64.44	1	A0A3Q1N3I9|A0A3Q1N3I9_BOVIN:A0AAA9TVN0|A0AAA9TVN0_BOVIN:A0AAA9TPF4|A0AAA9TPF4_BOVIN:G3N0V0|G3N0V0_BOVIN
QEPVLGPVRGPFP	0	74.7	43.61	0.8	1.15224824E8	5.9062044E7	2.21923552E8	0.52:0.27:1.00	1.15224824E8	5.9062044E7	2.21923552E8	0.52:0.27:1.00	1.32070144E8	3.76	54.36	2	P02666|CASB_BOVIN:A0AAA9T9Y7|A0AAA9T9Y7_BOVIN
KAVPYPQRDMPIQAFLLYQEPVLGPVRGPFP	0	64.52	44.85	5.7	1.11434752E8	420488	7.16037e+06	15.56:0.06:1.00	1.11434752E8	420488	7.16037e+06	15.56:0.06:1.00	3.9671868E7	64	86.48	1	P02666|CASB_BOVIN:A0AAA9T9Y7|A0AAA9T9Y7_BOVIN
SQSKVLPVPQKAVPYPQRDMPIQAF	0	76.02	43.83	0.2	1.10819224E8	1.724156E7	1.321034E7	8.39:1.31:1.00	1.10819224E8	1.724156E7	1.321034E7	8.39:1.31:1.00	4.7090376E7	8.39	52.79	2	P02666|CASB_BOVIN:A0AAA9T9Y7|A0AAA9T9Y7_BOVIN
RELEELNVPG	0	92.91	31.39	0.3	1.09518264E8	8.5302504E7	1.58897312E8	0.69:0.54:1.00	1.09518264E8	8.5302504E7	1.58897312E8	0.69:0.54:1.00	1.17906024E8	1.86	38.06	1	P02666|CASB_BOVIN:A0AAA9T9Y7|A0AAA9T9Y7_BOVIN
GDTSSSTVTLG	0	70.81	34.82	3.3	1.09229048E8	2.2014246E7	2835424	38.52:7.76:1.00	1.09229048E8	2.2014246E7	2835424	38.52:7.76:1.00	4.4692904E7	38.52	26.65	2	A0A3Q1N3I9|A0A3Q1N3I9_BOVIN:A0AAA9TVN0|A0AAA9TVN0_BOVIN:A0A3Q1LPG0|A0A3Q1LPG0_BOVIN:A0AAA9TPF4|A0AAA9TPF4_BOVIN
YPQRDMPIQA	0	81.57	42.32	2	1.04262256E8	4.79118e+06	2.2318108E7	4.67:0.21:1.00	1.04262256E8	4.79118e+06	2.2318108E7	4.67:0.21:1.00	4.3790516E7	21.76	31.58	1	P02666|CASB_BOVIN:A0AAA9T9Y7|A0AAA9T9Y7_BOVIN
GVHTFPAVLQ	0	78.07	43.01	3.1	9.9175128E7	1.0173461E7	88286.8	64.00:64.00:1.00	9.9175128E7	1.0173461E7	88286.8	64.00:64.00:1.00	3.647896E7	64	44.03	1	A0A3Q1N3I9|A0A3Q1N3I9_BOVIN:A0AAA9TVN0|A0AAA9TVN0_BOVIN:A0AAA9TPF4|A0AAA9TPF4_BOVIN:G3N0V0|G3N0V0_BOVIN
VPYPQRDMPIQ	0	93.5	43.68	0.8	9.7190032E7	8.3252912E7	2.6206344E7	3.71:3.18:1.00	9.7190032E7	8.3252912E7	2.6206344E7	3.71:3.18:1.00	6.8883096E7	3.71	36.39	1	P02666|CASB_BOVIN:A0AAA9T9Y7|A0AAA9T9Y7_BOVIN
SQSKVLPVPQKAVPYPQRDM(+15.99)P	0	66.01	43.94	0.5	9.2724664E7	5.29055e+06	3396923	27.30:1.56:1.00	9.2724664E7	5.29055e+06	3396923	27.30:1.56:1.00	3.3804048E7	27.3	34.47	1	P02666|CASB_BOVIN:A0AAA9T9Y7|A0AAA9T9Y7_BOVIN	Oxidation (M)
KSVV	0	99.35	34.75	0.5	9.2650928E7	9.0443088E7	1.57103488E8	0.59:0.58:1.00	9.2650928E7	9.0443088E7	1.57103488E8	0.59:0.58:1.00	1.13399168E8	1.74	38.67	1	A0A3Q1LN46|A0A3Q1LN46_BOVIN:Q3T0P6|PGK1_BOVIN:A0AAA9SNN4|A0AAA9SNN4_BOVIN:A0AAA9RXF1|A0AAA9RXF1_BOVIN:A0AAA9SD45|A0AAA9SD45_BOVIN:G3X7N4|G3X7N4_BOVIN:A0A3Q1M9W3|A0A3Q1M9W3_BOVIN
PPTVMFPPQSVLSLSQSKVLPVPQKAVPYPQRDM(+15.99)	0	76.99	27.25	2.5	9.1894872E7	2.93877e+06	9988023	9.20:0.29:1.00	9.1894872E7	2.93877e+06	9988023	9.20:0.29:1.00	3.4940556E7	31.27	87.34	1	P02666|CASB_BOVIN:A0AAA9T9Y7|A0AAA9T9Y7_BOVIN	Oxidation (M)
YPSYGLNYYQQKPVA	0	62.54	43.94	0.4	9.1277944E7	1.95331e+06	1.37486e+06	64.00:1.42:1.00	9.1277944E7	1.95331e+06	1.37486e+06	64.00:1.42:1.00	3.153537E7	64	46.65	1	A0A140T8A9|A0A140T8A9_BOVIN
SKVLPVPQKAVPYPQRDMPIQ	0	77.98	43.94	0.5	8.95362E7	1.182977E7	3214343	27.86:3.68:1.00	8.95362E7	1.182977E7	3214343	27.86:3.68:1.00	3.4860104E7	27.86	43.66	2	P02666|CASB_BOVIN:A0AAA9T9Y7|A0AAA9T9Y7_BOVIN
GPFPII	0	93.1	32.41	0.6	8.8477592E7	9.2473552E7	2.5245924E7	3.50:3.66:1.00	8.8477592E7	9.2473552E7	2.5245924E7	3.50:3.66:1.00	6.8732352E7	3.66	67.66	1	P02666|CASB_BOVIN:A0AAA9T9Y7|A0AAA9T9Y7_BOVIN
NENLLRF	0	87.13	31.93	0.1	8.8154728E7	1.81694448E8	2.85039456E8	0.31:0.64:1.00	8.8154728E7	1.81694448E8	2.85039456E8	0.31:0.64:1.00	1.8496288E8	3.23	45.76	2	A0A3Q1MJE5|A0A3Q1MJE5_BOVIN:P02662|CASA1_BOVIN
SLGQRVSIT	0	81.63	37.83	0.3	8.6884512E7	9608184	2.39538e+06	36.27:4.01:1.00	8.6884512E7	9608184	2.39538e+06	36.27:4.01:1.00	3.296269E7	36.27	28.67	1	A0A3Q1LUE9|A0A3Q1LUE9_BOVIN:G5E604|G5E604_BOVIN:A0A3Q1LWV8|A0A3Q1LWV8_BOVIN:G5E5H2|G5E5H2_BOVIN:G3MZE0|G3MZE0_BOVIN
LIVTQTMKGLDIQKVAGTWY	0	76.49	44.85	1	8.573924E7	4.26483008E8	4.40237024E8	0.19:0.97:1.00	8.573924E7	4.26483008E8	4.40237024E8	0.19:0.97:1.00	3.17486432E8	5.13	68.99	2	P02754|LACB_BOVIN:A0A3Q1LYE8|A0A3Q1LYE8_BOVIN
SLVYPFPGPIPN	0	90.9	44.44	0.2	8.407152E7	4889901	5.43941E7	1.55:0.09:1.00	8.407152E7	4889901	5.43941E7	1.55:0.09:1.00	4.7785172E7	17.19	75.37	1	P02666|CASB_BOVIN
LIVTQTMKGLDIQKVAGT	0	88.18	44.5	0.3	8.3700728E7	5.513255E8	6.5219706E8	0.13:0.85:1.00	8.3700728E7	5.513255E8	6.5219706E8	0.13:0.85:1.00	4.29074432E8	7.79	50.29	2	P02754|LACB_BOVIN:A0A3Q1LYE8|A0A3Q1LYE8_BOVIN
SQSKVLPVPQKAVPYPQRD	0	75.81	44.82	0.5	8.2306416E7	3.4236856E7	5226146	15.75:6.55:1.00	8.2306416E7	3.4236856E7	5226146	15.75:6.55:1.00	4.0589808E7	15.75	32.03	2	P02666|CASB_BOVIN:A0AAA9T9Y7|A0AAA9T9Y7_BOVIN
GVPDRFSGSRSGN	0	70.68	43.11	2.9	8.2106368E7	2.8434416E7	1.1719878E7	7.01:2.43:1.00	8.2106368E7	2.8434416E7	1.1719878E7	7.01:2.43:1.00	4.0753552E7	7.01	14.8	2	A0A3Q1LUE9|A0A3Q1LUE9_BOVIN:G5E604|G5E604_BOVIN:A0A3Q1LWV8|A0A3Q1LWV8_BOVIN:G5E5H2|G5E5H2_BOVIN:A0A3Q1MU51|A0A3Q1MU51_BOVIN:G3X7I5|G3X7I5_BOVIN:G3MZE0|G3MZE0_BOVIN:A0A3Q1LXG6|A0A3Q1LXG6_BOVIN
LPPTVMFPPQS	0	67.01	31.67	0.4	8.181788E7	145493	5.58198e+06	14.66:0.03:1.00	8.181788E7	145493	5.58198e+06	14.66:0.03:1.00	2.9181784E7	64	60.29	1	P02666|CASB_BOVIN:A0AAA9T9Y7|A0AAA9T9Y7_BOVIN
RELEELNVPGEIVE	0	80.64	44.36	0.8	8.1260904E7	1.9255352E8	4.8458624E8	0.17:0.40:1.00	8.1260904E7	1.9255352E8	4.8458624E8	0.17:0.40:1.00	2.52800224E8	5.96	54.63	2	P02666|CASB_BOVIN:A0AAA9T9Y7|A0AAA9T9Y7_BOVIN
SQSKVLPVPQKAVPYPQRDMPIQAFL	0	64.45	44.85	0.6	8.0385864E7	5.71602e+06	4.42623e+06	18.16:1.29:1.00	8.0385864E7	5.71602e+06	4.42623e+06	18.16:1.29:1.00	3.017604E7	18.16	61.73	2	P02666|CASB_BOVIN:A0AAA9T9Y7|A0AAA9T9Y7_BOVIN
DPNHFRPAGLPDKY	0	81.96	44.5	1	7.7245416E7	1.12489264E8	6.7744936E7	1.14:1.66:1.00	7.7245416E7	1.12489264E8	6.7744936E7	1.14:1.66:1.00	8.5826536E7	1.66	34.44	3	P35541|SAA_BOVIN:Q8SQ28|SAA3_BOVIN:E1BJF9|E1BJF9_BOVIN:A0AAA9TJV8|A0AAA9TJV8_BOVIN:A0AAA9SDM7|A0AAA9SDM7_BOVIN:A0A452DJ43|A0A452DJ43_BOVIN:A0AAA9SCC7|A0AAA9SCC7_BOVIN:A0A3Q1M3H8|A0A3Q1M3H8_BOVIN
HKEMPFPKYPVEPFTESQS	0	75.15	44.85	1	7.6070496E7	9499943	1.5598999E7	4.88:0.61:1.00	7.6070496E7	9499943	1.5598999E7	4.88:0.61:1.00	3.3723144E7	8.01	52.79	2	P02666|CASB_BOVIN
KTTMPLW	0	80.37	34.4	0.9	7.5737264E7	1.46869536E8	2.07550144E8	0.36:0.71:1.00	7.5737264E7	1.46869536E8	2.07550144E8	0.36:0.71:1.00	1.43385648E8	2.74	45.08	2	A0A3Q1NG86|A0A3Q1NG86_BOVIN:A0A3Q1MJE5|A0A3Q1MJE5_BOVIN:P02662|CASA1_BOVIN
KVAA	0	99.35	34.55	0.5	7.5474376E7	8.6688728E7	1.564456E8	0.48:0.55:1.00	7.5474376E7	8.6688728E7	1.564456E8	0.48:0.55:1.00	1.06202904E8	2.07	33.69	1	F1MZQ4|F1MZQ4_BOVIN:F1MER7|F1MER7_BOVIN:P18892|BT1A1_BOVIN:F1MGX4|F1MGX4_BOVIN:E1BHI7|E1BHI7_BOVIN
GVHTFPAVLQSS	0	72.86	43.24	0.1	7.5335968E7	3.18601e+06	6.99602e+06	10.77:0.46:1.00	7.5335968E7	3.18601e+06	6.99602e+06	10.77:0.46:1.00	2.8506E7	23.65	43.65	1	A0A3Q1N3I9|A0A3Q1N3I9_BOVIN:A0AAA9TVN0|A0AAA9TVN0_BOVIN:A0AAA9TPF4|A0AAA9TPF4_BOVIN:G3N0V0|G3N0V0_BOVIN
SQSKVLPVPQKAVPYPQRDM(+15.99)PIQ	0	74.61	43.83	1.1	7.4939736E7	4.8107e+06	767299	64.00:6.27:1.00	7.4939736E7	4.8107e+06	767299	64.00:6.27:1.00	2.6839244E7	64	37.09	1	P02666|CASB_BOVIN:A0AAA9T9Y7|A0AAA9T9Y7_BOVIN	Oxidation (M)
LSQSKVLPVPQKAVPYPQRDMPIQA	0	81.47	43.94	0.3	7.490592E7	9746338	1.3337915E7	5.62:0.73:1.00	7.490592E7	9746338	1.3337915E7	5.62:0.73:1.00	3.2663392E7	7.69	46.52	2	P02666|CASB_BOVIN:A0AAA9T9Y7|A0AAA9T9Y7_BOVIN
KGAI	0	96.32	27.83	0.5	7.4428576E7	8.6688728E7	1.56861056E8	0.47:0.55:1.00	7.4428576E7	8.6688728E7	1.56861056E8	0.47:0.55:1.00	1.05992784E8	2.11	33.85	1
PVRGPFP	0	84.87	38.72	0.2	7.3193592E7	1.7174696E7	1.0935286E7	6.69:1.57:1.00	7.3193592E7	1.7174696E7	1.0935286E7	6.69:1.57:1.00	3.3767856E7	6.69	28.43	1	P02666|CASB_BOVIN:A0AAA9T9Y7|A0AAA9T9Y7_BOVIN
SGVHTFPAVLQ	0	81.33	29.36	1.1	7.1612272E7	3504615	5.73584e+06	12.49:0.61:1.00	7.1612272E7	3504615	5.73584e+06	12.49:0.61:1.00	2.695091E7	20.43	43.6	1	A0A3Q1N3I9|A0A3Q1N3I9_BOVIN:A0AAA9TVN0|A0AAA9TVN0_BOVIN:A0AAA9TPF4|A0AAA9TPF4_BOVIN:G3N0V0|G3N0V0_BOVIN
VPYPQRDMPIQAFLL	0	56.84	43.93	2.2	7.0986064E7	9437869	200284	64.00:47.12:1.00	7.0986064E7	9437869	200284	64.00:47.12:1.00	2.6874738E7	64	79.13	2	P02666|CASB_BOVIN:A0AAA9T9Y7|A0AAA9T9Y7_BOVIN
KAVPYPQRDMPIQAFLLYQEPVLGPVRGPFPIIV	0	58.24	44.85	6.9	6.5873384E7	2.33834112E8	7.2068998E8	0.09:0.32:1.00	6.5873384E7	2.33834112E8	7.2068998E8	0.09:0.32:1.00	3.4013248E8	10.94	100.51	3	P02666|CASB_BOVIN:A0AAA9T9Y7|A0AAA9T9Y7_BOVIN
LPVPQKAVPYPQRDMPIQ	0	58.51	43.94	0.7	6.5607604E7	2.49235e+06	40516.1	64.00:61.52:1.00	6.5607604E7	2.49235e+06	40516.1	64.00:61.52:1.00	2.271349E7	64	44.21	1	P02666|CASB_BOVIN:A0AAA9T9Y7|A0AAA9T9Y7_BOVIN
LIVTQTMK	0	84.29	42.15	0.3	6.4772076E7	2.41519008E8	2.4071352E8	0.27:1.00:1.00	6.4772076E7	2.41519008E8	2.4071352E8	0.27:1.00:1.00	1.82334864E8	3.73	21.85	2	P02754|LACB_BOVIN:A0A3Q1LYE8|A0A3Q1LYE8_BOVIN
ELNVPGEIVE	0	64.67	34.79	0	6.4722232E7	1.3991011E7	4.04665E7	1.60:0.35:1.00	6.4722232E7	1.3991011E7	4.04665E7	1.60:0.35:1.00	3.972658E7	4.63	53.8	1	P02666|CASB_BOVIN:A0AAA9T9Y7|A0AAA9T9Y7_BOVIN
ILEGLMTTVHSYTATQK	0	84.58	44.67	0.2	6.408646E7	4310641	2.82508992E8	0.23:0.02:1.00	6.408646E7	4310641	2.82508992E8	0.23:0.02:1.00	1.16968696E8	64	49.8	1	Q2KJE5|G3PT_BOVIN
SGALKSGVHTFPAVLQSSGLYSL	0	67.1	43.94	1.8	6.3856836E7	6.83078e+06	377143	64.00:18.11:1.00	6.3856836E7	6.83078e+06	377143	64.00:18.11:1.00	2.3688254E7	64	66.75	1	A0A3Q1N3I9|A0A3Q1N3I9_BOVIN:A0AAA9TVN0|A0AAA9TVN0_BOVIN:A0AAA9TPF4|A0AAA9TPF4_BOVIN:G3N0V0|G3N0V0_BOVIN
YQEPVLGPVRGPFP	0	77.28	44.73	0.7	6.2817316E7	2.3121096E7	2.3996992E8	0.26:0.10:1.00	6.2817316E7	2.3121096E7	2.3996992E8	0.26:0.10:1.00	1.08636112E8	10.38	58.61	2	P02666|CASB_BOVIN:A0AAA9T9Y7|A0AAA9T9Y7_BOVIN
SGALKSGVHTFPAVLQSSGLY	0	74.97	42.87	0.3	6.2723636E7	6420194	122384	64.00:52.46:1.00	6.2723636E7	6420194	122384	64.00:52.46:1.00	2.3088738E7	64	58.75	1	A0A3Q1N3I9|A0A3Q1N3I9_BOVIN:A0AAA9TVN0|A0AAA9TVN0_BOVIN:A0AAA9TPF4|A0AAA9TPF4_BOVIN:G3N0V0|G3N0V0_BOVIN
SLSQSKVLPVPQKAVPYPQRDM(+15.99)P	0	71.76	43.94	0.2	6.029054E7	3117212	1.06218e+06	56.76:2.93:1.00	6.029054E7	3117212	1.06218e+06	56.76:2.93:1.00	2.1489978E7	56.76	39.12	1	P02666|CASB_BOVIN:A0AAA9T9Y7|A0AAA9T9Y7_BOVIN	Oxidation (M)
SKVLPVPQKAVPYPQRDMPIQAFLLYQEPVLGPVRGPFPIIV	0	69.22	44.85	6.3	6.0008132E7	4.36186208E8	1.53585203E9	0.04:0.28:1.00	6.0008132E7	4.36186208E8	1.53585203E9	0.04:0.28:1.00	6.773488E8	25.59	95.16	2	P02666|CASB_BOVIN:A0AAA9T9Y7|A0AAA9T9Y7_BOVIN
LYQEPVLGPVRGPFPIIV	0	84.59	44.85	2.8	5.905288E7	7.65832E7	4.7963072E8	0.12:0.16:1.00	5.905288E7	7.65832E7	4.7963072E8	0.12:0.16:1.00	2.05088928E8	8.12	84.93	2	P02666|CASB_BOVIN:A0AAA9T9Y7|A0AAA9T9Y7_BOVIN
ELQDKIHPFAQTQSL	0	57.53	44.19	2.8	5.8720948E7	3.50633e+06	2.4434752E7	2.40:0.14:1.00	5.8720948E7	3.50633e+06	2.4434752E7	2.40:0.14:1.00	2.8887344E7	16.75	44.77	2	P02666|CASB_BOVIN:A0AAA9T9Y7|A0AAA9T9Y7_BOVIN
VLPVPQKAVPYPQRDMPIQ	0	89.01	44.67	1.2	5.8693832E7	1.9236354E7	1.5770933E7	3.72:1.22:1.00	5.8693832E7	1.9236354E7	1.5770933E7	3.72:1.22:1.00	3.1233706E7	3.72	46.53	1	P02666|CASB_BOVIN:A0AAA9T9Y7|A0AAA9T9Y7_BOVIN
MPFPKYPVEPFTESQS	0	70.79	43.93	0.7	5.861352E7	1.75023e+06	824443	64.00:2.12:1.00	5.861352E7	1.75023e+06	824443	64.00:2.12:1.00	2.0396066E7	64	61.73	1	P02666|CASB_BOVIN
LLYQEPVLGPVRGPFPIIV	0	79.91	44.85	7	5.8485392E7	1.52591776E8	1.0046985E9	0.06:0.15:1.00	5.8485392E7	1.52591776E8	1.0046985E9	0.06:0.15:1.00	4.0525856E8	17.18	92.14	2	P02666|CASB_BOVIN:A0AAA9T9Y7|A0AAA9T9Y7_BOVIN
FPIIP	0	87.77	27.83	0.7	5.741032E7	1.9509E7	1.8155788E7	3.16:1.07:1.00	5.741032E7	1.9509E7	1.8155788E7	3.16:1.07:1.00	3.1691702E7	3.16	64.06	1
PFPII	0	87.77	32.17	0.7	5.741032E7	1.9509E7	1.8155788E7	3.16:1.07:1.00	5.741032E7	1.9509E7	1.8155788E7	3.16:1.07:1.00	3.1691702E7	3.16	64.06	1	P02666|CASB_BOVIN:A0AAA9T9Y7|A0AAA9T9Y7_BOVIN
VPYPQRDM(+15.99)PIQA	0	88.33	42.92	0.3	5.735584E7	1.2275807E7	1.4554009E7	3.94:0.84:1.00	5.735584E7	1.2275807E7	1.4554009E7	3.94:0.84:1.00	2.8061886E7	4.67	30.47	1	P02666|CASB_BOVIN:A0AAA9T9Y7|A0AAA9T9Y7_BOVIN	Oxidation (M)
GVPDRFSG	0	67.75	22.05	0.4	5.6172776E7	3.09006e+06	830156	64.00:3.72:1.00	5.6172776E7	3.09006e+06	830156	64.00:3.72:1.00	2.0030998E7	64	20.44	1	A0A3Q1LUE9|A0A3Q1LUE9_BOVIN:G5E604|G5E604_BOVIN:A0A3Q1LWV8|A0A3Q1LWV8_BOVIN:G5E5H2|G5E5H2_BOVIN:A0A3Q1MU51|A0A3Q1MU51_BOVIN:G3X7I5|G3X7I5_BOVIN:G3MZE0|G3MZE0_BOVIN:A0A3Q1LXG6|A0A3Q1LXG6_BOVIN
SLPQNIPPLTQTPVVVPPFLQPE	0	66.18	44.85	7.5	5.5651876E7	3.3069782E7	1.1837324E8	0.47:0.28:1.00	5.5651876E7	3.3069782E7	1.1837324E8	0.47:0.28:1.00	6.9031632E7	3.58	100.17	2	P02666|CASB_BOVIN:A0AAA9T9Y7|A0AAA9T9Y7_BOVIN
SLSQSKVLPVPQKAVPYPQRDM(+15.99)PIQA	0	74.58	44.85	0.6	5.468026E7	6447060	4996903	10.94:1.29:1.00	5.468026E7	6447060	4996903	10.94:1.29:1.00	2.2041408E7	10.94	43.18	2	P02666|CASB_BOVIN:A0AAA9T9Y7|A0AAA9T9Y7_BOVIN	Oxidation (M)
G(+42.01)PAAPP	0	80.8	21.28	0	5.3795136E7	6.20333e+06	1.5218706E7	3.53:0.41:1.00	5.3795136E7	6.20333e+06	1.5218706E7	3.53:0.41:1.00	2.5072392E7	8.67	36.71	1		Acetylation (N-term)
DELQDKIHPFAQTQ	0	84.41	44.85	1.1	5.3702516E7	5.4864056E7	1.10112984E8	0.49:0.50:1.00	5.3702516E7	5.4864056E7	1.10112984E8	0.49:0.50:1.00	7.2893184E7	2.05	41	2	P02666|CASB_BOVIN:A0AAA9T9Y7|A0AAA9T9Y7_BOVIN
LIVTQTM(+15.99)KGLDIQKVAG	0	81.6	44.52	0.7	5.3042476E7	1.4925328E8	2.06747392E8	0.26:0.72:1.00	5.3042476E7	1.4925328E8	2.06747392E8	0.26:0.72:1.00	1.36347712E8	3.9	39.75	2	P02754|LACB_BOVIN:A0A3Q1LYE8|A0A3Q1LYE8_BOVIN	Oxidation (M)
KAVPYPQRDMPIQAFLLYQEPVLGPVRGPFPII	0	59.95	44.85	8.8	5.3039416E7	4.3023044E7	8.2013552E7	0.65:0.52:1.00	5.3039416E7	4.3023044E7	8.2013552E7	0.65:0.52:1.00	5.9358672E7	1.91	98.05	1	P02666|CASB_BOVIN:A0AAA9T9Y7|A0AAA9T9Y7_BOVIN
GPFIP	0	81.43	27.83	0.1	5.2428472E7	2.179049E7	1.3164608E7	3.98:1.66:1.00	5.2428472E7	2.179049E7	1.3164608E7	3.98:1.66:1.00	2.9127856E7	3.98	52.49	1
GPFPI	0	74.63	27.78	0	5.2403724E7	2.387025E7	1.3164608E7	3.98:1.81:1.00	5.2403724E7	2.387025E7	1.3164608E7	3.98:1.81:1.00	2.981286E7	3.98	52.53	1	P02666|CASB_BOVIN:A0AAA9T9Y7|A0AAA9T9Y7_BOVIN
QAVLTQPSSVSG	0	78.57	30.02	0	5.067568E7	2.76233e+06	2.37525e+06	21.33:1.16:1.00	5.067568E7	2.76233e+06	2.37525e+06	21.33:1.16:1.00	1.8604422E7	21.33	51.52	1	A0A3Q1LUE9|A0A3Q1LUE9_BOVIN:G5E604|G5E604_BOVIN:A0A3Q1LWV8|A0A3Q1LWV8_BOVIN:G5E5H2|G5E5H2_BOVIN:G3MZE0|G3MZE0_BOVIN
SGVPDRFSG	0	69.57	27.3	1.5	5.0286296E7	197939	5787605	8.69:0.03:1.00	5.0286296E7	197939	5787605	8.69:0.03:1.00	1.875728E7	64	21.74	1	A0A3Q1LUE9|A0A3Q1LUE9_BOVIN:G5E604|G5E604_BOVIN:A0A3Q1LWV8|A0A3Q1LWV8_BOVIN:G5E5H2|G5E5H2_BOVIN:A0A3Q1MU51|A0A3Q1MU51_BOVIN:G3X7I5|G3X7I5_BOVIN:G3MZE0|G3MZE0_BOVIN:A0A3Q1LXG6|A0A3Q1LXG6_BOVIN
SLSQSKVLPVPQKAVPYPQRDMPIQAFLL	0	69.93	44.85	1.4	5.0166684E7	2.9248432E7	1.2283144E7	4.08:2.38:1.00	5.0166684E7	2.9248432E7	1.2283144E7	4.08:2.38:1.00	3.0566086E7	4.08	69.71	2	P02666|CASB_BOVIN:A0AAA9T9Y7|A0AAA9T9Y7_BOVIN
EPVLGPV	0	85.07	29.37	0	4.9915248E7	6.238628E7	4.12587e+06	12.10:15.12:1.00	4.9915248E7	6.238628E7	4.12587e+06	12.10:15.12:1.00	3.8809132E7	15.12	43.45	1	P02666|CASB_BOVIN:A0AAA9T9Y7|A0AAA9T9Y7_BOVIN
PPKKNQDKTEIPTINT	0	72.2	37.01	0.1	4.9088712E7	270315	2.27306e+06	21.60:0.12:1.00	4.9088712E7	270315	2.27306e+06	21.60:0.12:1.00	1.7210694E7	64	23.03	1	A0A140T8A9|A0A140T8A9_BOVIN
LSQSKVLPVPQKAVPYPQRDMPIQAF	0	77.55	44.85	0.7	4.8860584E7	1.4146248E7	7133836	6.85:1.98:1.00	4.8860584E7	1.4146248E7	7133836	6.85:1.98:1.00	2.3380222E7	6.85	55	2	P02666|CASB_BOVIN:A0AAA9T9Y7|A0AAA9T9Y7_BOVIN
VPQKAVPYPQRDMP	0	77.86	43.75	0	4.8006424E7	3719604	428676	64.00:8.68:1.00	4.8006424E7	3719604	428676	64.00:8.68:1.00	1.7384902E7	64	29.06	1	P02666|CASB_BOVIN:A0AAA9T9Y7|A0AAA9T9Y7_BOVIN
SKYAASSYLSLT	0	70.14	37.64	1.3	4.7572472E7	2.23599e+06	1.4858779E7	3.20:0.15:1.00	4.7572472E7	2.23599e+06	1.4858779E7	3.20:0.15:1.00	2.1555748E7	21.28	46.37	1	A0AAA9SF39|A0AAA9SF39_BOVIN:A0AAA9SDU2|A0AAA9SDU2_BOVIN:A0AAA9TYE7|A0AAA9TYE7_BOVIN
LPPTVMFPPQ	0	69.24	30.01	0.6	4.7332932E7	147405	4.84577e+06	9.77:0.03:1.00	4.7332932E7	147405	4.84577e+06	9.77:0.03:1.00	1.7442036E7	64	60.56	1	P02666|CASB_BOVIN:A0AAA9T9Y7|A0AAA9T9Y7_BOVIN
VPYPQRD	0	88.51	29.16	0.4	4.7227872E7	3.218799E7	3.2249e+06	14.64:9.98:1.00	4.7227872E7	3.218799E7	3.2249e+06	14.64:9.98:1.00	2.754692E7	14.64	12.94	1	P02666|CASB_BOVIN:A0AAA9T9Y7|A0AAA9T9Y7_BOVIN
PVLGPVRGPFPIIV	0	91.39	44.38	0.7	4.7143788E7	1.20954008E8	8.2040512E7	0.57:1.47:1.00	4.7143788E7	1.20954008E8	8.2040512E7	0.57:1.47:1.00	8.337944E7	2.57	76.64	1	P02666|CASB_BOVIN:A0AAA9T9Y7|A0AAA9T9Y7_BOVIN
GSLGQRVSIT	0	85.6	41.01	0	4.6084988E7	2.65405e+06	1298691	35.49:2.04:1.00	4.6084988E7	2.65405e+06	1298691	35.49:2.04:1.00	1.6679242E7	35.49	26.96	1	A0A3Q1LUE9|A0A3Q1LUE9_BOVIN:G5E604|G5E604_BOVIN:A0A3Q1LWV8|A0A3Q1LWV8_BOVIN:G5E5H2|G5E5H2_BOVIN:G3MZE0|G3MZE0_BOVIN
VLSLSQSKVLPVPQKAVPYPQRDMPIQA	0	71.85	44.85	0.7	4.5468524E7	7868330	3.87347e+06	11.74:2.03:1.00	4.5468524E7	7868330	3.87347e+06	11.74:2.03:1.00	1.9070106E7	11.74	55.04	2	P02666|CASB_BOVIN:A0AAA9T9Y7|A0AAA9T9Y7_BOVIN
YPQRDM(+15.99)PIQA	0	64.27	30.38	1	4.5085496E7	77008	887522	50.80:0.09:1.00	4.5085496E7	77008	887522	50.80:0.09:1.00	1.5350009E7	64	21.23	1	P02666|CASB_BOVIN:A0AAA9T9Y7|A0AAA9T9Y7_BOVIN	Oxidation (M)
SQSKVLPVPQKAVPYPQRDM(+15.99)PIQA	0	69.06	44.85	1	4.5009116E7	3241223	1.29816e+06	34.67:2.50:1.00	4.5009116E7	3241223	1.29816e+06	34.67:2.50:1.00	1.6516168E7	34.67	38.79	2	P02666|CASB_BOVIN:A0AAA9T9Y7|A0AAA9T9Y7_BOVIN	Oxidation (M)
FPKYPVEPFTESQS	0	67.59	42.81	0	4.440738E7	4431072	6.27725e+06	7.07:0.71:1.00	4.440738E7	4431072	6.27725e+06	7.07:0.71:1.00	1.8371902E7	10.02	52.79	1	P02666|CASB_BOVIN
GALKSGVHTFPAVLQ	0	73.64	37.5	0	4.387484E7	1.3344988E7	2.7185974E7	1.61:0.49:1.00	4.387484E7	1.3344988E7	2.7185974E7	1.61:0.49:1.00	2.8135268E7	3.29	43.64	1	A0A3Q1N3I9|A0A3Q1N3I9_BOVIN:A0AAA9TVN0|A0AAA9TVN0_BOVIN:A0AAA9TPF4|A0AAA9TPF4_BOVIN:G3N0V0|G3N0V0_BOVIN
SVSGSLGQRVSIT	0	82.25	42.58	0	4.3578668E7	5.87191e+06	2.7472e+06	15.86:2.14:1.00	4.3578668E7	5.87191e+06	2.7472e+06	15.86:2.14:1.00	1.7399258E7	15.86	34.17	1	A0A3Q1LUE9|A0A3Q1LUE9_BOVIN:G5E604|G5E604_BOVIN:A0A3Q1LWV8|A0A3Q1LWV8_BOVIN:G5E5H2|G5E5H2_BOVIN:G3MZE0|G3MZE0_BOVIN
SGALKSGVHTFPAVLQS	0	61.17	43.94	3.5	4.2858144E7	3803672	2.95937e+06	14.48:1.29:1.00	4.2858144E7	3803672	2.95937e+06	14.48:1.29:1.00	1.6540396E7	14.48	43.26	2	A0A3Q1N3I9|A0A3Q1N3I9_BOVIN:A0AAA9TVN0|A0AAA9TVN0_BOVIN:A0AAA9TPF4|A0AAA9TPF4_BOVIN:G3N0V0|G3N0V0_BOVIN
VPQKAVPYPQRD	0	69.78	42.26	6.9	4.2782684E7	1.39531e+06	158894	64.00:8.78:1.00	4.2782684E7	1.39531e+06	158894	64.00:8.78:1.00	1.4778963E7	64	17.34	1	P02666|CASB_BOVIN:A0AAA9T9Y7|A0AAA9T9Y7_BOVIN
VLTQPSSVSGSLGQRVSIT	0	71.05	42.81	0	4.2774768E7	2.00118e+06	1.31936e+06	32.42:1.52:1.00	4.2774768E7	2.00118e+06	1.31936e+06	32.42:1.52:1.00	1.53651E7	32.42	44.89	1	A0A3Q1LUE9|A0A3Q1LUE9_BOVIN:G5E604|G5E604_BOVIN:A0A3Q1LWV8|A0A3Q1LWV8_BOVIN:G5E5H2|G5E5H2_BOVIN:G3MZE0|G3MZE0_BOVIN
SLSQSKVLPVPQKAVPYPQRDMPIQAFLLYQEPVLGPVRGPFP	0	68.98	42.81	0	4.181974E7	320728	696882	60.01:0.46:1.00	4.181974E7	320728	696882	60.01:0.46:1.00	1.4279117E7	64	83.57	1	P02666|CASB_BOVIN:A0AAA9T9Y7|A0AAA9T9Y7_BOVIN
LPENVTPEEQHKGTSVDGHSLASSN	0	73.93	44.79	0.8	4.1726976E7	2.935802E7	1.1683645E7	3.57:2.51:1.00	4.1726976E7	2.935802E7	1.1683645E7	3.57:2.51:1.00	2.7589548E7	3.57	27.82	2	A2I7N3|SPA37_BOVIN:A0A3Q1MGP2|A0A3Q1MGP2_BOVIN:A0A3Q1MGZ6|A0A3Q1MGZ6_BOVIN
LLYQEPVLGPVRGPFPI	0	83.85	42.9	0.5	4.1540036E7	4.8716052E7	1.61669088E8	0.26:0.30:1.00	4.1540036E7	4.8716052E7	1.61669088E8	0.26:0.30:1.00	8.3975056E7	3.89	80.31	2	P02666|CASB_BOVIN:A0AAA9T9Y7|A0AAA9T9Y7_BOVIN
ELEELNVPGE	0	91.47	41.82	0.3	4.081952E7	6.1715012E7	3.5685944E7	1.14:1.73:1.00	4.081952E7	6.1715012E7	3.5685944E7	1.14:1.73:1.00	4.6073492E7	1.73	50.65	1	P02666|CASB_BOVIN:A0AAA9T9Y7|A0AAA9T9Y7_BOVIN
LSQSKVLPVPQKAVPYPQRDMP	0	80.99	43.94	0.7	4.0767156E7	5.63693e+06	2206666	18.47:2.55:1.00	4.0767156E7	5.63693e+06	2206666	18.47:2.55:1.00	1.6203585E7	18.47	42.1	1	P02666|CASB_BOVIN:A0AAA9T9Y7|A0AAA9T9Y7_BOVIN
AAIP	0	95.72	34.52	0.6	4.0499756E7	4.592162E7	6.793264E7	0.60:0.68:1.00	4.0499756E7	4.592162E7	6.793264E7	0.60:0.68:1.00	5.145134E7	1.68	33.74	1
D(+42.01)HN	0	94.29	20.39	0.2	4.027488E7	3.478918E7	5.349302E7	0.75:0.65:1.00	4.027488E7	3.478918E7	5.349302E7	0.75:0.65:1.00	4.285236E7	1.54	36.75	1	P08037|B4GT1_BOVIN	Acetylation (N-term)
PISV	0	92.57	33.85	0.6	3.9900748E7	3.4904968E7	5.2027396E7	0.77:0.67:1.00	3.9900748E7	3.4904968E7	5.2027396E7	0.77:0.67:1.00	4.2277704E7	1.49	38.78	1
PIVS	0	89.28	22.15	0.1	3.9526396E7	3.3705396E7	5.2086796E7	0.76:0.65:1.00	3.9526396E7	3.3705396E7	5.2086796E7	0.76:0.65:1.00	4.1772864E7	1.55	38.9	1
SGALKSGVHTFPAVLQSSGLYSLSS	0	64.62	43.94	1.5	3.9451016E7	4.60224e+06	51083.7	64.00:64.00:1.00	3.9451016E7	4.60224e+06	51083.7	64.00:64.00:1.00	1.4701445E7	64	63.83	1	A0A3Q1N3I9|A0A3Q1N3I9_BOVIN:A0AAA9TVN0|A0AAA9TVN0_BOVIN:A0AAA9TPF4|A0AAA9TPF4_BOVIN:G3N0V0|G3N0V0_BOVIN
VPYPQRDMPIQAF	0	90.13	44.52	0.4	3.8977352E7	2.8270274E7	2.9558548E7	1.32:0.96:1.00	3.8977352E7	2.8270274E7	2.9558548E7	1.32:0.96:1.00	3.2268724E7	1.38	54.62	1	P02666|CASB_BOVIN:A0AAA9T9Y7|A0AAA9T9Y7_BOVIN
TDVENLHLP	0	87.96	30.34	0.5	3.893432E7	1.8879496E7	1.5715975E7	2.48:1.20:1.00	3.893432E7	1.8879496E7	1.5715975E7	2.48:1.20:1.00	2.450993E7	2.48	45.49	1	P02666|CASB_BOVIN:A0AAA9T9Y7|A0AAA9T9Y7_BOVIN
VPYPQRDM(+15.99)PIQ	0	83.36	37.89	0.8	3.882124E7	1.6760793E7	4.43109e+06	8.76:3.78:1.00	3.882124E7	1.6760793E7	4.43109e+06	8.76:3.78:1.00	2.0004374E7	8.76	26.26	1	P02666|CASB_BOVIN:A0AAA9T9Y7|A0AAA9T9Y7_BOVIN	Oxidation (M)
KAVPYPQRDM(+15.99)PIQAFLLYQEPVLGPVRGPFPIIV	0	65.28	44.85	7.7	3.7588632E7	4.258338E7	1.988508E8	0.19:0.21:1.00	3.7588632E7	4.258338E7	1.988508E8	0.19:0.21:1.00	9.30076E7	5.29	95.21	1	P02666|CASB_BOVIN:A0AAA9T9Y7|A0AAA9T9Y7_BOVIN	Oxidation (M)
DVENLHLPLPLLQ	0	79.01	41.68	3.8	3.7522316E7	6.43734e+06	2.3535284E7	1.59:0.27:1.00	3.7522316E7	6.43734e+06	2.3535284E7	1.59:0.27:1.00	2.2498312E7	5.83	86.59	1	P02666|CASB_BOVIN:A0AAA9T9Y7|A0AAA9T9Y7_BOVIN
FPGPIP	0	91.06	32.53	0.3	3.718188E7	1.4079824E7	1.5910034E7	2.34:0.88:1.00	3.718188E7	1.4079824E7	1.5910034E7	2.34:0.88:1.00	2.239058E7	2.64	51.42	1	P02666|CASB_BOVIN
SKVLPVPQKAVPYPQRDMPIQAF	0	73.87	44.82	1.5	3.588508E7	9543550	9562706	3.75:1.00:1.00	3.588508E7	9543550	9562706	3.75:1.00:1.00	1.8330446E7	3.76	54.3	2	P02666|CASB_BOVIN:A0AAA9T9Y7|A0AAA9T9Y7_BOVIN
YPFP	0	71.96	32.37	1.9	3.5415716E7	7.58287e+06	502116	64.00:15.10:1.00	3.5415716E7	7.58287e+06	502116	64.00:15.10:1.00	1.4500235E7	64	47.12	1	P02666|CASB_BOVIN
RELEELNVPGEIVESLS	0	73.64	43.92	0.2	3.534626E7	1.59658928E8	1.61681936E8	0.22:0.99:1.00	3.534626E7	1.59658928E8	1.61681936E8	0.22:0.99:1.00	1.18895712E8	4.57	77.24	2	P02666|CASB_BOVIN:A0AAA9T9Y7|A0AAA9T9Y7_BOVIN
H(+42.01)DN	0	89.11	22.17	0.2	3.4090208E7	3.478918E7	5.349302E7	0.64:0.65:1.00	3.4090208E7	3.478918E7	5.349302E7	0.64:0.65:1.00	4.0790804E7	1.57	37.11	1	A0AAA9S224|A0AAA9S224_BOVIN:A0A3Q1MN47|A0A3Q1MN47_BOVIN:A0A3Q1N3I9|A0A3Q1N3I9_BOVIN:G3N0V0|G3N0V0_BOVIN	Acetylation (N-term)
SGALKSGVHTFPAVLQSSG	0	70.06	42.81	0.6	3.3689852E7	4.32237e+06	5749621	5.86:0.75:1.00	3.3689852E7	4.32237e+06	5749621	5.86:0.75:1.00	1.4587281E7	7.79	42.59	1	A0A3Q1N3I9|A0A3Q1N3I9_BOVIN:A0AAA9TVN0|A0AAA9TVN0_BOVIN:A0AAA9TPF4|A0AAA9TPF4_BOVIN:G3N0V0|G3N0V0_BOVIN
LIVTQTM(+15.99)KGLDIQKVAGT	0	89.07	43.94	0.5	3.3478338E7	7.8693792E7	1.25952904E8	0.27:0.62:1.00	3.3478338E7	7.8693792E7	1.25952904E8	0.27:0.62:1.00	7.9375008E7	3.76	40.78	2	P02754|LACB_BOVIN:A0A3Q1LYE8|A0A3Q1LYE8_BOVIN	Oxidation (M)
DVII	0	77.98	23.77	0.1	3.3462388E7	3.1770594E7	3.9030688E7	0.86:0.81:1.00	3.3462388E7	3.1770594E7	3.9030688E7	0.86:0.81:1.00	3.4754556E7	1.23	42.93	1	A0AAA9RXX2|A0AAA9RXX2_BOVIN
RRQ	0	95.35	27.02	0.2	3.3462388E7	3.1770594E7	4.2282384E7	0.79:0.75:1.00	3.3462388E7	3.1770594E7	4.2282384E7	0.79:0.75:1.00	3.5838456E7	1.33	43.18	1	A0A3Q1LKU3|A0A3Q1LKU3_BOVIN:G3X796|G3X796_BOVIN
EDELQDKIHP	0	74.78	42.36	0.7	3.2993476E7	1.3076873E7	1.1143533E7	2.96:1.17:1.00	3.2993476E7	1.3076873E7	1.1143533E7	2.96:1.17:1.00	1.9071294E7	2.96	26.56	2	P02666|CASB_BOVIN:A0AAA9T9Y7|A0AAA9T9Y7_BOVIN
QAVLTQPSSVSGSL	0	61.25	27.74	2	3.251135E7	605460	1786289	18.20:0.34:1.00	3.251135E7	605460	1786289	18.20:0.34:1.00	1.1634366E7	53.7	68.71	1	A0A3Q1LUE9|A0A3Q1LUE9_BOVIN:G5E604|G5E604_BOVIN:A0A3Q1LWV8|A0A3Q1LWV8_BOVIN:G5E5H2|G5E5H2_BOVIN:G3MZE0|G3MZE0_BOVIN
EDELQDKIHPFAQTQ	0	74.97	44.82	0.4	3.2379322E7	1.3484826E7	4.2607212E7	0.76:0.32:1.00	3.2379322E7	1.3484826E7	4.2607212E7	0.76:0.32:1.00	2.9490454E7	3.16	40.04	2	P02666|CASB_BOVIN:A0AAA9T9Y7|A0AAA9T9Y7_BOVIN
LPQNIPPLTQTPVVVPP	0	58.55	42.81	1.2	3.1982782E7	759321	1550795	20.62:0.49:1.00	3.1982782E7	759321	1550795	20.62:0.49:1.00	1.1430966E7	42.12	70.92	2	P02666|CASB_BOVIN:A0AAA9T9Y7|A0AAA9T9Y7_BOVIN
PFPI	0	83.98	28.33	0.1	3.151269E7	4744506	5.29693e+06	5.95:0.90:1.00	3.151269E7	4744506	5.29693e+06	5.95:0.90:1.00	1.3851374E7	6.64	47.15	1	P02666|CASB_BOVIN
LIVTQTM(+15.99)KGLDIQKVAGTW	0	64.92	34.7	2.9	3.1497862E7	1.69926e+06	3.87853e+06	8.12:0.44:1.00	3.1497862E7	1.69926e+06	3.87853e+06	8.12:0.44:1.00	1.2358551E7	18.54	55.49	1	P02754|LACB_BOVIN:A0A3Q1LYE8|A0A3Q1LYE8_BOVIN	Oxidation (M)
LPYPYYAKPAAVRSPAQIL	0	75.4	42.69	1.6	3.1497862E7	3.92037e+06	3.87853e+06	8.12:1.01:1.00	3.1497862E7	3.92037e+06	3.87853e+06	8.12:1.01:1.00	1.3098921E7	8.12	55.39	1	A0A140T8A9|A0A140T8A9_BOVIN
KAVPYPQRDMPIQAFLLYQEPVLGPVRGPFPI	0	50.65	44.85	7.8	3.1417144E7	1.4196384E7	2.9815962E7	1.05:0.48:1.00	3.1417144E7	1.4196384E7	2.9815962E7	1.05:0.48:1.00	2.5143164E7	2.21	93.61	1	P02666|CASB_BOVIN:A0AAA9T9Y7|A0AAA9T9Y7_BOVIN
RGSP	0	95.45	34.45	0	3.1335506E7	9.7342192E7	1.04908264E8	0.30:0.93:1.00	3.1335506E7	9.7342192E7	1.04908264E8	0.30:0.93:1.00	7.7861984E7	3.35	25.71	1	P11151|LIPL_BOVIN
SGVPDRFSGSRSGN	0	74.23	42.58	1.5	3.1143364E7	1.0184294E7	3.21523e+06	9.69:3.17:1.00	3.1143364E7	1.0184294E7	3.21523e+06	9.69:3.17:1.00	1.484763E7	9.69	15.35	1	A0A3Q1LUE9|A0A3Q1LUE9_BOVIN:G5E604|G5E604_BOVIN:A0A3Q1LWV8|A0A3Q1LWV8_BOVIN:G5E5H2|G5E5H2_BOVIN:A0A3Q1MU51|A0A3Q1MU51_BOVIN:G3X7I5|G3X7I5_BOVIN:G3MZE0|G3MZE0_BOVIN:A0A3Q1LXG6|A0A3Q1LXG6_BOVIN
RGPT	0	96.37	27.83	0.2	3.0912254E7	1.3803096E8	1.94380112E8	0.16:0.71:1.00	3.0912254E7	1.3803096E8	1.94380112E8	0.16:0.71:1.00	1.21107776E8	6.29	36.28	1	F1MER7|F1MER7_BOVIN:Q32S24|COBA2_BOVIN
WPK	0	96.71	34.27	0	3.0675722E7	1.38291376E8	1.94064864E8	0.16:0.71:1.00	3.0675722E7	1.38291376E8	1.94064864E8	0.16:0.71:1.00	1.21010656E8	6.33	36.28	1	A0AAA9S6S1|A0AAA9S6S1_BOVIN:A0A3Q1LQN7|A0A3Q1LQN7_BOVIN:A0A3Q1M155|A0A3Q1M155_BOVIN:A0AAA9RU55|A0AAA9RU55_BOVIN
VPQKAVPYPQRDMPIQ	0	69.18	42.69	0.3	3.0573096E7	1.0233e+06	891801	34.28:1.15:1.00	3.0573096E7	1.0233e+06	891801	34.28:1.15:1.00	1.0829398E7	34.28	34.29	1	P02666|CASB_BOVIN:A0AAA9T9Y7|A0AAA9T9Y7_BOVIN
PVLGPVRGPFPII	0	61.07	43.93	0.4	3.0315222E7	2.8237908E7	1.2389413E7	2.45:2.28:1.00	3.0315222E7	2.8237908E7	1.2389413E7	2.45:2.28:1.00	2.3647514E7	2.45	72.06	1	P02666|CASB_BOVIN:A0AAA9T9Y7|A0AAA9T9Y7_BOVIN
SLSQSKVLPVPQKAVPYPQRD	0	83.4	43.94	0.8	2.9962148E7	1.798153E7	3.73423e+06	8.02:4.82:1.00	2.9962148E7	1.798153E7	3.73423e+06	8.02:4.82:1.00	1.722597E7	8.02	37.41	2	P02666|CASB_BOVIN:A0AAA9T9Y7|A0AAA9T9Y7_BOVIN
LPVPQKAVPYPQRD	0	68.16	43.52	3	2.9950576E7	1.8628e+06	1.5988e+06	18.73:1.17:1.00	2.9950576E7	1.8628e+06	1.5988e+06	18.73:1.17:1.00	1.1137393E7	18.73	31.75	1	P02666|CASB_BOVIN:A0AAA9T9Y7|A0AAA9T9Y7_BOVIN
HKEMPFPKYPVEPFTESQSLTLTDVEN	0	67.44	42.81	0.1	2.9900132E7	207668	5.05223e+06	5.92:0.04:1.00	2.9900132E7	207668	5.05223e+06	5.92:0.04:1.00	1.172001E7	64	68.62	1	P02666|CASB_BOVIN
APPPV	0	53.06	32.17	0	2.9710414E7	3.04677e+06	3.90268e+06	7.61:0.78:1.00	2.9710414E7	3.04677e+06	3.90268e+06	7.61:0.78:1.00	1.2219955E7	9.75	27.61	1	E1B777|E1B777_BOVIN:G3MYI7|G3MYI7_BOVIN
LPLPLLQ	0	85.91	32.41	0.6	2.9689028E7	1.6516314E7	1.1954839E7	2.48:1.38:1.00	2.9689028E7	1.6516314E7	1.1954839E7	2.48:1.38:1.00	1.9386728E7	2.48	71.87	2	P02666|CASB_BOVIN:A0AAA9T9Y7|A0AAA9T9Y7_BOVIN
LIVTQT	0	93.93	31.08	0.3	2.9663094E7	4.9395276E7	5.5875504E7	0.53:0.88:1.00	2.9663094E7	4.9395276E7	5.5875504E7	0.53:0.88:1.00	4.497796E7	1.88	22.64	1	P02754|LACB_BOVIN:A0A3Q1LYE8|A0A3Q1LYE8_BOVIN
AMAPKHKEMPFPKYPVEPFTESQS	0	75.53	42.81	0.1	2.9610958E7	3.36528e+06	1.6471e+06	17.98:2.04:1.00	2.9610958E7	3.36528e+06	1.6471e+06	17.98:2.04:1.00	1.1541112E7	17.98	47.6	1	P02666|CASB_BOVIN
VLPVPQKAVPYPQRDMPIQA	0	90.59	43.94	0.4	2.9601284E7	1.627522E7	6.3675132E7	0.46:0.26:1.00	2.9601284E7	1.627522E7	6.3675132E7	0.46:0.26:1.00	3.6517212E7	3.91	48.29	1	P02666|CASB_BOVIN:A0AAA9T9Y7|A0AAA9T9Y7_BOVIN
ELNVPGE	0	76.53	30.73	0.7	2.9576652E7	1.7018364E7	3.6557108E7	0.81:0.47:1.00	2.9576652E7	1.7018364E7	3.6557108E7	0.81:0.47:1.00	2.7717374E7	2.15	33.25	2	P02666|CASB_BOVIN:A0AAA9T9Y7|A0AAA9T9Y7_BOVIN
VIPYVRYL	0	89.58	31.23	0.3	2.9502674E7	1.03814304E8	1.24717288E8	0.24:0.83:1.00	2.9502674E7	1.03814304E8	1.24717288E8	0.24:0.83:1.00	8.6011424E7	4.23	56.25	1	P02663|CASA2_BOVIN:A0AAA9S262|A0AAA9S262_BOVIN
EELNVPG	0	88.82	27.83	0.3	2.9467824E7	1.6192849E7	3.5344024E7	0.83:0.46:1.00	2.9467824E7	1.6192849E7	3.5344024E7	0.83:0.46:1.00	2.7001566E7	2.18	33.25	1	P02666|CASB_BOVIN:A0AAA9T9Y7|A0AAA9T9Y7_BOVIN
VLGPVRGPFPII	0	91	43.28	0.5	2.9394652E7	5.410248E7	2.84985056E8	0.10:0.19:1.00	2.9394652E7	5.410248E7	2.84985056E8	0.10:0.19:1.00	1.22827392E8	9.7	67.79	1	P02666|CASB_BOVIN:A0AAA9T9Y7|A0AAA9T9Y7_BOVIN
KPW	0	96.23	27.39	0.3	2.9363144E7	1.3803096E8	1.94064864E8	0.15:0.71:1.00	2.9363144E7	1.3803096E8	1.94064864E8	0.15:0.71:1.00	1.2048632E8	6.61	36.28	1	A0A3Q1MEP0|A0A3Q1MEP0_BOVIN:A0A3Q1MH41|A0A3Q1MH41_BOVIN:P80457|XDH_BOVIN:A0AAA9S262|A0AAA9S262_BOVIN
LPVPQKAVPYPQRDMPIQA	0	70.01	42.69	0.3	2.9320318E7	489097	2.92782e+06	10.01:0.17:1.00	2.9320318E7	489097	2.92782e+06	10.01:0.17:1.00	1.0912412E7	59.95	45.96	1	P02666|CASB_BOVIN:A0AAA9T9Y7|A0AAA9T9Y7_BOVIN
LSLSQSKVLPVPQKAVPYPQRDMPIQ	0	74.36	42.81	0	2.9244298E7	1.2616903E7	2.1801406E7	1.34:0.58:1.00	2.9244298E7	1.2616903E7	2.1801406E7	1.34:0.58:1.00	2.1220868E7	2.32	51.56	1	P02666|CASB_BOVIN:A0AAA9T9Y7|A0AAA9T9Y7_BOVIN
DKIHPFAQTQ	0	76.42	40.4	0.5	2.9115448E7	8.6286272E7	2.4701712E7	1.18:3.49:1.00	2.9115448E7	8.6286272E7	2.4701712E7	1.18:3.49:1.00	4.6701144E7	3.49	21.42	2	P02666|CASB_BOVIN:A0AAA9T9Y7|A0AAA9T9Y7_BOVIN
PGFP	0	63.16	29.19	2.3	2.909564E7	1.3465755E7	16276.8	64.00:64.00:1.00	2.909564E7	1.3465755E7	16276.8	64.00:64.00:1.00	1.4192557E7	64	30.47	1	A0A3Q1M1R6|A0A3Q1M1R6_BOVIN:F1N649|F1N649_BOVIN:A0AAA9RXX2|A0AAA9RXX2_BOVIN:Q32S24|COBA2_BOVIN:P02453|CO1A1_BOVIN:F1MR40|F1MR40_BOVIN:F1MPW8|F1MPW8_BOVIN:A0JNA2|SEZ6_BOVIN
FVAPFPEVFGKEKVNELS	0	75.74	44.44	2	2.9023644E7	3.99543e+06	4.82425e+06	6.02:0.83:1.00	2.9023644E7	3.99543e+06	4.82425e+06	6.02:0.83:1.00	1.2614444E7	7.26	63.11	1	A0A3Q1MJE5|A0A3Q1MJE5_BOVIN:P02662|CASA1_BOVIN
SKVLPVPQKAVPYPQRDMPIQAFL	0	66.21	43.94	2.8	2.9004764E7	1.0919721E7	6.88407e+06	4.21:1.59:1.00	2.9004764E7	1.0919721E7	6.88407e+06	4.21:1.59:1.00	1.5602852E7	4.21	63.48	2	P02666|CASB_BOVIN:A0AAA9T9Y7|A0AAA9T9Y7_BOVIN
LIVTQTMKG	0	92.36	32.18	0.4	2.889992E7	7.244588E7	6.8463248E7	0.42:1.06:1.00	2.889992E7	7.244588E7	6.8463248E7	0.42:1.06:1.00	5.6603016E7	2.51	23.63	1	P02754|LACB_BOVIN:A0A3Q1LYE8|A0A3Q1LYE8_BOVIN
SLVYPFPG	0	65.67	35.69	2.5	2.8459858E7	835309	907814	31.35:0.92:1.00	2.8459858E7	835309	907814	31.35:0.92:1.00	1.006766E7	34.07	64.02	2	P02666|CASB_BOVIN:A0AAA9T9Y7|A0AAA9T9Y7_BOVIN
SLSQSKVLPVPQKAVPYPQRDM(+15.99)PIQAFL	0	66.85	43.94	0.1	2.8039186E7	797514	3.11501e+06	9.00:0.26:1.00	2.8039186E7	797514	3.11501e+06	9.00:0.26:1.00	1.065057E7	35.16	58.99	2	P02666|CASB_BOVIN:A0AAA9T9Y7|A0AAA9T9Y7_BOVIN	Oxidation (M)
NNQFLPYPYYAKPAAVRSPAQIL	0	76.99	42.81	0	2.791663E7	816614	904077	30.88:0.90:1.00	2.791663E7	816614	904077	30.88:0.90:1.00	9879107	34.19	63.61	1	A0A140T8A9|A0A140T8A9_BOVIN
STTTGHLIYK	0	68.83	34.61	2.9	2.70345E7	2.21655e+06	2.0557322E7	1.32:0.11:1.00	2.70345E7	2.21655e+06	2.0557322E7	1.32:0.11:1.00	1.6602789E7	12.2	16.28	2	P68103|EF1A1_BOVIN:Q32PH8|EF1A2_BOVIN:A0AAA9SDR5|A0AAA9SDR5_BOVIN
QAVLTQPSSVSGSLGQ	0	46.72	31.62	8.6	2.6920008E7	2.81162e+06	259064	64.00:10.85:1.00	2.6920008E7	2.81162e+06	259064	64.00:10.85:1.00	9996898	64	64.56	1	A0A3Q1LUE9|A0A3Q1LUE9_BOVIN:G5E604|G5E604_BOVIN:A0A3Q1LWV8|A0A3Q1LWV8_BOVIN:G5E5H2|G5E5H2_BOVIN:G3MZE0|G3MZE0_BOVIN
KAVPYPQRDM(+15.99)PIQAFLLYQEPVLGPVRGPFP	0	54.37	42.81	0	2.6203826E7	409925	1333541	19.65:0.31:1.00	2.6203826E7	409925	1333541	19.65:0.31:1.00	9315764	63.92	79.79	1	P02666|CASB_BOVIN:A0AAA9T9Y7|A0AAA9T9Y7_BOVIN	Oxidation (M)
IPPKKNQDKTEIPTINT	0	70.56	29.31	0.6	2.5627928E7	3.29889e+06	7.9064e+06	3.24:0.42:1.00	2.5627928E7	3.29889e+06	7.9064e+06	3.24:0.42:1.00	1.2277741E7	7.77	27.15	1	A0A140T8A9|A0A140T8A9_BOVIN
APKHKEMPFPKYPVEPFTESQS	0	67.76	43.93	2	2.5552368E7	1.0063027E7	888300	28.77:11.33:1.00	2.5552368E7	1.0063027E7	888300	28.77:11.33:1.00	1.2167898E7	28.77	47.03	1	P02666|CASB_BOVIN
FPIIV	0	88.05	32.41	0.4	2.5547206E7	1.875043E7	3.7026048E7	0.69:0.51:1.00	2.5547206E7	1.875043E7	3.7026048E7	0.69:0.51:1.00	2.7107894E7	1.97	65.53	1	P02666|CASB_BOVIN:A0AAA9T9Y7|A0AAA9T9Y7_BOVIN
LSQSKVLPVPQKAVPYPQRDMPIQAFL	0	56.95	44.85	0.7	2.52327E7	5.09479e+06	2.70601e+06	9.32:1.88:1.00	2.52327E7	5.09479e+06	2.70601e+06	9.32:1.88:1.00	1.1011164E7	9.32	64.18	2	P02666|CASB_BOVIN:A0AAA9T9Y7|A0AAA9T9Y7_BOVIN
SKVLPVPQKAVPYPQRDMPIQA	0	69.53	44.76	1.5	2.5056096E7	1.1393462E7	1.3388114E7	1.87:0.85:1.00	2.5056096E7	1.1393462E7	1.3388114E7	1.87:0.85:1.00	1.6612557E7	2.2	45.56	2	P02666|CASB_BOVIN:A0AAA9T9Y7|A0AAA9T9Y7_BOVIN
EGGM	0	82.96	26.27	0	2.5048576E7	7.3411e+06	4542080	5.51:1.62:1.00	2.5048576E7	7.3411e+06	4542080	5.51:1.62:1.00	1.2310586E7	5.51	22.13	1
KGADKYF	0	86.63	32.44	0	2.4878422E7	6.29127e+06	1.0008191E7	2.49:0.63:1.00	2.4878422E7	6.29127e+06	1.0008191E7	2.49:0.63:1.00	1.372596E7	3.95	17.16	1	P35541|SAA_BOVIN:A0AAA9TGJ5|A0AAA9TGJ5_BOVIN:A0A3Q1M5X4|A0A3Q1M5X4_BOVIN:A0AAA9TJV8|A0AAA9TJV8_BOVIN:A0AAA9TJA0|A0AAA9TJA0_BOVIN:A0A452DJ43|A0A452DJ43_BOVIN:A0AAA9SCC7|A0AAA9SCC7_BOVIN
KHKVP	0	94.92	23.39	0.7	2.480936E7	3.4050852E7	6.934952E7	0.36:0.49:1.00	2.480936E7	3.4050852E7	6.934952E7	0.36:0.49:1.00	4.2736576E7	2.8	54.3	1
DVENLHLPLP	0	86.78	41.01	0.5	2.4458346E7	3.0663976E7	4.0906144E7	0.60:0.75:1.00	2.4458346E7	3.0663976E7	4.0906144E7	0.60:0.75:1.00	3.2009488E7	1.67	64.51	1	P02666|CASB_BOVIN:A0AAA9T9Y7|A0AAA9T9Y7_BOVIN
RRAT	0	93.49	31.69	0.3	2.4340258E7	2.0851458E7	3.543254E7	0.69:0.59:1.00	2.4340258E7	2.0851458E7	3.543254E7	0.69:0.59:1.00	2.6874752E7	1.7	47.08	1	F1N0I5|F1N0I5_BOVIN
VVTK	0	75.02	21.07	3.3	2.3639698E7	1.67665e+06	550316	42.96:3.05:1.00	2.3639698E7	1.67665e+06	550316	42.96:3.05:1.00	8622220	42.96	110.77	1	Q3T0V4|RS11_BOVIN
FVAPFPEVFGKEKVNE	0	70.1	43.93	0.8	2.3610364E7	9843176	2.1272226E7	1.11:0.46:1.00	2.3610364E7	9843176	2.1272226E7	1.11:0.46:1.00	1.8241922E7	2.4	56.44	1	A0A3Q1MJE5|A0A3Q1MJE5_BOVIN:P02662|CASA1_BOVIN
LPPTVM(+15.99)FPPQS	0	66.69	29.28	0	2.3330676E7	5.0276e+06	1.9018742E7	1.23:0.26:1.00	2.3330676E7	5.0276e+06	1.9018742E7	1.23:0.26:1.00	1.579234E7	4.64	55.96	1	P02666|CASB_BOVIN:A0AAA9T9Y7|A0AAA9T9Y7_BOVIN	Oxidation (M)
RELEELNVPGE	0	94.11	34.53	0	2.330332E7	7.8458216E7	3.28319168E8	0.07:0.24:1.00	2.330332E7	7.8458216E7	3.28319168E8	0.07:0.24:1.00	1.4336024E8	14.09	40.61	1	P02666|CASB_BOVIN:A0AAA9T9Y7|A0AAA9T9Y7_BOVIN
IPIP	0	81.07	28.14	0.2	2.3189618E7	1.5107785E7	3.36072e+06	6.90:4.50:1.00	2.3189618E7	1.5107785E7	3.36072e+06	6.90:4.50:1.00	1.3886042E7	6.9	41.32	1
LSLSQSKVLPVPQKAVPYPQRDMPIQAF	0	74.36	44.82	0.6	2.3179048E7	2.68748e+06	611124	37.93:4.40:1.00	2.3179048E7	2.68748e+06	611124	37.93:4.40:1.00	8825883	37.93	60.83	1	P02666|CASB_BOVIN:A0AAA9T9Y7|A0AAA9T9Y7_BOVIN
TMPIW	0	92.24	34.86	0.3	2.310637E7	3.8619772E7	5.787782E7	0.40:0.67:1.00	2.310637E7	3.8619772E7	5.787782E7	0.40:0.67:1.00	3.9867988E7	2.5	61.14	1	A0AAA9S2L3|A0AAA9S2L3_BOVIN
VLTQPSSVSG	0	67.06	29.29	0	2.3032628E7	2.26303e+06	3.0243e+06	7.62:0.75:1.00	2.3032628E7	2.26303e+06	3.0243e+06	7.62:0.75:1.00	9439985	10.18	23.78	1	A0A3Q1LUE9|A0A3Q1LUE9_BOVIN:G5E604|G5E604_BOVIN:A0A3Q1LWV8|A0A3Q1LWV8_BOVIN:G5E5H2|G5E5H2_BOVIN:G3MZE0|G3MZE0_BOVIN
SRASGVPDRFSG	0	41.63	36.71	9.6	2.3027352E7	7361317	278582	64.00:26.42:1.00	2.3027352E7	7361317	278582	64.00:26.42:1.00	1.0222417E7	64	18.4	2	A0A3Q1LUE9|A0A3Q1LUE9_BOVIN:G5E604|G5E604_BOVIN:A0A3Q1LWV8|A0A3Q1LWV8_BOVIN:G5E5H2|G5E5H2_BOVIN:G3MZE0|G3MZE0_BOVIN
LSLSQSKVLPVPQKAVPYPQRDMPIQA	0	77.21	44.61	1.4	2.2996736E7	2254713	1.30934e+06	17.56:1.72:1.00	2.2996736E7	2254713	1.30934e+06	17.56:1.72:1.00	8853595	17.56	53.05	1	P02666|CASB_BOVIN:A0AAA9T9Y7|A0AAA9T9Y7_BOVIN
SLSQSKVLPVPQKAVPYPQRDMPIQAFLLYQEPVLGPVRGPFPII	0	49.01	44.85	5.6	2.288172E7	4.6071532E7	6.1249668E7	0.37:0.75:1.00	2.288172E7	4.6071532E7	6.1249668E7	0.37:0.75:1.00	4.3400972E7	2.68	92.96	2	P02666|CASB_BOVIN:A0AAA9T9Y7|A0AAA9T9Y7_BOVIN
RTAR	0	86.28	27.63	0.3	2.2521898E7	2.0851458E7	3.556588E7	0.63:0.59:1.00	2.2521898E7	2.0851458E7	3.556588E7	0.63:0.59:1.00	2.6313078E7	1.71	47.24	1	A0A3Q1LQN7|A0A3Q1LQN7_BOVIN:A0A3Q1M155|A0A3Q1M155_BOVIN:A0AAF6DLI0|A0AAF6DLI0_BOVIN:A0A3Q1MNZ9|A0A3Q1MNZ9_BOVIN
YQEPVLGPVRGP	0	74.52	44.04	1.1	2.2446722E7	2.48611e+06	5.1601172E7	0.44:0.05:1.00	2.2446722E7	2.48611e+06	5.1601172E7	0.44:0.05:1.00	2.5511334E7	20.76	41.36	1	P02666|CASB_BOVIN:A0AAA9T9Y7|A0AAA9T9Y7_BOVIN
IPVP	0	77.27	27.98	0	2.2300218E7	2.1500428E7	2.62093e+06	8.51:8.20:1.00	2.2300218E7	2.1500428E7	2.62093e+06	8.51:8.20:1.00	1.5473858E7	8.51	31.77	1	A0AAA9RXF1|A0AAA9RXF1_BOVIN
SQSKVLPVPQKAVPYPQRDMPIQAFLL	0	82.51	44.85	0.5	2.2280112E7	1.5711097E7	5.33191e+06	4.18:2.95:1.00	2.2280112E7	1.5711097E7	5.33191e+06	4.18:2.95:1.00	1.444104E7	4.18	66.75	1	P02666|CASB_BOVIN:A0AAA9T9Y7|A0AAA9T9Y7_BOVIN
GVPDRFS	0	59.13	21.42	0.9	2.2274486E7	816033	1.00059e+06	22.26:0.82:1.00	2.2274486E7	816033	1.00059e+06	22.26:0.82:1.00	8030371	27.3	19.24	1	A0A3Q1LUE9|A0A3Q1LUE9_BOVIN:G5E604|G5E604_BOVIN:A0A3Q1LWV8|A0A3Q1LWV8_BOVIN:G5E5H2|G5E5H2_BOVIN:A0A3Q1MU51|A0A3Q1MU51_BOVIN:G3X7I5|G3X7I5_BOVIN:G3MZE0|G3MZE0_BOVIN:A0A3Q1LXG6|A0A3Q1LXG6_BOVIN
FVAPFPEVFGKEKVN	0	78.98	44.47	0.2	2.2214572E7	6649930	1.7320892E7	1.28:0.38:1.00	2.2214572E7	6649930	1.7320892E7	1.28:0.38:1.00	1.5395131E7	3.34	56.34	1	A0A3Q1MJE5|A0A3Q1MJE5_BOVIN:P02662|CASA1_BOVIN
SLSQSKVLPVPQKAVPYPQRDM(+15.99)PIQAF	0	68.68	44.82	0.6	2.2081836E7	364343	5194908	4.25:0.07:1.00	2.2081836E7	364343	5194908	4.25:0.07:1.00	9213696	60.61	51.16	1	P02666|CASB_BOVIN:A0AAA9T9Y7|A0AAA9T9Y7_BOVIN	Oxidation (M)
SKYAASSYLSLTS	0	53.83	40.64	2.7	2.1907908E7	32255.9	9506514	2.30:0.02:1.00	2.1907908E7	32255.9	9506514	2.30:0.02:1.00	1.0482226E7	64	45.27	1	A0AAA9SF39|A0AAA9SF39_BOVIN:A0AAA9SDU2|A0AAA9SDU2_BOVIN
APKHKEMPFPKYP	0	57.29	27.89	1.9	2.1854616E7	2.1096304E7	228293	64.00:64.00:1.00	2.1854616E7	2.1096304E7	228293	64.00:64.00:1.00	1.4393071E7	64	32.76	1	P02666|CASB_BOVIN:A0AAA9T9Y7|A0AAA9T9Y7_BOVIN
SGVPDRFS	0	72.31	28.01	0	2.16605E7	2.04679e+06	1.85807e+06	11.66:1.10:1.00	2.16605E7	2.04679e+06	1.85807e+06	11.66:1.10:1.00	8521788	11.66	21.38	1	A0A3Q1LUE9|A0A3Q1LUE9_BOVIN:G5E604|G5E604_BOVIN:A0A3Q1LWV8|A0A3Q1LWV8_BOVIN:G5E5H2|G5E5H2_BOVIN:A0A3Q1MU51|A0A3Q1MU51_BOVIN:G3X7I5|G3X7I5_BOVIN:G3MZE0|G3MZE0_BOVIN:A0A3Q1LXG6|A0A3Q1LXG6_BOVIN
VLGPVRGPFPIIV	0	88.46	41.75	0.4	2.1491198E7	9.5287928E7	7.0968442E8	0.03:0.13:1.00	2.1491198E7	9.5287928E7	7.0968442E8	0.03:0.13:1.00	2.7548784E8	33.02	72.27	1	P02666|CASB_BOVIN:A0AAA9T9Y7|A0AAA9T9Y7_BOVIN
PGRPEPGSAGTWN	0	79.16	42.36	0.4	2.1270982E7	7.89811e+06	4886372	4.35:1.62:1.00	2.1270982E7	7.89811e+06	4886372	4.35:1.62:1.00	1.135182E7	4.35	22.67	1
ELEELNVPG	0	63.67	32.54	1.8	2.1195498E7	8420540	9152485	2.32:0.92:1.00	2.1195498E7	8420540	9152485	2.32:0.92:1.00	1.2922841E7	2.52	47.24	2	P02666|CASB_BOVIN:A0AAA9T9Y7|A0AAA9T9Y7_BOVIN
SQSKVLPVPQKAVPYPQRDMPIQAFLLYQEPVLGPVRGPFPI	0	70.03	44.85	5.9	2.1167948E7	3.98954e+06	5.60269e+06	3.78:0.71:1.00	2.1167948E7	3.98954e+06	5.60269e+06	3.78:0.71:1.00	1.0253395E7	5.31	87.19	1	P02666|CASB_BOVIN:A0AAA9T9Y7|A0AAA9T9Y7_BOVIN
KTTM(+15.99)PLW	0	87.5	25.56	0.2	2.1140816E7	2.6998436E7	5.8508848E7	0.36:0.46:1.00	2.1140816E7	2.6998436E7	5.8508848E7	0.36:0.46:1.00	3.5549368E7	2.77	31.75	1	A0A3Q1NG86|A0A3Q1NG86_BOVIN:A0A3Q1MJE5|A0A3Q1MJE5_BOVIN:P02662|CASA1_BOVIN	Oxidation (M)
VLGPVRGPFP	0	88.7	34.66	0.5	2.0928108E7	1.0859549E7	1.56950784E8	0.13:0.07:1.00	2.0928108E7	1.0859549E7	1.56950784E8	0.13:0.07:1.00	6.2912812E7	14.45	47.01	1	P02666|CASB_BOVIN:A0AAA9T9Y7|A0AAA9T9Y7_BOVIN
THRGEEFPSMSESRNPDEEGLFTVR	0	72.66	44.85	0.4	2.0903468E7	1.79963296E8	3.06093792E8	0.07:0.59:1.00	2.0903468E7	1.79963296E8	3.06093792E8	0.07:0.59:1.00	1.68986848E8	14.64	46.87	3	F1MZQ4|F1MZQ4_BOVIN:P18892|BT1A1_BOVIN:E1BHI7|E1BHI7_BOVIN
KAVPYPQRDM(+15.99)PIQAFLLYQEPVLGPVRGPFPI	0	60.9	44.85	6.2	2.0886972E7	762056	8989660	2.32:0.08:1.00	2.0886972E7	762056	8989660	2.32:0.08:1.00	1.0212896E7	27.41	86.89	1	P02666|CASB_BOVIN:A0AAA9T9Y7|A0AAA9T9Y7_BOVIN	Oxidation (M)
SLSQSKVLPVPQKAVPYPQRDMPIQAFLLYQEPVLGPVRGPFPI	0	70.38	44.85	5.6	2.0836528E7	1356714	1.7284246E7	1.21:0.08:1.00	2.0836528E7	1356714	1.7284246E7	1.21:0.08:1.00	1.3159163E7	15.36	88.58	1	P02666|CASB_BOVIN:A0AAA9T9Y7|A0AAA9T9Y7_BOVIN
QDKTEIPTIN	0	88.35	35.62	0.5	2.0472318E7	1.5377167E7	2.1987116E7	0.93:0.70:1.00	2.0472318E7	1.5377167E7	2.1987116E7	0.93:0.70:1.00	1.9278868E7	1.43	30.29	1	A0A140T8A9|A0A140T8A9_BOVIN
VLSLSQSKVLPVPQKAVPYPQRDMPIQAF	0	70.76	44.85	0.7	2.0460414E7	3512113	3.15447e+06	6.49:1.11:1.00	2.0460414E7	3512113	3.15447e+06	6.49:1.11:1.00	9042331	6.49	62.63	2	P02666|CASB_BOVIN:A0AAA9T9Y7|A0AAA9T9Y7_BOVIN
SLPQNIPPLTQ	0	81.49	34.59	0.9	1.9993734E7	2.88387e+06	1.6436303E7	1.22:0.18:1.00	1.9993734E7	2.88387e+06	1.6436303E7	1.22:0.18:1.00	1.3104637E7	6.93	52.06	1	P02666|CASB_BOVIN:A0AAA9T9Y7|A0AAA9T9Y7_BOVIN
SGRP	0	88.18	27.76	0.2	1.9984296E7	1.0003832E8	1.06159904E8	0.19:0.94:1.00	1.9984296E7	1.0003832E8	1.06159904E8	0.19:0.94:1.00	7.5394176E7	5.31	25.5	1	F1MER7|F1MER7_BOVIN:Q0IIC2|KLD10_BOVIN:E1BPS6|E1BPS6_BOVIN:A0A3Q1MC28|A0A3Q1MC28_BOVIN
VLPVPQKAVPYPQRDMPIQAFL	0	73.5	44.73	0.7	1.9976358E7	1.0368312E7	2.3310148E7	0.86:0.44:1.00	1.9976358E7	1.0368312E7	2.3310148E7	0.86:0.44:1.00	1.788494E7	2.25	68.41	1	P02666|CASB_BOVIN:A0AAA9T9Y7|A0AAA9T9Y7_BOVIN
ASGVPDRFSGSRSGN	0	69	38.33	5.3	1.981794E7	4.07214e+06	518420	38.23:7.85:1.00	1.981794E7	4.07214e+06	518420	38.23:7.85:1.00	8.13617e+06	38.23	16.59	1	A0A3Q1LUE9|A0A3Q1LUE9_BOVIN:G5E604|G5E604_BOVIN:A0A3Q1LWV8|A0A3Q1LWV8_BOVIN:G5E5H2|G5E5H2_BOVIN:G3MZE0|G3MZE0_BOVIN
LPLSILKEKHL	0	90.58	43.76	0.2	1.9765058E7	1.6920376E8	2.19794752E8	0.09:0.77:1.00	1.9765058E7	1.6920376E8	2.19794752E8	0.09:0.77:1.00	1.36254528E8	11.12	43.7	1	P80195|GLCM1_BOVIN:A0AAA9SIM2|A0AAA9SIM2_BOVIN
DAAQRGPGGAWAA	0	70.17	42.09	0.4	1.9562638E7	2.55417e+06	3.271381E7	0.60:0.08:1.00	1.9562638E7	2.55417e+06	3.271381E7	0.60:0.08:1.00	1.8276874E7	12.81	28.31	1	P35541|SAA_BOVIN:A0AAA9TJV8|A0AAA9TJV8_BOVIN:A0AAA9TGJ5|A0AAA9TGJ5_BOVIN:A0A3Q1M5X4|A0A3Q1M5X4_BOVIN:A0AAA9TJA0|A0AAA9TJA0_BOVIN:A0A452DJ43|A0A452DJ43_BOVIN:A0AAA9SCC7|A0AAA9SCC7_BOVIN
PPPPPPP	0	88.72	32.23	0.2	1.9483484E7	2.2121314E7	1.9699734E7	0.99:1.12:1.00	1.9483484E7	2.2121314E7	1.9699734E7	0.99:1.12:1.00	2.0434844E7	1.14	17.07	1	A0A3Q1LQX0|A0A3Q1LQX0_BOVIN:A0AAA9RZ74|A0AAA9RZ74_BOVIN:A0A3Q1M751|A0A3Q1M751_BOVIN:A0AAA9RXA4|A0AAA9RXA4_BOVIN:E1BPS6|E1BPS6_BOVIN:F1MGX4|F1MGX4_BOVIN:E1B9U0|E1B9U0_BOVIN:F1MCZ3|F1MCZ3_BOVIN:A0A3Q1NBC4|A0A3Q1NBC4_BOVIN:A0A3Q1MPI7|A0A3Q1MPI7_BOVIN:Q1JQB5|FBLI1_BOVIN:A0A3Q1M3L3|A0A3Q1M3L3_BOVIN:A0A3Q1M2Z8|A0A3Q1M2Z8_BOVIN:A0A3Q1MH41|A0A3Q1MH41_BOVIN:A7Z068|A7Z068_BOVIN:A0A3Q1MNK0|A0A3Q1MNK0_BOVIN:…
ALKSGVHTFPAVLQ	0	67.57	33.29	0.4	1.9414792E7	2.10757e+06	2.6567e+06	7.31:0.79:1.00	1.9414792E7	2.10757e+06	2.6567e+06	7.31:0.79:1.00	8059688	9.21	41.13	1	A0A3Q1N3I9|A0A3Q1N3I9_BOVIN:A0AAA9TVN0|A0AAA9TVN0_BOVIN:A0AAA9TPF4|A0AAA9TPF4_BOVIN:G3N0V0|G3N0V0_BOVIN
TDVENLHLPLPLLQ	0	84.39	43.86	0.3	1.9093446E7	1.7650344E7	2.0136302E7	0.95:0.88:1.00	1.9093446E7	1.7650344E7	2.0136302E7	0.95:0.88:1.00	1.896003E7	1.14	81.9	1	P02666|CASB_BOVIN:A0AAA9T9Y7|A0AAA9T9Y7_BOVIN
SLTLTDVENLHLP	0	59.5	35.81	1.5	1.906965E7	2.05768e+06	3.8888e+06	4.90:0.53:1.00	1.906965E7	2.05768e+06	3.8888e+06	4.90:0.53:1.00	8.33871e+06	9.27	72.25	1	P02666|CASB_BOVIN:A0AAA9T9Y7|A0AAA9T9Y7_BOVIN
VPYPQRDM(+15.99)PIQAFL	0	55.92	42.69	2.2	1.9003152E7	620460	106138	64.00:5.85:1.00	1.9003152E7	620460	106138	64.00:5.85:1.00	6.57658e+06	64	59.43	1	P02666|CASB_BOVIN:A0AAA9T9Y7|A0AAA9T9Y7_BOVIN	Oxidation (M)
EPVI	0	65.7	26.21	0	1.887718E7	1.5066596E7	1.2676842E7	1.49:1.19:1.00	1.887718E7	1.5066596E7	1.2676842E7	1.49:1.19:1.00	1.5540206E7	1.49	25.97	1	F1ML06|F1ML06_BOVIN
PPKKNQDKTEIPTIN	0	61.65	29.33	0.1	1.8719726E7	252137	1.30355e+06	14.36:0.19:1.00	1.8719726E7	252137	1.30355e+06	14.36:0.19:1.00	6758471	64	20.08	1	A0A140T8A9|A0A140T8A9_BOVIN
LSRYPSYGLNYYQQKPVALINNQFLPYPYYAKPA	0	63.83	42.81	0	1.8613134E7	3.71182e+06	4.34743e+06	4.28:0.85:1.00	1.8613134E7	3.71182e+06	4.34743e+06	4.28:0.85:1.00	8890795	5.01	69.96	1	A0A140T8A9|A0A140T8A9_BOVIN
SVLSLSQSKVLPVPQKAVPYPQRDMPIQ	0	77.13	43.94	0.3	1.860901E7	1.4692e+06	1.6667e+06	11.17:0.88:1.00	1.860901E7	1.4692e+06	1.6667e+06	11.17:0.88:1.00	7248303	12.67	56.17	1	P02666|CASB_BOVIN:A0AAA9T9Y7|A0AAA9T9Y7_BOVIN
GVPDRFSGSRS	0	69.96	27.85	1.7	1.8571672E7	4138328	1.47301e+06	12.61:2.81:1.00	1.8571672E7	4138328	1.47301e+06	12.61:2.81:1.00	8061005	12.61	14.41	1	A0A3Q1LUE9|A0A3Q1LUE9_BOVIN:G5E604|G5E604_BOVIN:A0A3Q1LWV8|A0A3Q1LWV8_BOVIN:G5E5H2|G5E5H2_BOVIN:A0A3Q1MU51|A0A3Q1MU51_BOVIN:G3X7I5|G3X7I5_BOVIN:G3MZE0|G3MZE0_BOVIN:A0A3Q1LXG6|A0A3Q1LXG6_BOVIN
LSLSQSKVLPVPQKAVPYPQRDMPIQAFL	0	76.78	42.81	0.7	1.8551386E7	2.8927492E7	1.1852684E7	1.57:2.44:1.00	1.8551386E7	2.8927492E7	1.1852684E7	1.57:2.44:1.00	1.9777188E7	2.44	69.43	1	P02666|CASB_BOVIN:A0AAA9T9Y7|A0AAA9T9Y7_BOVIN
EMPFPKYPVEPFTESQ	0	73.06	44.79	0.8	1.8529792E7	7.45097e+06	1.0924743E7	1.70:0.68:1.00	1.8529792E7	7.45097e+06	1.0924743E7	1.70:0.68:1.00	1.2301834E7	2.49	64.9	1	P02666|CASB_BOVIN
YPQRDMPIQ	0	80.3	32.37	2	1.8258604E7	9452608	1.0245218E7	1.78:0.92:1.00	1.8258604E7	9452608	1.0245218E7	1.78:0.92:1.00	1.2652143E7	1.93	26.75	1	P02666|CASB_BOVIN:A0AAA9T9Y7|A0AAA9T9Y7_BOVIN
SQSKVLPVPQKAVPYPQRDM(+15.99)PIQAF	0	63.47	44.85	2.1	1.8220362E7	1.15205e+06	1.60267e+06	11.37:0.72:1.00	1.8220362E7	1.15205e+06	1.60267e+06	11.37:0.72:1.00	6.99169e+06	15.82	47.2	1	P02666|CASB_BOVIN:A0AAA9T9Y7|A0AAA9T9Y7_BOVIN	Oxidation (M)
INNQFLPYPYYAKPAAVRSPAQIL	0	72.09	44.85	1.2	1.813558E7	2.94324e+06	2197242	8.25:1.34:1.00	1.813558E7	2.94324e+06	2197242	8.25:1.34:1.00	7758688	8.25	65.86	1	A0A140T8A9|A0A140T8A9_BOVIN
MAIPPKKNQDKTEIPTIN	0	67	27.83	0.8	1.8089826E7	1.5027843E7	2.9304778E7	0.62:0.51:1.00	1.8089826E7	1.5027843E7	2.9304778E7	0.62:0.51:1.00	2.0807482E7	1.95	33.95	1	A0A140T8A9|A0A140T8A9_BOVIN
SQSKVLPVPQKAVPYPQRDM(+15.99)PIQAFL	0	75.41	42.81	0	1.8075316E7	2.63796e+06	2316384	7.80:1.14:1.00	1.8075316E7	2.63796e+06	2316384	7.80:1.14:1.00	7676553	7.8	55.67	1	P02666|CASB_BOVIN:A0AAA9T9Y7|A0AAA9T9Y7_BOVIN	Oxidation (M)
SSCP	0	74.06	38.37	0	1.8013496E7	6.6835e+06	4.69564e+06	3.84:1.42:1.00	1.8013496E7	6.6835e+06	4.69564e+06	3.84:1.42:1.00	9797543	3.84	22.57	1	F1MR40|F1MR40_BOVIN:G3N346|G3N346_BOVIN
SLVYPFPGPIP	0	90.65	43.9	0.5	1.7602846E7	1.7979284E7	5.5936216E7	0.31:0.32:1.00	1.7602846E7	1.7979284E7	5.5936216E7	0.31:0.32:1.00	3.0506116E7	3.18	83.24	1	P02666|CASB_BOVIN
NPKLPLS	0	84.24	30.85	0.1	1.7527604E7	6.6382448E7	7.1483312E7	0.25:0.93:1.00	1.7527604E7	6.6382448E7	7.1483312E7	0.25:0.93:1.00	5.1797788E7	4.08	27.43	2	P80195|GLCM1_BOVIN:A0AAA9SIM2|A0AAA9SIM2_BOVIN
PPTVMFPPQS	0	70.05	27.42	0	1.7393818E7	1.50482e+06	1.40353e+06	12.39:1.07:1.00	1.7393818E7	1.50482e+06	1.40353e+06	12.39:1.07:1.00	6.76739e+06	12.39	55.73	1	P02666|CASB_BOVIN:A0AAA9T9Y7|A0AAA9T9Y7_BOVIN
IPVPQ	0	89.97	31.4	0.2	1.7335262E7	1.85661792E8	1.9331662E7	0.90:9.60:1.00	1.7335262E7	1.85661792E8	1.9331662E7	0.90:9.60:1.00	7.4109568E7	10.71	25.46	1	F1MFE9|F1MFE9_BOVIN
FVAPFPEVFGKEKVNEL	0	75.69	43.93	0.8	1.7319896E7	9097140	7.38307e+06	2.35:1.23:1.00	1.7319896E7	9097140	7.38307e+06	2.35:1.23:1.00	1.12667E7	2.35	65.56	1	A0A3Q1MJE5|A0A3Q1MJE5_BOVIN:P02662|CASA1_BOVIN
SQSKVLPVPQKAVPYPQRDMPIQAFLLYQEPVLGPVRGPFPIIV	0	66.11	44.85	6.9	1.7289956E7	3.24115456E8	3.24447328E8	0.05:1.00:1.00	1.7289956E7	3.24115456E8	3.24447328E8	0.05:1.00:1.00	2.21950912E8	18.77	93.64	2	P02666|CASB_BOVIN:A0AAA9T9Y7|A0AAA9T9Y7_BOVIN
ENLHLPLP	0	80.19	29.17	0.1	1.7099104E7	4933387	4778593	3.58:1.03:1.00	1.7099104E7	4933387	4778593	3.58:1.03:1.00	8937028	3.58	52.35	1	P02666|CASB_BOVIN:A0AAA9T9Y7|A0AAA9T9Y7_BOVIN
IPYP	0	73.82	35.26	3.9	1.703197E7	1.5833962E7	367936	46.29:43.03:1.00	1.703197E7	1.5833962E7	367936	46.29:43.03:1.00	1.1077956E7	46.29	33.92	1
LYQEPVLGPVRGPFPI	0	70.59	44.5	0.8	1.682554E7	1.0130974E7	6.4769096E7	0.26:0.16:1.00	1.682554E7	1.0130974E7	6.4769096E7	0.26:0.16:1.00	3.0575204E7	6.39	71.62	2	P02666|CASB_BOVIN:A0AAA9T9Y7|A0AAA9T9Y7_BOVIN
FPKYPVEP	0	87.38	34.66	0.7	1.6809518E7	1.9812934E7	2.1439046E7	0.78:0.92:1.00	1.6809518E7	1.9812934E7	2.1439046E7	0.78:0.92:1.00	1.9353832E7	1.28	39.16	1	P02666|CASB_BOVIN:A0AAA9T9Y7|A0AAA9T9Y7_BOVIN
SQSKVLPVPQ	0	93.58	38.3	0.3	1.6761758E7	5.776834E7	5.7269624E7	0.29:1.01:1.00	1.6761758E7	5.776834E7	5.7269624E7	0.29:1.01:1.00	4.393324E7	3.45	26.53	1	P02666|CASB_BOVIN:A0AAA9T9Y7|A0AAA9T9Y7_BOVIN
M(+42.01)EVKPPP	0	83.44	27.83	0.5	1.6726717E7	1.476764E7	2.4925168E7	0.67:0.59:1.00	1.6726717E7	1.476764E7	2.4925168E7	0.67:0.59:1.00	1.8806508E7	1.69	36.63	2		Acetylation (N-term)
RDMPIQAFLLYQEPVLGPVRGPFPII	0	57.09	44.85	6.3	1.6641763E7	5.46399e+06	8.085116E7	0.21:0.07:1.00	1.6641763E7	5.46399e+06	8.085116E7	0.21:0.07:1.00	3.4318972E7	14.8	106.93	2	P02666|CASB_BOVIN:A0AAA9T9Y7|A0AAA9T9Y7_BOVIN
PPKKNQDKTEIPT	0	74.16	27.13	0.4	1.6622541E7	1.36922e+06	28843.9	64.00:47.47:1.00	1.6622541E7	1.36922e+06	28843.9	64.00:47.47:1.00	6006868	64	10.44	1	A0A140T8A9|A0A140T8A9_BOVIN
IPPLTQTPVVVPPF	0	71.76	36.71	4.6	1.6595603E7	1.14652e+06	3.54854e+06	4.68:0.32:1.00	1.6595603E7	1.14652e+06	3.54854e+06	4.68:0.32:1.00	7.09689e+06	14.47	86.74	1	P02666|CASB_BOVIN:A0AAA9T9Y7|A0AAA9T9Y7_BOVIN
SKYAASSYL	0	44.61	29.35	8.1	1.6511238E7	1.07176e+06	929964	17.75:1.15:1.00	1.6511238E7	1.07176e+06	929964	17.75:1.15:1.00	6170987	17.75	30.35	1	A0AAA9SF39|A0AAA9SF39_BOVIN:A0AAA9SDU2|A0AAA9SDU2_BOVIN:A0AAA9TYE7|A0AAA9TYE7_BOVIN
AVPYPQRDMPIQAFLLYQEPVLGPVRGPFPIIV	0	76.22	44.85	4.3	1.6467904E7	1.3033637E7	1.75868896E8	0.09:0.07:1.00	1.6467904E7	1.3033637E7	1.75868896E8	0.09:0.07:1.00	6.8456816E7	13.49	107.88	2	P02666|CASB_BOVIN:A0AAA9T9Y7|A0AAA9T9Y7_BOVIN
RASGVPDRFSGSRSGN	0	63.55	42.47	1.9	1.6324745E7	6.70723e+06	1.03845e+06	15.72:6.46:1.00	1.6324745E7	6.70723e+06	1.03845e+06	15.72:6.46:1.00	8.02348e+06	15.72	14.81	2	A0A3Q1LUE9|A0A3Q1LUE9_BOVIN:G5E604|G5E604_BOVIN:A0A3Q1LWV8|A0A3Q1LWV8_BOVIN:G5E5H2|G5E5H2_BOVIN:G3MZE0|G3MZE0_BOVIN
TDFAFSLYKQLALKN	0	75.59	43.93	0.4	1.6067163E7	1.1438806E7	5577296	2.88:2.05:1.00	1.6067163E7	1.1438806E7	5577296	2.88:2.05:1.00	1.1027755E7	2.88	67.36	1
VPYP	0	85.47	34.59	0.3	1.6036046E7	6.559174E7	6.4761e+06	2.48:10.13:1.00	1.6036046E7	6.559174E7	6.4761e+06	2.48:10.13:1.00	2.936796E7	10.13	24.88	1	P02666|CASB_BOVIN:F1MFE9|F1MFE9_BOVIN:A0AAA9T9Y7|A0AAA9T9Y7_BOVIN
GVLQGHAVQETDDTSHQEAA	0	74.19	44.85	0.6	1.6032346E7	1.6837338E7	1.43033E7	1.12:1.18:1.00	1.6032346E7	1.6837338E7	1.43033E7	1.12:1.18:1.00	1.5724328E7	1.18	23.32	2	P34955|A1AT_BOVIN
EGLFTVR	0	76.83	27.16	0.5	1.5981043E7	2.91686e+06	6435850	2.48:0.45:1.00	1.5981043E7	2.91686e+06	6435850	2.48:0.45:1.00	8444583	5.48	36.11	1	F1MZQ4|F1MZQ4_BOVIN:P18892|BT1A1_BOVIN:E1BHI7|E1BHI7_BOVIN
VENLHLP	0	77.08	27.84	0.5	1.5981043E7	2.23996e+06	6435850	2.48:0.35:1.00	1.5981043E7	2.23996e+06	6435850	2.48:0.35:1.00	8218950	7.13	36.29	1	P02666|CASB_BOVIN:A0AAA9T9Y7|A0AAA9T9Y7_BOVIN
NLHLPLP	0	85.76	23.62	0.9	1.5955365E7	7.1672976E7	8.0106768E7	0.20:0.89:1.00	1.5955365E7	7.1672976E7	8.0106768E7	0.20:0.89:1.00	5.5911704E7	5.02	51.21	1	P02666|CASB_BOVIN:A0AAA9T9Y7|A0AAA9T9Y7_BOVIN
SLSQSKVLPVPQKAVPYPQRDMPI	0	61.58	42.81	2.2	1.5775006E7	2529747	4694550	3.36:0.54:1.00	1.5775006E7	2529747	4694550	3.36:0.54:1.00	7.66643e+06	6.24	49.35	1	P02666|CASB_BOVIN:A0AAA9T9Y7|A0AAA9T9Y7_BOVIN
FPKYPVEPFT	0	59.93	41.87	0	1.5663358E7	2.47576e+06	4.71597e+06	3.32:0.52:1.00	1.5663358E7	2.47576e+06	4.71597e+06	3.32:0.52:1.00	7618365	6.33	54.68	1	P02666|CASB_BOVIN:A0AAA9T9Y7|A0AAA9T9Y7_BOVIN
KSPIFGPEEVTSVEGR	0	78.65	39.91	1.6	1.5625888E7	597636	5265636	2.97:0.11:1.00	1.5625888E7	597636	5265636	2.97:0.11:1.00	7.16305e+06	26.15	40.95	1	F1MR22|F1MR22_BOVIN:P81265|PIGR_BOVIN
KFRP	0	82.39	22.04	0	1.5590639E7	1.750851E7	2.5740278E7	0.61:0.68:1.00	1.5590639E7	1.750851E7	2.5740278E7	0.61:0.68:1.00	1.9613142E7	1.65	50.66	1	A0A3Q1LN46|A0A3Q1LN46_BOVIN:A0A3Q1M9W3|A0A3Q1M9W3_BOVIN:F1N2X7|F1N2X7_BOVIN
DKIHPFAQ	0	81.76	41.91	0.3	1.5539638E7	1.65288E7	1.5337193E7	1.01:1.08:1.00	1.5539638E7	1.65288E7	1.5337193E7	1.01:1.08:1.00	1.5801877E7	1.08	19.86	1	P02666|CASB_BOVIN:A0AAA9T9Y7|A0AAA9T9Y7_BOVIN
KLM(+15.99)PPPPPPP	0	43.78	27.83	2.8	1.5501537E7	8.3751e+06	9508261	1.63:0.88:1.00	1.5501537E7	8.3751e+06	9508261	1.63:0.88:1.00	1.1128298E7	1.85	31.82	1	A0A3Q1MEP0|A0A3Q1MEP0_BOVIN:F1MF62|F1MF62_BOVIN	Oxidation (M)
PPPPPPPPPPP	0	54.58	25.64	2.9	1.5501537E7	75799.6	8.35513e+06	1.86:0.02:1.00	1.5501537E7	75799.6	8.35513e+06	1.86:0.02:1.00	7.97749e+06	64	33.11	1	A0A3Q1MHT1|A0A3Q1MHT1_BOVIN:A0AAA9S3Z1|A0AAA9S3Z1_BOVIN:A0AAA9S424|A0AAA9S424_BOVIN:A0A3Q1M3E4|A0A3Q1M3E4_BOVIN:A0AAA9RZ74|A0AAA9RZ74_BOVIN:F1MUA7|F1MUA7_BOVIN:F1MX77|F1MX77_BOVIN:A0AAA9TBI7|A0AAA9TBI7_BOVIN:F6RG16|F6RG16_BOVIN:A0A3Q1MKW0|A0A3Q1MKW0_BOVIN:A0A3Q1M2Z8|A0A3Q1M2Z8_BOVIN:A0AAA9TK54|A0AAA9TK54_BOVIN:F1MNS2|F1MNS2_BOVIN:E1BPV9|E1BPV9_BOVIN:F1MJN7|F1MJN7_BOVIN:A0AAA9TD95|A0AAA9TD95_BOVIN…
LEELNVPGE	0	77.37	34.46	1	1.5462017E7	8430845	5.112798E7	0.30:0.16:1.00	1.5462017E7	8430845	5.112798E7	0.30:0.16:1.00	2.5006948E7	6.06	46.01	2	P02666|CASB_BOVIN:A0AAA9T9Y7|A0AAA9T9Y7_BOVIN
KEMPFPKYPVEPFTE	0	71.98	44.85	0.3	1.5321826E7	6.2489968E7	1.4133312E9	0.02:0.04:1.00	1.5321826E7	6.2489968E7	1.4133312E9	0.02:0.04:1.00	4.9704768E8	64	55.42	2	P02666|CASB_BOVIN:A0AAA9T9Y7|A0AAA9T9Y7_BOVIN
TTMPLW	0	89.2	33.43	0	1.5307132E7	1.798351E7	1.9510724E7	0.78:0.92:1.00	1.5307132E7	1.798351E7	1.9510724E7	0.78:0.92:1.00	1.7600456E7	1.27	62.4	1	A0A3Q1NG86|A0A3Q1NG86_BOVIN:A0A3Q1MJE5|A0A3Q1MJE5_BOVIN:P02662|CASA1_BOVIN
SRYPSYGLNYYQQKPVA	0	58.57	43.49	4.7	1.5267799E7	150977	1620148	9.42:0.09:1.00	1.5267799E7	150977	1620148	9.42:0.09:1.00	5.67964e+06	64	40.25	1	A0A140T8A9|A0A140T8A9_BOVIN
LIVTQTM(+15.99)KGLDIQKVAGTWY	0	80.26	44.82	1.7	1.5243934E7	3.7414348E7	1.07517088E8	0.14:0.35:1.00	1.5243934E7	3.7414348E7	1.07517088E8	0.14:0.35:1.00	5.3391792E7	7.05	60.44	1	P02754|LACB_BOVIN:A0A3Q1LYE8|A0A3Q1LYE8_BOVIN	Oxidation (M)
KAVPYPQRDM(+15.99)PIQAFLLYQEPVLGPVRGPFPII	0	47.69	44.85	7.8	1.5153256E7	5.19756e+06	1.5140267E7	1.00:0.34:1.00	1.5153256E7	5.19756e+06	1.5140267E7	1.00:0.34:1.00	1.1830361E7	2.92	93.26	1	P02666|CASB_BOVIN:A0AAA9T9Y7|A0AAA9T9Y7_BOVIN	Oxidation (M)
SLSQSKVLPVPQ	0	88.98	43.9	0.3	1.5124633E7	8.4551608E7	1.45614032E8	0.10:0.58:1.00	1.5124633E7	8.4551608E7	1.45614032E8	0.10:0.58:1.00	8.1763424E7	9.63	36.72	1	P02666|CASB_BOVIN:A0AAA9T9Y7|A0AAA9T9Y7_BOVIN
SVLSLSQ	0	86.39	32.3	0.8	1.5117087E7	9507897	1.3110388E7	1.15:0.73:1.00	1.5117087E7	9507897	1.3110388E7	1.15:0.73:1.00	1.2578457E7	1.59	40.28	1	P02666|CASB_BOVIN:A0AAA9T9Y7|A0AAA9T9Y7_BOVIN
PALKSRLSITKDN	0	65.34	32.13	0	1.5100473E7	1.49376e+06	1.17659e+06	12.83:1.27:1.00	1.5100473E7	1.49376e+06	1.17659e+06	12.83:1.27:1.00	5.92361e+06	12.83	23.9	1
ELEELNVPGEIVE	0	90.93	43.87	0.3	1.5047451E7	7.4364976E7	2.2469086E7	0.67:3.31:1.00	1.5047451E7	7.4364976E7	2.2469086E7	0.67:3.31:1.00	3.7293836E7	4.94	66.05	1	P02666|CASB_BOVIN:A0AAA9T9Y7|A0AAA9T9Y7_BOVIN
AIGQPSGELRL	0	59.58	32.52	0.3	1.5018859E7	76816.2	2.50737e+06	5.99:0.03:1.00	1.5018859E7	76816.2	2.50737e+06	5.99:0.03:1.00	5867680	64	40.56	1	P08037|B4GT1_BOVIN
SQSKVLPVPQKAVPYPQRDMPIQAFLLYQEPVLGPVRGPFPII	0	59.9	44.85	6.9	1.4984893E7	1.3674912E7	3.922622E7	0.38:0.35:1.00	1.4984893E7	1.3674912E7	3.922622E7	0.38:0.35:1.00	2.2628676E7	2.87	91.12	1	P02666|CASB_BOVIN:A0AAA9T9Y7|A0AAA9T9Y7_BOVIN
FPEVFGKEKVNE	0	74.71	42.58	0.2	1.4855833E7	3574943	7106832	2.09:0.50:1.00	1.4855833E7	3574943	7106832	2.09:0.50:1.00	8512536	4.16	37.33	2	A0A3Q1MJE5|A0A3Q1MJE5_BOVIN:P02662|CASA1_BOVIN
QEPVLGPVRGPF	0	73.67	36.8	2.8	1.4831307E7	986339	3.27134e+06	4.53:0.30:1.00	1.4831307E7	986339	3.27134e+06	4.53:0.30:1.00	6362994	15.04	52.52	1	P02666|CASB_BOVIN:A0AAA9T9Y7|A0AAA9T9Y7_BOVIN
LPVPQKAVPYP	0	77.28	42.47	0	1.4772416E7	6.10172e+06	1.0667319E7	1.38:0.57:1.00	1.4772416E7	6.10172e+06	1.0667319E7	1.38:0.57:1.00	1.0513817E7	2.42	41.44	1	P02666|CASB_BOVIN:A0AAA9T9Y7|A0AAA9T9Y7_BOVIN
LIVTQTMKGLDIQKVAGTWYS	0	69.91	44.82	0.9	1.4648887E7	2.6859358E7	2.6540738E7	0.55:1.01:1.00	1.4648887E7	2.6859358E7	2.6540738E7	0.55:1.01:1.00	2.2682994E7	1.83	67.42	1	P02754|LACB_BOVIN:A0A3Q1LYE8|A0A3Q1LYE8_BOVIN
FLLYQEPVLGPVRGPFPIIV	0	73.97	44.85	7.6	1.4627911E7	2.1933312E8	1.47018138E9	0.02:0.15:1.00	1.4627911E7	2.1933312E8	1.47018138E9	0.02:0.15:1.00	5.6804749E8	64	103.94	2	P02666|CASB_BOVIN:A0AAA9T9Y7|A0AAA9T9Y7_BOVIN
VLPVPQKAVPYPQRDMPIQAF	0	80.75	44.79	0.8	1.4448102E7	9656057	2.8342864E7	0.51:0.34:1.00	1.4448102E7	9656057	2.8342864E7	0.51:0.34:1.00	1.748234E7	2.94	58.38	1	P02666|CASB_BOVIN:A0AAA9T9Y7|A0AAA9T9Y7_BOVIN
EVFGKEKVNE	0	79.42	30.09	0.2	1.4427747E7	5561289	1.3483696E7	1.07:0.41:1.00	1.4427747E7	5561289	1.3483696E7	1.07:0.41:1.00	1.1157577E7	2.59	16.37	2	A0A3Q1MJE5|A0A3Q1MJE5_BOVIN:P02662|CASA1_BOVIN
FPII	0	86.25	34.87	0.5	1.440767E7	7402855	8395303	1.72:0.88:1.00	1.440767E7	7402855	8395303	1.72:0.88:1.00	1.0068609E7	1.95	59.17	1
GVHTFPAVLQSSGLY	0	58.1	42.81	0	1.4398174E7	1.96653e+06	1.11307e+06	12.94:1.77:1.00	1.4398174E7	1.96653e+06	1.11307e+06	12.94:1.77:1.00	5.82592e+06	12.94	63.31	1	A0A3Q1N3I9|A0A3Q1N3I9_BOVIN:A0AAA9TVN0|A0AAA9TVN0_BOVIN:A0AAA9TPF4|A0AAA9TPF4_BOVIN:G3N0V0|G3N0V0_BOVIN
MPFPKYPVEP	0	87.31	43.47	0.9	1.4394348E7	3.7013736E7	2.9294424E7	0.49:1.26:1.00	1.4394348E7	3.7013736E7	2.9294424E7	0.49:1.26:1.00	2.6900836E7	2.57	50.47	1	P02666|CASB_BOVIN:A0AAA9T9Y7|A0AAA9T9Y7_BOVIN
RGPFPIIV	0	89.01	35.7	0.2	1.4369146E7	1.27089832E8	2.776984E8	0.05:0.46:1.00	1.4369146E7	1.27089832E8	2.776984E8	0.05:0.46:1.00	1.3971912E8	19.33	56.85	1	P02666|CASB_BOVIN:A0AAA9T9Y7|A0AAA9T9Y7_BOVIN
STITRNVETTRASKQSN	0	70.43	42.47	0.7	1.4342976E7	4901164	531768	26.97:9.22:1.00	1.4342976E7	4901164	531768	26.97:9.22:1.00	6.59197e+06	26.97	11.15	2	A0AAA9SF39|A0AAA9SF39_BOVIN:A0AAA9SDU2|A0AAA9SDU2_BOVIN
IPLPLI	0	84.96	27.92	0.6	1.4312787E7	3.97733e+06	3.5431e+06	4.04:1.12:1.00	1.4312787E7	3.97733e+06	3.5431e+06	4.04:1.12:1.00	7277739	4.04	78.52	1
KAVPYPQRDMPIQAFLLYQEPVLGPVRGP	0	63.87	42.81	0	1.4263963E7	1.00594e+06	883472	16.15:1.14:1.00	1.4263963E7	1.00594e+06	883472	16.15:1.14:1.00	5384457	16.15	75.27	1	P02666|CASB_BOVIN:A0AAA9T9Y7|A0AAA9T9Y7_BOVIN
FQSEEQQQTEDELQDKIHP	0	63.38	41.42	1	1.4250654E7	4.55724e+06	922184	15.45:4.94:1.00	1.4250654E7	4.55724e+06	922184	15.45:4.94:1.00	6576692	15.45	40.47	1	P02666|CASB_BOVIN:A0AAA9T9Y7|A0AAA9T9Y7_BOVIN
APFPEVFGKEKVNE	0	66.13	42.69	0.8	1.4182198E7	358195	1.12758e+06	12.58:0.32:1.00	1.4182198E7	358195	1.12758e+06	12.58:0.32:1.00	5222657	39.59	42.45	1	A0A3Q1MJE5|A0A3Q1MJE5_BOVIN:P02662|CASA1_BOVIN
QTVAVGVIK	0	83.75	32.5	0	1.4161602E7	1.21612e+06	1.4332066E7	0.99:0.08:1.00	1.4161602E7	1.21612e+06	1.4332066E7	0.99:0.08:1.00	9903263	11.79	25.16	1	A0AAA9TC01|A0AAA9TC01_BOVIN:P68103|EF1A1_BOVIN:A0AAA9T7N4|A0AAA9T7N4_BOVIN:Q32PH8|EF1A2_BOVIN:A0AAA9SDR5|A0AAA9SDR5_BOVIN
LIVTQTM(+15.99)K	0	77.46	29.76	1.2	1.4153473E7	3.2297656E7	7.528336E7	0.19:0.43:1.00	1.4153473E7	3.2297656E7	7.528336E7	0.19:0.43:1.00	4.0578164E7	5.32	12.41	2	P02754|LACB_BOVIN:A0A3Q1LYE8|A0A3Q1LYE8_BOVIN	Oxidation (M)
MPFPKYPVEPF	0	58.89	43.89	1.5	1.4111623E7	1.6428643E7	1.01292e+06	13.93:16.22:1.00	1.4111623E7	1.6428643E7	1.01292e+06	13.93:16.22:1.00	1.051773E7	16.22	65.08	1	P02666|CASB_BOVIN:A0AAA9T9Y7|A0AAA9T9Y7_BOVIN
VAPFPEVFGKEKVNE	0	79.54	43.68	1	1.4100811E7	5.15821e+06	2.4686114E7	0.57:0.21:1.00	1.4100811E7	5.15821e+06	2.4686114E7	0.57:0.21:1.00	1.4648378E7	4.79	45.79	1	A0A3Q1MJE5|A0A3Q1MJE5_BOVIN:P02662|CASA1_BOVIN
VKEAMAPKHKEMPFPKYPVEPFTESQS	0	67.57	42.69	1.2	1.4070546E7	1.39633e+06	816888	17.22:1.71:1.00	1.4070546E7	1.39633e+06	816888	17.22:1.71:1.00	5.42792e+06	17.22	47.09	1	P02666|CASB_BOVIN
SGVPDRF	0	51.69	26.22	3.1	1.4032722E7	65702.6	92559.8	64.00:0.71:1.00	1.4032722E7	65702.6	92559.8	64.00:0.71:1.00	4730328	64	23.34	1	A0A3Q1LUE9|A0A3Q1LUE9_BOVIN:G5E604|G5E604_BOVIN:A0A3Q1LWV8|A0A3Q1LWV8_BOVIN:G5E5H2|G5E5H2_BOVIN:A0A3Q1MU51|A0A3Q1MU51_BOVIN:G3X7I5|G3X7I5_BOVIN:G3MZE0|G3MZE0_BOVIN:A0A3Q1LXG6|A0A3Q1LXG6_BOVIN
VPYPQRDMP	0	76.39	38.51	0.5	1.4024111E7	3.4946136E7	2.53423e+06	5.53:13.79:1.00	1.4024111E7	3.4946136E7	2.53423e+06	5.53:13.79:1.00	1.716816E7	13.79	29.83	1	P02666|CASB_BOVIN:A0AAA9T9Y7|A0AAA9T9Y7_BOVIN
PGPPPPPPP	0	87.86	37.57	0.8	1.4017126E7	1.5765469E7	2.3594284E7	0.59:0.67:1.00	1.4017126E7	1.5765469E7	2.3594284E7	0.59:0.67:1.00	1.7792292E7	1.68	23.56	1	A0A3Q1MI59|A0A3Q1MI59_BOVIN:A0AAA9RTL5|A0AAA9RTL5_BOVIN:A0AAA9SNN9|A0AAA9SNN9_BOVIN:A0AAA9TZ13|A0AAA9TZ13_BOVIN:A0A3Q1MKC6|A0A3Q1MKC6_BOVIN:F1MZP7|F1MZP7_BOVIN:A0A3Q1LVZ2|A0A3Q1LVZ2_BOVIN:A0A3Q1MAZ0|A0A3Q1MAZ0_BOVIN
TLTDVENLHLPLPLLQ	0	58.19	44.82	6.6	1.3963902E7	1.75429e+06	2.1152718E7	0.66:0.08:1.00	1.3963902E7	1.75429e+06	2.1152718E7	0.66:0.08:1.00	1.2290302E7	12.06	90.63	2	P02666|CASB_BOVIN:A0AAA9T9Y7|A0AAA9T9Y7_BOVIN
SQSKVLPVPQKAVPYPQRDMPI	0	63.71	43.93	0.7	1.3796015E7	1.01165e+06	3.65814e+06	3.77:0.28:1.00	1.3796015E7	1.01165e+06	3.65814e+06	3.77:0.28:1.00	6.15527e+06	13.64	45.57	1	P02666|CASB_BOVIN:A0AAA9T9Y7|A0AAA9T9Y7_BOVIN
PRST	0	80.28	33.65	0	1.3770164E7	4.1837292E7	5.3166352E7	0.26:0.79:1.00	1.3770164E7	4.1837292E7	5.3166352E7	0.26:0.79:1.00	3.6257936E7	3.86	28.87	1
GVVPP	0	88.05	27.39	0.3	1.3733119E7	5.28903e+06	4.06792e+06	3.38:1.30:1.00	1.3733119E7	5.28903e+06	4.06792e+06	3.38:1.30:1.00	7.69669e+06	3.38	13.93	1	A0A3Q1M2Z8|A0A3Q1M2Z8_BOVIN:E1BPM7|E1BPM7_BOVIN
IPAAP	0	87.22	26.79	0	1.3733119E7	5326050	4.06339e+06	3.38:1.31:1.00	1.3733119E7	5326050	4.06339e+06	3.38:1.31:1.00	7707519	3.38	13.77	1
RSTP	0	87.73	27.83	0	1.3689783E7	3.8373616E7	4.4901648E7	0.30:0.85:1.00	1.3689783E7	3.8373616E7	4.4901648E7	0.30:0.85:1.00	3.2321682E7	3.28	28.37	1
RASGVPDRFSG	0	69.16	27.75	0.2	1.3596298E7	1.16389e+06	279405	48.66:4.17:1.00	1.3596298E7	1.16389e+06	279405	48.66:4.17:1.00	5013199	48.66	18.07	1	A0A3Q1LUE9|A0A3Q1LUE9_BOVIN:G5E604|G5E604_BOVIN:A0A3Q1LWV8|A0A3Q1LWV8_BOVIN:G5E5H2|G5E5H2_BOVIN:G3MZE0|G3MZE0_BOVIN
SGVHTFPAVLQSS	0	71.71	40.05	0	1.3509376E7	3.1756e+06	3.537e+06	3.82:0.90:1.00	1.3509376E7	3.1756e+06	3.537e+06	3.82:0.90:1.00	6740661	4.25	43.62	1	A0A3Q1N3I9|A0A3Q1N3I9_BOVIN:A0AAA9TVN0|A0AAA9TVN0_BOVIN:A0AAA9TPF4|A0AAA9TPF4_BOVIN:G3N0V0|G3N0V0_BOVIN
VLPVPQKAVPYPQRDM(+15.99)PIQ	0	59.38	42.55	1.4	1.3431939E7	1.4406e+06	1.16521e+06	11.53:1.24:1.00	1.3431939E7	1.4406e+06	1.16521e+06	11.53:1.24:1.00	5345916	11.53	40.39	1	P02666|CASB_BOVIN:A0AAA9T9Y7|A0AAA9T9Y7_BOVIN	Oxidation (M)
MPFPKYPVEPFTESQ	0	72.89	44.67	2.2	1.3394954E7	3034703	1.19328e+06	11.23:2.54:1.00	1.3394954E7	3034703	1.19328e+06	11.23:2.54:1.00	5.87431e+06	11.23	62.27	1	P02666|CASB_BOVIN
MPFPKYP	0	78.22	30	0	1.3263116E7	2804132	2503815	5.30:1.12:1.00	1.3263116E7	2804132	2503815	5.30:1.12:1.00	6.19035e+06	5.3	43.02	1	P02666|CASB_BOVIN:A0AAA9T9Y7|A0AAA9T9Y7_BOVIN
QDENYEEAIVHL	0	56.72	34.75	5.1	1.3225661E7	713834	1.54029e+06	8.59:0.46:1.00	1.3225661E7	713834	1.54029e+06	8.59:0.46:1.00	5159929	18.53	57.59	1	F1MZQ4|F1MZQ4_BOVIN:P18892|BT1A1_BOVIN:E1BHI7|E1BHI7_BOVIN
VHTFPAVLQ	0	65.87	29.76	1.2	1.3167393E7	64051.7	2.02739e+06	6.49:0.03:1.00	1.3167393E7	64051.7	2.02739e+06	6.49:0.03:1.00	5086277	64	42.47	1	A0A3Q1N3I9|A0A3Q1N3I9_BOVIN:A0AAA9TVN0|A0AAA9TVN0_BOVIN:A0AAA9TPF4|A0AAA9TPF4_BOVIN:G3N0V0|G3N0V0_BOVIN
FVQ	0	75.73	27.83	0	1.3078707E7	2.0783674E7	70513	64.00:64.00:1.00	1.3078707E7	2.0783674E7	70513	64.00:64.00:1.00	1.1310965E7	64	34.44	1	A0A3Q1MN47|A0A3Q1MN47_BOVIN:A0AAA9S4Z0|A0AAA9S4Z0_BOVIN:F1MY97|F1MY97_BOVIN
APFPEVF	0	54.32	36.27	0.7	1.3055858E7	8684348	1.8660394E7	0.70:0.47:1.00	1.3055858E7	8684348	1.8660394E7	0.70:0.47:1.00	1.3466867E7	2.15	68.77	2	A0A3Q1MJE5|A0A3Q1MJE5_BOVIN:P02662|CASA1_BOVIN
QSKVLPVPQ	0	82.65	32.48	0.8	1.3053325E7	4.059966E7	3.8579744E7	0.34:1.05:1.00	1.3053325E7	4.059966E7	3.8579744E7	0.34:1.05:1.00	3.0744244E7	3.11	26.15	1	P02666|CASB_BOVIN:A0AAA9T9Y7|A0AAA9T9Y7_BOVIN
LLYQEPVLGPVRGPFPII	0	64.97	44.82	5.8	1.2811284E7	8594287	1.4385896E8	0.09:0.06:1.00	1.2811284E7	8594287	1.4385896E8	0.09:0.06:1.00	5.5088176E7	16.74	88.89	2	P02666|CASB_BOVIN:A0AAA9T9Y7|A0AAA9T9Y7_BOVIN
SKVLPVPQKAVPYPQRDMP	0	66.79	43.94	1.5	1.2757767E7	590257	3.00151e+06	4.25:0.20:1.00	1.2757767E7	590257	3.00151e+06	4.25:0.20:1.00	5.44984e+06	21.61	40.23	1	P02666|CASB_BOVIN:A0AAA9T9Y7|A0AAA9T9Y7_BOVIN
SKVLPVPQKAVPYPQRDMPIQAFLLYQEPVLGPVRGPFPII	0	55.19	44.85	5.5	1.2736084E7	7.5180624E7	8.4157768E7	0.15:0.89:1.00	1.2736084E7	7.5180624E7	8.4157768E7	0.15:0.89:1.00	5.735816E7	6.61	93.68	2	P02666|CASB_BOVIN:A0AAA9T9Y7|A0AAA9T9Y7_BOVIN
TLTDVENLHLP	0	84	34.65	1.6	1.2643357E7	2.81693e+06	8636096	1.46:0.33:1.00	1.2643357E7	2.81693e+06	8636096	1.46:0.33:1.00	8032128	4.49	58.25	1	P02666|CASB_BOVIN:A0AAA9T9Y7|A0AAA9T9Y7_BOVIN
MHQPHQPLPPT	0	50.83	43.83	0	1.2622044E7	2.09871296E8	9713773	1.30:21.61:1.00	1.2622044E7	2.09871296E8	9713773	1.30:21.61:1.00	7.7402368E7	21.61	20.38	2	P02666|CASB_BOVIN:A0AAA9T9Y7|A0AAA9T9Y7_BOVIN
IPPI	0	87.26	30.47	0.4	1.2617474E7	1.1461612E7	8127300	1.55:1.41:1.00	1.2617474E7	1.1461612E7	8127300	1.55:1.41:1.00	1.0735462E7	1.55	36.22	1
TPVVVPP	0	71.41	28.01	0.2	1.24184E7	3.0056e+06	2.63174e+06	4.72:1.14:1.00	1.24184E7	3.0056e+06	2.63174e+06	4.72:1.14:1.00	6018580	4.72	35.4	2	P02666|CASB_BOVIN:A0AAA9T9Y7|A0AAA9T9Y7_BOVIN
PPPPPGQQP	0	83.85	27.08	0.3	1.2394134E7	6.3086396E7	5.2467544E7	0.24:1.20:1.00	1.2394134E7	6.3086396E7	5.2467544E7	0.24:1.20:1.00	4.264936E7	5.09	25.47	1	E1BNS3|E1BNS3_BOVIN
DVENLHLPL	0	85.85	39.03	0.4	1.227691E7	7.15064e+06	5468610	2.24:1.31:1.00	1.227691E7	7.15064e+06	5468610	2.24:1.31:1.00	8298719	2.24	60.38	1	P02666|CASB_BOVIN:A0AAA9T9Y7|A0AAA9T9Y7_BOVIN
PPKKNQDKTEIPTI	0	80.08	27.39	0.7	1.2141438E7	5444848	5424242	2.24:1.00:1.00	1.2141438E7	5444848	5424242	2.24:1.00:1.00	7670176	2.24	16.36	1	A0A140T8A9|A0A140T8A9_BOVIN
IPIV	0	92.07	27.83	0	1.2088028E7	2.0366858E7	1.9508938E7	0.62:1.04:1.00	1.2088028E7	2.0366858E7	1.9508938E7	0.62:1.04:1.00	1.7321274E7	1.68	36.41	1
ATSRASGVPDRFSG	0	72.59	36.2	0.5	1.2066565E7	600977	1944953	6.20:0.31:1.00	1.2066565E7	600977	1944953	6.20:0.31:1.00	4.87083e+06	20.08	18.47	1	A0A3Q1LUE9|A0A3Q1LUE9_BOVIN:G5E604|G5E604_BOVIN:A0A3Q1LWV8|A0A3Q1LWV8_BOVIN:G5E5H2|G5E5H2_BOVIN:G3MZE0|G3MZE0_BOVIN
LIVTQTMKGLDIQ	0	68.08	43.89	0.3	1.2040431E7	1.5696009E7	3.9145252E7	0.31:0.40:1.00	1.2040431E7	1.5696009E7	3.9145252E7	0.31:0.40:1.00	2.2293898E7	3.25	51.71	1	P02754|LACB_BOVIN:A0A3Q1LYE8|A0A3Q1LYE8_BOVIN
PIW	0	85.84	34.65	0.1	1.2029828E7	2.6672094E7	2.7449722E7	0.44:0.97:1.00	1.2029828E7	2.6672094E7	2.7449722E7	0.44:0.97:1.00	2.2050548E7	2.28	43.63	1
PIIV	0	84.95	32.52	0.9	1.1987937E7	2.0355506E7	1.9289714E7	0.62:1.06:1.00	1.1987937E7	2.0355506E7	1.9289714E7	0.62:1.06:1.00	1.7211052E7	1.7	36.26	1
LHLPLPLLQ	0	86.07	34.78	0.3	1.1984447E7	4.0340552E7	3.28835968E8	0.04:0.12:1.00	1.1984447E7	4.0340552E7	3.28835968E8	0.04:0.12:1.00	1.27053656E8	27.44	73.39	1	P02666|CASB_BOVIN:A0AAA9T9Y7|A0AAA9T9Y7_BOVIN
YPSYGLNYYQQKPV	0	72.91	42.81	0	1.1974177E7	1.44123e+06	1.15763e+06	10.34:1.24:1.00	1.1974177E7	1.44123e+06	1.15763e+06	10.34:1.24:1.00	4.85768e+06	10.34	47.26	1	A0A140T8A9|A0A140T8A9_BOVIN
HKEMPFPKYPVEP	0	65.73	39.68	1.7	1.1943572E7	1.42361e+06	2.323252E7	0.51:0.06:1.00	1.1943572E7	1.42361e+06	2.323252E7	0.51:0.06:1.00	1.2199902E7	16.32	42.77	1	P02666|CASB_BOVIN:A0AAA9T9Y7|A0AAA9T9Y7_BOVIN
PDRFSGSRSGN	0	56.7	40.44	3.9	1.1898672E7	6219324	867803	13.71:7.17:1.00	1.1898672E7	6219324	867803	13.71:7.17:1.00	6328600	13.71	13.71	2	A0A3Q1LUE9|A0A3Q1LUE9_BOVIN:G5E604|G5E604_BOVIN:A0A3Q1LWV8|A0A3Q1LWV8_BOVIN:G5E5H2|G5E5H2_BOVIN:A0A3Q1MU51|A0A3Q1MU51_BOVIN:G3X7I5|G3X7I5_BOVIN:G3MZE0|G3MZE0_BOVIN:A0A3Q1LXG6|A0A3Q1LXG6_BOVIN
SSGLYSLSS	0	84.25	30.38	0	1.1786629E7	3061423	4749838	2.48:0.64:1.00	1.1786629E7	3061423	4749838	2.48:0.64:1.00	6532630	3.85	40.9	1	A0A3Q1N3I9|A0A3Q1N3I9_BOVIN:A0AAA9TP80|A0AAA9TP80_BOVIN:A0AAA9TVN0|A0AAA9TVN0_BOVIN:A0A3Q1LPG0|A0A3Q1LPG0_BOVIN:A0AAA9TPF4|A0AAA9TPF4_BOVIN:G3N0V0|G3N0V0_BOVIN
RASGVPDRFS	0	56.63	34.92	0.9	1.1743006E7	930373	203879	57.60:4.56:1.00	1.1743006E7	930373	203879	57.60:4.56:1.00	4292419	57.6	18.04	2	A0A3Q1LUE9|A0A3Q1LUE9_BOVIN:G5E604|G5E604_BOVIN:A0A3Q1LWV8|A0A3Q1LWV8_BOVIN:G5E5H2|G5E5H2_BOVIN:G3MZE0|G3MZE0_BOVIN
LPPTVMFPP	0	79.66	29.26	0	1.1640998E7	1.36199e+06	1.71298e+06	6.80:0.80:1.00	1.1640998E7	1.36199e+06	1.71298e+06	6.80:0.80:1.00	4905324	8.55	66	1	P02666|CASB_BOVIN:A0AAA9T9Y7|A0AAA9T9Y7_BOVIN
SLTLTDVE	0	57.57	34.69	0.2	1.1607671E7	1.91429e+06	3.5593888E7	0.33:0.05:1.00	1.1607671E7	1.91429e+06	3.5593888E7	0.33:0.05:1.00	1.6371951E7	18.59	48.03	1	P02666|CASB_BOVIN:A0AAA9T9Y7|A0AAA9T9Y7_BOVIN
SGKMP	0	62	21.57	2.4	1.1473409E7	54515.8	3.1696844E7	0.36:0.02:1.00	1.1473409E7	54515.8	3.1696844E7	0.36:0.02:1.00	1.4408256E7	64	36.69	1
FPKYPVEPFTES	0	64.26	29.36	0	1.1422871E7	2.04027e+06	1.69169e+06	6.75:1.21:1.00	1.1422871E7	2.04027e+06	1.69169e+06	6.75:1.21:1.00	5.05161e+06	6.75	54.05	1	P02666|CASB_BOVIN
PVLGPVRGPFP	0	86.65	36.9	0.3	1.1419161E7	6.9557e+06	9343437	1.22:0.74:1.00	1.1419161E7	6.9557e+06	9343437	1.22:0.74:1.00	9239431	1.64	52.02	1	P02666|CASB_BOVIN:A0AAA9T9Y7|A0AAA9T9Y7_BOVIN
SLTLTDVENLHLPLP	0	68.46	44.55	3.4	1.1371014E7	922423	2.1400688E7	0.53:0.04:1.00	1.1371014E7	922423	2.1400688E7	0.53:0.04:1.00	1.1231375E7	23.2	86.22	1	P02666|CASB_BOVIN:A0AAA9T9Y7|A0AAA9T9Y7_BOVIN
SGVPDRFSGSRS	0	62.68	33.62	0.8	1.1349376E7	1.75371e+06	521428	21.77:3.36:1.00	1.1349376E7	1.75371e+06	521428	21.77:3.36:1.00	4541505	21.77	15.59	1	A0A3Q1LUE9|A0A3Q1LUE9_BOVIN:G5E604|G5E604_BOVIN:A0A3Q1LWV8|A0A3Q1LWV8_BOVIN:G5E5H2|G5E5H2_BOVIN:A0A3Q1MU51|A0A3Q1MU51_BOVIN:G3X7I5|G3X7I5_BOVIN:G3MZE0|G3MZE0_BOVIN:A0A3Q1LXG6|A0A3Q1LXG6_BOVIN
ELQDKIHPFAQTQ	0	81.65	44.47	0.6	1.134379E7	4.9264688E7	1.844704E8	0.06:0.27:1.00	1.134379E7	4.9264688E7	1.844704E8	0.06:0.27:1.00	8.169296E7	16.26	34.61	2	P02666|CASB_BOVIN:A0AAA9T9Y7|A0AAA9T9Y7_BOVIN
STVTIG	0	80.31	22.05	0	1.132581E7	992031	446386	25.37:2.22:1.00	1.132581E7	992031	446386	25.37:2.22:1.00	4.25474e+06	25.37	20.91	1
VRGPFPIIV	0	82.05	27.83	0.3	1.1255631E7	1.0042419E7	1.15392816E8	0.10:0.09:1.00	1.1255631E7	1.0042419E7	1.15392816E8	0.10:0.09:1.00	4.5563624E7	11.49	60.31	1	P02666|CASB_BOVIN:A0AAA9T9Y7|A0AAA9T9Y7_BOVIN
RPAGLPDKY	0	86.42	38.43	0.1	1.118944E7	3.5535988E7	1.7307252E7	0.65:2.05:1.00	1.118944E7	3.5535988E7	1.7307252E7	0.65:2.05:1.00	2.1344226E7	3.18	20.25	1	P35541|SAA_BOVIN:Q8SQ28|SAA3_BOVIN:E1BJF9|E1BJF9_BOVIN:A0AAA9TJV8|A0AAA9TJV8_BOVIN:A0AAA9SDM7|A0AAA9SDM7_BOVIN:A0A452DJ43|A0A452DJ43_BOVIN:A0AAA9SCC7|A0AAA9SCC7_BOVIN:A0A3Q1M3H8|A0A3Q1M3H8_BOVIN
VPYPQRDM(+15.99)PIQAFLL	0	55.25	38.59	1.9	1.1154029E7	47131.3	1177955	9.47:0.04:1.00	1.1154029E7	47131.3	1177955	9.47:0.04:1.00	4.12637e+06	64	68.67	1	P02666|CASB_BOVIN:A0AAA9T9Y7|A0AAA9T9Y7_BOVIN	Oxidation (M)
YPQRDMPIQAF	0	70.91	34.76	0	1.1044369E7	1.0511121E7	1.2593004E7	0.88:0.83:1.00	1.1044369E7	1.0511121E7	1.2593004E7	0.88:0.83:1.00	1.1382831E7	1.2	48.48	1	P02666|CASB_BOVIN:A0AAA9T9Y7|A0AAA9T9Y7_BOVIN
LSQSKVLPVPQKAVPYPQRDM(+15.99)PIQA	0	70.73	42.81	0.7	1.0883174E7	324962	1.40532e+06	7.74:0.23:1.00	1.0883174E7	324962	1.40532e+06	7.74:0.23:1.00	4204486	33.49	41.47	1	P02666|CASB_BOVIN:A0AAA9T9Y7|A0AAA9T9Y7_BOVIN	Oxidation (M)
FPKYPVEPFTESQ	0	54.55	42.81	0	1.0802447E7	1.74494e+06	1.35525e+06	7.97:1.29:1.00	1.0802447E7	1.74494e+06	1.35525e+06	7.97:1.29:1.00	4634213	7.97	53.37	1	P02666|CASB_BOVIN
KVLPVPQKAVPYPQRDM(+15.99)PIQAF	0	61.06	44.85	0.5	1.0715195E7	3429266	5.6054424E7	0.19:0.06:1.00	1.0715195E7	3429266	5.6054424E7	0.19:0.06:1.00	2.3399628E7	16.35	48.07	2	P02666|CASB_BOVIN:A0AAA9T9Y7|A0AAA9T9Y7_BOVIN	Oxidation (M)
VTTIG	0	63.4	23.19	0	1.0689468E7	1.47686e+06	809355	13.21:1.82:1.00	1.0689468E7	1.47686e+06	809355	13.21:1.82:1.00	4.32523e+06	13.21	19.18	1
FVAPFPEVF	0	81.84	34.71	4	1.0685688E7	2.1391e+06	8582065	1.25:0.25:1.00	1.0685688E7	2.1391e+06	8582065	1.25:0.25:1.00	7.13562e+06	5	89.93	1	A0A3Q1MJE5|A0A3Q1MJE5_BOVIN:P02662|CASA1_BOVIN
APFPEVFGKEKVNEL	0	75.73	40.64	0.4	1.0610987E7	897732	470046	22.57:1.91:1.00	1.0610987E7	897732	470046	22.57:1.91:1.00	3.99292e+06	22.57	53.61	1	A0A3Q1MJE5|A0A3Q1MJE5_BOVIN:P02662|CASA1_BOVIN
PAPPPPPPP	0	91.11	38.73	0	1.0545319E7	5.9486812E7	8.4172816E7	0.13:0.71:1.00	1.0545319E7	5.9486812E7	8.4172816E7	0.13:0.71:1.00	5.1401648E7	7.98	23.47	1	G3MYY2|G3MYY2_BOVIN:A0A3Q1M751|A0A3Q1M751_BOVIN:A0AAA9RYZ8|A0AAA9RYZ8_BOVIN:E1BPL6|E1BPL6_BOVIN:F1MPW8|F1MPW8_BOVIN:A0AAA9RXA4|A0AAA9RXA4_BOVIN:F1N1J7|F1N1J7_BOVIN:F1MC27|F1MC27_BOVIN:A0A3Q1N9N2|A0A3Q1N9N2_BOVIN:A0AAA9TBI7|A0AAA9TBI7_BOVIN:A0A3Q1LXE0|A0A3Q1LXE0_BOVIN:A0A3Q1MM77|A0A3Q1MM77_BOVIN:E1BNM4|E1BNM4_BOVIN:A0AAA9TK54|A0AAA9TK54_BOVIN
LPYPYYAKPAAVRSPAQ	0	70.11	42.81	0	1.0489045E7	622067	1.17948e+06	8.89:0.53:1.00	1.0489045E7	622067	1.17948e+06	8.89:0.53:1.00	4.09686e+06	16.86	38.13	1	A0A140T8A9|A0A140T8A9_BOVIN
SGKDPNHFRPAGLPDKY	0	77.07	43.18	0.2	1.0326749E7	1.80825296E8	8.772008E7	0.12:2.06:1.00	1.0326749E7	1.80825296E8	8.772008E7	0.12:2.06:1.00	9.2957376E7	17.51	30.67	3	P35541|SAA_BOVIN:Q8SQ28|SAA3_BOVIN:E1BJF9|E1BJF9_BOVIN:A0AAA9TJV8|A0AAA9TJV8_BOVIN:A0AAA9SDM7|A0AAA9SDM7_BOVIN:A0A452DJ43|A0A452DJ43_BOVIN:A0AAA9SCC7|A0AAA9SCC7_BOVIN:A0A3Q1M3H8|A0A3Q1M3H8_BOVIN
SDIPNPIGSEN	0	80.14	41.1	1.8	1.0287493E7	1.119013E7	1.4132413E7	0.73:0.79:1.00	1.0287493E7	1.119013E7	1.4132413E7	0.73:0.79:1.00	1.1870012E7	1.37	42.69	1	A0A3Q1NG86|A0A3Q1NG86_BOVIN:A0A3Q1MJE5|A0A3Q1MJE5_BOVIN:P02662|CASA1_BOVIN
ENIIRF	0	82.21	23.17	0.5	1.0116574E7	1.2003516E7	1.7582212E7	0.58:0.68:1.00	1.0116574E7	1.2003516E7	1.7582212E7	0.58:0.68:1.00	1.3234101E7	1.74	47.1	1
NEM	0	78.89	24.41	0.3	1.0087943E7	2.87218e+06	4.8605e+06	2.08:0.59:1.00	1.0087943E7	2.87218e+06	4.8605e+06	2.08:0.59:1.00	5.94021e+06	3.51	41.45	1	Q3T0P6|PGK1_BOVIN:F1N3S5|F1N3S5_BOVIN
RELEELNVP	0	86.58	29.32	0.1	1.0045562E7	9263999	8.7405584E7	0.11:0.11:1.00	1.0045562E7	9263999	8.7405584E7	0.11:0.11:1.00	3.5571716E7	9.43	41.1	1	P02666|CASB_BOVIN:A0AAA9T9Y7|A0AAA9T9Y7_BOVIN
LIVTQTMKGLDIQKVAGTWYSLAMAASDISLLDAQ	0	58.95	44.85	4	1.000427E7	3.61348e+06	2.9628668E7	0.34:0.12:1.00	1.000427E7	3.61348e+06	2.9628668E7	0.34:0.12:1.00	1.4415472E7	8.2	109.8	3	P02754|LACB_BOVIN:A0A3Q1LYE8|A0A3Q1LYE8_BOVIN
AVPGAVGLGG	0	78.27	24.54	0.8	9995645	1.23683e+06	1.288735E7	0.78:0.10:1.00	9995645	1.23683e+06	1.288735E7	0.78:0.10:1.00	8039940	10.42	41.24	1
FPEVFGKEKV	0	72.52	38.09	0.4	9937707	7.76546e+06	7148628	1.39:1.09:1.00	9937707	7.76546e+06	7148628	1.39:1.09:1.00	8.28393e+06	1.39	39.63	2	A0A3Q1MJE5|A0A3Q1MJE5_BOVIN:P02662|CASA1_BOVIN
KVLPVPQKAVPYPQRDMPIQAFLLYQEP	0	52	44.85	0.2	9882246	1.06733e+06	2.321531E7	0.43:0.05:1.00	9882246	1.06733e+06	2.321531E7	0.43:0.05:1.00	1.1388297E7	21.75	71.13	1	P02666|CASB_BOVIN:A0AAA9T9Y7|A0AAA9T9Y7_BOVIN
CAAE	0	78.2	34.41	0	9795498	4.89685e+06	4.90592e+06	2.00:1.00:1.00	9795498	4.89685e+06	4.90592e+06	2.00:1.00:1.00	6.53276e+06	2	23.1	1	A0AAA9TV03|A0AAA9TV03_BOVIN
VPQKAVPYPQRDMPIQA	0	74.28	42.58	0	9787972	633368	885006	11.06:0.72:1.00	9787972	633368	885006	11.06:0.72:1.00	3.76878e+06	15.45	36.65	1	P02666|CASB_BOVIN:A0AAA9T9Y7|A0AAA9T9Y7_BOVIN
SVLSLSQSKVLPVPQKAVPYPQRDMPIQAF	0	68.24	44.85	1.5	9742376	3350767	1.20876e+06	8.06:2.77:1.00	9742376	3350767	1.20876e+06	8.06:2.77:1.00	4.7673e+06	8.06	65.23	1	P02666|CASB_BOVIN:A0AAA9T9Y7|A0AAA9T9Y7_BOVIN
FPI	0	81.94	28.13	0.5	9606749	4.10319e+06	4765197	2.02:0.86:1.00	9606749	4.10319e+06	4765197	2.02:0.86:1.00	6.15838e+06	2.34	41.47	1
VAPFPEVFGKEKVNEL	0	66.65	43.4	2.4	9580363	1.97333e+06	6.58676e+06	1.45:0.30:1.00	9580363	1.97333e+06	6.58676e+06	1.45:0.30:1.00	6046818	4.85	56.27	1	A0A3Q1MJE5|A0A3Q1MJE5_BOVIN:P02662|CASA1_BOVIN
VLTQPSSVSGSL	0	82.81	35.88	0	9499093	1.64014e+06	2847257	3.34:0.58:1.00	9499093	1.64014e+06	2847257	3.34:0.58:1.00	4662164	5.79	42.48	1	A0A3Q1LUE9|A0A3Q1LUE9_BOVIN:G5E604|G5E604_BOVIN:A0A3Q1LWV8|A0A3Q1LWV8_BOVIN:G5E5H2|G5E5H2_BOVIN:G3MZE0|G3MZE0_BOVIN
KEMPFPKYPVEP	0	70.88	42.85	5.8	9434875	6.28357e+06	1.90309088E8	0.05:0.03:1.00	9434875	6.28357e+06	1.90309088E8	0.05:0.03:1.00	6.867584E7	30.29	41.72	2	P02666|CASB_BOVIN:A0AAA9T9Y7|A0AAA9T9Y7_BOVIN
VPQKAVPYPQRDM(+15.99)PIQ	0	43.6	36.15	0	9265398	569290	416613	22.24:1.37:1.00	9265398	569290	416613	22.24:1.37:1.00	3.4171e+06	22.24	26.54	1	P02666|CASB_BOVIN:A0AAA9T9Y7|A0AAA9T9Y7_BOVIN	Oxidation (M)
SLTLTDVENLHLPLPLLQ	0	60.37	44.85	6.5	9249111	1.57319e+06	4.190908E7	0.22:0.04:1.00	9249111	1.57319e+06	4.190908E7	0.22:0.04:1.00	1.7577126E7	26.64	102.55	2	P02666|CASB_BOVIN:A0AAA9T9Y7|A0AAA9T9Y7_BOVIN
IPPIT	0	85.19	27.32	0	9248964	4750883	5.48118e+06	1.69:0.87:1.00	9248964	4750883	5.48118e+06	1.69:0.87:1.00	6493676	1.95	34.36	1
HKEMPFPKYPVEPFTESQ	0	66.29	44.04	0.9	9244086	2.1518868E7	2.1131626E7	0.44:1.02:1.00	9244086	2.1518868E7	2.1131626E7	0.44:1.02:1.00	1.7298194E7	2.33	53.51	2	P02666|CASB_BOVIN
HLPLPLLQ	0	88.27	32.5	0.1	9129311	4.0356948E7	1.01323888E8	0.09:0.40:1.00	9129311	4.0356948E7	1.01323888E8	0.09:0.40:1.00	5.0270048E7	11.1	60.04	1	P02666|CASB_BOVIN:A0AAA9T9Y7|A0AAA9T9Y7_BOVIN
SKVLPVPQKAVPYPQRDMPIQAFLLYQEPVLGPVRGPFPI	0	49.78	44.85	8.2	9087065	631423	1.1763432E7	0.77:0.05:1.00	9087065	631423	1.1763432E7	0.77:0.05:1.00	7160640	18.63	89	1	P02666|CASB_BOVIN:A0AAA9T9Y7|A0AAA9T9Y7_BOVIN
PPTVMFPPQ	0	74.13	31.68	0	9067929	2153660	3.19211e+06	2.84:0.67:1.00	9067929	2153660	3.19211e+06	2.84:0.67:1.00	4804568	4.21	52.78	1	P02666|CASB_BOVIN:A0AAA9T9Y7|A0AAA9T9Y7_BOVIN
LPENVTPEEQHKGTSVDGH	0	71.44	43.67	1.6	9049572	6118583	6026273	1.50:1.02:1.00	9049572	6118583	6026273	1.50:1.02:1.00	7.06481e+06	1.5	19.75	2	A2I7N3|SPA37_BOVIN:A0A3Q1MGP2|A0A3Q1MGP2_BOVIN:A0A3Q1MGZ6|A0A3Q1MGZ6_BOVIN
KVLPVPQKAVPYPQRDMPIQ	0	86.2	44.85	0.1	9026066	5.748868E7	6.2759884E7	0.14:0.92:1.00	9026066	5.748868E7	6.2759884E7	0.14:0.92:1.00	4.3091544E7	6.95	43.49	2	P02666|CASB_BOVIN:A0AAA9T9Y7|A0AAA9T9Y7_BOVIN
IIVT	0	83.82	32.5	0	8967978	1.513599E7	9380504	0.96:1.61:1.00	8967978	1.513599E7	9380504	0.96:1.61:1.00	1.1161491E7	1.69	21.17	1	F1MD94|F1MD94_BOVIN
VYPFPGPIP	0	66.34	41.73	1.5	8926386	6.79314e+06	4.0477936E7	0.22:0.17:1.00	8926386	6.79314e+06	4.0477936E7	0.22:0.17:1.00	1.8732488E7	5.96	71.29	2	P02666|CASB_BOVIN
SKVLPVPQKAVPYPQRDM(+15.99)PIQ	0	52.86	41.87	0.5	8906766	472204	105097	64.00:4.49:1.00	8906766	472204	105097	64.00:4.49:1.00	3.16136e+06	64	38.02	1	P02666|CASB_BOVIN:A0AAA9T9Y7|A0AAA9T9Y7_BOVIN	Oxidation (M)
PQPQLPPP	0	77.89	23	0.5	8896178	1.0260897E7	1.4418206E7	0.62:0.71:1.00	8896178	1.0260897E7	1.4418206E7	0.62:0.71:1.00	1.119176E7	1.62	29.51	2	F1MIB3|F1MIB3_BOVIN
VAPFPEVFGKEKVN	0	68.92	41.42	0.9	8798035	1.4573e+06	1.2169457E7	0.72:0.12:1.00	8798035	1.4573e+06	1.2169457E7	0.72:0.12:1.00	7.47493e+06	8.35	45.46	1	A0A3Q1MJE5|A0A3Q1MJE5_BOVIN:P02662|CASA1_BOVIN
SLVYPFP	0	72.24	29.37	0	8711406	2176835	3.78775e+06	2.30:0.57:1.00	8711406	2176835	3.78775e+06	2.30:0.57:1.00	4891998	4	67.87	1	P02666|CASB_BOVIN:A0AAA9T9Y7|A0AAA9T9Y7_BOVIN
IGFTK	0	77.1	28.1	0	8687374	3616110	941727	9.22:3.84:1.00	8687374	3616110	941727	9.22:3.84:1.00	4415070	9.22	18.88	1
ATSRASGVPDRFSGSRSGN	0	61.15	42.26	0.7	8669281	1.80379e+06	385635	22.48:4.68:1.00	8669281	1.80379e+06	385635	22.48:4.68:1.00	3619567	22.48	15.34	1	A0A3Q1LUE9|A0A3Q1LUE9_BOVIN:G5E604|G5E604_BOVIN:A0A3Q1LWV8|A0A3Q1LWV8_BOVIN:G5E5H2|G5E5H2_BOVIN:G3MZE0|G3MZE0_BOVIN
FPGAP	0	77.74	27.83	0	8640522	1.0912949E7	2.51528e+06	3.44:4.34:1.00	8640522	1.0912949E7	2.51528e+06	3.44:4.34:1.00	7356251	4.34	16.91	1
IPIPT	0	86.06	27.83	0	8627773	4750883	4.96952e+06	1.74:0.96:1.00	8627773	4750883	4.96952e+06	1.74:0.96:1.00	6.11606e+06	1.82	34.28	1
NPKLPLSILKEKHL	0	69.11	43.96	0.3	8626317	7.2885488E7	8.859608E7	0.10:0.82:1.00	8626317	7.2885488E7	8.859608E7	0.10:0.82:1.00	5.6702628E7	10.27	45.99	2	P80195|GLCM1_BOVIN:A0AAA9SIM2|A0AAA9SIM2_BOVIN
NNQFLPYPYYAKPAAVR	0	54.69	44.01	1.9	8556842	827333	276375	30.96:2.99:1.00	8556842	827333	276375	30.96:2.99:1.00	3.22018e+06	30.96	47.51	1	A0A140T8A9|A0A140T8A9_BOVIN
PVLGPVRGPFPI	0	83.45	43.93	0.9	8485414	1.1374619E7	6.67028e+06	1.27:1.71:1.00	8485414	1.1374619E7	6.67028e+06	1.27:1.71:1.00	8843438	1.71	63.63	1	P02666|CASB_BOVIN:A0AAA9T9Y7|A0AAA9T9Y7_BOVIN
VSISI	0	80.04	27.38	0	8460592	5.32172e+06	7442737	1.14:0.72:1.00	8460592	5.32172e+06	7442737	1.14:0.72:1.00	7.07502e+06	1.59	47.62	1
HKEM(+15.99)PFPKYPVEPFTESQS	0	59.85	30.06	0	8447479	1.66461e+06	5.92944e+06	1.42:0.28:1.00	8447479	1.66461e+06	5.92944e+06	1.42:0.28:1.00	5.34718e+06	5.07	47.36	1	P02666|CASB_BOVIN	Oxidation (M)
SKVLPVPQKAVPYPQRDMPIQAFLL	0	63	44.85	1.3	8447457	3.434382E7	1.0411913E7	0.81:3.30:1.00	8447457	3.434382E7	1.0411913E7	0.81:3.30:1.00	1.7734396E7	4.07	68.57	2	P02666|CASB_BOVIN:A0AAA9T9Y7|A0AAA9T9Y7_BOVIN
VEPNP	0	73.2	26.3	0	8447449	1.91203e+06	942708	8.96:2.03:1.00	8447449	1.91203e+06	942708	8.96:2.03:1.00	3.7674e+06	8.96	24.38	1	A0AAA9RXF1|A0AAA9RXF1_BOVIN
SVISI	0	82.58	27.83	0.3	8432906	5098243	7442737	1.13:0.68:1.00	8432906	5098243	7442737	1.13:0.68:1.00	6.9913e+06	1.65	47.4	1
AFLLYQEPVLGPVRGPFPIIV	0	74.17	44.85	5.6	8.32683e+06	5.7930548E7	1.58134096E8	0.05:0.37:1.00	8.32683e+06	5.7930548E7	1.58134096E8	0.05:0.37:1.00	7.479716E7	18.99	104.83	2	P02666|CASB_BOVIN:A0AAA9T9Y7|A0AAA9T9Y7_BOVIN
FFVAPFPEVFGKE	0	62.96	40.81	0.6	8262252	34090.1	1.7608664E7	0.47:0.02:1.00	8262252	34090.1	1.7608664E7	0.47:0.02:1.00	8635002	64	79.61	1	A0A3Q1MJE5|A0A3Q1MJE5_BOVIN:P02662|CASA1_BOVIN
TPVVVPPFL	0	73.34	31.9	0	8236363	2.21215e+06	1.50902e+06	5.46:1.47:1.00	8236363	2.21215e+06	1.50902e+06	5.46:1.47:1.00	3.98585e+06	5.46	79.92	1	P02666|CASB_BOVIN:A0AAA9T9Y7|A0AAA9T9Y7_BOVIN
FMAIPPKKNQDKTEIPTIN	0	73.09	34.77	0.4	8.13326e+06	7724857	1.31035168E8	0.06:0.06:1.00	8.13326e+06	7724857	1.31035168E8	0.06:0.06:1.00	4.8964428E7	16.96	40.6	2	A0A140T8A9|A0A140T8A9_BOVIN
GPIP	0	74.03	27.55	0.8	8108706	247204	1051023	7.72:0.24:1.00	8108706	247204	1051023	7.72:0.24:1.00	3.13564e+06	32.8	20.43	1
PGIP	0	74.03	27.83	0.8	8108706	247204	1051023	7.72:0.24:1.00	8108706	247204	1051023	7.72:0.24:1.00	3.13564e+06	32.8	20.43	1	A0A3Q1M2B9|A0A3Q1M2B9_BOVIN:A0A3Q1N2E0|A0A3Q1N2E0_BOVIN
VPDRFSGSRSGN	0	70.08	29.22	1.1	8031403	2036289	189908	42.29:10.72:1.00	8031403	2036289	189908	42.29:10.72:1.00	3419200	42.29	11.09	1	A0A3Q1LUE9|A0A3Q1LUE9_BOVIN:G5E604|G5E604_BOVIN:A0A3Q1LWV8|A0A3Q1LWV8_BOVIN:G5E5H2|G5E5H2_BOVIN:A0A3Q1MU51|A0A3Q1MU51_BOVIN:G3X7I5|G3X7I5_BOVIN:G3MZE0|G3MZE0_BOVIN:A0A3Q1LXG6|A0A3Q1LXG6_BOVIN
SLSQSKVLPVPQKAVPYPQ	0	80.24	44.85	0.4	7935557	4.1929036E7	2.6368274E7	0.30:1.59:1.00	7935557	4.1929036E7	2.6368274E7	0.30:1.59:1.00	2.5410956E7	5.28	42.14	2	P02666|CASB_BOVIN:A0AAA9T9Y7|A0AAA9T9Y7_BOVIN
LSQSKVLPVPQKAVPYPQRDM(+15.99)PIQAF	0	65.12	42.81	0	7914105	2.09133e+06	1.02884e+06	7.69:2.03:1.00	7914105	2.09133e+06	1.02884e+06	7.69:2.03:1.00	3.67809e+06	7.69	49.71	1	P02666|CASB_BOVIN:A0AAA9T9Y7|A0AAA9T9Y7_BOVIN	Oxidation (M)
SVLSLSQSKVLPVPQKAVPYPQRDMP	0	56.3	42.81	4.7	7.8704e+06	1.13977e+06	384633	20.46:2.96:1.00	7.8704e+06	1.13977e+06	384633	20.46:2.96:1.00	3131603	20.46	54.17	1	P02666|CASB_BOVIN:A0AAA9T9Y7|A0AAA9T9Y7_BOVIN
KTEIPTINT	0	65.85	27.83	0	7.84943e+06	3.6016e+06	1.4611543E7	0.54:0.25:1.00	7.84943e+06	3.6016e+06	1.4611543E7	0.54:0.25:1.00	8687524	4.06	31.09	1	A0A140T8A9|A0A140T8A9_BOVIN
ALKSGVHTFPAVLQSS	0	70.01	40.11	0.3	7.75952e+06	856675	1.47368e+06	5.27:0.58:1.00	7.75952e+06	856675	1.47368e+06	5.27:0.58:1.00	3.36329e+06	9.06	40.98	1	A0A3Q1N3I9|A0A3Q1N3I9_BOVIN:A0AAA9TVN0|A0AAA9TVN0_BOVIN:A0AAA9TPF4|A0AAA9TPF4_BOVIN:G3N0V0|G3N0V0_BOVIN
RNLQISNED	0	64.94	34.28	0.3	7.6939e+06	453506	2.59998e+06	2.96:0.17:1.00	7.6939e+06	453506	2.59998e+06	2.96:0.17:1.00	3582464	16.97	15.6	1	P80195|GLCM1_BOVIN:A0AAA9SIM2|A0AAA9SIM2_BOVIN
TDVENLHLPLP	0	75.71	38.2	0.6	7656460	5790312	2.1764774E7	0.35:0.27:1.00	7656460	5790312	2.1764774E7	0.35:0.27:1.00	1.1737182E7	3.76	61.53	1	P02666|CASB_BOVIN:A0AAA9T9Y7|A0AAA9T9Y7_BOVIN
FPKYPVEPFTE	0	63.21	44.3	2.3	7646149	127300	1.3197953E7	0.58:0.02:1.00	7646149	127300	1.3197953E7	0.58:0.02:1.00	6.99047e+06	64	54.76	1	P02666|CASB_BOVIN:A0AAA9T9Y7|A0AAA9T9Y7_BOVIN
KVLPVPQKAVPYPQRDMPIQAF	0	75.75	44.85	0.2	7594377	4.717664E7	2.0961368E8	0.04:0.23:1.00	7594377	4.717664E7	2.0961368E8	0.04:0.23:1.00	8.8128232E7	27.6	54.15	2	P02666|CASB_BOVIN:A0AAA9T9Y7|A0AAA9T9Y7_BOVIN
FVAPFPEVFG	0	77.36	37.14	3.3	7.59315e+06	4.47169e+06	4.6161328E7	0.16:0.10:1.00	7.59315e+06	4.47169e+06	4.6161328E7	0.16:0.10:1.00	1.940872E7	10.32	87.9	1	A0A3Q1MJE5|A0A3Q1MJE5_BOVIN:P02662|CASA1_BOVIN
SLSQSKVLPVP	0	76.19	34.8	0.9	7508090	2.26511e+06	8.23382e+06	0.91:0.28:1.00	7508090	2.26511e+06	8.23382e+06	0.91:0.28:1.00	6002340	3.64	40.59	1	P02666|CASB_BOVIN:A0AAA9T9Y7|A0AAA9T9Y7_BOVIN
DGCP	0	78.27	30.92	0.3	7.50367e+06	2.17045e+06	2.02038e+06	3.71:1.07:1.00	7.50367e+06	2.17045e+06	2.02038e+06	3.71:1.07:1.00	3898169	3.71	24.34	1	F1MY57|F1MY57_BOVIN
KVLPVPQKAVPYPQRDM(+15.99)PIQAFLL	0	61.53	44.85	0.3	7503448	4317043	1.2817522E7	0.59:0.34:1.00	7503448	4317043	1.2817522E7	0.59:0.34:1.00	8212671	2.97	62.69	2	P02666|CASB_BOVIN:A0AAA9T9Y7|A0AAA9T9Y7_BOVIN	Oxidation (M)
YQEPVLGPVRGPF	0	54.24	30.6	7.6	7482989	163433	5356423	1.40:0.03:1.00	7482989	163433	5356423	1.40:0.03:1.00	4.33428e+06	45.79	55.83	1	P02666|CASB_BOVIN:A0AAA9T9Y7|A0AAA9T9Y7_BOVIN
AKR	0	87.58	29.36	0.3	7476729	1.4304431E7	1.0689346E7	0.70:1.34:1.00	7476729	1.4304431E7	1.0689346E7	0.70:1.34:1.00	1.0823502E7	1.91	61.4	1	A0A3Q1LMS5|A0A3Q1LMS5_BOVIN:A0A3Q1M2B9|A0A3Q1M2B9_BOVIN
AGHP	0	80.25	27.83	0	7.47293e+06	8.08731e+06	9665896	0.77:0.84:1.00	7.47293e+06	8.08731e+06	9665896	0.77:0.84:1.00	8408712	1.29	26.25	1	A0A3Q1LQX0|A0A3Q1LQX0_BOVIN:A0AAA9T365|A0AAA9T365_BOVIN:E1BIB4|E1BIB4_BOVIN:A0AAA9SWN9|A0AAA9SWN9_BOVIN:A0A3Q1M3L3|A0A3Q1M3L3_BOVIN:F1MPW8|F1MPW8_BOVIN:A0A3Q1LVI3|A0A3Q1LVI3_BOVIN:A0A3Q1LN24|A0A3Q1LN24_BOVIN:A0A3Q1MMX6|A0A3Q1MMX6_BOVIN:E1BLK1|E1BLK1_BOVIN
LIVTQTMKGLDIQKVAGTW	0	74.98	43.94	0.8	7458702	1.9609186E7	1.6173199E7	0.46:1.21:1.00	7458702	1.9609186E7	1.6173199E7	0.46:1.21:1.00	1.4413696E7	2.63	64.75	1	P02754|LACB_BOVIN:A0A3Q1LYE8|A0A3Q1LYE8_BOVIN
IPPPPPPPPP	0	89.66	34.53	0.5	7.44614e+06	2.9423998E7	3.5550352E7	0.21:0.83:1.00	7.44614e+06	2.9423998E7	3.5550352E7	0.21:0.83:1.00	2.4140162E7	4.77	36.31	1
IPPSI	0	83.59	27.83	0	7.44514e+06	6020653	4832438	1.54:1.25:1.00	7.44514e+06	6020653	4832438	1.54:1.25:1.00	6099409	1.54	25.66	1
IPSPI	0	83.11	25.89	0.7	7.44514e+06	5979726	4896665	1.52:1.22:1.00	7.44514e+06	5979726	4896665	1.52:1.22:1.00	6107176	1.52	25.76	1
KAVPYPQ	0	71.79	33.97	0.5	7444812	1.7368834E7	4.5177384E7	0.16:0.38:1.00	7444812	1.7368834E7	4.5177384E7	0.16:0.38:1.00	2.3330344E7	6.07	14.84	1	P02666|CASB_BOVIN:A0AAA9T9Y7|A0AAA9T9Y7_BOVIN
VSISLS	0	81.89	23.57	0	7.3683e+06	5016550	8958694	0.82:0.56:1.00	7.3683e+06	5016550	8958694	0.82:0.56:1.00	7.11452e+06	1.79	41.56	1
SKVLPVPQ	0	75.06	32.44	0.9	7269312	1.35526448E8	6.4760476E7	0.11:2.09:1.00	7269312	1.35526448E8	6.4760476E7	0.11:2.09:1.00	6.9185408E7	18.64	26.9	2	P02666|CASB_BOVIN:A0AAA9T9Y7|A0AAA9T9Y7_BOVIN
FITT	0	74.41	27.83	0	7258442	1.4008066E7	8529784	0.85:1.64:1.00	7258442	1.4008066E7	8529784	0.85:1.64:1.00	9932097	1.93	42.87	1
ITFT	0	59.29	32.23	3	7258442	109285	9538687	0.76:0.02:1.00	7258442	109285	9538687	0.76:0.02:1.00	5635471	64	44.48	1
DKIHPFA	0	81.37	27.83	1.1	7.22224e+06	1.0451563E7	7.21644e+06	1.00:1.45:1.00	7.22224e+06	1.0451563E7	7.21644e+06	1.00:1.45:1.00	8.29675e+06	1.45	20.16	1	P02666|CASB_BOVIN:A0AAA9T9Y7|A0AAA9T9Y7_BOVIN
WNSGALKS	0	59.64	26.25	0.5	7.22224e+06	369510	961926	7.51:0.38:1.00	7.22224e+06	369510	961926	7.51:0.38:1.00	2851224	19.55	18.39	1	A0A3Q1N3I9|A0A3Q1N3I9_BOVIN:A0AAA9TP80|A0AAA9TP80_BOVIN:A0AAA9TVN0|A0AAA9TVN0_BOVIN:A0A3Q1LPG0|A0A3Q1LPG0_BOVIN:A0AAA9TPF4|A0AAA9TPF4_BOVIN:G3N0V0|G3N0V0_BOVIN
ASIF	0	82.4	22.04	0	7220560	1.3639831E7	1.312019E7	0.55:1.04:1.00	7220560	1.3639831E7	1.312019E7	0.55:1.04:1.00	1.132686E7	1.89	38.58	1
VLPVPQKAVPYPQRDMPIQAFLLYQEPVLGPVRGPFPIIV	0	64.64	44.85	0.4	7216292	3.4415108E7	5.432329E8	0.02:0.06:1.00	7216292	3.4415108E7	5.432329E8	0.02:0.06:1.00	1.94954768E8	64	100.84	2	P02666|CASB_BOVIN:A0AAA9T9Y7|A0AAA9T9Y7_BOVIN
LPVPQKAVPYPQRDM(+15.99)PIQ	0	59.98	38.29	2	7.21147e+06	24338.9	278649	25.88:0.09:1.00	7.21147e+06	24338.9	278649	25.88:0.09:1.00	2.50482e+06	64	37.72	1	P02666|CASB_BOVIN:A0AAA9T9Y7|A0AAA9T9Y7_BOVIN	Oxidation (M)
GVHTFPAVLQSSGLYSL	0	66.58	42.58	2.3	7147905	1.20787e+06	414981	17.22:2.91:1.00	7147905	1.20787e+06	414981	17.22:2.91:1.00	2.92359e+06	17.22	74.1	1	A0A3Q1N3I9|A0A3Q1N3I9_BOVIN:A0AAA9TVN0|A0AAA9TVN0_BOVIN:A0AAA9TPF4|A0AAA9TPF4_BOVIN:G3N0V0|G3N0V0_BOVIN
AAYI	0	73.46	27.83	0	7.0972e+06	1.5917389E7	1.0401781E7	0.68:1.53:1.00	7.0972e+06	1.5917389E7	1.0401781E7	0.68:1.53:1.00	1.113879E7	2.24	37.93	1	F1MGX4|F1MGX4_BOVIN
GIFT	0	85.6	32.59	0.4	7.0972e+06	1.5479067E7	1.420355E7	0.50:1.09:1.00	7.0972e+06	1.5479067E7	1.420355E7	0.50:1.09:1.00	1.2259939E7	2.18	38.2	1	A0A3Q1LKX3|A0A3Q1LKX3_BOVIN:F1MGM1|F1MGM1_BOVIN
R(+42.01)KFV	0	82.66	23.85	0.7	7.06628e+06	8802345	1.5078169E7	0.47:0.58:1.00	7.06628e+06	8802345	1.5078169E7	0.47:0.58:1.00	1.0315599E7	2.13	54.34	1	A0A3Q1N9Z1|A0A3Q1N9Z1_BOVIN:A0A3Q1LM12|A0A3Q1LM12_BOVIN	Acetylation (N-term)
KAR	0	87.92	26.67	0.3	7.02032e+06	1.4304431E7	1.0689346E7	0.66:1.34:1.00	7.02032e+06	1.4304431E7	1.0689346E7	0.66:1.34:1.00	1.0671366E7	2.04	61.42	1	Q0III2|MBTP2_BOVIN:F6Q8A8|F6Q8A8_BOVIN:A0A3Q1M751|A0A3Q1M751_BOVIN:A0AAA9RZ74|A0AAA9RZ74_BOVIN:A0A3Q1M3L3|A0A3Q1M3L3_BOVIN:Q1LZ92|Q1LZ92_BOVIN:F1MLB8|F1MLB8_BOVIN
KAVPYPQRDMPIQAFLL	0	77.07	43.89	1.6	7.01856e+06	2.9330896E7	3.8343544E7	0.18:0.76:1.00	7.01856e+06	2.9330896E7	3.8343544E7	0.18:0.76:1.00	2.4897666E7	5.46	67.69	1	P02666|CASB_BOVIN:A0AAA9T9Y7|A0AAA9T9Y7_BOVIN
HPGA	0	77.22	34.53	0	7.01727e+06	7.80432e+06	1.088442E7	0.64:0.72:1.00	7.01727e+06	7.80432e+06	1.088442E7	0.64:0.72:1.00	8568669	1.55	27.23	1	A0A3Q1LM54|A0A3Q1LM54_BOVIN:E1B9N8|E1B9N8_BOVIN:G3MXH4|G3MXH4_BOVIN:A0AAA9SME3|A0AAA9SME3_BOVIN
YPQRDMP	0	82.36	29.74	0.4	6969353	6897745	1.49765e+06	4.65:4.61:1.00	6969353	6897745	1.49765e+06	4.65:4.61:1.00	5.12158e+06	4.65	18.3	1	P02666|CASB_BOVIN:A0AAA9T9Y7|A0AAA9T9Y7_BOVIN
GPVR	0	65.25	24.46	0	6.96761e+06	930405	456137	15.28:2.04:1.00	6.96761e+06	930405	456137	15.28:2.04:1.00	2.78472e+06	15.28	25.86	1	F1MER7|F1MER7_BOVIN:P02666|CASB_BOVIN:A0AAA9RXX2|A0AAA9RXX2_BOVIN:A0A3Q1LM54|A0A3Q1LM54_BOVIN:A0A3Q1LJT1|A0A3Q1LJT1_BOVIN
SVLSLSQSKVLPVPQ	0	76.94	44.04	2.2	6959645	6011802	1.0497446E7	0.66:0.57:1.00	6959645	6011802	1.0497446E7	0.66:0.57:1.00	7.82296e+06	1.75	55.81	1	P02666|CASB_BOVIN:A0AAA9T9Y7|A0AAA9T9Y7_BOVIN
SGPM	0	70.16	33.47	0	6.8914e+06	2478070	1.2846094E7	0.54:0.19:1.00	6.8914e+06	2478070	1.2846094E7	0.54:0.19:1.00	7405187	5.18	47.64	1	Q3SYU2|EF2_BOVIN:A4IF71|A4IF71_BOVIN:P02453|CO1A1_BOVIN
AVPYPQRDMPIQAFLL	0	69.53	41.57	0.1	6865638	4.12632e+06	7901046	0.87:0.52:1.00	6865638	4.12632e+06	7901046	0.87:0.52:1.00	6.29767e+06	1.91	79.56	1	P02666|CASB_BOVIN:A0AAA9T9Y7|A0AAA9T9Y7_BOVIN
LPYPYYAKPAAVRSP	0	61.27	29.28	0	6.84465e+06	1.00924e+06	925539	7.40:1.09:1.00	6.84465e+06	1.00924e+06	925539	7.40:1.09:1.00	2.92648e+06	7.4	38.64	1	A0A140T8A9|A0A140T8A9_BOVIN
A(+42.01)AGR	0	63.57	27.23	1.8	6843500	32516.6	1.04908264E8	0.07:0.02:1.00	6843500	32516.6	1.04908264E8	0.07:0.02:1.00	3.7261428E7	64	26.6	1	A0A3Q1LQX0|A0A3Q1LQX0_BOVIN:F1N1F5|F1N1F5_BOVIN:F1MXQ3|F1MXQ3_BOVIN:P02453|CO1A1_BOVIN:A0A3Q1M3L3|A0A3Q1M3L3_BOVIN:A0A3Q1N5X6|A0A3Q1N5X6_BOVIN	Acetylation (N-term)
KSMII	0	87.6	29.2	0.8	6801857	8802345	1.5078169E7	0.45:0.58:1.00	6801857	8802345	1.5078169E7	0.45:0.58:1.00	1.0227457E7	2.22	54.13	1
PHPPPPPPP	0	70.71	34.44	0	6788110	1.7995566E7	2.218389E7	0.31:0.81:1.00	6788110	1.7995566E7	2.218389E7	0.31:0.81:1.00	1.5655855E7	3.27	15.4	1
EIREEL	0	76.54	23.35	0.2	6706416	3.9693652E7	6.1782156E7	0.11:0.64:1.00	6706416	3.9693652E7	6.1782156E7	0.11:0.64:1.00	3.606074E7	9.21	26.29	1
AMAPKHKEMPFPKYPVEPFTESQSL	0	67.93	42.58	4.2	6688261	7.8341e+06	1.18326e+06	5.65:6.62:1.00	6688261	7.8341e+06	1.18326e+06	5.65:6.62:1.00	5.23521e+06	6.62	55.63	1	P02666|CASB_BOVIN
SRASGVPDRFSGSRSGN	0	69.86	41.96	0.4	6627275	2.17846e+06	446014	14.86:4.88:1.00	6627275	2.17846e+06	446014	14.86:4.88:1.00	3.08392e+06	14.86	15.8	1	A0A3Q1LUE9|A0A3Q1LUE9_BOVIN:G5E604|G5E604_BOVIN:A0A3Q1LWV8|A0A3Q1LWV8_BOVIN:G5E5H2|G5E5H2_BOVIN:G3MZE0|G3MZE0_BOVIN
FGGPP	0	78.77	34.11	0	6.59708e+06	2.1054982E7	3.0679746E7	0.22:0.69:1.00	6.59708e+06	2.1054982E7	3.0679746E7	0.22:0.69:1.00	1.9443936E7	4.65	34.93	1	A0A3Q1MNK0|A0A3Q1MNK0_BOVIN
KEMPFPKYPVEPFTESQ	0	65	44.82	2.2	6523139	3.5050516E7	1.662588E8	0.04:0.21:1.00	6523139	3.5050516E7	1.662588E8	0.04:0.21:1.00	6.9277488E7	25.49	52.75	2	P02666|CASB_BOVIN
VLSLSQSKVLPVPQKAVPYPQRDM(+15.99)PIQA	0	68.72	42.81	0.4	6519568	1.4692e+06	902324	7.23:1.63:1.00	6519568	1.4692e+06	902324	7.23:1.63:1.00	2.9637e+06	7.23	55.37	1	P02666|CASB_BOVIN:A0AAA9T9Y7|A0AAA9T9Y7_BOVIN	Oxidation (M)
E(+42.01)DDDEEDCPNP	0	76.63	27.81	0.5	6511630	2.1560226E7	3.5873488E7	0.18:0.60:1.00	6511630	2.1560226E7	3.5873488E7	0.18:0.60:1.00	2.1315114E7	5.51	28.82	1	A0A3Q1LWI0|A0A3Q1LWI0_BOVIN:A0A3Q1MH41|A0A3Q1MH41_BOVIN:A0AAA9T546|A0AAA9T546_BOVIN:F1MNS2|F1MNS2_BOVIN	Acetylation (N-term)
IPPPPPP	0	82.76	32.58	0.7	6458188	2.3070744E7	2.5851462E7	0.25:0.89:1.00	6458188	2.3070744E7	2.5851462E7	0.25:0.89:1.00	1.8460132E7	4	27.05	2	E1B777|E1B777_BOVIN:A0A3Q1LUD9|A0A3Q1LUD9_BOVIN:E1BHU3|E1BHU3_BOVIN
VLPVPQKAVPYPQRDMP	0	75.05	43.9	1.4	6.44145e+06	1.2130334E7	6.06552e+06	1.06:2.00:1.00	6.44145e+06	1.2130334E7	6.06552e+06	1.06:2.00:1.00	8.21244e+06	2	43.08	1	P02666|CASB_BOVIN:A0AAA9T9Y7|A0AAA9T9Y7_BOVIN
LNENLLRF	0	85.21	34.57	0.1	6.39856e+06	1.3102404E7	3.9430696E7	0.16:0.33:1.00	6.39856e+06	1.3102404E7	3.9430696E7	0.16:0.33:1.00	1.9643886E7	6.16	53.84	1	A0A3Q1MJE5|A0A3Q1MJE5_BOVIN:P02662|CASA1_BOVIN
GQRVSIT	0	73.38	29.34	0.5	6.35543e+06	3.83467e+06	179981	35.31:21.31:1.00	6.35543e+06	3.83467e+06	179981	35.31:21.31:1.00	3.45669e+06	35.31	11.77	1	A0A3Q1LUE9|A0A3Q1LUE9_BOVIN:G5E604|G5E604_BOVIN:A0A3Q1LWV8|A0A3Q1LWV8_BOVIN:G5E5H2|G5E5H2_BOVIN:G3MZE0|G3MZE0_BOVIN
DEEKPKI	0	79.8	26.26	0.3	6.35298e+06	6.37926e+06	2.72108e+06	2.33:2.34:1.00	6.35298e+06	6.37926e+06	2.72108e+06	2.33:2.34:1.00	5151105	2.34	8.26	1	A0AAA9TAX9|A0AAA9TAX9_BOVIN:Q76LV1|HS90B_BOVIN:G5E507|G5E507_BOVIN:A0AAA9SQM8|A0AAA9SQM8_BOVIN
VPYPQRDM(+15.99)P	0	85.18	27.83	0.7	6.34684e+06	9997395	2.02046e+06	3.14:4.95:1.00	6.34684e+06	9997395	2.02046e+06	3.14:4.95:1.00	6121563	4.95	19.52	1	P02666|CASB_BOVIN:A0AAA9T9Y7|A0AAA9T9Y7_BOVIN	Oxidation (M)
MPIW	0	86.51	38.81	0.5	6345050	1.2735648E7	1.119939E7	0.57:1.14:1.00	6345050	1.2735648E7	1.119939E7	0.57:1.14:1.00	1.0093363E7	2.01	60.07	1	A0AAA9S2L3|A0AAA9S2L3_BOVIN
RCS	0	79.05	27.83	0	6269853	7.74845e+06	5.70636e+06	1.10:1.36:1.00	6269853	7.74845e+06	5.70636e+06	1.10:1.36:1.00	6.57489e+06	1.36	27.99	1	F1MER7|F1MER7_BOVIN:A0A3Q1N2E0|A0A3Q1N2E0_BOVIN:A0A3Q1M4Z2|A0A3Q1M4Z2_BOVIN
SQSLTLTDVENLHLP	0	61.16	41.42	2.7	6.25732e+06	27277.6	4.04993e+06	1.55:0.02:1.00	6.25732e+06	27277.6	4.04993e+06	1.55:0.02:1.00	3.44484e+06	64	70.66	1	P02666|CASB_BOVIN
TM(+15.99)PIW	0	75.15	27.83	0.1	6.25602e+06	6.31438e+06	1.8993184E7	0.33:0.33:1.00	6.25602e+06	6.31438e+06	1.8993184E7	0.33:0.33:1.00	1.0521195E7	3.04	47.74	1	A0AAA9S2L3|A0AAA9S2L3_BOVIN	Oxidation (M)
DVF	0	58.57	22.46	0	6238464	2.63273e+06	1.3873e+06	4.50:1.90:1.00	6238464	2.63273e+06	1.3873e+06	4.50:1.90:1.00	3419499	4.5	24.21	1	Q10741|ADA10_BOVIN:F1MCZ3|F1MCZ3_BOVIN:A0A3Q1NK97|A0A3Q1NK97_BOVIN:F1MLB8|F1MLB8_BOVIN
ENVTPEEQHKGTSVDGHSLASSN	0	52.15	29.31	1.6	6217314	1.91977e+06	95796.1	64.00:20.04:1.00	6217314	1.91977e+06	95796.1	64.00:20.04:1.00	2744294	64	19.07	1	A2I7N3|SPA37_BOVIN:A0A3Q1MGP2|A0A3Q1MGP2_BOVIN:A0A3Q1MGZ6|A0A3Q1MGZ6_BOVIN
VLTQPSSVSGSLGQ	0	55.1	31.85	0	6.21331e+06	1.08817e+06	1.96276e+06	3.17:0.55:1.00	6.21331e+06	1.08817e+06	1.96276e+06	3.17:0.55:1.00	3.08808e+06	5.71	39.32	1	A0A3Q1LUE9|A0A3Q1LUE9_BOVIN:G5E604|G5E604_BOVIN:A0A3Q1LWV8|A0A3Q1LWV8_BOVIN:G5E5H2|G5E5H2_BOVIN:G3MZE0|G3MZE0_BOVIN
PEHLGQGGVQ	0	72.44	33.97	0.7	6211023	1.31302e+06	231853	26.79:5.66:1.00	6211023	1.31302e+06	231853	26.79:5.66:1.00	2585299	26.79	12.55	1
PKLPLSILKEKHL	0	77.2	44.3	0.2	6172392	1.37188704E8	1.02464312E8	0.06:1.34:1.00	6172392	1.37188704E8	1.02464312E8	0.06:1.34:1.00	8.19418E7	22.23	46.88	2	P80195|GLCM1_BOVIN:A0AAA9SIM2|A0AAA9SIM2_BOVIN
GVHTFPAVLQSSG	0	52.46	42.47	0	6144049	2352100	2.40556e+06	2.55:0.98:1.00	6144049	2352100	2.40556e+06	2.55:0.98:1.00	3.6339e+06	2.61	42.77	1	A0A3Q1N3I9|A0A3Q1N3I9_BOVIN:A0AAA9TVN0|A0AAA9TVN0_BOVIN:A0AAA9TPF4|A0AAA9TPF4_BOVIN:G3N0V0|G3N0V0_BOVIN
YPSYGLNYYQQKPVAL	0	77.33	42.81	0	6128485	317185	1.25828e+06	4.87:0.25:1.00	6128485	317185	1.25828e+06	4.87:0.25:1.00	2.56798e+06	19.32	57.32	1	A0A140T8A9|A0A140T8A9_BOVIN
GPFP	0	60.74	29.78	1	6.11237e+06	1.3465755E7	1.21013e+06	5.05:11.13:1.00	6.11237e+06	1.3465755E7	1.21013e+06	5.05:11.13:1.00	6929420	11.13	30.92	1	A0AAA9T8H9|A0AAA9T8H9_BOVIN:A0A3Q1M1K6|A0A3Q1M1K6_BOVIN:A0A3Q1M751|A0A3Q1M751_BOVIN:A0A3Q1LHF1|A0A3Q1LHF1_BOVIN:F1MC27|F1MC27_BOVIN:A0A5H1ZRH6|A0A5H1ZRH6_BOVIN:A0A3Q1N9N2|A0A3Q1N9N2_BOVIN:P02666|CASB_BOVIN:A0A3Q1MPI7|A0A3Q1MPI7_BOVIN:E1BCC6|E1BCC6_BOVIN:A0AAA9T9Y7|A0AAA9T9Y7_BOVIN:A0AAA9TPB0|A0AAA9TPB0_BOVIN:A2VDK3|A2VDK3_BOVIN:F1N106|F1N106_BOVIN
SQSKVLPVPQKAVPYPQRDM(+15.99)PIQAFLLYQEPVLGPVRGPFPIIV	0	62.32	44.85	4.3	6.1121e+06	4.26141e+06	6.2075172E7	0.10:0.07:1.00	6.1121e+06	4.26141e+06	6.2075172E7	0.10:0.07:1.00	2.4149562E7	14.57	89.59	1	P02666|CASB_BOVIN:A0AAA9T9Y7|A0AAA9T9Y7_BOVIN	Oxidation (M)
LIGQIVSSITASLR	0	59.83	44.04	4	6050739	892978	1.2318748E7	0.49:0.07:1.00	6050739	892978	1.2318748E7	0.49:0.07:1.00	6.42082e+06	13.8	86.81	2
VTVY	0	76.62	26.17	0	6.02494e+06	1.2690779E7	6603647	0.91:1.92:1.00	6.02494e+06	1.2690779E7	6603647	0.91:1.92:1.00	8439789	2.11	42.91	1	A0A3Q1N9N2|A0A3Q1N9N2_BOVIN:A0A3Q1M751|A0A3Q1M751_BOVIN:F1MC27|F1MC27_BOVIN
IPPT	0	68.65	27.55	0	6015563	4.19348e+06	1.76828e+06	3.40:2.37:1.00	6015563	4.19348e+06	1.76828e+06	3.40:2.37:1.00	3992443	3.4	11.86	1
SAPRTLIYG	0	62.93	20.7	0	6013708	869830	678422	8.86:1.28:1.00	6013708	869830	678422	8.86:1.28:1.00	2520653	8.86	30.05	1	A0A3Q1LUE9|A0A3Q1LUE9_BOVIN:G5E604|G5E604_BOVIN:A0A3Q1LWV8|A0A3Q1LWV8_BOVIN:G5E5H2|G5E5H2_BOVIN:G3MZE0|G3MZE0_BOVIN
SQSKVLPVPQKAVPYPQRDMPIQAFLLYQEPVL	0	70.9	43.94	0	5.99972e+06	1.6322527E7	3011689	1.99:5.42:1.00	5.99972e+06	1.6322527E7	3011689	1.99:5.42:1.00	8444645	5.42	79.33	1	P02666|CASB_BOVIN:A0AAA9T9Y7|A0AAA9T9Y7_BOVIN
R(+42.01)GAG	0	77.84	32.6	0	5.9989e+06	3.1099878E7	2.0573712E7	0.29:1.51:1.00	5.9989e+06	3.1099878E7	2.0573712E7	0.29:1.51:1.00	1.9224162E7	5.18	16.43	1	A0A3S5ZPM9|A0A3S5ZPM9_BOVIN:A0A3Q1LM54|A0A3Q1LM54_BOVIN:F1MR40|F1MR40_BOVIN:A0A3Q1M751|A0A3Q1M751_BOVIN:F1MU27|F1MU27_BOVIN:A0A3Q1MA84|A0A3Q1MA84_BOVIN:A0A452DJE8|A0A452DJE8_BOVIN	Acetylation (N-term)
DMPIQ	0	79.37	27.83	1.2	5.97686e+06	2.6054976E7	389226	15.36:64.00:1.00	5.97686e+06	2.6054976E7	389226	15.36:64.00:1.00	1.080702E7	64	27.52	1	P02666|CASB_BOVIN:A0AAA9T9Y7|A0AAA9T9Y7_BOVIN
LPENVTPEEQHKGTSVDGHSLAS	0	63.15	31.67	2.3	5957605	1.97875e+06	375600	15.86:5.27:1.00	5957605	1.97875e+06	375600	15.86:5.27:1.00	2.77065e+06	15.86	28.25	1	A2I7N3|SPA37_BOVIN:A0A3Q1MGP2|A0A3Q1MGP2_BOVIN:A0A3Q1MGZ6|A0A3Q1MGZ6_BOVIN
SQSKVLPVPQKAVPYPQRDM(+15.99)PIQAFLLYQEPVLGPVRGPFPI	0	60.87	42.81	0	5950191	270101	573441	10.38:0.47:1.00	5950191	270101	573441	10.38:0.47:1.00	2.26458e+06	22.03	82.23	1	P02666|CASB_BOVIN:A0AAA9T9Y7|A0AAA9T9Y7_BOVIN	Oxidation (M)
KEMPFPKYPVEPFTESQSLTLTDVEN	0	79.39	44.85	0.1	5940056	1.733798E7	2.5010476E7	0.24:0.69:1.00	5940056	1.733798E7	2.5010476E7	0.24:0.69:1.00	1.6096171E7	4.21	68.6	1	P02666|CASB_BOVIN
APFPEVFGKEKVN	0	46.95	42.47	8.8	5.90395e+06	280720	492811	11.98:0.57:1.00	5.90395e+06	280720	492811	11.98:0.57:1.00	2.22583e+06	21.03	41.89	1	A0A3Q1MJE5|A0A3Q1MJE5_BOVIN:P02662|CASA1_BOVIN
SKYAASSYLS	0	69.59	29.12	0	5.88935e+06	432088	213145	27.63:2.03:1.00	5.88935e+06	432088	213145	27.63:2.03:1.00	2.17819e+06	27.63	25.57	1	A0AAA9SF39|A0AAA9SF39_BOVIN:A0AAA9SDU2|A0AAA9SDU2_BOVIN:A0AAA9TYE7|A0AAA9TYE7_BOVIN
SSGLYSL	0	55.07	26.19	0	5.87649e+06	899047	3.03629e+06	1.94:0.30:1.00	5.87649e+06	899047	3.03629e+06	1.94:0.30:1.00	3.27061e+06	6.54	46.63	1	A0A3Q1N3I9|A0A3Q1N3I9_BOVIN:A0AAA9TP80|A0AAA9TP80_BOVIN:A0AAA9TVN0|A0AAA9TVN0_BOVIN:A0A3Q1LPG0|A0A3Q1LPG0_BOVIN:A0AAA9TPF4|A0AAA9TPF4_BOVIN:G3N0V0|G3N0V0_BOVIN
SQSLTLTDVEN	0	83.73	34.76	0	5.8649e+06	6.30217e+06	6.777888E7	0.09:0.09:1.00	5.8649e+06	6.30217e+06	6.777888E7	0.09:0.09:1.00	2.664865E7	11.56	44.04	1	P02666|CASB_BOVIN
APKHKEMPFPKYPVEPFTESQ	0	74.53	44.82	1.3	5864511	7.5025648E7	1.07077368E8	0.05:0.70:1.00	5864511	7.5025648E7	1.07077368E8	0.05:0.70:1.00	6.2655844E7	18.26	47.38	2	P02666|CASB_BOVIN
SPPIT	0	62.91	27.27	0	5831711	1.43389e+06	2.39981e+06	2.43:0.60:1.00	5831711	1.43389e+06	2.39981e+06	2.43:0.60:1.00	3.22181e+06	4.07	41.53	1
SLSQSKVLPVPQKAVPYPQRDMPIQAFLLYQEPVL	0	68.23	43.94	0	5.83119e+06	1.0757272E7	8625013	0.68:1.25:1.00	5.83119e+06	1.0757272E7	8625013	0.68:1.25:1.00	8404493	1.84	81.74	1	P02666|CASB_BOVIN:A0AAA9T9Y7|A0AAA9T9Y7_BOVIN
GVPDRFSGSR	0	53.62	29.71	8.6	5816877	1.27704e+06	18018.6	64.00:64.00:1.00	5816877	1.27704e+06	18018.6	64.00:64.00:1.00	2.37065e+06	64	13.31	1	A0A3Q1LUE9|A0A3Q1LUE9_BOVIN:G5E604|G5E604_BOVIN:A0A3Q1LWV8|A0A3Q1LWV8_BOVIN:G5E5H2|G5E5H2_BOVIN:A0A3Q1MU51|A0A3Q1MU51_BOVIN:G3X7I5|G3X7I5_BOVIN:G3MZE0|G3MZE0_BOVIN:A0A3Q1LXG6|A0A3Q1LXG6_BOVIN
SKVLPVPQKAVPYPQRDM(+15.99)P	0	74.05	29.21	0	5.80903e+06	3.65033e+06	9738212	0.60:0.37:1.00	5.80903e+06	3.65033e+06	9738212	0.60:0.37:1.00	6399188	2.67	35.76	1	P02666|CASB_BOVIN:A0AAA9T9Y7|A0AAA9T9Y7_BOVIN	Oxidation (M)
SLFFNPKSRFA	0	73.9	29.48	0.6	5802768	664992	2.04368e+06	2.84:0.33:1.00	5802768	664992	2.04368e+06	2.84:0.33:1.00	2.83715e+06	8.73	47.88	1	A0AAA9S490|A0AAA9S490_BOVIN:P17697|CLUS_BOVIN
GVPDRFSGSRSG	0	61.35	29.92	0.5	5792330	156791	167707	34.54:0.93:1.00	5792330	156791	167707	34.54:0.93:1.00	2.03894e+06	36.94	14.5	1	A0A3Q1LUE9|A0A3Q1LUE9_BOVIN:G5E604|G5E604_BOVIN:A0A3Q1LWV8|A0A3Q1LWV8_BOVIN:G5E5H2|G5E5H2_BOVIN:A0A3Q1MU51|A0A3Q1MU51_BOVIN:G3X7I5|G3X7I5_BOVIN:G3MZE0|G3MZE0_BOVIN:A0A3Q1LXG6|A0A3Q1LXG6_BOVIN
VLPVPQKAVPYPQRDM(+15.99)PIQA	0	75.74	44.33	1.5	5770556	662649	9582704	0.60:0.07:1.00	5770556	662649	9582704	0.60:0.07:1.00	5.33864e+06	14.46	42.27	1	P02666|CASB_BOVIN:A0AAA9T9Y7|A0AAA9T9Y7_BOVIN	Oxidation (M)
LEELNVPGEIVES	0	39.7	34.79	0	5.71961e+06	1.56783e+06	7748655	0.74:0.20:1.00	5.71961e+06	1.56783e+06	7748655	0.74:0.20:1.00	5.01203e+06	4.94	61.35	1	P02666|CASB_BOVIN:A0AAA9T9Y7|A0AAA9T9Y7_BOVIN
LSRYPSYGLN	0	68.67	34.54	4.1	5625497	1.87321e+06	590291	9.53:3.17:1.00	5625497	1.87321e+06	590291	9.53:3.17:1.00	2.69633e+06	9.53	34.1	1	A0A140T8A9|A0A140T8A9_BOVIN
SRASGVPDRFSGSRS	0	62.98	35.41	0.3	5601662	703884	309030	18.13:2.28:1.00	5601662	703884	309030	18.13:2.28:1.00	2204859	18.13	16.02	2	A0A3Q1LUE9|A0A3Q1LUE9_BOVIN:G5E604|G5E604_BOVIN:A0A3Q1LWV8|A0A3Q1LWV8_BOVIN:G5E5H2|G5E5H2_BOVIN:G3MZE0|G3MZE0_BOVIN
IPYVRYL	0	80.53	25.97	0	5.58273e+06	1.0589763E7	1.3533546E7	0.41:0.78:1.00	5.58273e+06	1.0589763E7	1.3533546E7	0.41:0.78:1.00	9902012	2.42	50.72	1	P02663|CASA2_BOVIN:A0AAA9S262|A0AAA9S262_BOVIN
GPGAPADPGRPTGYSGSSKA	0	63.37	29.28	0.2	5556588	634098	331644	16.75:1.91:1.00	5556588	634098	331644	16.75:1.91:1.00	2.17411e+06	16.75	16.67	1	F1MR22|F1MR22_BOVIN:P81265|PIGR_BOVIN
VHTFPAVLQSS	0	66.23	36.25	0	5535439	788392	1.33526e+06	4.15:0.59:1.00	5535439	788392	1.33526e+06	4.15:0.59:1.00	2553030	7.02	42.37	1	A0A3Q1N3I9|A0A3Q1N3I9_BOVIN:A0AAA9TVN0|A0AAA9TVN0_BOVIN:A0AAA9TPF4|A0AAA9TPF4_BOVIN:G3N0V0|G3N0V0_BOVIN
RSC	0	86.85	34.44	0.5	5535260	7748144	6748090	0.82:1.15:1.00	5535260	7748144	6748090	0.82:1.15:1.00	6.67716e+06	1.4	28.22	1	A0AAA9RXX2|A0AAA9RXX2_BOVIN:A0A3Q1MAQ2|A0A3Q1MAQ2_BOVIN:A0A3Q1M3L3|A0A3Q1M3L3_BOVIN:F1ML06|F1ML06_BOVIN
SKVLPVPQKAVPYPQRDM(+15.99)PIQAFLLYQEPVLGPVRGPFPII	0	60.66	44.85	6.4	5509347	2.29077e+06	2.5190294E7	0.22:0.09:1.00	5509347	2.29077e+06	2.5190294E7	0.22:0.09:1.00	1.0996804E7	11	88.93	1	P02666|CASB_BOVIN:A0AAA9T9Y7|A0AAA9T9Y7_BOVIN	Oxidation (M)
DAAGGPGAPADPGRPTGYSGSSKA	0	72.34	42.69	1.7	5483786	1.1312e+06	414176	13.24:2.73:1.00	5483786	1.1312e+06	414176	13.24:2.73:1.00	2343054	13.24	20.71	1	F1MR22|F1MR22_BOVIN:P81265|PIGR_BOVIN
GEIVESLSSSEESIT	0	53.8	43.87	3.8	5474263	1.8160732E7	498995	10.97:36.39:1.00	5474263	1.8160732E7	498995	10.97:36.39:1.00	8.04466e+06	36.39	54.62	1	P02666|CASB_BOVIN
QDKIHPFAQTQ	0	77.11	43.9	0.6	5430199	8.5673336E7	7.086296E7	0.08:1.21:1.00	5430199	8.5673336E7	7.086296E7	0.08:1.21:1.00	5.3988832E7	15.78	20.68	2	P02666|CASB_BOVIN:A0AAA9T9Y7|A0AAA9T9Y7_BOVIN
TFDC	0	83.44	34.75	0	5.41655e+06	1.48594e+06	3.03384e+06	1.79:0.49:1.00	5.41655e+06	1.48594e+06	3.03384e+06	1.79:0.49:1.00	3.31211e+06	3.65	62.45	1	F1MR22|F1MR22_BOVIN:P81265|PIGR_BOVIN
SLSQSKVLPVPQKAVPYPQRDM(+15.99)PIQAFLL	0	71.01	42.81	0.5	5387727	2984108	1.38167e+06	3.90:2.16:1.00	5387727	2984108	1.38167e+06	3.90:2.16:1.00	3.25117e+06	3.9	64.36	1	P02666|CASB_BOVIN:A0AAA9T9Y7|A0AAA9T9Y7_BOVIN	Oxidation (M)
FPPQSVL	0	77.69	36.04	0.6	5324413	6.6945624E7	1.4434368E7	0.37:4.64:1.00	5324413	6.6945624E7	1.4434368E7	0.37:4.64:1.00	2.8901468E7	12.57	52.43	2	P02666|CASB_BOVIN:A0AAA9T9Y7|A0AAA9T9Y7_BOVIN
YGCC	0	75.31	27.83	0	5.30605e+06	7797695	1.088246E7	0.49:0.72:1.00	5.30605e+06	7797695	1.088246E7	0.49:0.72:1.00	7995402	2.05	5.94	1
STITRNVETTRASKQ	0	64.24	42.26	2.4	5260024	1.6071e+06	101268	51.94:15.87:1.00	5260024	1.6071e+06	101268	51.94:15.87:1.00	2.3228e+06	51.94	11.34	1	A0AAA9SF39|A0AAA9SF39_BOVIN:A0AAA9SDU2|A0AAA9SDU2_BOVIN
SKVLPVPQKAVPYPQRDM(+15.99)PIQAFL	0	75.42	29.31	0	5259229	933412	919843	5.72:1.01:1.00	5259229	933412	919843	5.72:1.01:1.00	2370828	5.72	57.08	1	P02666|CASB_BOVIN:A0AAA9T9Y7|A0AAA9T9Y7_BOVIN	Oxidation (M)
KHKEM(+15.99)PFPKYPVEPFTE	0	46.32	44.52	0.7	5229430	1.45118e+06	6.0536872E7	0.09:0.02:1.00	5229430	1.45118e+06	6.0536872E7	0.09:0.02:1.00	2.2405826E7	41.72	47.04	2	P02666|CASB_BOVIN:A0AAA9T9Y7|A0AAA9T9Y7_BOVIN	Oxidation (M)
TVATLEA	0	79.58	27.83	0.7	5.19107e+06	6.03309e+06	7.1749e+06	0.72:0.84:1.00	5.19107e+06	6.03309e+06	7.1749e+06	0.72:0.84:1.00	6133020	1.38	27.04	1	A0A140T8A9|A0A140T8A9_BOVIN
KCFK	0	75	30.8	0.4	5.13743e+06	9124469	2.50454e+06	2.05:3.64:1.00	5.13743e+06	9124469	2.50454e+06	2.05:3.64:1.00	5.58881e+06	3.64	47.11	1	F1MIB3|F1MIB3_BOVIN
KVLPVPQKAVPYPQRDMPIQAFL	0	72.95	44.85	0.4	5.11996e+06	3.9335884E7	8.4640104E7	0.06:0.46:1.00	5.11996e+06	3.9335884E7	8.4640104E7	0.06:0.46:1.00	4.3031984E7	16.53	63.35	2	P02666|CASB_BOVIN:A0AAA9T9Y7|A0AAA9T9Y7_BOVIN
EELNVPGEIVE	0	64.05	30.06	0	5113697	3434010	5.3356456E7	0.10:0.06:1.00	5113697	3434010	5.3356456E7	0.10:0.06:1.00	2.063472E7	15.54	54.96	1	P02666|CASB_BOVIN:A0AAA9T9Y7|A0AAA9T9Y7_BOVIN
KGR	0	85.72	34.44	0.2	5086353	6.32153e+06	3.48784e+06	1.46:1.81:1.00	5086353	6.32153e+06	3.48784e+06	1.46:1.81:1.00	4.96524e+06	1.81	20.42	1	A0A3Q1LMS5|A0A3Q1LMS5_BOVIN:A4IF71|A4IF71_BOVIN:A0A3Q1M3L3|A0A3Q1M3L3_BOVIN:A0AAA9RXA4|A0AAA9RXA4_BOVIN:Q6EWQ7|IF5A1_BOVIN:F1MCZ3|F1MCZ3_BOVIN:A0A3Q1NK97|A0A3Q1NK97_BOVIN
PPPPPPPPPPPP	0	70.28	27.82	0.6	5072867	2.95138e+06	1.14506e+06	4.43:2.58:1.00	5072867	2.95138e+06	1.14506e+06	4.43:2.58:1.00	3.05644e+06	4.43	34.2	1	F1MD78|F1MD78_BOVIN:A0AAA9S3Z1|A0AAA9S3Z1_BOVIN:A0AAA9S424|A0AAA9S424_BOVIN:A0AAA9RZ74|A0AAA9RZ74_BOVIN:A0A3Q1NI13|A0A3Q1NI13_BOVIN:F1MUA7|F1MUA7_BOVIN:E1BMN2|E1BMN2_BOVIN:F1MJN1|F1MJN1_BOVIN:A0A3Q1MCX8|A0A3Q1MCX8_BOVIN:A0A3Q1MPB6|A0A3Q1MPB6_BOVIN:A0AAA9S3T0|A0AAA9S3T0_BOVIN:F1MIB3|F1MIB3_BOVIN:A0A3Q1M2Z8|A0A3Q1M2Z8_BOVIN:A0AAA9TZ12|A0AAA9TZ12_BOVIN:A7Z068|A7Z068_BOVIN:G3N346|G3N346_BOVIN:E1BPV9|…
PGLLLLLWP	0	69.03	27.48	1.1	5.06744e+06	1737516	102583	49.40:16.94:1.00	5.06744e+06	1737516	102583	49.40:16.94:1.00	2302512	49.4	77.11	1	F1MD94|F1MD94_BOVIN:A0AAA9THC1|A0AAA9THC1_BOVIN:A0AAA9SIL5|A0AAA9SIL5_BOVIN
LPPTVM(+15.99)FPPQ	0	51.98	29.14	5.9	5066434	67364.3	2.64546e+06	1.92:0.03:1.00	5066434	67364.3	2.64546e+06	1.92:0.03:1.00	2.59309e+06	64	59.02	1	P02666|CASB_BOVIN:A0AAA9T9Y7|A0AAA9T9Y7_BOVIN	Oxidation (M)
LTDVENLHLP	0	64.18	34.79	1.2	5062660	4524803	9273915	0.55:0.49:1.00	5062660	4524803	9273915	0.55:0.49:1.00	6287126	2.05	53.75	1	P02666|CASB_BOVIN:A0AAA9T9Y7|A0AAA9T9Y7_BOVIN
RGDSVSQGTGLAPGSPR	0	42.28	35.7	2.5	5027025	159337	893537	5.63:0.18:1.00	5027025	159337	893537	5.63:0.18:1.00	2.02663e+06	31.55	19.42	1
VPQKAVPYPQRDM(+15.99)P	0	50.24	33.32	2.5	5027025	301227	893537	5.63:0.34:1.00	5027025	301227	893537	5.63:0.34:1.00	2.07393e+06	16.69	20.47	1	P02666|CASB_BOVIN:A0AAA9T9Y7|A0AAA9T9Y7_BOVIN	Oxidation (M)
IPPTV	0	84.51	21.99	0.1	5008822	5979726	4832438	1.04:1.24:1.00	5008822	5979726	4832438	1.04:1.24:1.00	5273662	1.24	25.68	1
M(+15.99)HQPHQPLPPT	0	70.91	43.22	0.1	4.99833e+06	1.06286152E8	2.67496e+06	1.87:39.73:1.00	4.99833e+06	1.06286152E8	2.67496e+06	1.87:39.73:1.00	3.798648E7	39.73	16.86	2	P02666|CASB_BOVIN:A0AAA9T9Y7|A0AAA9T9Y7_BOVIN	Oxidation (M)
M(+15.99)AIPPKKNQDKTEIPTIN	0	52.35	34.84	3.5	4.98038e+06	9046943	3.2382846E7	0.15:0.28:1.00	4.98038e+06	9046943	3.2382846E7	0.15:0.28:1.00	1.5470057E7	6.5	26.43	2	A0A140T8A9|A0A140T8A9_BOVIN	Oxidation (M)
SLSQSKVLPVPQKAVPYP	0	67.58	42.81	1.8	4940411	504059	1.37052e+06	3.60:0.37:1.00	4940411	504059	1.37052e+06	3.60:0.37:1.00	2.27166e+06	9.8	44.77	1	P02666|CASB_BOVIN:A0AAA9T9Y7|A0AAA9T9Y7_BOVIN
NLHLPLPLLQ	0	81.5	34.76	0.5	4939375	7.0752112E7	3.65685312E8	0.02:0.19:1.00	4939375	7.0752112E7	3.65685312E8	0.02:0.19:1.00	1.471256E8	64	74.37	1	P02666|CASB_BOVIN:A0AAA9T9Y7|A0AAA9T9Y7_BOVIN
KIHPFAQTQ	0	71.77	42.85	0.9	4936734	3.4518236E7	6.8273672E7	0.07:0.51:1.00	4936734	3.4518236E7	6.8273672E7	0.07:0.51:1.00	3.5909548E7	13.83	19.74	2	P02666|CASB_BOVIN:A0AAA9T9Y7|A0AAA9T9Y7_BOVIN
ENLHLPLPLLQ	0	71.07	36.13	0.3	4932494	1.73779e+06	1.74572e+06	2.83:1.00:1.00	4932494	1.73779e+06	1.74572e+06	2.83:1.00:1.00	2.80533e+06	2.84	74.22	1	P02666|CASB_BOVIN:A0AAA9T9Y7|A0AAA9T9Y7_BOVIN
ATSRASGVPDRFS	0	42.92	29.29	4.9	4.92903e+06	671589	2.46179e+06	2.00:0.27:1.00	4.92903e+06	671589	2.46179e+06	2.00:0.27:1.00	2.68747e+06	7.34	17.54	1	A0A3Q1LUE9|A0A3Q1LUE9_BOVIN:G5E604|G5E604_BOVIN:A0A3Q1LWV8|A0A3Q1LWV8_BOVIN:G5E5H2|G5E5H2_BOVIN:G3MZE0|G3MZE0_BOVIN
SLSQSKVLPVPQKAVPYPQRDMPIQAFLLYQEPVLGPV	0	79.44	43.94	0	4.91698e+06	6.81468e+06	2.66691e+06	1.84:2.56:1.00	4.91698e+06	6.81468e+06	2.66691e+06	1.84:2.56:1.00	4799525	2.56	84.04	1	P02666|CASB_BOVIN:A0AAA9T9Y7|A0AAA9T9Y7_BOVIN
VPYPQRDM(+15.99)PIQAF	0	66.96	40.79	2.3	4905952	2.50842e+06	6.04902e+06	0.81:0.41:1.00	4905952	2.50842e+06	6.04902e+06	0.81:0.41:1.00	4.4878e+06	2.41	45.33	1	P02666|CASB_BOVIN:A0AAA9T9Y7|A0AAA9T9Y7_BOVIN	Oxidation (M)
EM(+15.99)PFPKYPVEPFTE	0	72.21	44.79	0.3	4.90196e+06	158909	3.3755516E7	0.15:0.02:1.00	4.90196e+06	158909	3.3755516E7	0.15:0.02:1.00	1.2938794E7	64	58.53	1	P02666|CASB_BOVIN:A0AAA9T9Y7|A0AAA9T9Y7_BOVIN	Oxidation (M)
LPVPQKAVPYPQRDMPIQAF	0	53.91	41.1	1	4894881	1.2013e+06	622856	7.86:1.93:1.00	4894881	1.2013e+06	622856	7.86:1.93:1.00	2.23968e+06	7.86	55.93	1	P02666|CASB_BOVIN:A0AAA9T9Y7|A0AAA9T9Y7_BOVIN
FPKYPV	0	82.69	27.92	0	4836891	2.28814e+06	2.16492e+06	2.23:1.06:1.00	4836891	2.28814e+06	2.16492e+06	2.23:1.06:1.00	3096651	2.23	34.65	1	P02666|CASB_BOVIN:A0AAA9T9Y7|A0AAA9T9Y7_BOVIN
SSYVI	0	60.25	27.35	1.9	4832159	1.05673e+06	28384	64.00:37.23:1.00	4832159	1.05673e+06	28384	64.00:37.23:1.00	1.97243e+06	64	56.5	1
SKVLPVPQKAVPYPQRD	0	67.26	42.12	2.2	4830933	2.21345e+06	667445	7.24:3.32:1.00	4830933	2.21345e+06	667445	7.24:3.32:1.00	2.57061e+06	7.24	32.87	1	P02666|CASB_BOVIN:A0AAA9T9Y7|A0AAA9T9Y7_BOVIN
ATSRASGVPDRF	0	30.45	31.24	5.2	4797764	9325210	3.51424e+06	1.37:2.65:1.00	4797764	9325210	3.51424e+06	1.37:2.65:1.00	5879073	2.65	19.05	1	A0A3Q1LUE9|A0A3Q1LUE9_BOVIN:G5E604|G5E604_BOVIN:A0A3Q1LWV8|A0A3Q1LWV8_BOVIN:G5E5H2|G5E5H2_BOVIN:G3MZE0|G3MZE0_BOVIN
VAPFPEVFGK	0	77.15	34.81	0.3	4.71854e+06	7170188	7.6045072E7	0.06:0.09:1.00	4.71854e+06	7170188	7.6045072E7	0.06:0.09:1.00	2.9311266E7	16.12	53.83	1	A0A3Q1MJE5|A0A3Q1MJE5_BOVIN:P02662|CASA1_BOVIN
LIVTQTMKGLDIQKVAGTWYSLAMAA	0	47.22	44.85	6.7	4681743	2.8158384E7	8.5924792E7	0.05:0.33:1.00	4681743	2.8158384E7	8.5924792E7	0.05:0.33:1.00	3.9588308E7	18.35	89.16	2	P02754|LACB_BOVIN:A0A3Q1LYE8|A0A3Q1LYE8_BOVIN
ELQDKIHP	0	84.15	34.64	0.3	4666980	7701019	7501590	0.62:1.03:1.00	4666980	7701019	7501590	0.62:1.03:1.00	6.6232e+06	1.65	18.74	1	P02666|CASB_BOVIN:A0AAA9T9Y7|A0AAA9T9Y7_BOVIN
VENLHLPLP	0	70.4	34.64	1.6	4.6548e+06	4.03001e+06	1.4369269E7	0.32:0.28:1.00	4.6548e+06	4.03001e+06	1.4369269E7	0.32:0.28:1.00	7684694	3.57	54.62	1	P02666|CASB_BOVIN:A0AAA9T9Y7|A0AAA9T9Y7_BOVIN
IHPFAQTQ	0	81.28	33.37	0.2	4649249	1.8961468E7	3.320254E7	0.14:0.57:1.00	4649249	1.8961468E7	3.320254E7	0.14:0.57:1.00	1.8937752E7	7.14	20.83	1	P02666|CASB_BOVIN:A0AAA9T9Y7|A0AAA9T9Y7_BOVIN
ELEELNVPGEIVES	0	75.07	38.82	1.4	4.6379e+06	8.38387e+06	7.16573e+06	0.65:1.17:1.00	4.6379e+06	8.38387e+06	7.16573e+06	0.65:1.17:1.00	6729169	1.81	65.5	1	P02666|CASB_BOVIN:A0AAA9T9Y7|A0AAA9T9Y7_BOVIN
SSFPRGSLFFNPKSRFA	0	73.09	39.87	0	4602593	1.7888e+06	3.23437e+06	1.42:0.55:1.00	4602593	1.7888e+06	3.23437e+06	1.42:0.55:1.00	3.20859e+06	2.57	52.8	1	A0AAA9S490|A0AAA9S490_BOVIN:P17697|CLUS_BOVIN
LVYPFPGPIP	0	70.2	43.59	1.4	4.57087e+06	2.6380404E7	1.15257872E8	0.04:0.23:1.00	4.57087e+06	2.6380404E7	1.15257872E8	0.04:0.23:1.00	4.8736384E7	25.22	79.53	2	P02666|CASB_BOVIN
DKIAKYIPIQYV	0	55.36	42.58	1.6	4.55221e+06	31082.4	70405	64.00:0.44:1.00	4.55221e+06	31082.4	70405	64.00:0.44:1.00	1.55123e+06	64	58.1	1	A0A140T8A9|A0A140T8A9_BOVIN
QPPVP	0	53.76	22.62	0	4.54637e+06	997533	1.01498e+06	4.48:0.98:1.00	4.54637e+06	997533	1.01498e+06	4.48:0.98:1.00	2186294	4.56	43.24	1	G3MYI7|G3MYI7_BOVIN:A0AAA9TQR4|A0AAA9TQR4_BOVIN:E1BEV0|E1BEV0_BOVIN:G3N172|G3N172_BOVIN:A0AAA9SMS2|A0AAA9SMS2_BOVIN
DMPIQA	0	86.39	32.33	0.3	4545244	2.0429246E7	1.1090583E7	0.41:1.84:1.00	4545244	2.0429246E7	1.1090583E7	0.41:1.84:1.00	1.2021691E7	4.49	35.73	1	P02666|CASB_BOVIN:A0AAA9T9Y7|A0AAA9T9Y7_BOVIN
AVPYPQRDMPIQAF	0	42.53	44.5	7.8	4529985	95010.1	2.7112442E7	0.17:0.02:1.00	4529985	95010.1	2.7112442E7	0.17:0.02:1.00	1.0579146E7	64	57.31	1	P02666|CASB_BOVIN:A0AAA9T9Y7|A0AAA9T9Y7_BOVIN
KVLPVPQKAVPYPQRDMPIQA	0	87.38	44.85	0.1	4496693	1.20863824E8	3.5725968E8	0.02:0.34:1.00	4496693	1.20863824E8	3.5725968E8	0.02:0.34:1.00	1.60873392E8	64	45.17	2	P02666|CASB_BOVIN:A0AAA9T9Y7|A0AAA9T9Y7_BOVIN
AMAPKHKEMPFPKYPVEPFTESQ	0	67.9	39.99	0.7	4.49539e+06	8092369	2.89928e+06	1.55:2.79:1.00	4.49539e+06	8092369	2.89928e+06	1.55:2.79:1.00	5162345	2.79	48.07	2	P02666|CASB_BOVIN
SKVLPVPQKAVPYPQRDM(+15.99)PIQAF	0	70.84	42.69	0.5	4490826	1.10402e+06	628346	7.15:1.76:1.00	4490826	1.10402e+06	628346	7.15:1.76:1.00	2.0744e+06	7.15	48.44	1	P02666|CASB_BOVIN:A0AAA9T9Y7|A0AAA9T9Y7_BOVIN	Oxidation (M)
VLTQPS	0	66.49	27.83	0.2	4.49068e+06	618975	563546	7.97:1.10:1.00	4.49068e+06	618975	563546	7.97:1.10:1.00	1.89107e+06	7.97	13.84	1	A0A3Q1LUE9|A0A3Q1LUE9_BOVIN:G5E604|G5E604_BOVIN:A0A3Q1LWV8|A0A3Q1LWV8_BOVIN:G5E5H2|G5E5H2_BOVIN:G3MZE0|G3MZE0_BOVIN
LIVTQTMKGLDIQKVAGTWYSLAM(+15.99)	0	74.5	44.7	0.3	4483680	8948984	8771616	0.51:1.02:1.00	4483680	8948984	8771616	0.51:1.02:1.00	7.40143e+06	2	82.18	1	P02754|LACB_BOVIN:A0A3Q1LYE8|A0A3Q1LYE8_BOVIN	Oxidation (M)
NPDEEGLFTVR	0	63.34	43.55	0.3	4480424	3.06681e+06	1.9380542E7	0.23:0.16:1.00	4480424	3.06681e+06	1.9380542E7	0.23:0.16:1.00	8975926	6.32	43.85	1	F1MZQ4|F1MZQ4_BOVIN:P18892|BT1A1_BOVIN:E1BHI7|E1BHI7_BOVIN
FVAPFPEVFGK	0	86.47	43.57	0.5	4465696	1.8411284E7	1.14999216E8	0.04:0.16:1.00	4465696	1.8411284E7	1.14999216E8	0.04:0.16:1.00	4.5958732E7	25.75	66.19	1	A0A3Q1MJE5|A0A3Q1MJE5_BOVIN:P02662|CASA1_BOVIN
LPLSILK	0	84.58	27.51	0.4	4463949	2.4775192E7	5.2012008E7	0.09:0.48:1.00	4463949	2.4775192E7	5.2012008E7	0.09:0.48:1.00	2.7083716E7	11.65	46.08	1	P80195|GLCM1_BOVIN:A0AAA9SIM2|A0AAA9SIM2_BOVIN
TVIGT	0	73.27	27.83	0.4	4453309	3556946	522417	8.52:6.81:1.00	4453309	3556946	522417	8.52:6.81:1.00	2.84422e+06	8.52	45.01	1
AVPYPQRDMPIQAFLLYQEPVLGPVRGPFPI	0	44.28	44.85	5.9	4.45072e+06	93817.1	4.13539e+06	1.08:0.02:1.00	4.45072e+06	93817.1	4.13539e+06	1.08:0.02:1.00	2.89331e+06	47.44	101.13	1	P02666|CASB_BOVIN:A0AAA9T9Y7|A0AAA9T9Y7_BOVIN
MPFPKYPV	0	66.71	32.53	0.6	4420890	2.56724e+06	49081.4	64.00:52.31:1.00	4420890	2.56724e+06	49081.4	64.00:52.31:1.00	2.34574e+06	64	47.7	1	P02666|CASB_BOVIN:A0AAA9T9Y7|A0AAA9T9Y7_BOVIN
KFCK	0	79.33	26.46	0.5	4.42005e+06	9124469	7.50087e+06	0.59:1.22:1.00	4.42005e+06	9124469	7.50087e+06	0.59:1.22:1.00	7015128	2.06	47.07	1	A0AAA9SQL6|A0AAA9SQL6_BOVIN
EELNVPGE	0	77.53	28.11	0.7	4.39376e+06	2371995	3.15276e+06	1.39:0.75:1.00	4.39376e+06	2371995	3.15276e+06	1.39:0.75:1.00	3306170	1.85	36.14	1	P02666|CASB_BOVIN:A0AAA9T9Y7|A0AAA9T9Y7_BOVIN
KSPIFGPEEVTSVE	0	45.54	31.37	1.4	4393410	88429.5	4.00613e+06	1.10:0.02:1.00	4393410	88429.5	4.00613e+06	1.10:0.02:1.00	2.82932e+06	49.68	48.92	1	F1MR22|F1MR22_BOVIN:P81265|PIGR_BOVIN
ASGVPDRFSGSRS	0	62.53	29.26	0.9	4385450	666820	28211.9	64.00:23.64:1.00	4385450	666820	28211.9	64.00:23.64:1.00	1693494	64	16.19	1	A0A3Q1LUE9|A0A3Q1LUE9_BOVIN:G5E604|G5E604_BOVIN:A0A3Q1LWV8|A0A3Q1LWV8_BOVIN:G5E5H2|G5E5H2_BOVIN:G3MZE0|G3MZE0_BOVIN
SRASGVPDRF	0	52.29	26.21	0.1	4.3774e+06	275305	211143	20.73:1.30:1.00	4.3774e+06	275305	211143	20.73:1.30:1.00	1.62128e+06	20.73	19.52	1	A0A3Q1LUE9|A0A3Q1LUE9_BOVIN:G5E604|G5E604_BOVIN:A0A3Q1LWV8|A0A3Q1LWV8_BOVIN:G5E5H2|G5E5H2_BOVIN:G3MZE0|G3MZE0_BOVIN
NQGIN	0	78.25	21.04	0	4.36178e+06	5984401	6554531	0.67:0.91:1.00	4.36178e+06	5984401	6554531	0.67:0.91:1.00	5633571	1.5	39.69	1
NQVGQ	0	73.83	20.06	2	4.36178e+06	5984401	528442	8.25:11.32:1.00	4.36178e+06	5984401	528442	8.25:11.32:1.00	3.62487e+06	11.32	39.49	1	E1BCC6|E1BCC6_BOVIN
KYIPIQYVLSRYPSYGLN	0	61.86	44.79	0.5	4348725	469934	1.1150523E7	0.39:0.04:1.00	4348725	469934	1.1150523E7	0.39:0.04:1.00	5.32306e+06	23.73	66.88	1	A0A140T8A9|A0A140T8A9_BOVIN
SLTLTDVENLHLPL	0	64.3	30.37	0	4331236	365982	1.76144e+06	2.46:0.21:1.00	4331236	365982	1.76144e+06	2.46:0.21:1.00	2152887	11.83	83.95	1	P02666|CASB_BOVIN:A0AAA9T9Y7|A0AAA9T9Y7_BOVIN
PIQAFLLYQEPVLGPVRGPFPIIV	0	63.9	44.85	3.1	4.31275e+06	1.20983e+06	1.3181779E7	0.33:0.09:1.00	4.31275e+06	1.20983e+06	1.3181779E7	0.33:0.09:1.00	6234787	10.9	109.25	2	P02666|CASB_BOVIN:A0AAA9T9Y7|A0AAA9T9Y7_BOVIN
PDRFSGSRS	0	56.6	31.53	3.7	4261915	2694394	22264.4	64.00:64.00:1.00	4261915	2694394	22264.4	64.00:64.00:1.00	2.32619e+06	64	14.44	1	A0A3Q1LUE9|A0A3Q1LUE9_BOVIN:G5E604|G5E604_BOVIN:A0A3Q1LWV8|A0A3Q1LWV8_BOVIN:G5E5H2|G5E5H2_BOVIN:A0A3Q1MU51|A0A3Q1MU51_BOVIN:G3X7I5|G3X7I5_BOVIN:G3MZE0|G3MZE0_BOVIN:A0A3Q1LXG6|A0A3Q1LXG6_BOVIN
KPVALINNQFLPYPYYA	0	60.25	44.85	0.2	4252907	4.40625e+06	2.4614502E7	0.17:0.18:1.00	4252907	4.40625e+06	2.4614502E7	0.17:0.18:1.00	1.1091221E7	5.79	73.42	1	A0A140T8A9|A0A140T8A9_BOVIN
SQSKVLPVPQKAVP	0	60.5	35.12	1.6	4246792	674053	102393	41.48:6.58:1.00	4246792	674053	102393	41.48:6.58:1.00	1.67441e+06	41.48	29.75	1	P02666|CASB_BOVIN:A0AAA9T9Y7|A0AAA9T9Y7_BOVIN
HFRPAGLPDKY	0	71.43	34.83	1.2	4.21755e+06	4.69984e+06	1.7184628E7	0.25:0.27:1.00	4.21755e+06	4.69984e+06	1.7184628E7	0.25:0.27:1.00	8700673	4.07	35.39	1	P35541|SAA_BOVIN:Q8SQ28|SAA3_BOVIN:E1BJF9|E1BJF9_BOVIN:A0AAA9TJV8|A0AAA9TJV8_BOVIN:A0AAA9SDM7|A0AAA9SDM7_BOVIN:A0A452DJ43|A0A452DJ43_BOVIN:A0AAA9SCC7|A0AAA9SCC7_BOVIN:A0A3Q1M3H8|A0A3Q1M3H8_BOVIN
DEEGLFTVR	0	66.59	34.82	0.1	4215274	7.12412e+06	2.25412768E8	0.02:0.03:1.00	4215274	7.12412e+06	2.25412768E8	0.02:0.03:1.00	7.8917384E7	53.48	46	1	F1MZQ4|F1MZQ4_BOVIN:P18892|BT1A1_BOVIN:E1BHI7|E1BHI7_BOVIN
HCEGVCDFPLR	0	65.11	23.47	1.4	4.16693e+06	48185.3	4379009	0.95:0.02:1.00	4.16693e+06	48185.3	4379009	0.95:0.02:1.00	2864708	64	21.91	1	P55106|GDF6_BOVIN:A0A452DKC3|A0A452DKC3_BOVIN
MPIQA	0	77.84	27.57	0.9	4159627	7940633	867771	4.79:9.15:1.00	4159627	7940633	867771	4.79:9.15:1.00	4322677	9.15	24.9	1	P02666|CASB_BOVIN:A0AAA9T9Y7|A0AAA9T9Y7_BOVIN
KPTT	0	76.2	34.57	1.3	4.13583e+06	1.8874188E7	4.4612344E7	0.09:0.42:1.00	4.13583e+06	1.8874188E7	4.4612344E7	0.09:0.42:1.00	2.2540786E7	10.79	41.91	1	P10790|FABPH_BOVIN:A0A3Q1LSC1|A0A3Q1LSC1_BOVIN:A0AAA9RXF1|A0AAA9RXF1_BOVIN:A0AAA9T5Q5|A0AAA9T5Q5_BOVIN:A0AAA9S2Z7|A0AAA9S2Z7_BOVIN:A0AAA9TP80|A0AAA9TP80_BOVIN:A0AAA9ST16|A0AAA9ST16_BOVIN:A0A3Q1LPG0|A0A3Q1LPG0_BOVIN:F1N4L4|F1N4L4_BOVIN:A0A3Q1LRT9|A0A3Q1LRT9_BOVIN
FPEVFGKEKVNEL	0	59.16	34.82	0.2	4.12801e+06	55146.7	1.26166e+06	3.27:0.04:1.00	4.12801e+06	55146.7	1.26166e+06	3.27:0.04:1.00	1.81494e+06	64	48.82	1	A0A3Q1MJE5|A0A3Q1MJE5_BOVIN:P02662|CASA1_BOVIN
VLSLSQS	0	62	26.43	0.1	4.10578e+06	2732157	4446692	0.92:0.61:1.00	4.10578e+06	2732157	4446692	0.92:0.61:1.00	3.76154e+06	1.63	31.07	1	P02666|CASB_BOVIN:A0AAA9T9Y7|A0AAA9T9Y7_BOVIN
FPEVFGKEKVN	0	64.94	29.24	0.9	4.09857e+06	242957	1411255	2.90:0.17:1.00	4.09857e+06	242957	1411255	2.90:0.17:1.00	1.91759e+06	16.87	36.28	1	A0A3Q1MJE5|A0A3Q1MJE5_BOVIN:P02662|CASA1_BOVIN
TVAVT	0	71.92	23.52	0	4.06058e+06	2.79058e+06	2.7342812E7	0.15:0.10:1.00	4.06058e+06	2.79058e+06	2.7342812E7	0.15:0.10:1.00	1.1397989E7	9.8	46.59	1	P06868|PLMN_BOVIN:E1B726|E1B726_BOVIN
ISVAT	0	72.51	27.2	1.3	4.03982e+06	3556946	522417	7.73:6.81:1.00	4.03982e+06	3556946	522417	7.73:6.81:1.00	2706394	7.73	45.25	1
TIGVT	0	66.59	20.8	0	4.03982e+06	2854396	1.2900674E7	0.31:0.22:1.00	4.03982e+06	2854396	1.2900674E7	0.31:0.22:1.00	6598296	4.52	45.8	1
NISFTVWDVGGQDK	0	65.53	40.76	0	4003059	560302	765357	5.23:0.73:1.00	4003059	560302	765357	5.23:0.73:1.00	1.77624e+06	7.14	63.15	1
MPIQAFLLYQEPVLGPVRGPFPIIV	0	66.93	44.85	6.9	4.00215e+06	1.06666e+06	1.1157031E7	0.36:0.10:1.00	4.00215e+06	1.06666e+06	1.1157031E7	0.36:0.10:1.00	5408616	10.46	110.4	1	P02666|CASB_BOVIN:A0AAA9T9Y7|A0AAA9T9Y7_BOVIN
QPLPPTVMFPPQ	0	69.89	32.21	0	3.95134e+06	9209788	1345414	2.94:6.85:1.00	3.95134e+06	9209788	1345414	2.94:6.85:1.00	4.83551e+06	6.85	64.67	1	P02666|CASB_BOVIN:A0AAA9T9Y7|A0AAA9T9Y7_BOVIN
TITVT	0	83.07	32.3	0	3.94197e+06	3.41864e+06	3.1686184E7	0.12:0.11:1.00	3.94197e+06	3.41864e+06	3.1686184E7	0.12:0.11:1.00	1.3015597E7	9.27	50.71	1
THRGEEFPSM(+15.99)SESRNPDEEGLFTVR	0	65.33	44.85	2.7	3.92364e+06	2.289644E7	5.715764E7	0.07:0.40:1.00	3.92364e+06	2.289644E7	5.715764E7	0.07:0.40:1.00	2.7992574E7	14.57	39.4	2	F1MZQ4|F1MZQ4_BOVIN:P18892|BT1A1_BOVIN:E1BHI7|E1BHI7_BOVIN	Oxidation (M)
QSKVLPVPQKAVPYPQRDMPIQAFLLYQEPVLGPVRGPFPIIV	0	65.88	44.85	4.6	3917357	5.11126E7	1.23948768E8	0.03:0.41:1.00	3917357	5.11126E7	1.23948768E8	0.03:0.41:1.00	5.9659576E7	31.64	94.29	2	P02666|CASB_BOVIN:A0AAA9T9Y7|A0AAA9T9Y7_BOVIN
SVLSLSQS	0	68.69	34.73	1	3.90523e+06	2126278	2.251369E7	0.17:0.09:1.00	3.90523e+06	2126278	2.251369E7	0.17:0.09:1.00	9515067	10.59	39.96	1	P02666|CASB_BOVIN:A0AAA9T9Y7|A0AAA9T9Y7_BOVIN
VLPVPQKAVPYPQ	0	84.3	43.94	0	3881241	2.6328462E7	7.0250464E7	0.06:0.37:1.00	3881241	2.6328462E7	7.0250464E7	0.06:0.37:1.00	3.3486722E7	18.1	41.99	1	P02666|CASB_BOVIN:A0AAA9T9Y7|A0AAA9T9Y7_BOVIN
LQDKIHPFAQTQS	0	73.52	43.92	0.3	3.87291e+06	1.0490064E7	1.10125E8	0.04:0.10:1.00	3.87291e+06	1.0490064E7	1.10125E8	0.04:0.10:1.00	4.1495992E7	28.43	28.44	2	P02666|CASB_BOVIN:A0AAA9T9Y7|A0AAA9T9Y7_BOVIN
LGPVRGPFP	0	82.44	34.76	0.6	3.86913e+06	3.00848e+06	2.6933302E7	0.14:0.11:1.00	3.86913e+06	3.00848e+06	2.6933302E7	0.14:0.11:1.00	1.1270303E7	8.95	42.93	1	P02666|CASB_BOVIN:A0AAA9T9Y7|A0AAA9T9Y7_BOVIN
YDAAQRGPGGAW	0	65.9	44.19	0	3.86071e+06	1.18618e+06	1.5485288E7	0.25:0.08:1.00	3.86071e+06	1.18618e+06	1.5485288E7	0.25:0.08:1.00	6844060	13.05	31.85	1	P35541|SAA_BOVIN:A0AAA9TGJ5|A0AAA9TGJ5_BOVIN:A0A3Q1M5X4|A0A3Q1M5X4_BOVIN:A0AAA9TJV8|A0AAA9TJV8_BOVIN:A0AAA9TJA0|A0AAA9TJA0_BOVIN:A0A452DJ43|A0A452DJ43_BOVIN:A0AAA9SCC7|A0AAA9SCC7_BOVIN
DKIAKYIPIQ	0	55.38	31.43	0	3.85943e+06	1.97309e+06	2.17117e+06	1.78:0.91:1.00	3.85943e+06	1.97309e+06	2.17117e+06	1.78:0.91:1.00	2.6679e+06	1.96	40.91	1	A0A140T8A9|A0A140T8A9_BOVIN
HVVVAGMAN	0	73.04	27.5	1.1	3857820	2.05539e+06	2777879	1.39:0.74:1.00	3857820	2.05539e+06	2777879	1.39:0.74:1.00	2.89703e+06	1.88	19.43	1
KAVPYPQRDMPIQAFLLY	0	64.3	43.93	0.4	3.85329e+06	1.7011508E7	3.2068e+06	1.20:5.30:1.00	3.85329e+06	1.7011508E7	3.2068e+06	1.20:5.30:1.00	8.02387e+06	5.3	71.92	1	P02666|CASB_BOVIN:A0AAA9T9Y7|A0AAA9T9Y7_BOVIN
YPSYGLN	0	65.78	42.24	1.4	3.79791e+06	1.41934e+06	1.94233e+06	1.96:0.73:1.00	3.79791e+06	1.41934e+06	1.94233e+06	1.96:0.73:1.00	2.38653e+06	2.68	39.49	1	A0A140T8A9|A0A140T8A9_BOVIN
TPVVVPPFLQPE	0	82.18	41.84	0.4	3.77262e+06	2.39713e+06	3.86738e+06	0.98:0.62:1.00	3.77262e+06	2.39713e+06	3.86738e+06	0.98:0.62:1.00	3.34571e+06	1.61	76.92	1	P02666|CASB_BOVIN:A0AAA9T9Y7|A0AAA9T9Y7_BOVIN
KEMPFPKYPVEPFTES	0	65.11	34.84	0.4	3748766	915385	1.7124866E7	0.22:0.05:1.00	3748766	915385	1.7124866E7	0.22:0.05:1.00	7.26301e+06	18.71	53.85	1	P02666|CASB_BOVIN
TRLKTTLSSEAPTTQQLSE	0	55.43	34.83	0	3.74833e+06	352516	3.59306e+06	1.04:0.10:1.00	3.74833e+06	352516	3.59306e+06	1.04:0.10:1.00	2.56464e+06	10.63	37.19	1	A0AAA9TJ67|A0AAA9TJ67_BOVIN:A0AAA9TV47|A0AAA9TV47_BOVIN:P80025|PERL_BOVIN:A0AAA9T6G9|A0AAA9T6G9_BOVIN:G3MXZ0|G3MXZ0_BOVIN
KYPVEPFTESQS	0	71.46	43.74	0	3.74512e+06	3.04765e+06	3.7717744E7	0.10:0.08:1.00	3.74512e+06	3.04765e+06	3.7717744E7	0.10:0.08:1.00	1.4836837E7	12.38	37.42	1	P02666|CASB_BOVIN
ISDKELQEMSTEG	0	74.95	33.31	0	3.73647e+06	683316	2213567	1.69:0.31:1.00	3.73647e+06	683316	2213567	1.69:0.31:1.00	2.21112e+06	5.47	34.55	1	P17697|CLUS_BOVIN
SEGVAIDPARVLDLGPITR	0	71.9	43.9	0	3.73298e+06	2.9963346E7	1.7311316E7	0.22:1.73:1.00	3.73298e+06	2.9963346E7	1.7311316E7	0.22:1.73:1.00	1.7002548E7	8.03	65.89	1
FMAIPPKKNQD	0	66.99	34.67	0.4	3.70764e+06	448446	3.8899948E7	0.10:0.02:1.00	3.70764e+06	448446	3.8899948E7	0.10:0.02:1.00	1.435201E7	64	22.2	1	A0A140T8A9|A0A140T8A9_BOVIN
DAAGGPGAPADPGRPTG	0	57.17	42.69	2.3	3.68058e+06	152616	198169	18.57:0.77:1.00	3.68058e+06	152616	198169	18.57:0.77:1.00	1.34379e+06	24.12	18.75	1	F1MR22|F1MR22_BOVIN:P81265|PIGR_BOVIN
FPEVF	0	62.44	32.38	2	3.67604e+06	19514.5	2.01983e+06	1.82:0.02:1.00	3.67604e+06	19514.5	2.01983e+06	1.82:0.02:1.00	1.90513e+06	64	61.47	1	A0A3Q1MJE5|A0A3Q1MJE5_BOVIN:P02662|CASA1_BOVIN
NVPGEIVESLSSSEESIT	0	75.33	43.9	0	3.66225e+06	4.3635036E7	9752566	0.38:4.47:1.00	3.66225e+06	4.3635036E7	9752566	0.38:4.47:1.00	1.9016618E7	11.91	75.01	1	P02666|CASB_BOVIN
DELQDKIHPFAQTQS	0	66.59	44.85	0.6	3.65617e+06	5591734	5.2790288E7	0.07:0.11:1.00	3.65617e+06	5591734	5.2790288E7	0.07:0.11:1.00	2.0679396E7	14.44	40.86	2	P02666|CASB_BOVIN:A0AAA9T9Y7|A0AAA9T9Y7_BOVIN
IPWP	0	77.54	34.61	0	3.63331e+06	2865601	3.44049e+06	1.06:0.83:1.00	3.63331e+06	2865601	3.44049e+06	1.06:0.83:1.00	3.31314e+06	1.27	73.69	1
M(+15.99)APKHKEMPFPKYPVEPFTE	0	64.23	44.82	0.4	3618538	1.2233283E7	4.3631404E7	0.08:0.28:1.00	3618538	1.2233283E7	4.3631404E7	0.08:0.28:1.00	1.9827742E7	12.06	46.82	1	P02666|CASB_BOVIN:A0AAA9T9Y7|A0AAA9T9Y7_BOVIN	Oxidation (M)
LIVTQTM(+15.99)KG	0	87.57	27.83	0.7	3.61619e+06	1.786452E7	1.7871998E7	0.20:1.00:1.00	3.61619e+06	1.786452E7	1.7871998E7	0.20:1.00:1.00	1.3117569E7	4.94	12.62	1	P02754|LACB_BOVIN:A0A3Q1LYE8|A0A3Q1LYE8_BOVIN	Oxidation (M)
YPPPPPPPPP	0	45.5	32.41	8.9	3.59951e+06	1.70964e+06	1.9892624E7	0.18:0.09:1.00	3.59951e+06	1.70964e+06	1.9892624E7	0.18:0.09:1.00	8400590	11.64	34.06	2	A0A3Q1LQN7|A0A3Q1LQN7_BOVIN
PILWP	0	83.5	23.34	0	3.57081e+06	6.37972e+06	6745199	0.53:0.95:1.00	3.57081e+06	6.37972e+06	6745199	0.53:0.95:1.00	5565243	1.89	74.38	1
DENGKISRL	0	64.85	30.07	0.4	3569329	3.58642e+06	3.35527e+06	1.06:1.07:1.00	3569329	3.58642e+06	3.35527e+06	1.06:1.07:1.00	3.50367e+06	1.07	15.67	1
LIVTQTM(+15.99)KGLDIQKVAGTWYSLAMAA	0	51.74	44.85	6.4	3.56889e+06	1.62532e+06	4.1475072E7	0.09:0.04:1.00	3.56889e+06	1.62532e+06	4.1475072E7	0.09:0.04:1.00	1.5556428E7	25.52	90.14	1	P02754|LACB_BOVIN:A0A3Q1LYE8|A0A3Q1LYE8_BOVIN	Oxidation (M)
STVTKTVKPSECS	0	56.38	43.94	3	3.55883e+06	4.27457e+06	169744	20.97:25.18:1.00	3.55883e+06	4.27457e+06	169744	20.97:25.18:1.00	2.66771e+06	25.18	11.86	2	A0AAA9SF39|A0AAA9SF39_BOVIN:A0AAA9THP6|A0AAA9THP6_BOVIN
LLNEPE	0	79.54	26.61	0.2	3.54098e+06	1.2936747E7	3.6346752E7	0.10:0.36:1.00	3.54098e+06	1.2936747E7	3.6346752E7	0.10:0.36:1.00	1.760816E7	10.26	23.77	1
DDEEKPKI	0	85.63	37.39	0.5	3.50289e+06	2.2098816E7	1.2439473E7	0.28:1.78:1.00	3.50289e+06	2.2098816E7	1.2439473E7	0.28:1.78:1.00	1.2680394E7	6.31	10.75	1	A0AAA9TAX9|A0AAA9TAX9_BOVIN:Q76LV1|HS90B_BOVIN:G5E507|G5E507_BOVIN:A0AAA9SQM8|A0AAA9SQM8_BOVIN
AVPYPQRDMPIQA	0	78.19	43.29	0.2	3.49154e+06	3.1311672E7	1.58481296E8	0.02:0.20:1.00	3.49154e+06	3.1311672E7	1.58481296E8	0.02:0.20:1.00	6.4428168E7	45.39	41.58	1	P02666|CASB_BOVIN:A0AAA9T9Y7|A0AAA9T9Y7_BOVIN
ASPK	0	87.64	27.83	0.6	3.48663e+06	4302642	1.5924893E7	0.22:0.27:1.00	3.48663e+06	4302642	1.5924893E7	0.22:0.27:1.00	7904721	4.57	36.15	1	P06868|PLMN_BOVIN:A0AAA9RXF1|A0AAA9RXF1_BOVIN:A0A3Q1MA84|A0A3Q1MA84_BOVIN:A7Z068|A7Z068_BOVIN
KPGT	0	87.64	34.33	0.6	3.48663e+06	4302642	1.5924893E7	0.22:0.27:1.00	3.48663e+06	4302642	1.5924893E7	0.22:0.27:1.00	7904721	4.57	36.15	1	F1N444|F1N444_BOVIN:A0A3Q1LM54|A0A3Q1LM54_BOVIN:A0AAA9TPB0|A0AAA9TPB0_BOVIN:F1MZA0|F1MZA0_BOVIN:A0A5H1ZRH6|A0A5H1ZRH6_BOVIN
LIVTQTM(+15.99)KGLDIQKVAGTWYSLAMAASDISLLDAQ	0	53.09	44.85	4.3	3481531	2.73202e+06	4.3954264E7	0.08:0.06:1.00	3481531	2.73202e+06	4.3954264E7	0.08:0.06:1.00	1.6722604E7	16.09	108.36	2	P02754|LACB_BOVIN:A0A3Q1LYE8|A0A3Q1LYE8_BOVIN	Oxidation (M)
HKEMPFPKYPVEPFTE	0	64.88	44.85	0.7	3477574	1.5065637E7	1.50423792E8	0.02:0.10:1.00	3477574	1.5065637E7	1.50423792E8	0.02:0.10:1.00	5.6322336E7	43.26	54.32	2	P02666|CASB_BOVIN:A0AAA9T9Y7|A0AAA9T9Y7_BOVIN
SVLSLSQSKVLPVPQKAVPYPQRDMPIQA	0	67.75	42.81	0	3.4666e+06	1.1172966E7	1.1806222E7	0.29:0.95:1.00	3.4666e+06	1.1172966E7	1.1806222E7	0.29:0.95:1.00	8815262	3.41	57.55	1	P02666|CASB_BOVIN:A0AAA9T9Y7|A0AAA9T9Y7_BOVIN
RASGVPDRFSGSRS	0	70.43	30.23	0.2	3.45969e+06	2301828	1.36652e+06	2.53:1.68:1.00	3.45969e+06	2301828	1.36652e+06	2.53:1.68:1.00	2.37601e+06	2.53	15.3	1	A0A3Q1LUE9|A0A3Q1LUE9_BOVIN:G5E604|G5E604_BOVIN:A0A3Q1LWV8|A0A3Q1LWV8_BOVIN:G5E5H2|G5E5H2_BOVIN:G3MZE0|G3MZE0_BOVIN
SKVLPVP	0	75.5	23.44	0.7	3.4514e+06	3964623	2897386	1.19:1.37:1.00	3.4514e+06	3964623	2897386	1.19:1.37:1.00	3437803	1.37	31.42	1	P02666|CASB_BOVIN:A0AAA9T9Y7|A0AAA9T9Y7_BOVIN
VPQKAVPYP	0	65.43	38.86	1.4	3449994	20167.7	1.32875e+06	2.60:0.02:1.00	3449994	20167.7	1.32875e+06	2.60:0.02:1.00	1599636	64	25.23	1	P02666|CASB_BOVIN:A0AAA9T9Y7|A0AAA9T9Y7_BOVIN
IPIPI	0	79.53	34.57	0.1	3.44567e+06	8985798	4085756	0.84:2.20:1.00	3.44567e+06	8985798	4085756	0.84:2.20:1.00	5505741	2.61	61.54	1
IVPVP	0	80.44	27.83	0.9	3.43906e+06	5355934	4401361	0.78:1.22:1.00	3.43906e+06	5355934	4401361	0.78:1.22:1.00	4398786	1.56	39.61	1
VIPVP	0	80.44	26.28	0.9	3.43906e+06	5355934	4401361	0.78:1.22:1.00	3.43906e+06	5355934	4401361	0.78:1.22:1.00	4398786	1.56	39.61	1	E1BCC6|E1BCC6_BOVIN
HKEMPFPKYPVEPF	0	63.54	44.36	0.4	3.40542e+06	1.3048343E7	7972505	0.43:1.64:1.00	3.40542e+06	1.3048343E7	7972505	0.43:1.64:1.00	8142089	3.83	55.62	1	P02666|CASB_BOVIN:A0AAA9T9Y7|A0AAA9T9Y7_BOVIN
VLPVPQKAVPYPQRD	0	70.55	43.68	0.4	3404105	2.28676e+06	1.70507e+06	2.00:1.34:1.00	3404105	2.28676e+06	1.70507e+06	2.00:1.34:1.00	2.46531e+06	2	35.01	1	P02666|CASB_BOVIN:A0AAA9T9Y7|A0AAA9T9Y7_BOVIN
IPPLTQ	0	80.99	26.22	0	3.40406e+06	2.56937e+06	2244101	1.52:1.14:1.00	3.40406e+06	2.56937e+06	2244101	1.52:1.14:1.00	2.73918e+06	1.52	34.2	1	P02666|CASB_BOVIN:A0AAA9T9Y7|A0AAA9T9Y7_BOVIN
PVLGPVR	0	69.15	23.33	1.2	3.40251e+06	511378	1.80407e+06	1.89:0.28:1.00	3.40251e+06	511378	1.80407e+06	1.89:0.28:1.00	1.90599e+06	6.65	20.76	1	P02666|CASB_BOVIN:A0AAA9T9Y7|A0AAA9T9Y7_BOVIN
MAPKHKEMPFPKYPVEPFTESQS	0	63.6	32.49	0	3.4012e+06	3.66782e+06	4947366	0.69:0.74:1.00	3.4012e+06	3.66782e+06	4947366	0.69:0.74:1.00	4005462	1.45	47.36	1	P02666|CASB_BOVIN
SQSKVLPVPQKAVPYPQRDM(+15.99)PIQAFLLYQEPVLGPVRGPFPII	0	47.65	42.81	8.3	3.39337e+06	331223	3.60606e+06	0.94:0.09:1.00	3.39337e+06	331223	3.60606e+06	0.94:0.09:1.00	2.44355e+06	10.89	86.74	1	P02666|CASB_BOVIN:A0AAA9T9Y7|A0AAA9T9Y7_BOVIN	Oxidation (M)
NLHLPLPLLQS	0	84.33	41.94	0.2	3.37198e+06	1.733987E7	7.6148344E7	0.04:0.23:1.00	3.37198e+06	1.733987E7	7.6148344E7	0.04:0.23:1.00	3.2286732E7	22.58	72.82	1	P02666|CASB_BOVIN:A0AAA9T9Y7|A0AAA9T9Y7_BOVIN
AGLQFPVGR	0	56.11	27.83	0	3.35163e+06	5982095	1.3467e+06	2.49:4.44:1.00	3.35163e+06	5982095	1.3467e+06	2.49:4.44:1.00	3.56014e+06	4.44	39.61	1
EVFGKEKV	0	81.88	32.35	0.3	3.34554e+06	5.98055e+06	7.54108e+06	0.44:0.79:1.00	3.34554e+06	5.98055e+06	7.54108e+06	0.44:0.79:1.00	5622389	2.25	17.43	1	A0A3Q1MJE5|A0A3Q1MJE5_BOVIN:P02662|CASA1_BOVIN
IPPPPPPPP	0	86.78	32.47	0.7	3.33394e+06	2.1717522E7	3.0163922E7	0.11:0.72:1.00	3.33394e+06	2.1717522E7	3.0163922E7	0.11:0.72:1.00	1.8405128E7	9.05	34.58	1	E1B777|E1B777_BOVIN
PIPPPPPPP	0	88.28	28	0.7	3.33394e+06	2.0210058E7	3.0163922E7	0.11:0.67:1.00	3.33394e+06	2.0210058E7	3.0163922E7	0.11:0.67:1.00	1.790264E7	9.05	34.47	1	E1B777|E1B777_BOVIN
LPVPQKAVPYPQRDMPI	0	74.38	42.58	2.4	3332498	1.4347845E7	3.6937512E7	0.09:0.39:1.00	3332498	1.4347845E7	3.6937512E7	0.09:0.39:1.00	1.8205952E7	11.08	46.75	1	P02666|CASB_BOVIN:A0AAA9T9Y7|A0AAA9T9Y7_BOVIN
RASGVPDRF	0	62.43	29.35	0.7	3.30389e+06	572096	187590	17.61:3.05:1.00	3.30389e+06	572096	187590	17.61:3.05:1.00	1354525	17.61	19.61	1	A0A3Q1LUE9|A0A3Q1LUE9_BOVIN:G5E604|G5E604_BOVIN:A0A3Q1LWV8|A0A3Q1LWV8_BOVIN:G5E5H2|G5E5H2_BOVIN:G3MZE0|G3MZE0_BOVIN
KDPNHFRPAGLPDKY	0	69.05	43.92	3.9	3293904	4.0280264E7	6.5426808E7	0.05:0.62:1.00	3293904	4.0280264E7	6.5426808E7	0.05:0.62:1.00	3.633366E7	19.86	31.93	2	P35541|SAA_BOVIN:Q8SQ28|SAA3_BOVIN:E1BJF9|E1BJF9_BOVIN:A0AAA9TJV8|A0AAA9TJV8_BOVIN:A0AAA9SDM7|A0AAA9SDM7_BOVIN:A0A452DJ43|A0A452DJ43_BOVIN:A0A3Q1M3H8|A0A3Q1M3H8_BOVIN:A0AAA9SCC7|A0AAA9SCC7_BOVIN
HIPIP	0	79.87	27.83	1.1	3.28904e+06	1.1632098E7	6.68245e+06	0.49:1.74:1.00	3.28904e+06	1.1632098E7	6.68245e+06	0.49:1.74:1.00	7201194	3.54	31.48	1
KKCVT	0	80.51	22.17	0.6	3.28467e+06	2385561	3.1007344E7	0.11:0.08:1.00	3.28467e+06	2385561	3.1007344E7	0.11:0.08:1.00	1.222586E7	13	53.77	1	Q95107|WASL_BOVIN
LNVPGEIVE	0	79.27	34.75	0	3.24275e+06	1.98148e+06	1.4210754E7	0.23:0.14:1.00	3.24275e+06	1.98148e+06	1.4210754E7	0.23:0.14:1.00	6.47833e+06	7.17	50.39	1	P02666|CASB_BOVIN:A0AAA9T9Y7|A0AAA9T9Y7_BOVIN
QEPVLGPVRGP	0	81.05	36.55	1.2	3.241e+06	7920770	3.6082732E7	0.09:0.22:1.00	3.241e+06	7920770	3.6082732E7	0.09:0.22:1.00	1.5748166E7	11.13	34.81	1	P02666|CASB_BOVIN:A0AAA9T9Y7|A0AAA9T9Y7_BOVIN
PSPPPPPPP	0	79.5	32.2	0.7	3237778	1.7344194E7	2.9846224E7	0.11:0.58:1.00	3237778	1.7344194E7	2.9846224E7	0.11:0.58:1.00	1.6809398E7	9.22	22.68	1	A0A3Q1MNK0|A0A3Q1MNK0_BOVIN
TTFHT	0	71.82	21.92	1.6	3.21448e+06	1.8113944E7	1.066486E7	0.30:1.70:1.00	3.21448e+06	1.8113944E7	1.066486E7	0.30:1.70:1.00	1.0664429E7	5.64	43.31	1	P00711|LALBA_BOVIN:A0A452DI34|A0A452DI34_BOVIN
IPIQY	0	80.5	27.83	0	3.20869e+06	8938719	2.65681e+06	1.21:3.36:1.00	3.20869e+06	8938719	2.65681e+06	1.21:3.36:1.00	4934740	3.36	39.16	1	A0A140T8A9|A0A140T8A9_BOVIN
TITRNVETTRA	0	73.42	29.33	0.4	3.19525e+06	470850	77347.5	41.31:6.09:1.00	3.19525e+06	470850	77347.5	41.31:6.09:1.00	1.24782e+06	41.31	11.96	1	A0AAA9SF39|A0AAA9SF39_BOVIN:A0AAA9SDU2|A0AAA9SDU2_BOVIN
LIVTQTM(+15.99)KGLDIQKVA	0	77.89	44.82	0.9	3.18609e+06	8.7403024E7	1.11628416E8	0.03:0.78:1.00	3.18609e+06	8.7403024E7	1.11628416E8	0.03:0.78:1.00	6.740584E7	35.04	39.79	2	P02754|LACB_BOVIN:A0A3Q1LYE8|A0A3Q1LYE8_BOVIN	Oxidation (M)
YQEPVLGPVR	0	72.36	37.93	1.8	3.18012e+06	3.12788e+06	7.1477688E7	0.04:0.04:1.00	3.18012e+06	3.12788e+06	7.1477688E7	0.04:0.04:1.00	2.5928564E7	22.85	35.36	1	P02666|CASB_BOVIN:A0AAA9T9Y7|A0AAA9T9Y7_BOVIN
SKVLPVPQKAVPYPQRDM(+15.99)PIQAFLLYQEPVLGPVRGPFPI	0	49.24	42.81	1.4	3.17788e+06	1.33668e+06	2613896	1.22:0.51:1.00	3.17788e+06	1.33668e+06	2613896	1.22:0.51:1.00	2.37615e+06	2.38	84.65	1	P02666|CASB_BOVIN:A0AAA9T9Y7|A0AAA9T9Y7_BOVIN	Oxidation (M)
DVENLH	0	72.99	22.1	0	3.17746e+06	2.51216e+06	553775	5.74:4.54:1.00	3.17746e+06	2.51216e+06	553775	5.74:4.54:1.00	2.08113e+06	5.74	11.96	1	P02666|CASB_BOVIN:A0AAA9T9Y7|A0AAA9T9Y7_BOVIN
GPGKPPPPPPPPP	0	64.66	37.3	2.2	3.17728e+06	1.40689e+06	2.17492e+06	1.46:0.65:1.00	3.17728e+06	1.40689e+06	2.17492e+06	1.46:0.65:1.00	2.25303e+06	2.26	19.93	1	A7YWK4|A7YWK4_BOVIN
RFFVAPFPEVFG	0	62.92	42.98	5.2	3162840	3263343	6.4777944E7	0.05:0.05:1.00	3162840	3263343	6.4777944E7	0.05:0.05:1.00	2.3734708E7	20.48	87.47	1	A0A3Q1MJE5|A0A3Q1MJE5_BOVIN:P02662|CASA1_BOVIN
VSGSLGQRVSIT	0	62.21	38.05	0.9	3.12826e+06	1.26053e+06	197096	15.87:6.40:1.00	3.12826e+06	1.26053e+06	197096	15.87:6.40:1.00	1.52863e+06	15.87	32.14	1	A0A3Q1LUE9|A0A3Q1LUE9_BOVIN:G5E604|G5E604_BOVIN:A0A3Q1LWV8|A0A3Q1LWV8_BOVIN:G5E5H2|G5E5H2_BOVIN:G3MZE0|G3MZE0_BOVIN
PTQLEEQ	0	87.89	29.86	0.6	3.12527e+06	1.5878839E7	1.7790768E7	0.18:0.89:1.00	3.12527e+06	1.5878839E7	1.7790768E7	0.18:0.89:1.00	1.226496E7	5.69	13.84	1	P02754|LACB_BOVIN
HKEMPFP	0	43.15	32.5	3.8	3.09923e+06	70030.8	3.563916E7	0.09:0.02:1.00	3.09923e+06	70030.8	3.563916E7	0.09:0.02:1.00	1.2936139E7	64	30.32	1	P02666|CASB_BOVIN:A0AAA9T9Y7|A0AAA9T9Y7_BOVIN
CSAP	0	85.29	32.62	0.6	3.0982e+06	2669084	2.66287e+06	1.16:1.00:1.00	3.0982e+06	2669084	2.66287e+06	1.16:1.00:1.00	2.81005e+06	1.16	9.03	1	A0A3Q1MFR5|A0A3Q1MFR5_BOVIN
ASCP	0	84.19	27.83	0	3.06439e+06	2669084	2.65008e+06	1.16:1.01:1.00	3.06439e+06	2669084	2.65008e+06	1.16:1.01:1.00	2.79452e+06	1.16	9.04	1	A0A3Q1LQX0|A0A3Q1LQX0_BOVIN:A0A3Q1LN24|A0A3Q1LN24_BOVIN
APFPEVFGKEKV	0	75.49	43.89	0.4	3043340	1.1862634E7	8582709	0.35:1.38:1.00	3043340	1.1862634E7	8582709	0.35:1.38:1.00	7829561	3.9	44.82	1	A0A3Q1MJE5|A0A3Q1MJE5_BOVIN:P02662|CASA1_BOVIN
ISDKELQEMSTE	0	66.93	32.24	0.8	3.04212e+06	1.43061e+06	1.43908e+06	2.11:0.99:1.00	3.04212e+06	1.43061e+06	1.43908e+06	2.11:0.99:1.00	1.9706e+06	2.13	37.15	1	P17697|CLUS_BOVIN
WSQEG	0	62.19	23.13	0	3.03396e+06	939215	221505	13.70:4.24:1.00	3.03396e+06	939215	221505	13.70:4.24:1.00	1.39823e+06	13.7	15.49	1
EMPFPKYPVEP	0	62.48	43.22	0.7	3.03182e+06	9154652	4.0514012E7	0.07:0.23:1.00	3.03182e+06	9154652	4.0514012E7	0.07:0.23:1.00	1.7566826E7	13.36	53.79	1	P02666|CASB_BOVIN:A0AAA9T9Y7|A0AAA9T9Y7_BOVIN
KDADKYFHA	0	48.76	32.34	8.1	3.02261e+06	455410	4.75446e+06	0.64:0.10:1.00	3.02261e+06	455410	4.75446e+06	0.64:0.10:1.00	2.74416e+06	10.44	18.82	1	E1BJF9|E1BJF9_BOVIN:A0AAA9SDM7|A0AAA9SDM7_BOVIN
KHHI	0	82.2	24.28	0.3	3.01968e+06	3.12718e+06	3.1962982E7	0.09:0.10:1.00	3.01968e+06	3.12718e+06	3.1962982E7	0.09:0.10:1.00	1.2703281E7	10.58	50.33	1
KPPPPPPPPP	0	81.89	43.22	0.5	3.01244e+06	1.1021592E7	1.1424166E7	0.26:0.96:1.00	3.01244e+06	1.1021592E7	1.1424166E7	0.26:0.96:1.00	8486067	3.79	16.31	1	A7YWK4|A7YWK4_BOVIN
IPPLTQTPVVV	0	70.66	30.46	0	3002412	507315	104027	28.86:4.88:1.00	3002412	507315	104027	28.86:4.88:1.00	1.20458e+06	28.86	62.79	1	P02666|CASB_BOVIN:A0AAA9T9Y7|A0AAA9T9Y7_BOVIN
VENLHLPLPLLQ	0	70.42	36.08	1.1	2977300	4.44374e+06	5459170	0.55:0.81:1.00	2977300	4.44374e+06	5459170	0.55:0.81:1.00	4.2934e+06	1.83	75.14	1	P02666|CASB_BOVIN:A0AAA9T9Y7|A0AAA9T9Y7_BOVIN
EDELQDKIH	0	62.84	32.08	0.7	2.96792e+06	2.18442e+06	1.01615e+06	2.92:2.15:1.00	2.96792e+06	2.18442e+06	1.01615e+06	2.92:2.15:1.00	2.05616e+06	2.92	17.41	2	P02666|CASB_BOVIN:A0AAA9T9Y7|A0AAA9T9Y7_BOVIN
VLTQPSSVSGSLG	0	69.67	30.43	5.3	2.94433e+06	2317730	5612031	0.52:0.41:1.00	2.94433e+06	2317730	5612031	0.52:0.41:1.00	3624698	2.42	39.24	1	A0A3Q1LUE9|A0A3Q1LUE9_BOVIN:G5E604|G5E604_BOVIN:A0A3Q1LWV8|A0A3Q1LWV8_BOVIN:G5E5H2|G5E5H2_BOVIN:G3MZE0|G3MZE0_BOVIN
CASP	0	72.77	31.49	0.5	2.92557e+06	2.65183e+06	163447	17.90:16.22:1.00	2.92557e+06	2.65183e+06	163447	17.90:16.22:1.00	1.91362e+06	17.9	8.46	1	F1MR40|F1MR40_BOVIN
P(+42.01)SCPPPPPP	0	71.95	20.94	1.4	2922156	5918271	4.63326e+06	0.63:1.28:1.00	2922156	5918271	4.63326e+06	0.63:1.28:1.00	4491229	2.03	25.91	1		Acetylation (N-term)
DPARVLDLGPIT	0	70.27	27.83	0.6	2.91174e+06	1.47393e+06	30618.7	64.00:48.14:1.00	2.91174e+06	1.47393e+06	30618.7	64.00:48.14:1.00	1.4721e+06	64	59.06	1
EEGLFTVR	0	61.75	29.53	5	2.89039e+06	176716	9209690	0.31:0.02:1.00	2.89039e+06	176716	9209690	0.31:0.02:1.00	4.09227e+06	52.12	37.65	1	F1MZQ4|F1MZQ4_BOVIN:P18892|BT1A1_BOVIN:E1BHI7|E1BHI7_BOVIN
NNQFLPYPYYAKPAA	0	40.02	40.37	2.5	2.88897e+06	420746	656409	4.40:0.64:1.00	2.88897e+06	420746	656409	4.40:0.64:1.00	1.32204e+06	6.87	52.49	1	A0A140T8A9|A0A140T8A9_BOVIN
KEMPFPKYPVEPFTESQSLTLTDVE	0	63.31	44.85	0.7	2.87896e+06	1.01424e+06	9.2138792E7	0.03:0.02:1.00	2.87896e+06	1.01424e+06	9.2138792E7	0.03:0.02:1.00	3.2010666E7	64	70.98	1	P02666|CASB_BOVIN
GPSLVKPSQ	0	61.43	33.28	0.9	2.87166e+06	1.40289e+06	150622	19.07:9.31:1.00	2.87166e+06	1.40289e+06	150622	19.07:9.31:1.00	1.47506e+06	19.07	15.04	1	G3MWT1|G3MWT1_BOVIN:A0A3Q1LLT0|A0A3Q1LLT0_BOVIN
VLSLSQSKVLPVPQ	0	70.64	43.89	0.8	2.86807e+06	6168567	2.5002852E7	0.11:0.25:1.00	2.86807e+06	6168567	2.5002852E7	0.11:0.25:1.00	1.1346496E7	8.72	51.01	1	P02666|CASB_BOVIN:A0AAA9T9Y7|A0AAA9T9Y7_BOVIN
IPWPL	0	82.52	23.39	1.3	2862732	7113460	6745199	0.42:1.05:1.00	2862732	7113460	6745199	0.42:1.05:1.00	5573797	2.48	74.7	1
GNYDAAQRGPGGAWAA	0	73.56	44.85	0.4	2.86072e+06	7.67335e+06	5.185382E7	0.06:0.15:1.00	2.86072e+06	7.67335e+06	5.185382E7	0.06:0.15:1.00	2.0795964E7	18.13	34.44	1	P35541|SAA_BOVIN:A0AAA9TJV8|A0AAA9TJV8_BOVIN:A0AAA9TGJ5|A0AAA9TGJ5_BOVIN:A0A3Q1M5X4|A0A3Q1M5X4_BOVIN:A0AAA9TJA0|A0AAA9TJA0_BOVIN:A0A452DJ43|A0A452DJ43_BOVIN:A0AAA9SCC7|A0AAA9SCC7_BOVIN
YKDADKYF	0	78.28	34.68	0	2.84841e+06	2.29157e+06	8.24312e+06	0.35:0.28:1.00	2.84841e+06	2.29157e+06	8.24312e+06	0.35:0.28:1.00	4.46103e+06	3.6	26.73	1	E1BJF9|E1BJF9_BOVIN:A0AAA9SDM7|A0AAA9SDM7_BOVIN
QNPKLPLS	0	86.13	32.26	0.2	2.84483e+06	4.2319492E7	6.4988116E7	0.04:0.65:1.00	2.84483e+06	4.2319492E7	6.4988116E7	0.04:0.65:1.00	3.671748E7	22.84	27.61	1	P80195|GLCM1_BOVIN:A0AAA9SIM2|A0AAA9SIM2_BOVIN
FMAIPPK	0	66.22	34.34	0.4	2.84327e+06	119935	4.0691088E7	0.07:0.02:1.00	2.84327e+06	119935	4.0691088E7	0.07:0.02:1.00	1.4551432E7	64	30.98	1	A0A140T8A9|A0A140T8A9_BOVIN
APKHKEM(+15.99)PFPKYPVEPF	0	66.15	36.78	0	2.84054e+06	7.33996e+06	1.009221E7	0.28:0.73:1.00	2.84054e+06	7.33996e+06	1.009221E7	0.28:0.73:1.00	6757571	3.55	43.57	1	P02666|CASB_BOVIN:A0AAA9T9Y7|A0AAA9T9Y7_BOVIN	Oxidation (M)
PYVPVHFDASV	0	72.59	43.69	1.3	2.84011e+06	1.3027075E7	8.0154608E7	0.04:0.16:1.00	2.84011e+06	1.3027075E7	8.0154608E7	0.04:0.16:1.00	3.2007264E7	28.22	51.79	1	P61823|RNAS1_BOVIN
SKEPSISREDLISKEQIVIR	0	68.74	44.79	0	2.81951e+06	3.29964e+06	2.4502888E7	0.12:0.13:1.00	2.81951e+06	3.29964e+06	2.4502888E7	0.12:0.13:1.00	1.0207346E7	8.69	40.71	1	P80195|GLCM1_BOVIN:A0AAA9SIM2|A0AAA9SIM2_BOVIN
NNQFLPYPYYAKPA	0	64.57	40.79	1.1	2.81527e+06	636552	4690954	0.60:0.14:1.00	2.81527e+06	636552	4690954	0.60:0.14:1.00	2.71426e+06	7.37	53.84	1	A0A140T8A9|A0A140T8A9_BOVIN
EMPFPKYPVEPFTESQS	0	73.91	44.73	0.2	2.81008e+06	3871678	6.12502e+06	0.46:0.63:1.00	2.81008e+06	3871678	6.12502e+06	0.46:0.63:1.00	4268925	2.18	64.23	1	P02666|CASB_BOVIN
D(+42.01)YIP	0	55.48	32.67	0	2808259	2.91524e+06	1.0985346E7	0.26:0.27:1.00	2808259	2.91524e+06	1.0985346E7	0.26:0.27:1.00	5569616	3.91	41.24	1		Acetylation (N-term)
DLSKEPSISREDLISKEQIVIR	0	57.78	44.82	3.1	2.80686e+06	1.69646e+06	1.5261465E7	0.18:0.11:1.00	2.80686e+06	1.69646e+06	1.5261465E7	0.18:0.11:1.00	6588264	9	47.06	2	P80195|GLCM1_BOVIN:A0AAA9SIM2|A0AAA9SIM2_BOVIN
KHRE	0	81.98	23.39	0.8	2801792	6.63695e+06	5978068	0.47:1.11:1.00	2801792	6.63695e+06	5978068	0.47:1.11:1.00	5138938	2.37	50.79	1	A0A3Q1MEP0|A0A3Q1MEP0_BOVIN:F1MF62|F1MF62_BOVIN:A0A3Q1MPI7|A0A3Q1MPI7_BOVIN:A2VDK3|A2VDK3_BOVIN:A0A3Q1LHF1|A0A3Q1LHF1_BOVIN:E1B902|E1B902_BOVIN
SAPRTLIYGATS	0	74.2	27.2	0	2.79806e+06	536855	1.63041e+06	1.72:0.33:1.00	2.79806e+06	536855	1.63041e+06	1.72:0.33:1.00	1.65511e+06	5.21	33.03	1	A0A3Q1LUE9|A0A3Q1LUE9_BOVIN:G5E604|G5E604_BOVIN:A0A3Q1LWV8|A0A3Q1LWV8_BOVIN:G5E5H2|G5E5H2_BOVIN:G3MZE0|G3MZE0_BOVIN
PSLVKPSQ	0	74.97	29.3	1.2	2789216	1.27208e+06	302027	9.23:4.21:1.00	2789216	1.27208e+06	302027	9.23:4.21:1.00	1.45444e+06	9.23	13.36	1	G3MWT1|G3MWT1_BOVIN:A0A3Q1LLT0|A0A3Q1LLT0_BOVIN
KCIP	0	80.18	27.83	0	2.78887e+06	9191230	1.2230209E7	0.23:0.75:1.00	2.78887e+06	9191230	1.2230209E7	0.23:0.75:1.00	8070102	4.39	31.52	1
RWP	0	73.81	34.67	0	2779558	3458596	8039615	0.35:0.43:1.00	2779558	3458596	8039615	0.35:0.43:1.00	4.75926e+06	2.89	20.12	1
QRGV	0	84.22	25.81	0	2.77599e+06	1.0323123E7	1.1380204E7	0.24:0.91:1.00	2.77599e+06	1.0323123E7	1.1380204E7	0.24:0.91:1.00	8159773	4.1	19.33	1	A0AAA9TY75|A0AAA9TY75_BOVIN:A0AAA9TE21|A0AAA9TE21_BOVIN:P02453|CO1A1_BOVIN:G3X7B0|G3X7B0_BOVIN:F1MZA0|F1MZA0_BOVIN
APKHKEMPFPKYPVEPFTESQSLTL	0	50.27	43.93	0	2.77149e+06	8668890	1.53522e+06	1.81:5.65:1.00	2.77149e+06	8668890	1.53522e+06	1.81:5.65:1.00	4325200	5.65	63.26	1	P02666|CASB_BOVIN
WFREKVSPA	0	47.09	23.53	0	2.76756e+06	3.4411e+06	5.01924e+06	0.55:0.69:1.00	2.76756e+06	3.4411e+06	5.01924e+06	0.55:0.69:1.00	3.74263e+06	1.81	29.92	1	F1MZQ4|F1MZQ4_BOVIN:P18892|BT1A1_BOVIN:E1BHI7|E1BHI7_BOVIN
APKHKEMPFPKYPVEPFTESQSL	0	60.21	43.94	0.4	2765835	1.2466371E7	4102293	0.67:3.04:1.00	2765835	1.2466371E7	4102293	0.67:3.04:1.00	6444833	4.51	55.01	1	P02666|CASB_BOVIN
FRPAGLPDKY	0	55.15	34.8	0.8	2.74563e+06	4950367	7.9262072E7	0.03:0.06:1.00	2.74563e+06	4950367	7.9262072E7	0.03:0.06:1.00	2.8986022E7	28.87	33.66	2	P35541|SAA_BOVIN:E1BJF9|E1BJF9_BOVIN:Q8SQ28|SAA3_BOVIN:A0AAA9TJV8|A0AAA9TJV8_BOVIN:A0AAA9SDM7|A0AAA9SDM7_BOVIN:A0A452DJ43|A0A452DJ43_BOVIN:A0AAA9SCC7|A0AAA9SCC7_BOVIN:A0A3Q1M3H8|A0A3Q1M3H8_BOVIN
LIVTQTMKGL	0	77.29	32.28	0.8	2.74349e+06	8212709	8.30229e+06	0.33:0.99:1.00	2.74349e+06	8212709	8.30229e+06	0.33:0.99:1.00	6419497	3.03	42.65	1	P02754|LACB_BOVIN:A0A3Q1LYE8|A0A3Q1LYE8_BOVIN
VALTGLTVAEYFR	0	66.2	39.92	1.4	2723473	461852	1.1717675E7	0.23:0.04:1.00	2723473	461852	1.1717675E7	0.23:0.04:1.00	4.96767e+06	25.37	69.79	1	A0A452DII8|A0A452DII8_BOVIN:P00829|ATPB_BOVIN
MPIQAFLLYQEPVLGPVRGPFPII	0	63.11	44.67	5	2.71722e+06	642672	1.02318e+06	2.66:0.63:1.00	2.71722e+06	642672	1.02318e+06	2.66:0.63:1.00	1.46102e+06	4.23	109.98	1	P02666|CASB_BOVIN:A0AAA9T9Y7|A0AAA9T9Y7_BOVIN
KVISNARETIQGITDP	0	57.57	36.97	0	2.70758e+06	1.28454e+06	2.801104E7	0.10:0.05:1.00	2.70758e+06	1.28454e+06	2.801104E7	0.10:0.05:1.00	1.066772E7	21.81	42.03	1	Q8SQ28|SAA3_BOVIN:A0AAA9TGJ5|A0AAA9TGJ5_BOVIN:A0A3Q1M5X4|A0A3Q1M5X4_BOVIN:A0AAA9TJA0|A0AAA9TJA0_BOVIN:A0A3Q1M3H8|A0A3Q1M3H8_BOVIN
A(+42.01)EDIKTKIKN	0	77.06	29.23	0	2.70454e+06	631900	721743	3.75:0.88:1.00	2.70454e+06	631900	721743	3.75:0.88:1.00	1.35273e+06	4.28	18.86	1	F1N2E5|F1N2E5_BOVIN	Acetylation (N-term)
QSKVLPVPQKAVPYPQRDMPIQ	0	63.5	44.14	2.2	2.6983e+06	1.53541e+06	1.83609e+06	1.47:0.84:1.00	2.6983e+06	1.53541e+06	1.83609e+06	1.47:0.84:1.00	2.02327e+06	1.76	42.76	1	P02666|CASB_BOVIN:A0AAA9T9Y7|A0AAA9T9Y7_BOVIN
GADTNPKQY	0	66.05	27.83	7.3	2.69227e+06	119184	1.38174e+06	1.95:0.09:1.00	2.69227e+06	119184	1.38174e+06	1.95:0.09:1.00	1.39773e+06	22.59	6.22	1	Q95122|CD14_BOVIN:A6QNL0|A6QNL0_BOVIN
NLHLPLPL	0	82.28	29.33	0.1	2.6858e+06	6.0501284E7	4.375486E7	0.06:1.38:1.00	2.6858e+06	6.0501284E7	4.375486E7	0.06:1.38:1.00	3.5647312E7	22.53	65.43	1	P02666|CASB_BOVIN:A0AAA9T9Y7|A0AAA9T9Y7_BOVIN
DKIHPF	0	72.61	26.17	0.6	2.6589e+06	4.7903908E7	1.8974142E7	0.14:2.52:1.00	2.6589e+06	4.7903908E7	1.8974142E7	0.14:2.52:1.00	2.3178984E7	18.02	20.42	1	P02666|CASB_BOVIN:A0AAA9T9Y7|A0AAA9T9Y7_BOVIN
LSQSKVLPVPQKAVPYPQRDMPIQAFLLYQEPVLGPVRGPFPIIV	0	61.72	44.85	4.6	2.65824e+06	2.9429116E7	1.51652576E8	0.02:0.19:1.00	2.65824e+06	2.9429116E7	1.51652576E8	0.02:0.19:1.00	6.1246644E7	57.05	94.34	1	P02666|CASB_BOVIN:A0AAA9T9Y7|A0AAA9T9Y7_BOVIN
IPIPPPPPP	0	78.48	27.83	0.4	2.64594e+06	6.37363e+06	2099483	1.26:3.04:1.00	2.64594e+06	6.37363e+06	2099483	1.26:3.04:1.00	3.70635e+06	3.04	48.94	1
WGTP	0	64.35	34.34	0.3	2.64313e+06	2.39811e+06	4.12394e+06	0.64:0.58:1.00	2.64313e+06	2.39811e+06	4.12394e+06	0.64:0.58:1.00	3.05506e+06	1.72	24.69	1	A0A3Q1MZU3|A0A3Q1MZU3_BOVIN
GIRN	0	80.14	30.78	0	2.63844e+06	9805376	1.1414051E7	0.23:0.86:1.00	2.63844e+06	9805376	1.1414051E7	0.23:0.86:1.00	7952621	4.33	19.53	1	A0AAA9RVC5|A0AAA9RVC5_BOVIN
LPQNIPPLTQTPVVVPPFLQPE	0	39.02	44.76	8.6	2.63244e+06	1.86837e+06	2.30581e+06	1.14:0.81:1.00	2.63244e+06	1.86837e+06	2.30581e+06	1.14:0.81:1.00	2.26887e+06	1.41	101.2	1	P02666|CASB_BOVIN:A0AAA9T9Y7|A0AAA9T9Y7_BOVIN
KYIPIQYVLS	0	81.63	34.83	0.1	2624985	5020710	3.8246272E7	0.07:0.13:1.00	2624985	5020710	3.8246272E7	0.07:0.13:1.00	1.5297322E7	14.57	57.03	1	A0A140T8A9|A0A140T8A9_BOVIN
NLHLPLPLL	0	73.43	37.14	0.3	2623027	1.4444799E7	6.3962624E7	0.04:0.23:1.00	2623027	1.4444799E7	6.3962624E7	0.04:0.23:1.00	2.701015E7	24.39	77.39	1	P02666|CASB_BOVIN:A0AAA9T9Y7|A0AAA9T9Y7_BOVIN
EMPFPKYPVEPF	0	71.18	43.9	0	2.61761e+06	9685249	4.52691e+06	0.58:2.14:1.00	2.61761e+06	9685249	4.52691e+06	0.58:2.14:1.00	5.60992e+06	3.7	67.74	1	P02666|CASB_BOVIN:A0AAA9T9Y7|A0AAA9T9Y7_BOVIN
RFFVAPFPE	0	61.19	32.45	0.9	2.61684e+06	412791	7263322	0.36:0.06:1.00	2.61684e+06	412791	7263322	0.36:0.06:1.00	3.43099e+06	17.6	62.44	1	A0A3Q1MJE5|A0A3Q1MJE5_BOVIN:P02662|CASA1_BOVIN
EHAP	0	82.44	29.36	0.4	2.59576e+06	5.92545e+06	4.71427e+06	0.55:1.26:1.00	2.59576e+06	5.92545e+06	4.71427e+06	0.55:1.26:1.00	4411824	2.28	38.46	1	P62194|PRS8_BOVIN:A0A3Q1LPN6|A0A3Q1LPN6_BOVIN:A0A3Q1M278|A0A3Q1M278_BOVIN
HPPPPPPPP	0	72.91	29.89	0	2.59405e+06	1.9790656E7	2.2208338E7	0.12:0.89:1.00	2.59405e+06	1.9790656E7	2.2208338E7	0.12:0.89:1.00	1.4864349E7	8.56	15.15	1	E1BIB4|E1BIB4_BOVIN:A0A3Q1MPB6|A0A3Q1MPB6_BOVIN:A0AAA9T365|A0AAA9T365_BOVIN:A0AAA9SWN9|A0AAA9SWN9_BOVIN
KHI	0	65.41	34.72	0.6	2.59218e+06	35409.3	446996	5.80:0.08:1.00	2.59218e+06	35409.3	446996	5.80:0.08:1.00	1.02486e+06	64	6.27	1
A(+42.01)PSH	0	85.36	27.83	0.7	2.58954e+06	5.92545e+06	4.71427e+06	0.55:1.26:1.00	2.58954e+06	5.92545e+06	4.71427e+06	0.55:1.26:1.00	4.40975e+06	2.29	38.67	1	P61257|RL26_BOVIN:A0AAA9SNC8|A0AAA9SNC8_BOVIN:A0AAA9RVX2|A0AAA9RVX2_BOVIN:A0AAA9U1G3|A0AAA9U1G3_BOVIN:G3MXH4|G3MXH4_BOVIN:E1BNF0|E1BNF0_BOVIN:E1BCF5|E1BCF5_BOVIN	Acetylation (N-term)
MAPKHKEMPFPKYPVEPFTE	0	72.34	44.79	0	2.58166e+06	4.9391468E7	1.17771216E8	0.02:0.42:1.00	2.58166e+06	4.9391468E7	1.17771216E8	0.02:0.42:1.00	5.6581448E7	45.62	49.17	1	P02666|CASB_BOVIN:A0AAA9T9Y7|A0AAA9T9Y7_BOVIN
QRDMPIQAFLLYQEPVLGPVRGPFPIIV	0	42.14	44.85	7.7	2.57973e+06	70965.4	9350985	0.28:0.02:1.00	2.57973e+06	70965.4	9350985	0.28:0.02:1.00	4000560	64	107.7	1	P02666|CASB_BOVIN:A0AAA9T9Y7|A0AAA9T9Y7_BOVIN
KPIME	0	46.02	26.47	0	2.57451e+06	882718	5.15745e+06	0.50:0.17:1.00	2.57451e+06	882718	5.15745e+06	0.50:0.17:1.00	2.87156e+06	5.84	40.34	1
MAPKHKEMPFPKYPVEPFTESQSLTLTDVE	0	39.15	44.85	0.2	2.55892e+06	3.29096e+06	7297725	0.35:0.45:1.00	2.55892e+06	3.29096e+06	7297725	0.35:0.45:1.00	4.38253e+06	2.85	63.3	2	P02666|CASB_BOVIN
VPVNRILVRV	0	69.93	30.77	0.5	2.55852e+06	1.99089e+06	185026	13.83:10.76:1.00	2.55852e+06	1.99089e+06	185026	13.83:10.76:1.00	1.57815e+06	13.83	39.66	1	A0A3Q1LW91|A0A3Q1LW91_BOVIN:F1MUT3|F1MUT3_BOVIN:P80457|XDH_BOVIN
KYPVEPFTE	0	63.77	38.89	0	2.55381e+06	2.90458e+06	9.636904E7	0.03:0.03:1.00	2.55381e+06	2.90458e+06	9.636904E7	0.03:0.03:1.00	3.3942476E7	37.74	39.32	1	P02666|CASB_BOVIN:A0AAA9T9Y7|A0AAA9T9Y7_BOVIN
SRYPSY	0	75.08	26.21	0	2.5413e+06	973003	1.64435e+06	1.55:0.59:1.00	2.5413e+06	973003	1.64435e+06	1.55:0.59:1.00	1.71955e+06	2.61	17.47	1	A0A140T8A9|A0A140T8A9_BOVIN
KEM(+15.99)PFPKYPVEPFTE	0	54.06	44.64	0	2.53771e+06	1.098881E7	3.8800432E8	0.02:0.03:1.00	2.53771e+06	1.098881E7	3.8800432E8	0.02:0.03:1.00	1.33843616E8	64	48.58	1	P02666|CASB_BOVIN:A0AAA9T9Y7|A0AAA9T9Y7_BOVIN	Oxidation (M)
GWF	0	85.08	27.98	0.2	2.53378e+06	7.42385e+06	6454392	0.39:1.15:1.00	2.53378e+06	7.42385e+06	6454392	0.39:1.15:1.00	5.47067e+06	2.93	33.6	1	A0A3Q1M751|A0A3Q1M751_BOVIN:A0AAA9RZ74|A0AAA9RZ74_BOVIN:F1MCZ3|F1MCZ3_BOVIN
RSM(+15.99)	0	84.64	32.46	0.4	2.53378e+06	7796950	6454392	0.39:1.21:1.00	2.53378e+06	7796950	6454392	0.39:1.21:1.00	5.59504e+06	3.08	33.68	1	A0A3Q1LRT9|A0A3Q1LRT9_BOVIN	Oxidation (M)
HPFAQTQSLVYPFPGPIP	0	56.28	44.79	3	2.52998e+06	317822	1.4730136E7	0.17:0.02:1.00	2.52998e+06	317822	1.4730136E7	0.17:0.02:1.00	5859312	46.35	75.31	2	P02666|CASB_BOVIN
LYQEPVLGPVRGPFP	0	50.2	44.82	0.7	2.52256e+06	9563103	4.8889084E7	0.05:0.20:1.00	2.52256e+06	9563103	4.8889084E7	0.05:0.20:1.00	2.0324914E7	19.38	63.61	2	P02666|CASB_BOVIN:A0AAA9T9Y7|A0AAA9T9Y7_BOVIN
VYPFPGPIPN	0	68.64	37.82	0.5	2520311	439107	1.0111281E7	0.25:0.04:1.00	2520311	439107	1.0111281E7	0.25:0.04:1.00	4.3569e+06	23.03	64.29	1	P02666|CASB_BOVIN
RDMPIQAFLL	0	76.97	36.53	0	2514835	5159403	1.4415874E7	0.17:0.36:1.00	2514835	5159403	1.4415874E7	0.17:0.36:1.00	7.36337e+06	5.73	72.28	1	P02666|CASB_BOVIN:A0AAA9T9Y7|A0AAA9T9Y7_BOVIN
MPFPKYPVEPFT	0	46.5	42.06	4.3	2.51008e+06	334076	122527	20.49:2.73:1.00	2.51008e+06	334076	122527	20.49:2.73:1.00	988895	20.49	63.91	1	P02666|CASB_BOVIN:A0AAA9T9Y7|A0AAA9T9Y7_BOVIN
SM(+15.99)R	0	86.17	21.93	0	2.50747e+06	7796950	6.72244e+06	0.37:1.16:1.00	2.50747e+06	7796950	6.72244e+06	0.37:1.16:1.00	5675619	3.11	33.82	1	A0A3Q1M2B9|A0A3Q1M2B9_BOVIN:Q1LZ92|Q1LZ92_BOVIN	Oxidation (M)
NVPGEIVE	0	84.74	41.5	1.4	2.49121e+06	2.0072848E7	1.1846887E7	0.21:1.69:1.00	2.49121e+06	2.0072848E7	1.1846887E7	0.21:1.69:1.00	1.1470314E7	8.06	34.68	1	P02666|CASB_BOVIN:A0AAA9T9Y7|A0AAA9T9Y7_BOVIN
PGPPPPPPPP	0	51.58	34.32	1.2	2.48659e+06	2.9120266E7	7.58232e+06	0.33:3.84:1.00	2.48659e+06	2.9120266E7	7.58232e+06	0.33:3.84:1.00	1.3063059E7	11.71	26.11	1	A0A3Q1MKC6|A0A3Q1MKC6_BOVIN
FSFTP	0	85.27	27.83	0	2480692	8780909	1.46079e+06	1.70:6.01:1.00	2480692	8780909	1.46079e+06	1.70:6.01:1.00	4.2408e+06	6.01	7.09	1
HKEMPFPKYPVEPFTESQSLTLTDVENLHLPLPLLQ	0	39.72	42.81	0	2.46715e+06	588775	488480	5.05:1.21:1.00	2.46715e+06	588775	488480	5.05:1.21:1.00	1.18147e+06	5.05	106.68	1	P02666|CASB_BOVIN
APADPGRPTGYSGSSKA	0	66.32	22.17	0	2.46594e+06	647326	205013	12.03:3.16:1.00	2.46594e+06	647326	205013	12.03:3.16:1.00	1.10609e+06	12.03	11.87	1	F1MR22|F1MR22_BOVIN:P81265|PIGR_BOVIN
LPENVTPEEQHK	0	65.39	32.56	3.9	2.45578e+06	2.53821e+06	1.90053e+06	1.29:1.34:1.00	2.45578e+06	2.53821e+06	1.90053e+06	1.29:1.34:1.00	2.29817e+06	1.34	15.65	1	A2I7N3|SPA37_BOVIN:A0A3Q1MGP2|A0A3Q1MGP2_BOVIN:A0A3Q1MGZ6|A0A3Q1MGZ6_BOVIN
ARGNYDAAQRGPGGAWAA	0	62.88	33.32	4.5	2.4543e+06	365678	3.90398e+06	0.63:0.09:1.00	2.4543e+06	365678	3.90398e+06	0.63:0.09:1.00	2.24132e+06	10.68	27.39	1	P35541|SAA_BOVIN:A0AAA9TGJ5|A0AAA9TGJ5_BOVIN:A0A3Q1M5X4|A0A3Q1M5X4_BOVIN:A0AAA9TJV8|A0AAA9TJV8_BOVIN:A0AAA9TJA0|A0AAA9TJA0_BOVIN:A0A452DJ43|A0A452DJ43_BOVIN:A0AAA9SCC7|A0AAA9SCC7_BOVIN
QTEDELQDKIHPFAQTQ	0	63.16	30.81	0	2.4496e+06	6472618	2.219511E7	0.11:0.29:1.00	2.4496e+06	6472618	2.219511E7	0.11:0.29:1.00	1.0372443E7	9.06	40.09	1	P02666|CASB_BOVIN:A0AAA9T9Y7|A0AAA9T9Y7_BOVIN
SQSLTLTDVE	0	67.43	34.33	0.8	2.44922e+06	1796253	6.033858E7	0.04:0.03:1.00	2.44922e+06	1796253	6.033858E7	0.04:0.03:1.00	2.1528018E7	33.59	47.13	1	P02666|CASB_BOVIN
DVENLHLPLPLL	0	45.43	32.29	6.3	2.44711e+06	473488	1.70123e+06	1.44:0.28:1.00	2.44711e+06	473488	1.70123e+06	1.44:0.28:1.00	1.54061e+06	5.17	91.32	1	P02666|CASB_BOVIN:A0AAA9T9Y7|A0AAA9T9Y7_BOVIN
SGVPDRFSGSRSG	0	35.72	28.03	4.4	2.43914e+06	1.16143e+06	1.5387e+06	1.59:0.75:1.00	2.43914e+06	1.16143e+06	1.5387e+06	1.59:0.75:1.00	1.71309e+06	2.1	17.36	1	A0A3Q1LUE9|A0A3Q1LUE9_BOVIN:G5E604|G5E604_BOVIN:A0A3Q1LWV8|A0A3Q1LWV8_BOVIN:G5E5H2|G5E5H2_BOVIN:A0A3Q1MU51|A0A3Q1MU51_BOVIN:G3X7I5|G3X7I5_BOVIN:G3MZE0|G3MZE0_BOVIN:A0A3Q1LXG6|A0A3Q1LXG6_BOVIN
VENLHLPLPLLQS	0	76.43	34.75	1	2.43387e+06	3.92474e+06	4225344	0.58:0.93:1.00	2.43387e+06	3.92474e+06	4225344	0.58:0.93:1.00	3527986	1.74	74.23	1	P02666|CASB_BOVIN:A0AAA9T9Y7|A0AAA9T9Y7_BOVIN
SQSKVLPVPQKA	0	70.11	27.83	0.3	2432226	2290219	1.08183e+06	2.25:2.12:1.00	2432226	2290219	1.08183e+06	2.25:2.12:1.00	1.93476e+06	2.25	18.93	1	P02666|CASB_BOVIN:A0AAA9T9Y7|A0AAA9T9Y7_BOVIN
SLSQSKVLPVPQKAVPYPQRDMPIQAFLLYQEPVLGPVRGPF	0	44.69	42.81	1.9	2.42755e+06	319283	1.13654e+06	2.14:0.28:1.00	2.42755e+06	319283	1.13654e+06	2.14:0.28:1.00	1.29446e+06	7.6	83.63	1	P02666|CASB_BOVIN:A0AAA9T9Y7|A0AAA9T9Y7_BOVIN
LPQNIPPLTQTP	0	74.25	41.17	0	2.42673e+06	978302	1.43198e+06	1.69:0.68:1.00	2.42673e+06	978302	1.43198e+06	1.69:0.68:1.00	1.61234e+06	2.48	54.12	1	P02666|CASB_BOVIN:A0AAA9T9Y7|A0AAA9T9Y7_BOVIN
PAPPPPPPPP	0	83.5	37.53	0.2	2.41827e+06	7643648	1.1528093E7	0.21:0.66:1.00	2.41827e+06	7643648	1.1528093E7	0.21:0.66:1.00	7.19667e+06	4.77	25.79	1	G3MYY2|G3MYY2_BOVIN:F1MPW8|F1MPW8_BOVIN
LTDVENLHLPLPLLQS	0	54.34	40.53	3.8	2.41475e+06	615042	6.39924e+06	0.38:0.10:1.00	2.41475e+06	615042	6.39924e+06	0.38:0.10:1.00	3.14301e+06	10.4	84.64	1	P02666|CASB_BOVIN:A0AAA9T9Y7|A0AAA9T9Y7_BOVIN
IPIQ	0	78.65	27.83	0.2	2.40559e+06	9319713	573489	4.19:16.25:1.00	2.40559e+06	9319713	573489	4.19:16.25:1.00	4.0996e+06	16.25	18.34	1
DRITGGKDFRD	0	50.71	25.48	0.5	2.39156e+06	2.61678e+06	793843	3.01:3.30:1.00	2.39156e+06	2.61678e+06	793843	3.01:3.30:1.00	1.93406e+06	3.3	16.7	1	P11151|LIPL_BOVIN
TSRASGVPDRFS	0	51.7	22.05	0	2.39156e+06	3306677	494101	4.84:6.69:1.00	2.39156e+06	3306677	494101	4.84:6.69:1.00	2064114	6.69	18.06	1	A0A3Q1LUE9|A0A3Q1LUE9_BOVIN:G5E604|G5E604_BOVIN:A0A3Q1LWV8|A0A3Q1LWV8_BOVIN:G5E5H2|G5E5H2_BOVIN:G3MZE0|G3MZE0_BOVIN
FLLYQEPVLGPVRGPFPI	0	75.87	44.67	3.3	2391171	2.3375262E7	9.5227608E7	0.03:0.25:1.00	2391171	2.3375262E7	9.5227608E7	0.03:0.25:1.00	4.0331348E7	39.82	93.3	2	P02666|CASB_BOVIN:A0AAA9T9Y7|A0AAA9T9Y7_BOVIN
LTLTDVENLHLP	0	57.16	29.86	0.7	2.38941e+06	1.26923e+06	488582	4.89:2.60:1.00	2.38941e+06	1.26923e+06	488582	4.89:2.60:1.00	1382409	4.89	71.71	1	P02666|CASB_BOVIN:A0AAA9T9Y7|A0AAA9T9Y7_BOVIN
LTDVENLHLPL	0	70.78	37.48	0	2.38877e+06	632142	3.07661e+06	0.78:0.21:1.00	2.38877e+06	632142	3.07661e+06	0.78:0.21:1.00	2.03251e+06	4.87	63.1	1	P02666|CASB_BOVIN:A0AAA9T9Y7|A0AAA9T9Y7_BOVIN
DVAMVTGGLGRQLL	0	65.7	34.85	0	2.37676e+06	257152	892579	2.66:0.29:1.00	2.37676e+06	257152	892579	2.66:0.29:1.00	1.1755e+06	9.24	65.36	1	A0A3Q1LZZ0|A0A3Q1LZZ0_BOVIN:P40682|VAS1_BOVIN
IHPFAQT	0	63.53	32.56	0.6	2.37443e+06	107137	2.4718214E7	0.10:0.02:1.00	2.37443e+06	107137	2.4718214E7	0.10:0.02:1.00	9066592	64	21.85	1	P02666|CASB_BOVIN:A0AAA9T9Y7|A0AAA9T9Y7_BOVIN
YKGADKYF	0	45.36	32.29	1.9	2374130	38212	4.90901e+06	0.48:0.02:1.00	2374130	38212	4.90901e+06	0.48:0.02:1.00	2.44045e+06	64	25.17	1	P35541|SAA_BOVIN:A0AAA9TGJ5|A0AAA9TGJ5_BOVIN:A0A3Q1M5X4|A0A3Q1M5X4_BOVIN:A0AAA9TJV8|A0AAA9TJV8_BOVIN:A0AAA9TJA0|A0AAA9TJA0_BOVIN:A0A452DJ43|A0A452DJ43_BOVIN:A0AAA9SCC7|A0AAA9SCC7_BOVIN
RDM(+15.99)PIQAFLLYQEPVLGPVRGPFPIIV	0	53.81	44.85	0.3	2373277	8516947	1.31597536E8	0.02:0.06:1.00	2373277	8516947	1.31597536E8	0.02:0.06:1.00	4.749592E7	55.45	103.87	2	P02666|CASB_BOVIN:A0AAA9T9Y7|A0AAA9T9Y7_BOVIN	Oxidation (M)
STITRNVETT	0	66.33	36.71	0.2	2.36875e+06	459763	308941	7.67:1.49:1.00	2.36875e+06	459763	308941	7.67:1.49:1.00	1.04582e+06	7.67	14.34	1	A0AAA9SF39|A0AAA9SF39_BOVIN:A0AAA9SDU2|A0AAA9SDU2_BOVIN
LIVTQTMKGLDIQKVAGTWYSLAM(+15.99)AASDISLLDAQ	0	48.67	44.85	5.8	2.35409e+06	675673	2.7165536E7	0.09:0.02:1.00	2.35409e+06	675673	2.7165536E7	0.09:0.02:1.00	1.00651E7	40.21	107.44	2	P02754|LACB_BOVIN:A0A3Q1LYE8|A0A3Q1LYE8_BOVIN	Oxidation (M)
GIPNAVI	0	83.31	24.83	1.4	2348760	2.1900494E7	1.3789406E7	0.17:1.59:1.00	2348760	2.1900494E7	1.3789406E7	0.17:1.59:1.00	1.2679553E7	9.32	47.91	1	A0AAA9SCB4|A0AAA9SCB4_BOVIN:E1BER3|E1BER3_BOVIN
RDMPIQAFLLY	0	48.21	24.63	1.9	2.34798e+06	165456	565806	4.15:0.29:1.00	2.34798e+06	165456	565806	4.15:0.29:1.00	1.02641e+06	14.19	78.5	1	P02666|CASB_BOVIN:A0AAA9T9Y7|A0AAA9T9Y7_BOVIN
LVEDHIAE	0	85.83	32.74	0	2.33992e+06	4.09042e+06	2.050652E7	0.11:0.20:1.00	2.33992e+06	4.09042e+06	2.050652E7	0.11:0.20:1.00	8978955	8.76	21.18	1	F1MZQ4|F1MZQ4_BOVIN:P18892|BT1A1_BOVIN:E1BHI7|E1BHI7_BOVIN
LIVTQTMKGLD	0	76.05	34.95	0.4	2.33417e+06	4215689	9480602	0.25:0.44:1.00	2.33417e+06	4215689	9480602	0.25:0.44:1.00	5343487	4.06	41.34	1	P02754|LACB_BOVIN:A0A3Q1LYE8|A0A3Q1LYE8_BOVIN
KVLPVPQKAVPYPQRDMP	0	66.95	44.67	1.2	2333545	1.3836456E7	7.56794e+06	0.31:1.83:1.00	2333545	1.3836456E7	7.56794e+06	0.31:1.83:1.00	7912646	5.93	39.91	2	P02666|CASB_BOVIN:A0AAA9T9Y7|A0AAA9T9Y7_BOVIN
FFVAPFPEVFGKEKVNEL	0	52.63	38.58	2.1	2330487	871264	1.9903e+06	1.17:0.44:1.00	2330487	871264	1.9903e+06	1.17:0.44:1.00	1.73068e+06	2.67	75.19	1	A0A3Q1MJE5|A0A3Q1MJE5_BOVIN:P02662|CASA1_BOVIN
VPYPQR	0	44.88	24.3	2.3	2.32985e+06	9709897	19217.8	64.00:64.00:1.00	2.32985e+06	9709897	19217.8	64.00:64.00:1.00	4.01966e+06	64	12.27	1	P02666|CASB_BOVIN:A0AAA9T9Y7|A0AAA9T9Y7_BOVIN
KVLPVPQKAVPYPQRDMPIQAFLLYQEPVL	0	65.65	44.85	1.2	2.32747e+06	7.06228e+06	8025034	0.29:0.88:1.00	2.32747e+06	7.06228e+06	8025034	0.29:0.88:1.00	5804929	3.45	80.73	1	P02666|CASB_BOVIN:A0AAA9T9Y7|A0AAA9T9Y7_BOVIN
KHKEMPFPKYPVEPFTESQ	0	57.77	44.82	0.6	2.31796e+06	2085834	1.6254726E7	0.14:0.13:1.00	2.31796e+06	2085834	1.6254726E7	0.14:0.13:1.00	6886173	7.79	52.88	1	P02666|CASB_BOVIN
FSAPPPPPP	0	73.23	25.88	0.6	2311899	973084	600160	3.85:1.62:1.00	2311899	973084	600160	3.85:1.62:1.00	1.29505e+06	3.85	43.08	1
DM(+15.99)PIQA	0	79	27.83	0.5	2292726	4120210	2.57525e+06	0.89:1.60:1.00	2292726	4120210	2.57525e+06	0.89:1.60:1.00	2.99606e+06	1.8	19.36	1	P02666|CASB_BOVIN:A0AAA9T9Y7|A0AAA9T9Y7_BOVIN	Oxidation (M)
VPYPQ	0	73.62	34.24	1.1	2.27133e+06	2.5215536E7	1.35283e+06	1.68:18.64:1.00	2.27133e+06	2.5215536E7	1.35283e+06	1.68:18.64:1.00	9613234	18.64	20.55	1	P02666|CASB_BOVIN:A0AAA9T9Y7|A0AAA9T9Y7_BOVIN
PVPQKAVPYPQRD	0	35.31	27.49	5.7	2.26335e+06	61244.1	567025	3.99:0.11:1.00	2.26335e+06	61244.1	567025	3.99:0.11:1.00	963873	36.96	19.06	1	P02666|CASB_BOVIN:A0AAA9T9Y7|A0AAA9T9Y7_BOVIN
ISKEQIV	0	75.05	31.11	0.6	2.248e+06	1.55875e+06	6468289	0.35:0.24:1.00	2.248e+06	1.55875e+06	6468289	0.35:0.24:1.00	3.42501e+06	4.15	18.43	1	P80195|GLCM1_BOVIN:A0AAA9SIM2|A0AAA9SIM2_BOVIN
MHQPHQPLPPTVMFPPQS	0	56.65	43.92	0	2.24371e+06	2.653931E7	2.8747184E7	0.08:0.92:1.00	2.24371e+06	2.653931E7	2.8747184E7	0.08:0.92:1.00	1.9176734E7	12.81	49.23	1	P02666|CASB_BOVIN:A0AAA9T9Y7|A0AAA9T9Y7_BOVIN
EDVPSERY	0	71.7	34.6	0.1	2241222	3.3105e+06	1.0346153E7	0.22:0.32:1.00	2241222	3.3105e+06	1.0346153E7	0.22:0.32:1.00	5.29929e+06	4.62	19.4	1	A0A3Q1NG86|A0A3Q1NG86_BOVIN:A0A3Q1MJE5|A0A3Q1MJE5_BOVIN:P02662|CASA1_BOVIN
TDVENLHLPLPLLQS	0	67.6	43.32	1.9	2.23549e+06	8.24918e+06	6.82627e+06	0.33:1.21:1.00	2.23549e+06	8.24918e+06	6.82627e+06	0.33:1.21:1.00	5.77031e+06	3.69	79.73	1	P02666|CASB_BOVIN:A0AAA9T9Y7|A0AAA9T9Y7_BOVIN
SVLSLSQSKVLPVPQKAVPYPQRDMPIQAFLL	0	73.74	43.94	0	2232078	1.7526896E7	1.33578e+06	1.67:13.12:1.00	2232078	1.7526896E7	1.33578e+06	1.67:13.12:1.00	7031584	13.12	80.36	1	P02666|CASB_BOVIN:A0AAA9T9Y7|A0AAA9T9Y7_BOVIN
DAAQRGPGGAW	0	79.71	40.43	0	2228120	3.26139e+06	1.921446E7	0.12:0.17:1.00	2228120	3.26139e+06	1.921446E7	0.12:0.17:1.00	8.23466e+06	8.62	26.68	1	P35541|SAA_BOVIN:A0AAA9TGJ5|A0AAA9TGJ5_BOVIN:A0A3Q1M5X4|A0A3Q1M5X4_BOVIN:A0AAA9TJV8|A0AAA9TJV8_BOVIN:A0AAA9TJA0|A0AAA9TJA0_BOVIN:A0A452DJ43|A0A452DJ43_BOVIN:A0AAA9SCC7|A0AAA9SCC7_BOVIN
LSQSKVLPVPQKAVPYPQRDMPIQAFLL	0	69.95	42.81	0	2.21388e+06	908343	1.88601e+06	1.17:0.48:1.00	2.21388e+06	908343	1.88601e+06	1.17:0.48:1.00	1669409	2.44	68.37	1	P02666|CASB_BOVIN:A0AAA9T9Y7|A0AAA9T9Y7_BOVIN
LPVPQKAVPYPQRDMPIQAFLLYQEPVLGPVRGPFPIIV	0	57.71	44.85	6.3	2205619	7.36293e+06	9011532	0.24:0.82:1.00	2205619	7.36293e+06	9011532	0.24:0.82:1.00	6193360	4.09	99.49	1	P02666|CASB_BOVIN:A0AAA9T9Y7|A0AAA9T9Y7_BOVIN
RSCP	0	70.64	32.5	0	2.20442e+06	2.90084e+06	2.42835e+06	0.91:1.19:1.00	2.20442e+06	2.90084e+06	2.42835e+06	0.91:1.19:1.00	2511205	1.32	19.87	1
HPFAQTQ	0	89.83	32.22	0.3	2.20382e+06	5.6897868E7	6.70622e+06	0.33:8.48:1.00	2.20382e+06	5.6897868E7	6.70622e+06	0.33:8.48:1.00	2.1935968E7	25.82	9.58	1	P02666|CASB_BOVIN:A0AAA9T9Y7|A0AAA9T9Y7_BOVIN
VLPVPQKAVPYPQRDMPIQAFLLYQEPVLGPVRGPFPII	0	64.57	44.85	6.1	2.2017e+06	7.36293e+06	4.4757488E7	0.05:0.16:1.00	2.2017e+06	7.36293e+06	4.4757488E7	0.05:0.16:1.00	1.8107372E7	20.33	99.08	1	P02666|CASB_BOVIN:A0AAA9T9Y7|A0AAA9T9Y7_BOVIN
IHPFAQ	0	62.01	24.68	0	2.20086e+06	9576217	6.91795e+06	0.32:1.38:1.00	2.20086e+06	9576217	6.91795e+06	0.32:1.38:1.00	6231675	4.35	20.23	1	P02666|CASB_BOVIN:A0AAA9T9Y7|A0AAA9T9Y7_BOVIN
PIGSEN	0	85.07	33.41	0.7	2.20063e+06	5668146	1.11471e+06	1.97:5.08:1.00	2.20063e+06	5668146	1.11471e+06	1.97:5.08:1.00	2.99449e+06	5.08	7.05	1	A0A3Q1NG86|A0A3Q1NG86_BOVIN:A0A3Q1MJE5|A0A3Q1MJE5_BOVIN:P02662|CASA1_BOVIN
SQSLTLTDVENLHLPLPLLQ	0	63.67	43.42	6.6	2195654	647772	4.7709324E7	0.05:0.02:1.00	2195654	647772	4.7709324E7	0.05:0.02:1.00	1.6850916E7	64	99.95	1	P02666|CASB_BOVIN
GHR	0	78.48	27.83	0.5	2.19515e+06	5596053	2.42252e+06	0.91:2.31:1.00	2.19515e+06	5596053	2.42252e+06	0.91:2.31:1.00	3.40458e+06	2.55	23.68	1	F1MER7|F1MER7_BOVIN:F1N1Z2|F1N1Z2_BOVIN:A0A3Q1LRT9|A0A3Q1LRT9_BOVIN:A0A3Q1NK97|A0A3Q1NK97_BOVIN
RGH	0	78.35	27.37	0.5	2.19515e+06	5591519	2.42252e+06	0.91:2.31:1.00	2.19515e+06	5591519	2.42252e+06	0.91:2.31:1.00	3.40307e+06	2.55	23.71	1	F1MER7|F1MER7_BOVIN:Q3SYU2|EF2_BOVIN:A0A3Q1M1R6|A0A3Q1M1R6_BOVIN:A0A3S5ZPM9|A0A3S5ZPM9_BOVIN:F1MY97|F1MY97_BOVIN:A0A3Q1N2E0|A0A3Q1N2E0_BOVIN:F1N3S5|F1N3S5_BOVIN:A0A3Q1LT95|A0A3Q1LT95_BOVIN
IPPPPPPP	0	82.01	32.38	1.2	2.18649e+06	8817896	1.5244412E7	0.14:0.58:1.00	2.18649e+06	8817896	1.5244412E7	0.14:0.58:1.00	8749599	6.97	33.39	1	E1B777|E1B777_BOVIN:A0A3Q1LUD9|A0A3Q1LUD9_BOVIN:E1BHU3|E1BHU3_BOVIN
PKLPLSILKE	0	55.02	32.49	0.2	2185026	1256884	6.2371004E7	0.04:0.02:1.00	2185026	1256884	6.2371004E7	0.04:0.02:1.00	2.1937638E7	49.62	46.03	1	P80195|GLCM1_BOVIN:A0AAA9SIM2|A0AAA9SIM2_BOVIN
KPGG	0	84.66	32.32	0.6	2.18202e+06	3.334e+06	9366997	0.23:0.36:1.00	2.18202e+06	3.334e+06	9366997	0.23:0.36:1.00	4961004	4.29	30.44	1	F1N444|F1N444_BOVIN
SQSKVLPVPQKAVPYPQRDM(+15.99)PIQAFLL	0	68.43	40.57	0	2180216	499797	1500388	1.45:0.33:1.00	2180216	499797	1500388	1.45:0.33:1.00	1.39347e+06	4.36	61.19	1	P02666|CASB_BOVIN:A0AAA9T9Y7|A0AAA9T9Y7_BOVIN	Oxidation (M)
KCIDLP	0	72.92	22.76	0	2.15835e+06	323657	709533	3.04:0.46:1.00	2.15835e+06	323657	709533	3.04:0.46:1.00	1.06385e+06	6.67	72.43	1
LSLSQSKVLPVPQKAVPYPQRDMPIQAFLLYQEPVLGPVRGPFP	0	58.63	42.81	7.5	2.15389e+06	2.02474e+06	1.7284246E7	0.12:0.12:1.00	2.15389e+06	2.02474e+06	1.7284246E7	0.12:0.12:1.00	7154291	8.54	88.24	1	P02666|CASB_BOVIN:A0AAA9T9Y7|A0AAA9T9Y7_BOVIN
PAGLPDKY	0	80.98	32.48	1.1	2.14356e+06	5238071	5.81339e+06	0.37:0.90:1.00	2.14356e+06	5238071	5.81339e+06	0.37:0.90:1.00	4398340	2.71	26.51	1	P35541|SAA_BOVIN:Q8SQ28|SAA3_BOVIN:E1BJF9|E1BJF9_BOVIN:A0AAA9TJV8|A0AAA9TJV8_BOVIN:A0AAA9SDM7|A0AAA9SDM7_BOVIN:A0A452DJ43|A0A452DJ43_BOVIN:A0AAA9SCC7|A0AAA9SCC7_BOVIN:A0A3Q1M3H8|A0A3Q1M3H8_BOVIN
IKH	0	71.67	27.83	0.5	2.1432e+06	360526	446996	4.79:0.81:1.00	2.1432e+06	360526	446996	4.79:0.81:1.00	983573	5.94	6.61	1	A0A3Q1LKU3|A0A3Q1LKU3_BOVIN
LIVTQTM	0	87.09	36.54	0.6	2143108	5.99807e+06	3.3748288E7	0.06:0.18:1.00	2143108	5.99807e+06	3.3748288E7	0.06:0.18:1.00	1.3963156E7	15.75	38.17	1	P02754|LACB_BOVIN:A0A3Q1LYE8|A0A3Q1LYE8_BOVIN
AAVRSPAQIL	0	75	22.16	0.6	2.12961e+06	1.80509e+06	3.3165e+06	0.64:0.54:1.00	2.12961e+06	1.80509e+06	3.3165e+06	0.64:0.54:1.00	2.41707e+06	1.84	34.57	1	A0A140T8A9|A0A140T8A9_BOVIN
IGGIGTVPVGR	0	77.21	32.56	0.8	2.12961e+06	1.80509e+06	5097059	0.42:0.35:1.00	2.12961e+06	1.80509e+06	5097059	0.42:0.35:1.00	3.01059e+06	2.82	33.89	1	A0AAA9TC01|A0AAA9TC01_BOVIN:P68103|EF1A1_BOVIN:A0AAA9T7N4|A0AAA9T7N4_BOVIN:Q32PH8|EF1A2_BOVIN:A0AAA9SDR5|A0AAA9SDR5_BOVIN
DTIAQAASTTTISDAVSKVK	0	65.17	44.85	0.8	2.12642e+06	3.65002e+06	3.51246E7	0.06:0.10:1.00	2.12642e+06	3.65002e+06	3.51246E7	0.06:0.10:1.00	1.363368E7	16.52	48.62	1	A0AAA9TJ67|A0AAA9TJ67_BOVIN:A0AAA9TV47|A0AAA9TV47_BOVIN:P80025|PERL_BOVIN:A0AAA9T6G9|A0AAA9T6G9_BOVIN:G3MXZ0|G3MXZ0_BOVIN
ELEELNVP	0	75	34.34	1.1	2.12333e+06	4.13254e+06	1.1218041E7	0.19:0.37:1.00	2.12333e+06	4.13254e+06	1.1218041E7	0.19:0.37:1.00	5.82464e+06	5.28	52.41	2	P02666|CASB_BOVIN:A0AAA9T9Y7|A0AAA9T9Y7_BOVIN
HIQKEDVPSERYLG	0	57.05	39.42	5.3	2.115e+06	997992	1.2386166E7	0.17:0.08:1.00	2.115e+06	997992	1.2386166E7	0.17:0.08:1.00	5166387	12.41	29.62	1	A0A3Q1NG86|A0A3Q1NG86_BOVIN:A0A3Q1MJE5|A0A3Q1MJE5_BOVIN:P02662|CASA1_BOVIN
SVLSLSQSKVLPVPQKAVPYPQRDMPIQAFLLYQEPVLG	0	64.38	44.85	4.5	2.09916e+06	3.3082e+06	6.2359e+06	0.34:0.53:1.00	2.09916e+06	3.3082e+06	6.2359e+06	0.34:0.53:1.00	3.88109e+06	2.97	87.53	1	P02666|CASB_BOVIN:A0AAA9T9Y7|A0AAA9T9Y7_BOVIN
RGPGGAWAA	0	62.87	21.59	0	2.09376e+06	1.0200519E7	9417610	0.22:1.08:1.00	2.09376e+06	1.0200519E7	9417610	0.22:1.08:1.00	7237297	4.87	20.03	1	P35541|SAA_BOVIN:E1BJF9|E1BJF9_BOVIN:Q8SQ28|SAA3_BOVIN:A0AAA9TGJ5|A0AAA9TGJ5_BOVIN:A0A3Q1M5X4|A0A3Q1M5X4_BOVIN:A0AAA9TJV8|A0AAA9TJV8_BOVIN:A0AAA9TJA0|A0AAA9TJA0_BOVIN:A0AAA9SDM7|A0AAA9SDM7_BOVIN:A0A452DJ43|A0A452DJ43_BOVIN:A0AAA9SCC7|A0AAA9SCC7_BOVIN:A0A3Q1M3H8|A0A3Q1M3H8_BOVIN
FLLYQEPVLGPVRGPFPII	0	70.25	44.85	7.7	2.09167e+06	3.965248E7	1.9651152E8	0.02:0.20:1.00	2.09167e+06	3.965248E7	1.9651152E8	0.02:0.20:1.00	7.941856E7	64	100.7	2	P02666|CASB_BOVIN:A0AAA9T9Y7|A0AAA9T9Y7_BOVIN
PDPPP	0	78.85	36.02	0.3	2088205	1.0243938E7	1.2151116E7	0.17:0.84:1.00	2088205	1.0243938E7	1.2151116E7	0.17:0.84:1.00	8.16109e+06	5.82	19.21	1	A0A3Q1LUS2|A0A3Q1LUS2_BOVIN:A0A3Q1NIT1|A0A3Q1NIT1_BOVIN:F1MUD3|F1MUD3_BOVIN:A0A3Q1LHJ4|A0A3Q1LHJ4_BOVIN:A0A3Q1M4F5|A0A3Q1M4F5_BOVIN:V9VJQ3|V9VJQ3_BOVIN:F1MSK1|F1MSK1_BOVIN:A0A3Q1N568|A0A3Q1N568_BOVIN:V9VGN8|V9VGN8_BOVIN
MPIQAFLLYQEPVLGPVRGPFPI	0	54.62	42.81	2.9	2.07958e+06	75603.4	88506.6	23.50:0.85:1.00	2.07958e+06	75603.4	88506.6	23.50:0.85:1.00	747898	27.51	107.78	1	P02666|CASB_BOVIN:A0AAA9T9Y7|A0AAA9T9Y7_BOVIN
FFVAPFPEVFGK	0	63.98	41.97	1.4	2.07814e+06	2.58978e+06	5.1185728E7	0.04:0.05:1.00	2.07814e+06	2.58978e+06	5.1185728E7	0.04:0.05:1.00	1.8617884E7	24.63	78.07	1	A0A3Q1MJE5|A0A3Q1MJE5_BOVIN:P02662|CASA1_BOVIN
QFLPYPYYAKPAAVRS	0	73.61	43.34	3.1	2.07649e+06	4.72752e+06	4.01321e+06	0.52:1.18:1.00	2.07649e+06	4.72752e+06	4.01321e+06	0.52:1.18:1.00	3.60574e+06	2.28	47.29	1	A0A140T8A9|A0A140T8A9_BOVIN
VMFPPQSVL	0	80.85	43.61	0.3	2.0739e+06	8484503	9323665	0.22:0.91:1.00	2.0739e+06	8484503	9323665	0.22:0.91:1.00	6627357	4.5	67.07	1	P02666|CASB_BOVIN:A0AAA9T9Y7|A0AAA9T9Y7_BOVIN
IPPLTQTPV	0	63.06	21.88	2.4	2.0733e+06	319400	2.67432e+06	0.78:0.12:1.00	2.0733e+06	319400	2.67432e+06	0.78:0.12:1.00	1689008	8.37	49.5	1	P02666|CASB_BOVIN:A0AAA9T9Y7|A0AAA9T9Y7_BOVIN
D(+42.01)AIH	0	80.46	22.3	1.1	2.06551e+06	5050187	3.05989e+06	0.68:1.65:1.00	2.06551e+06	5050187	3.05989e+06	0.68:1.65:1.00	3391865	2.45	43.16	1	Q3SYU2|EF2_BOVIN	Acetylation (N-term)
FPEVFGK	0	76.39	36.01	0.2	2.05671e+06	2439490	2.112252E7	0.10:0.12:1.00	2.05671e+06	2439490	2.112252E7	0.10:0.12:1.00	8539574	10.27	41.12	1	A0A3Q1MJE5|A0A3Q1MJE5_BOVIN:P02662|CASA1_BOVIN
VTVK	0	72.36	28.16	0	2.04782e+06	1.31983e+06	5542570	0.37:0.24:1.00	2.04782e+06	1.31983e+06	5542570	0.37:0.24:1.00	2.97007e+06	4.2	49.31	1
KSGK	0	74.25	32.36	0	2.02696e+06	1.60924e+06	8725938	0.23:0.18:1.00	2.02696e+06	1.60924e+06	8725938	0.23:0.18:1.00	4120712	5.42	41.28	1	Q0P569|NUCB1_BOVIN:F1MSK1|F1MSK1_BOVIN:A0AAA9SY76|A0AAA9SY76_BOVIN:A0A452DHZ5|A0A452DHZ5_BOVIN
EPGAAP	0	60.5	20.79	1.8	2.01216e+06	123374	1.93089e+06	1.04:0.06:1.00	2.01216e+06	123374	1.93089e+06	1.04:0.06:1.00	1.35547e+06	16.31	47.5	1
GPAAPE	0	74.41	23.86	2.1	2.01216e+06	4.18788e+06	3.20866e+06	0.63:1.31:1.00	2.01216e+06	4.18788e+06	3.20866e+06	0.63:1.31:1.00	3136233	2.08	47.37	1
PQRDMPIQAFLLYQEPVLGPVRGPFPIIV	0	55.86	44.85	3	2005274	2.20653e+06	9416218	0.21:0.23:1.00	2005274	2.20653e+06	9416218	0.21:0.23:1.00	4542674	4.7	106.96	2	P02666|CASB_BOVIN:A0AAA9T9Y7|A0AAA9T9Y7_BOVIN
KEM(+15.99)PFPKYPVEPFTESQS	0	66.17	44.47	0.3	2.00469e+06	2353687	3.2020466E7	0.06:0.07:1.00	2.00469e+06	2353687	3.2020466E7	0.06:0.07:1.00	1.2126282E7	15.97	47.37	1	P02666|CASB_BOVIN	Oxidation (M)
EIEEI	0	80.22	32.31	0.1	2.00405e+06	5.21585E7	1.1011517E7	0.18:4.74:1.00	2.00405e+06	5.21585E7	1.1011517E7	0.18:4.74:1.00	2.1724688E7	26.03	35.87	1	A0A5H1ZRH6|A0A5H1ZRH6_BOVIN
SQSKVLPVPQK	0	81.89	34.73	0.1	2.00392e+06	5478099	6.21405e+06	0.32:0.88:1.00	2.00392e+06	5478099	6.21405e+06	0.32:0.88:1.00	4565358	3.1	16.63	1	P02666|CASB_BOVIN:A0AAA9T9Y7|A0AAA9T9Y7_BOVIN
IGLFGGAGVGK	0	60.17	29.46	1.9	1.98146e+06	500191	2.08702e+06	0.95:0.24:1.00	1.98146e+06	500191	2.08702e+06	0.95:0.24:1.00	1.52289e+06	4.17	43.1	1	A0A452DII8|A0A452DII8_BOVIN:P00829|ATPB_BOVIN
IPNPIGSENS	0	54.41	27.38	6.6	1.9809e+06	1001768	147200	13.46:6.81:1.00	1.9809e+06	1001768	147200	13.46:6.81:1.00	1.04329e+06	13.46	35.64	1	A0A3Q1NG86|A0A3Q1NG86_BOVIN:A0A3Q1MJE5|A0A3Q1MJE5_BOVIN:P02662|CASA1_BOVIN
RELEELNVPGEIVES	0	81.63	43	0.8	1979433	1.8989646E7	1.00978288E8	0.02:0.19:1.00	1979433	1.8989646E7	1.00978288E8	0.02:0.19:1.00	4.0649124E7	51.01	54.51	1	P02666|CASB_BOVIN:A0AAA9T9Y7|A0AAA9T9Y7_BOVIN
FLLYQEPVLGPVRGPFP	0	54.55	44.82	3.4	1.97726e+06	2.02143e+06	4.4812936E7	0.04:0.05:1.00	1.97726e+06	2.02143e+06	4.4812936E7	0.04:0.05:1.00	1.6270541E7	22.66	84.65	2	P02666|CASB_BOVIN:A0AAA9T9Y7|A0AAA9T9Y7_BOVIN
SRPSGVPDRFSG	0	72.18	27.25	0	1972245	714794	550129	3.59:1.30:1.00	1972245	714794	550129	3.59:1.30:1.00	1.07906e+06	3.59	20.64	1	A0A3Q1MU51|A0A3Q1MU51_BOVIN:G3X7I5|G3X7I5_BOVIN:A0A3Q1LXG6|A0A3Q1LXG6_BOVIN
KEAGQGAKDMWR	0	50.06	34.43	8.1	1.96832e+06	1.87207e+06	2.04211e+06	0.96:0.92:1.00	1.96832e+06	1.87207e+06	2.04211e+06	0.96:0.92:1.00	1.96083e+06	1.09	16.24	1	Q8SQ28|SAA3_BOVIN:A0AAA9TGJ5|A0AAA9TGJ5_BOVIN:A0A3Q1M5X4|A0A3Q1M5X4_BOVIN:A0AAA9TJA0|A0AAA9TJA0_BOVIN:A0A3Q1M3H8|A0A3Q1M3H8_BOVIN
GVSKVKEAMAP	0	71.92	34.74	1.2	1.96751e+06	4.06796e+06	3.3041574E7	0.06:0.12:1.00	1.96751e+06	4.06796e+06	3.3041574E7	0.06:0.12:1.00	1.3025679E7	16.79	18.83	2	P02666|CASB_BOVIN:A0AAA9T9Y7|A0AAA9T9Y7_BOVIN
EVFGKEKVN	0	47.41	26.22	6.7	1.96717e+06	593229	1.07016e+06	1.84:0.55:1.00	1.96717e+06	593229	1.07016e+06	1.84:0.55:1.00	1.21019e+06	3.32	13.27	2	A0A3Q1MJE5|A0A3Q1MJE5_BOVIN:P02662|CASA1_BOVIN
TSRASGVPDRFSGSRSGN	0	65.17	33.49	0	1.96286e+06	644308	518238	3.79:1.24:1.00	1.96286e+06	644308	518238	3.79:1.24:1.00	1.0418e+06	3.79	15.43	1	A0A3Q1LUE9|A0A3Q1LUE9_BOVIN:G5E604|G5E604_BOVIN:A0A3Q1LWV8|A0A3Q1LWV8_BOVIN:G5E5H2|G5E5H2_BOVIN:G3MZE0|G3MZE0_BOVIN
AVPYP	0	72.62	27.83	0	1.93856e+06	1.3429244E7	5.02103e+06	0.39:2.67:1.00	1.93856e+06	1.3429244E7	5.02103e+06	0.39:2.67:1.00	6796278	6.93	28.87	1	P02666|CASB_BOVIN:A0AAA9T9Y7|A0AAA9T9Y7_BOVIN
TDVENLH	0	81.3	29.16	0.2	1.92407e+06	5963682	987310	1.95:6.04:1.00	1.92407e+06	5963682	987310	1.95:6.04:1.00	2.95836e+06	6.04	13.24	1	P02666|CASB_BOVIN:A0AAA9T9Y7|A0AAA9T9Y7_BOVIN
VPPFLQPE	0	79.35	30.56	0.1	1918223	9127271	8536418	0.22:1.07:1.00	1918223	9127271	8536418	0.22:1.07:1.00	6527304	4.76	55.16	1	P02666|CASB_BOVIN:A0AAA9T9Y7|A0AAA9T9Y7_BOVIN
LQDKIHPFAQTQ	0	75.44	44.58	0.5	1.90866e+06	1.47282784E8	1.75832112E8	0.02:0.84:1.00	1.90866e+06	1.47282784E8	1.75832112E8	0.02:0.84:1.00	1.08341184E8	64	28.75	2	P02666|CASB_BOVIN:A0AAA9T9Y7|A0AAA9T9Y7_BOVIN
IITE	0	72.98	32.56	0	1.89661e+06	3.85766e+06	6114121	0.31:0.63:1.00	1.89661e+06	3.85766e+06	6114121	0.31:0.63:1.00	3.95613e+06	3.22	15.05	1
ESRDLLS	0	71.33	21.25	1.3	1.88547e+06	1.8688288E7	9792324	0.19:1.91:1.00	1.88547e+06	1.8688288E7	9792324	0.19:1.91:1.00	1.0122027E7	9.91	18.72	1
SQSKVLPVPQKAVPYPQ	0	65.25	44.52	1.7	1.88529e+06	1.2731588E7	8820336	0.21:1.44:1.00	1.88529e+06	1.2731588E7	8820336	0.21:1.44:1.00	7812406	6.75	36.72	2	P02666|CASB_BOVIN:A0AAA9T9Y7|A0AAA9T9Y7_BOVIN
GALKSGVHTFPAVLQSSGLYSLS	0	47.46	42.69	1	1.88519e+06	6.83078e+06	377143	5.00:18.11:1.00	1.88519e+06	6.83078e+06	377143	5.00:18.11:1.00	3.03104e+06	18.11	66.05	1	A0A3Q1N3I9|A0A3Q1N3I9_BOVIN:A0AAA9TVN0|A0AAA9TVN0_BOVIN:A0AAA9TPF4|A0AAA9TPF4_BOVIN:G3N0V0|G3N0V0_BOVIN
NEIIN	0	74.4	22.13	1.4	1.8844e+06	1.2986191E7	2.613008E7	0.07:0.50:1.00	1.8844e+06	1.2986191E7	2.613008E7	0.07:0.50:1.00	1.3666891E7	13.87	32.4	1	A0A3Q1LMS5|A0A3Q1LMS5_BOVIN:A0A3Q1M8L6|A0A3Q1M8L6_BOVIN:P19120|HSP7C_BOVIN:A0AAA9TJ30|A0AAA9TJ30_BOVIN:A0AAA9STY6|A0AAA9STY6_BOVIN
REKVSPAVF	0	61.8	27.91	0.6	1.88433e+06	280230	4.81364e+06	0.39:0.06:1.00	1.88433e+06	280230	4.81364e+06	0.39:0.06:1.00	2.32607e+06	17.18	27.46	1	F1MZQ4|F1MZQ4_BOVIN:P18892|BT1A1_BOVIN:E1BHI7|E1BHI7_BOVIN
QSKVLPVPQKAVPYPQRDMPIQA	0	64.33	44.85	4.5	1.88318e+06	963473	4575496	0.41:0.21:1.00	1.88318e+06	963473	4575496	0.41:0.21:1.00	2474048	4.75	43.82	1	P02666|CASB_BOVIN:A0AAA9T9Y7|A0AAA9T9Y7_BOVIN
FGIT	0	52.04	26.15	0	1.8789e+06	642006	1.02339e+06	1.84:0.63:1.00	1.8789e+06	642006	1.02339e+06	1.84:0.63:1.00	1.18143e+06	2.93	48.41	1
LIVTQTMKGLDIQKV	0	65.51	23.35	0	1.86826e+06	1.34888e+06	985731	1.90:1.37:1.00	1.86826e+06	1.34888e+06	985731	1.90:1.37:1.00	1.40096e+06	1.9	48.79	1	P02754|LACB_BOVIN:A0A3Q1LYE8|A0A3Q1LYE8_BOVIN
PIQAFLLYQEPVLGPVRGPFPII	0	50.64	44.85	4.6	1.86807e+06	253922	442213	4.22:0.57:1.00	1.86807e+06	253922	442213	4.22:0.57:1.00	854734	7.36	108.19	1	P02666|CASB_BOVIN:A0AAA9T9Y7|A0AAA9T9Y7_BOVIN
RASGVPDRFSGSR	0	55.42	38.05	3.1	1.85831e+06	418114	785186	2.37:0.53:1.00	1.85831e+06	418114	785186	2.37:0.53:1.00	1.02054e+06	4.44	15.03	1	A0A3Q1LUE9|A0A3Q1LUE9_BOVIN:G5E604|G5E604_BOVIN:A0A3Q1LWV8|A0A3Q1LWV8_BOVIN:G5E5H2|G5E5H2_BOVIN:G3MZE0|G3MZE0_BOVIN
PHPHLSF	0	60.07	29.21	0.2	1.84415e+06	900901	116178	15.87:7.75:1.00	1.84415e+06	900901	116178	15.87:7.75:1.00	953743	15.87	31.43	1	A0A140T8A9|A0A140T8A9_BOVIN
FPPQ	0	79.72	23.14	0.9	1.83476e+06	1.0979166E7	2.51528e+06	0.73:4.36:1.00	1.83476e+06	1.0979166E7	2.51528e+06	0.73:4.36:1.00	5.10973e+06	5.98	16.77	1	P02666|CASB_BOVIN:A0A3Q1LIQ3|A0A3Q1LIQ3_BOVIN:E1BEC6|E1BEC6_BOVIN:A0AAA9S178|A0AAA9S178_BOVIN:A0A3Q1M1K6|A0A3Q1M1K6_BOVIN:F1N106|F1N106_BOVIN
GVPPP	0	77.06	26.27	0	1.83167e+06	1.95707e+06	1.56606e+06	1.17:1.25:1.00	1.83167e+06	1.95707e+06	1.56606e+06	1.17:1.25:1.00	1.78493e+06	1.25	26.25	1	A0AAA9RXX2|A0AAA9RXX2_BOVIN:A0AAA9SUX1|A0AAA9SUX1_BOVIN:E1BCZ2|E1BCZ2_BOVIN:A0A3Q1MNK0|A0A3Q1MNK0_BOVIN
LTDVENLHLPLP	0	58.84	39.77	3.1	1.81195e+06	26075.1	5.67e+06	0.32:0.02:1.00	1.81195e+06	26075.1	5.67e+06	0.32:0.02:1.00	2.50268e+06	64	66.32	1	P02666|CASB_BOVIN:A0AAA9T9Y7|A0AAA9T9Y7_BOVIN
DSINP	0	84.81	27.83	0.4	1.8067e+06	6.2768e+06	1.81792e+06	0.99:3.45:1.00	1.8067e+06	6.2768e+06	1.81792e+06	0.99:3.45:1.00	3300476	3.47	11.83	1
SDIPN	0	84.81	28.29	0.4	1.8067e+06	6.2768e+06	1.81792e+06	0.99:3.45:1.00	1.8067e+06	6.2768e+06	1.81792e+06	0.99:3.45:1.00	3300476	3.47	11.83	1	A0A3Q1NG86|A0A3Q1NG86_BOVIN:A0A3Q1MJE5|A0A3Q1MJE5_BOVIN:P02662|CASA1_BOVIN
SLSQSKVLPVPQK	0	68.7	43.93	0.8	1.80626e+06	5.12966e+06	8581586	0.21:0.60:1.00	1.80626e+06	5.12966e+06	8581586	0.21:0.60:1.00	5172502	4.75	26.52	2	P02666|CASB_BOVIN:A0AAA9T9Y7|A0AAA9T9Y7_BOVIN
AAGGPGAPADPGRPTGYSGSSKA	0	73.42	40.17	1.6	1.80102e+06	649408	2.6511e+06	0.68:0.24:1.00	1.80102e+06	649408	2.6511e+06	0.68:0.24:1.00	1.70051e+06	4.08	17.77	1	F1MR22|F1MR22_BOVIN:P81265|PIGR_BOVIN
RDMPIQAF	0	75.64	27.9	0.6	1.79944e+06	503633	1.2391327E7	0.15:0.04:1.00	1.79944e+06	503633	1.2391327E7	0.15:0.04:1.00	4.89813e+06	24.6	42.42	1	P02666|CASB_BOVIN:A0AAA9T9Y7|A0AAA9T9Y7_BOVIN
DLGPITR	0	80.07	27.62	0.2	1797459	2.9678612E7	7970721	0.23:3.72:1.00	1797459	2.9678612E7	7970721	0.23:3.72:1.00	1.3148931E7	16.51	25	1
KSPIFGPEEVT	0	72.04	23.54	0	1.79425e+06	407838	603719	2.97:0.68:1.00	1.79425e+06	407838	603719	2.97:0.68:1.00	935269	4.4	40.26	1	F1MR22|F1MR22_BOVIN:P81265|PIGR_BOVIN
VLPVPQ	0	87.68	27.83	0.5	1790782	2.9482168E7	2.7368464E7	0.07:1.08:1.00	1790782	2.9482168E7	2.7368464E7	0.07:1.08:1.00	1.9547138E7	16.46	32.56	1	P02666|CASB_BOVIN:A0AAA9T9Y7|A0AAA9T9Y7_BOVIN
LPVPQKA	0	86.72	27.83	0.2	1.78316e+06	1.8060814E7	4679755	0.38:3.86:1.00	1.78316e+06	1.8060814E7	4679755	0.38:3.86:1.00	8174577	10.13	16.12	1	P02666|CASB_BOVIN:A0AAA9T9Y7|A0AAA9T9Y7_BOVIN
KVHV	0	70.03	22.56	0	1.77559e+06	307436	598878	2.96:0.51:1.00	1.77559e+06	307436	598878	2.96:0.51:1.00	893969	5.78	83.69	1	F1N1Z2|F1N1Z2_BOVIN:A0A3Q1NK97|A0A3Q1NK97_BOVIN
LAPTPP	0	75.14	20.92	1	1.77291e+06	6.22795e+06	1.45692e+06	1.22:4.27:1.00	1.77291e+06	6.22795e+06	1.45692e+06	1.22:4.27:1.00	3.15259e+06	4.27	20.41	1
KVLPVPQKAVPYPQRDM(+15.99)PIQAFL	0	72.48	44.85	1.4	1.77036e+06	4.16305e+06	1.5259431E7	0.12:0.27:1.00	1.77036e+06	4.16305e+06	1.5259431E7	0.12:0.27:1.00	7064280	8.62	57.14	1	P02666|CASB_BOVIN:A0AAA9T9Y7|A0AAA9T9Y7_BOVIN	Oxidation (M)
EMPFPKYP	0	74.6	34.48	0.3	1.75907e+06	2.60397e+06	5.84538e+06	0.30:0.45:1.00	1.75907e+06	2.60397e+06	5.84538e+06	0.30:0.45:1.00	3.40281e+06	3.32	46.7	1	P02666|CASB_BOVIN:A0AAA9T9Y7|A0AAA9T9Y7_BOVIN
HKEM(+15.99)PFPKYPVEPFTESQ	0	51.32	37.32	3	1.7568e+06	463920	2.41155e+06	0.73:0.19:1.00	1.7568e+06	463920	2.41155e+06	0.73:0.19:1.00	1.54409e+06	5.2	46.82	1	P02666|CASB_BOVIN	Oxidation (M)
TDASAQFIRN	0	64.98	34.78	0.7	1.75411e+06	439542	1.0504216E7	0.17:0.04:1.00	1.75411e+06	439542	1.0504216E7	0.17:0.04:1.00	4.23262e+06	23.9	24.6	1	P80195|GLCM1_BOVIN
PTVPP	0	79.88	27.83	0	1.75381e+06	852273	1.2891e+06	1.36:0.66:1.00	1.75381e+06	852273	1.2891e+06	1.36:0.66:1.00	1.2984e+06	2.06	35.51	1	F1MB71|F1MB71_BOVIN
PFAQTQ	0	75.11	32.18	0	1.74914e+06	832471	582259	3.00:1.43:1.00	1.74914e+06	832471	582259	3.00:1.43:1.00	1.05462e+06	3	13.49	1	P02666|CASB_BOVIN:A0AAA9T9Y7|A0AAA9T9Y7_BOVIN
LPYPYYAKPA	0	39.77	32.72	0.4	1.74893e+06	4.24156e+06	7.56458e+06	0.23:0.56:1.00	1.74893e+06	4.24156e+06	7.56458e+06	0.23:0.56:1.00	4518358	4.33	38.06	1	A0A140T8A9|A0A140T8A9_BOVIN
LIVTQTM(+15.99)KGLDIQKVAGTWYSLAM(+15.99)AASDISLLDAQ	0	50.16	44.85	8.1	1.74342e+06	1.08923e+06	1.131581E7	0.15:0.10:1.00	1.74342e+06	1.08923e+06	1.131581E7	0.15:0.10:1.00	4716152	10.39	101.73	1	P02754|LACB_BOVIN:A0A3Q1LYE8|A0A3Q1LYE8_BOVIN	Oxidation (M); Oxidation (M)
IISQETYKQEK	0	78.75	34.83	0	1.74007e+06	1.08717e+06	7089229	0.25:0.15:1.00	1.74007e+06	1.08717e+06	7089229	0.25:0.15:1.00	3.30549e+06	6.52	12.15	1	P02663|CASA2_BOVIN:A0AAA9S262|A0AAA9S262_BOVIN
PEGDLGKEIEQ	0	59.73	32.57	0.5	1.73779e+06	381468	1.85821e+06	0.94:0.21:1.00	1.73779e+06	381468	1.85821e+06	0.94:0.21:1.00	1.32582e+06	4.87	27.24	1	Q6EWQ7|IF5A1_BOVIN
YPFPGPIPN	0	64.96	42.44	0.8	1.73615e+06	5698779	4554193	0.38:1.25:1.00	1.73615e+06	5698779	4554193	0.38:1.25:1.00	3.99637e+06	3.28	59.87	2	P02666|CASB_BOVIN
DKTEIPTINT	0	77.54	34.42	0.8	1.72975e+06	1.55838e+06	7.58215e+06	0.23:0.21:1.00	1.72975e+06	1.55838e+06	7.58215e+06	0.23:0.21:1.00	3.62343e+06	4.87	36.47	1	A0A140T8A9|A0A140T8A9_BOVIN
DMPIQAFLLYQEPVLGPVRGPFPI	0	59.02	44.85	6.4	1.72774e+06	466465	2.05616e+06	0.84:0.23:1.00	1.72774e+06	466465	2.05616e+06	0.84:0.23:1.00	1.41679e+06	4.41	110.82	1	P02666|CASB_BOVIN:A0AAA9T9Y7|A0AAA9T9Y7_BOVIN
ASGVPDRF	0	62.58	21.9	1.4	1.72375e+06	21070.8	314360	5.48:0.07:1.00	1.72375e+06	21070.8	314360	5.48:0.07:1.00	686394	64	25.32	1	A0A3Q1LUE9|A0A3Q1LUE9_BOVIN:G5E604|G5E604_BOVIN:A0A3Q1LWV8|A0A3Q1LWV8_BOVIN:G5E5H2|G5E5H2_BOVIN:G3MZE0|G3MZE0_BOVIN
LQDKIHPFAQTQSL	0	69.41	44.22	1	1.72299e+06	5913519	4.6448E7	0.04:0.13:1.00	1.72299e+06	5913519	4.6448E7	0.04:0.13:1.00	1.802817E7	26.96	40.84	2	P02666|CASB_BOVIN:A0AAA9T9Y7|A0AAA9T9Y7_BOVIN
AKYIPIQY	0	58.67	23.29	1.4	1722220	533601	6177962	0.28:0.09:1.00	1722220	533601	6177962	0.28:0.09:1.00	2811261	11.58	40.93	1	A0A140T8A9|A0A140T8A9_BOVIN
SPGVT	0	63.82	28.48	0	1.71523e+06	1.07516e+06	8997556	0.19:0.12:1.00	1.71523e+06	1.07516e+06	8997556	0.19:0.12:1.00	3.92931e+06	8.37	44.98	1
PGRPEPGSAGTWNPGRPEPGSAGTWN	0	52.14	43.87	0.7	1.71256e+06	1.90262e+06	81425.9	21.03:23.37:1.00	1.71256e+06	1.90262e+06	81425.9	21.03:23.37:1.00	1232200	23.37	39.11	1
KGGI	0	75.89	34.81	0	1.70914e+06	2.71506e+06	7.65795e+06	0.22:0.35:1.00	1.70914e+06	2.71506e+06	7.65795e+06	0.22:0.35:1.00	4027382	4.48	32.43	1
KDAAGGPGAPADPGRPTGYSGSS	0	74.62	44.85	0.5	1.69637e+06	3842495	2.7160842E7	0.06:0.14:1.00	1.69637e+06	3842495	2.7160842E7	0.06:0.14:1.00	1.0899904E7	16.01	19.43	1	F1MR22|F1MR22_BOVIN:P81265|PIGR_BOVIN
TDVENLHLPL	0	56.89	27.83	2.2	1687307	4524803	57995.2	29.09:64.00:1.00	1687307	4524803	57995.2	29.09:64.00:1.00	2.09004e+06	64	56.57	1	P02666|CASB_BOVIN:A0AAA9T9Y7|A0AAA9T9Y7_BOVIN
LSQSKVLPVPQ	0	79.78	43.02	0.1	1.68621e+06	1.0315385E7	2.3688506E7	0.07:0.44:1.00	1.68621e+06	1.0315385E7	2.3688506E7	0.07:0.44:1.00	1.1896701E7	14.05	33.31	1	P02666|CASB_BOVIN:A0AAA9T9Y7|A0AAA9T9Y7_BOVIN
VLPVPQK	0	82.97	24.92	0.2	1.68417e+06	1.0683604E7	1.6131183E7	0.10:0.66:1.00	1.68417e+06	1.0683604E7	1.6131183E7	0.10:0.66:1.00	9499653	9.58	18.14	1	P02666|CASB_BOVIN:A0AAA9T9Y7|A0AAA9T9Y7_BOVIN
QPPPLGATPP	0	77.36	21.56	0.5	1.68164e+06	8531517	2.8752e+06	0.58:2.97:1.00	1.68164e+06	8531517	2.8752e+06	0.58:2.97:1.00	4362786	5.07	30.24	1	F1MER7|F1MER7_BOVIN:A0AAA9TBG5|A0AAA9TBG5_BOVIN:A0AAA9TCB8|A0AAA9TCB8_BOVIN:A0AAA9TIZ8|A0AAA9TIZ8_BOVIN:A0AAA9TDR0|A0AAA9TDR0_BOVIN
PPRPFPVKPTL	0	74.63	34.38	0	1.68064e+06	6585748	2.97992e+06	0.56:2.21:1.00	1.68064e+06	6585748	2.97992e+06	0.56:2.21:1.00	3.74877e+06	3.92	37.66	1	F1MGM1|F1MGM1_BOVIN
PPPLPHRPPPPPP	0	37.35	26.3	3.3	1.67485e+06	30595.5	168193	9.96:0.18:1.00	1.67485e+06	30595.5	168193	9.96:0.18:1.00	624545	54.74	26.11	1	E1BEV0|E1BEV0_BOVIN:G3N172|G3N172_BOVIN:A0AAA9SMS2|A0AAA9SMS2_BOVIN
KPAR	0	76.54	25.94	0.3	1.66815e+06	2.63194e+06	6163904	0.27:0.43:1.00	1.66815e+06	2.63194e+06	6163904	0.27:0.43:1.00	3.488e+06	3.7	75.52	1
R(+42.01)GAT	0	42.42	32.58	0.7	1.66755e+06	111273	5443031	0.31:0.02:1.00	1.66755e+06	111273	5443031	0.31:0.02:1.00	2.40728e+06	48.92	20.28	1	Q32S24|COBA2_BOVIN:F1MR40|F1MR40_BOVIN:A0AAA9TV03|A0AAA9TV03_BOVIN	Acetylation (N-term)
RELEELNV	0	69.59	23.24	1.7	1.66702e+06	1.48731e+06	3.98373e+06	0.42:0.37:1.00	1.66702e+06	1.48731e+06	3.98373e+06	0.42:0.37:1.00	2379355	2.68	36.71	1	P02666|CASB_BOVIN:A0AAA9T9Y7|A0AAA9T9Y7_BOVIN
FPRPP	0	66.77	27.82	0	1.66354e+06	4.20624e+06	4270410	0.39:0.98:1.00	1.66354e+06	4.20624e+06	4270410	0.39:0.98:1.00	3380065	2.57	53.95	1
KIHPFAQTQSLVYPFPGPIPN	0	66.28	44.76	0	1.66213e+06	2517531	1.778995E7	0.09:0.14:1.00	1.66213e+06	2517531	1.778995E7	0.09:0.14:1.00	7323203	10.7	69.34	1	P02666|CASB_BOVIN
RSGKDPNHFRPAGLPDKY	0	72.51	43.94	0.4	1.66061e+06	1.8526772E7	2.5116298E7	0.07:0.74:1.00	1.66061e+06	1.8526772E7	2.5116298E7	0.07:0.74:1.00	1.5101227E7	15.12	31.58	2	P35541|SAA_BOVIN:Q8SQ28|SAA3_BOVIN:E1BJF9|E1BJF9_BOVIN:A0AAA9TJV8|A0AAA9TJV8_BOVIN:A0AAA9SDM7|A0AAA9SDM7_BOVIN:A0A452DJ43|A0A452DJ43_BOVIN:A0A3Q1M3H8|A0A3Q1M3H8_BOVIN:A0AAA9SCC7|A0AAA9SCC7_BOVIN
KVLPVPQKAVPYPQRDMPIQAFLLYQEPVLGPVRGPFPIIV	0	64.27	44.85	3.2	1.65601e+06	5.9332E7	1.23248333E9	0.02:0.05:1.00	1.65601e+06	5.9332E7	1.23248333E9	0.02:0.05:1.00	4.3115712E8	64	95.72	2	P02666|CASB_BOVIN:A0AAA9T9Y7|A0AAA9T9Y7_BOVIN
TDASAQFIR	0	67.95	34.44	0	1.65483e+06	1.63682e+06	6.75299e+06	0.25:0.24:1.00	1.65483e+06	1.63682e+06	6.75299e+06	0.25:0.24:1.00	3.34822e+06	4.13	25.7	1	P80195|GLCM1_BOVIN
ISDKELQEM(+15.99)	0	50.85	29.14	2.7	1638407	57066.1	579670	2.83:0.10:1.00	1638407	57066.1	579670	2.83:0.10:1.00	758381	28.71	18.8	1	P17697|CLUS_BOVIN	Oxidation (M)
SKEPSISREDLISKEQ	0	68.98	44.09	0.7	1.63365e+06	2.20384e+06	2.2780936E7	0.07:0.10:1.00	1.63365e+06	2.20384e+06	2.2780936E7	0.07:0.10:1.00	8872808	13.94	26.25	1	P80195|GLCM1_BOVIN:A0AAA9SIM2|A0AAA9SIM2_BOVIN
FPPQSVLSLSQS	0	67.02	33.24	0.8	1620962	391542	3300044	0.49:0.12:1.00	1620962	391542	3300044	0.49:0.12:1.00	1.77085e+06	8.43	63.02	1	P02666|CASB_BOVIN:A0AAA9T9Y7|A0AAA9T9Y7_BOVIN
EQIVIRSS	0	73.79	27.83	0.4	1.61711e+06	5.1517236E7	8.6478056E7	0.02:0.60:1.00	1.61711e+06	5.1517236E7	8.6478056E7	0.02:0.60:1.00	4.6537468E7	53.48	19.39	1	P80195|GLCM1_BOVIN:A0AAA9SIM2|A0AAA9SIM2_BOVIN
DVENLHL	0	57.9	23.47	2.9	1.60926e+06	309754	28710	56.05:10.79:1.00	1.60926e+06	309754	28710	56.05:10.79:1.00	649241	56.05	40.1	1	P02666|CASB_BOVIN:A0AAA9T9Y7|A0AAA9T9Y7_BOVIN
FFVAPFPEVFGKEKVNE	0	74.84	43.89	1.3	1.60018e+06	1.47408e+06	6.73964e+06	0.24:0.22:1.00	1.60018e+06	1.47408e+06	6.73964e+06	0.24:0.22:1.00	3.2713e+06	4.57	67.04	1	A0A3Q1MJE5|A0A3Q1MJE5_BOVIN:P02662|CASA1_BOVIN
KAVPYPQRDMPIQ	0	74.57	41.17	0.2	1.59273e+06	1.9819992E7	2.712606E7	0.06:0.73:1.00	1.59273e+06	1.9819992E7	2.712606E7	0.06:0.73:1.00	1.6179595E7	17.03	31.14	2	P02666|CASB_BOVIN:A0AAA9T9Y7|A0AAA9T9Y7_BOVIN
VPQIE	0	64.52	27.83	0	1.58849e+06	4894011	4347602	0.37:1.13:1.00	1.58849e+06	4894011	4347602	0.37:1.13:1.00	3.61004e+06	3.08	27.8	1	A0A3Q1LMS5|A0A3Q1LMS5_BOVIN:A0A3Q1M8L6|A0A3Q1M8L6_BOVIN:P19120|HSP7C_BOVIN:A0AAA9TJ30|A0AAA9TJ30_BOVIN
KVLPVPQKAVPYPQRDM(+15.99)PIQAFLLYQEPVLGPVRGPFPIIV	0	71.77	44.85	0.5	1587243	3.6662136E7	2.81769952E8	0.02:0.13:1.00	1587243	3.6662136E7	2.81769952E8	0.02:0.13:1.00	1.06673112E8	64	90.89	1	P02666|CASB_BOVIN:A0AAA9T9Y7|A0AAA9T9Y7_BOVIN	Oxidation (M)
KHER	0	76.63	22.16	0.8	1.5764e+06	6.63695e+06	5978068	0.26:1.11:1.00	1.5764e+06	6.63695e+06	5978068	0.26:1.11:1.00	4.73047e+06	4.21	50.79	1
APFPEVFGKE	0	26.77	34.83	5.8	1567192	3.43568e+06	988280	1.59:3.48:1.00	1567192	3.43568e+06	988280	1.59:3.48:1.00	1.99705e+06	3.48	51.06	1	A0A3Q1MJE5|A0A3Q1MJE5_BOVIN:P02662|CASA1_BOVIN
HIRLSFN	0	63.26	34.71	1.1	1.56433e+06	3.2666348E7	8.2346056E7	0.02:0.40:1.00	1.56433e+06	3.2666348E7	8.2346056E7	0.02:0.40:1.00	3.8858912E7	52.64	36.12	1	P02754|LACB_BOVIN:A0A3Q1LYE8|A0A3Q1LYE8_BOVIN
VVEI	0	71.37	32.54	0.9	1.56363e+06	2.9093428E7	4.2282384E7	0.04:0.69:1.00	1.56363e+06	2.9093428E7	4.2282384E7	0.04:0.69:1.00	2.4313146E7	27.04	41.88	1	A0A3Q1LSH0|A0A3Q1LSH0_BOVIN
SKVLPVPQKAVPYPQRDMPIQAFLLYQEPVLG	0	62.87	44.82	3.4	1.56192e+06	2.3596968E7	1.0369723E7	0.15:2.28:1.00	1.56192e+06	2.3596968E7	1.0369723E7	0.15:2.28:1.00	1.1842869E7	15.11	78.55	1	P02666|CASB_BOVIN:A0AAA9T9Y7|A0AAA9T9Y7_BOVIN
KVLPVPQKAVPYPQRDM(+15.99)PIQ	0	73.16	44.85	0.7	1.55569e+06	6491870	1.085895E7	0.14:0.60:1.00	1.55569e+06	6491870	1.085895E7	0.14:0.60:1.00	6302170	6.98	37.76	2	P02666|CASB_BOVIN:A0AAA9T9Y7|A0AAA9T9Y7_BOVIN	Oxidation (M)
LEAQPTDASAQ	0	68.26	34.29	0.3	1.55306e+06	1.71207e+06	1.1706077E7	0.13:0.15:1.00	1.55306e+06	1.71207e+06	1.1706077E7	0.13:0.15:1.00	4.9904e+06	7.54	17.91	1	P80195|GLCM1_BOVIN
YQEPVLGPV	0	78.61	34.5	0.4	1.55205e+06	5.0623e+06	7197345	0.22:0.70:1.00	1.55205e+06	5.0623e+06	7197345	0.22:0.70:1.00	4603900	4.64	51.88	1	P02666|CASB_BOVIN:A0AAA9T9Y7|A0AAA9T9Y7_BOVIN
DPSDC	0	78.66	23.76	0	1.53951e+06	2.64947e+06	2.59853e+06	0.59:1.02:1.00	1.53951e+06	2.64947e+06	2.59853e+06	0.59:1.02:1.00	2.2625e+06	1.72	8.94	1
GPPPPPPP	0	76.89	32.24	0.7	1.52678e+06	3.46832e+06	5.36918e+06	0.28:0.65:1.00	1.52678e+06	3.46832e+06	5.36918e+06	0.28:0.65:1.00	3454761	3.52	18.03	1	P55106|GDF6_BOVIN:A0AAA9TZ13|A0AAA9TZ13_BOVIN:A0A3Q1MKC6|A0A3Q1MKC6_BOVIN:A0AAA9SNC8|A0AAA9SNC8_BOVIN:A0A3Q1LSC1|A0A3Q1LSC1_BOVIN:F1MZP7|F1MZP7_BOVIN:A0AAA9RZ50|A0AAA9RZ50_BOVIN:E1BHB8|E1BHB8_BOVIN:A0A452DKC3|A0A452DKC3_BOVIN:A0A3Q1LVZ2|A0A3Q1LVZ2_BOVIN:A0A3Q1MAZ0|A0A3Q1MAZ0_BOVIN:G3MXH4|G3MXH4_BOVIN:Q95107|WASL_BOVIN:F1N4L4|F1N4L4_BOVIN:E1B777|E1B777_BOVIN:A0AAA9RTL5|A0AAA9RTL5_BOVIN:A0A3Q1MI59|…
ISNEDLSKEPSIS	0	54.04	40.34	0.7	1.5266e+06	126975	2.1829088E7	0.07:0.02:1.00	1.5266e+06	126975	2.1829088E7	0.07:0.02:1.00	7827556	64	30.29	1	P80195|GLCM1_BOVIN:A0AAA9SIM2|A0AAA9SIM2_BOVIN
VVVPPFLQPE	0	79.8	34.83	0.3	1.52417e+06	2.82714e+06	5.62724e+06	0.27:0.50:1.00	1.52417e+06	2.82714e+06	5.62724e+06	0.27:0.50:1.00	3.32618e+06	3.69	71.52	1	P02666|CASB_BOVIN:A0AAA9T9Y7|A0AAA9T9Y7_BOVIN
DKIHPFAQTQSL	0	62.61	42.65	0.4	1.52122e+06	3.33888e+06	2.4745504E7	0.06:0.13:1.00	1.52122e+06	3.33888e+06	2.4745504E7	0.06:0.13:1.00	9868534	16.27	36.49	2	P02666|CASB_BOVIN:A0AAA9T9Y7|A0AAA9T9Y7_BOVIN
TPVVVPPFLQP	0	66.95	34.85	1	1.51779e+06	608464	6421048	0.24:0.09:1.00	1.51779e+06	608464	6421048	0.24:0.09:1.00	2.8491e+06	10.55	78.32	1	P02666|CASB_BOVIN:A0AAA9T9Y7|A0AAA9T9Y7_BOVIN
IPIS	0	75.31	27.83	0	1.51471e+06	4487831	1.06887e+06	1.42:4.20:1.00	1.51471e+06	4487831	1.06887e+06	1.42:4.20:1.00	2357136	4.2	23.97	1
VISNARETIQG	0	67.71	32.36	0	1.51367e+06	886798	8136102	0.19:0.11:1.00	1.51367e+06	886798	8136102	0.19:0.11:1.00	3.51219e+06	9.17	19.3	1	Q8SQ28|SAA3_BOVIN:A0AAA9TGJ5|A0AAA9TGJ5_BOVIN:A0A3Q1M5X4|A0A3Q1M5X4_BOVIN:A0AAA9TJA0|A0AAA9TJA0_BOVIN:A0A3Q1M3H8|A0A3Q1M3H8_BOVIN
PNHFRPAGLPDKY	0	63.32	32.45	0.4	1.51212e+06	414596	1.73651e+06	0.87:0.24:1.00	1.51212e+06	414596	1.73651e+06	0.87:0.24:1.00	1221076	4.19	33	1	P35541|SAA_BOVIN:Q8SQ28|SAA3_BOVIN:E1BJF9|E1BJF9_BOVIN:A0AAA9TJV8|A0AAA9TJV8_BOVIN:A0AAA9SDM7|A0AAA9SDM7_BOVIN:A0A452DJ43|A0A452DJ43_BOVIN:A0AAA9SCC7|A0AAA9SCC7_BOVIN:A0A3Q1M3H8|A0A3Q1M3H8_BOVIN
LIVTQTMKGLDIQKVAGTWYSL	0	67.9	44.85	3.1	1510064	3.7932988E7	5.0935524E7	0.03:0.74:1.00	1510064	3.7932988E7	5.0935524E7	0.03:0.74:1.00	3.0126192E7	33.73	79.21	1	P02754|LACB_BOVIN:A0A3Q1LYE8|A0A3Q1LYE8_BOVIN
LIVTQTM(+15.99)KGLDIQ	0	72.19	39.79	0	1.50636e+06	1.27916e+06	8780242	0.17:0.15:1.00	1.50636e+06	1.27916e+06	8780242	0.17:0.15:1.00	3.85526e+06	6.86	40.95	1	P02754|LACB_BOVIN:A0A3Q1LYE8|A0A3Q1LYE8_BOVIN	Oxidation (M)
IRNLQISNED	0	67.42	34.77	1.4	1498384	1.37845e+06	9242770	0.16:0.15:1.00	1498384	1.37845e+06	9242770	0.16:0.15:1.00	4039869	6.71	26.18	1	P80195|GLCM1_BOVIN:A0AAA9SIM2|A0AAA9SIM2_BOVIN
SDISLLDAQ	0	52.75	27.83	0	1487565	757887	1.44552e+06	1.03:0.52:1.00	1487565	757887	1.44552e+06	1.03:0.52:1.00	1.23032e+06	1.96	52.83	1	P02754|LACB_BOVIN:A0A3Q1LYE8|A0A3Q1LYE8_BOVIN
SPPPPPPPPP	0	70.1	30.02	1.4	1.48293e+06	146252	3.4904e+06	0.42:0.04:1.00	1.48293e+06	146252	3.4904e+06	0.42:0.04:1.00	1.70653e+06	23.87	24.28	1	A0A3Q1LUD9|A0A3Q1LUD9_BOVIN:F1MUD3|F1MUD3_BOVIN:A0A3Q1LHJ4|A0A3Q1LHJ4_BOVIN:F1MD78|F1MD78_BOVIN:A0AAA9T149|A0AAA9T149_BOVIN:F1MU27|F1MU27_BOVIN:A0A3Q1MA84|A0A3Q1MA84_BOVIN:A0A3Q1MKW0|A0A3Q1MKW0_BOVIN:F1MX77|F1MX77_BOVIN:A0A3Q1MFR5|A0A3Q1MFR5_BOVIN:E1B9U0|E1B9U0_BOVIN:G3MXH4|G3MXH4_BOVIN
LPVPQKAV	0	79.24	35.18	0.5	1.47152e+06	1.5049681E7	3.58112e+06	0.41:4.20:1.00	1.47152e+06	1.5049681E7	3.58112e+06	0.41:4.20:1.00	6700773	10.23	23.82	1	P02666|CASB_BOVIN:A0AAA9T9Y7|A0AAA9T9Y7_BOVIN
LLYQEPVLGPVRGPFP	0	65.79	44.82	1.1	1.46467e+06	699653	4.0365396E7	0.04:0.02:1.00	1.46467e+06	699653	4.0365396E7	0.04:0.02:1.00	1.4176574E7	57.69	69.85	2	P02666|CASB_BOVIN:A0AAA9T9Y7|A0AAA9T9Y7_BOVIN
KAVPYPQRDMPIQA	0	77.64	36.7	0.8	1.46195e+06	2.3347108E7	2.50661024E8	0.02:0.09:1.00	1.46195e+06	2.3347108E7	2.50661024E8	0.02:0.09:1.00	9.182336E7	64	34.21	1	P02666|CASB_BOVIN:A0AAA9T9Y7|A0AAA9T9Y7_BOVIN
FLPYPYYA	0	64.09	33.68	0.5	1.46107e+06	554358	7969504	0.18:0.07:1.00	1.46107e+06	554358	7969504	0.18:0.07:1.00	3.32831e+06	14.38	66.16	1	A0A140T8A9|A0A140T8A9_BOVIN
FIRNLQISNEDLSKEPSIS	0	69.89	44.82	0.3	1.45773e+06	153074	1.7296486E7	0.08:0.02:1.00	1.45773e+06	153074	1.7296486E7	0.08:0.02:1.00	6.30243e+06	64	49.65	1	P80195|GLCM1_BOVIN:A0AAA9SIM2|A0AAA9SIM2_BOVIN
TITRNVETTRASKQSN	0	62.44	22.86	1	1.45181e+06	779470	455400	3.19:1.71:1.00	1.45181e+06	779470	455400	3.19:1.71:1.00	895561	3.19	7.52	1	A0AAA9SF39|A0AAA9SF39_BOVIN:A0AAA9SDU2|A0AAA9SDU2_BOVIN
SNSKYAASSYL	0	52.05	27.95	7.4	1.44325e+06	420455	26374.5	54.72:15.94:1.00	1.44325e+06	420455	26374.5	54.72:15.94:1.00	630025	54.72	30.2	1	A0AAA9SF39|A0AAA9SF39_BOVIN:A0AAA9SDU2|A0AAA9SDU2_BOVIN:A0AAA9TYE7|A0AAA9TYE7_BOVIN
KVLPVPQKAVPYPQRDM(+15.99)P	0	59.85	43.86	0.8	1.44263e+06	4942768	1.61115e+06	0.90:3.07:1.00	1.44263e+06	4942768	1.61115e+06	0.90:3.07:1.00	2665517	3.43	35.03	2	P02666|CASB_BOVIN:A0AAA9T9Y7|A0AAA9T9Y7_BOVIN	Oxidation (M)
VPYPQRDMPIQAFLLYQEPVLGPVRGPFPIIV	0	56.38	44.85	4.1	1.44233e+06	872840	8178474	0.18:0.11:1.00	1.44233e+06	872840	8178474	0.18:0.11:1.00	3.49788e+06	9.37	108.06	2	P02666|CASB_BOVIN:A0AAA9T9Y7|A0AAA9T9Y7_BOVIN
STELLIR	0	68.48	24.52	2.1	1.44093e+06	1487253	1.40186e+06	1.03:1.06:1.00	1.44093e+06	1487253	1.40186e+06	1.03:1.06:1.00	1.44335e+06	1.06	29.5	1	E1BGN3|E1BGN3_BOVIN:P84227|H32_BOVIN:A5PK61|H3C_BOVIN:A0A3Q1LMR9|A0A3Q1LMR9_BOVIN:A0A3Q1M588|A0A3Q1M588_BOVIN:G3MWX6|G3MWX6_BOVIN:P68432|H31_BOVIN:A0A3Q1MPB8|A0A3Q1MPB8_BOVIN:A0AAA9TFY2|A0AAA9TFY2_BOVIN:A0AAA9SQH2|A0AAA9SQH2_BOVIN:Q5E9F8|H33_BOVIN:A0AAA9SYR7|A0AAA9SYR7_BOVIN:G3MYD7|G3MYD7_BOVIN:G3N2P2|G3N2P2_BOVIN
VMFPPQSVLSLSQS	0	69.57	43.08	0.7	1.43792e+06	96845.5	5.31282e+06	0.27:0.02:1.00	1.43792e+06	96845.5	5.31282e+06	0.27:0.02:1.00	2282528	54.86	76.16	1	P02666|CASB_BOVIN:A0AAA9T9Y7|A0AAA9T9Y7_BOVIN
RGPGGAW	0	79.13	27.25	0	1.4336e+06	3.92271e+06	3.6018852E7	0.04:0.11:1.00	1.4336e+06	3.92271e+06	3.6018852E7	0.04:0.11:1.00	1.379172E7	25.12	18.51	1	P35541|SAA_BOVIN:Q8SQ28|SAA3_BOVIN:E1BJF9|E1BJF9_BOVIN:A0AAA9TJV8|A0AAA9TJV8_BOVIN:A0AAA9TGJ5|A0AAA9TGJ5_BOVIN:A0A3Q1M5X4|A0A3Q1M5X4_BOVIN:A0AAA9TJA0|A0AAA9TJA0_BOVIN:A0AAA9SDM7|A0AAA9SDM7_BOVIN:A0A452DJ43|A0A452DJ43_BOVIN:A0A3Q1M3H8|A0A3Q1M3H8_BOVIN:A0AAA9SCC7|A0AAA9SCC7_BOVIN
FREKVSPA	0	64.28	22.03	7	1.4296e+06	2826924	7856768	0.18:0.36:1.00	1.4296e+06	2826924	7856768	0.18:0.36:1.00	4.03776e+06	5.5	12.08	1	F1MZQ4|F1MZQ4_BOVIN:P18892|BT1A1_BOVIN:E1BHI7|E1BHI7_BOVIN
TITRNVET	0	65.19	27.26	1.1	1.4296e+06	628321	183029	7.81:3.43:1.00	1.4296e+06	628321	183029	7.81:3.43:1.00	746982	7.81	9.8	1	A0AAA9SF39|A0AAA9SF39_BOVIN:A0AAA9SDU2|A0AAA9SDU2_BOVIN
EDETHLEAQPTDASAQFIR	0	75.74	44.85	0	1.42782e+06	2.12325e+06	1.1068222E7	0.13:0.19:1.00	1.42782e+06	2.12325e+06	1.1068222E7	0.13:0.19:1.00	4873097	7.75	41.2	1	P80195|GLCM1_BOVIN
LQDKIHPFAQT	0	57.59	38.56	1.7	1.4258e+06	96109.2	2.9922e+06	0.48:0.03:1.00	1.4258e+06	96109.2	2.9922e+06	0.48:0.03:1.00	1.5047e+06	31.13	29.54	1	P02666|CASB_BOVIN:A0AAA9T9Y7|A0AAA9T9Y7_BOVIN
GVSKVKEAM	0	75.33	42.7	0.8	1417859	4.3846556E7	2.4982e+06	0.57:17.55:1.00	1417859	4.3846556E7	2.4982e+06	0.57:17.55:1.00	1.5920872E7	30.92	11.83	1	P02666|CASB_BOVIN:A0AAA9T9Y7|A0AAA9T9Y7_BOVIN
EIAAT	0	65.72	32.21	0	1.41471e+06	732179	9241277	0.15:0.08:1.00	1.41471e+06	732179	9241277	0.15:0.08:1.00	3.79605e+06	12.62	49.29	1
INNQFLPYPYYAKPA	0	65.88	43.37	0.9	1.41423e+06	888603	2.48831e+06	0.57:0.36:1.00	1.41423e+06	888603	2.48831e+06	0.57:0.36:1.00	1.59705e+06	2.8	56.82	1	A0A140T8A9|A0A140T8A9_BOVIN
QDKIHPFAQTQS	0	55.48	34.82	2	1.4142e+06	1510734	2.8404418E7	0.05:0.05:1.00	1.4142e+06	1510734	2.8404418E7	0.05:0.05:1.00	1.0443116E7	20.09	21	2	P02666|CASB_BOVIN:A0AAA9T9Y7|A0AAA9T9Y7_BOVIN
NQFLPYPYYAKPAAVR	0	63.17	44.7	0.3	1.41377e+06	207415	3133890	0.45:0.07:1.00	1.41377e+06	207415	3133890	0.45:0.07:1.00	1.58502e+06	15.11	48.58	1	A0A140T8A9|A0A140T8A9_BOVIN
FIRNLQISNE	0	71.71	34.72	0	1.40911e+06	950955	1.5522614E7	0.09:0.06:1.00	1.40911e+06	950955	1.5522614E7	0.09:0.06:1.00	5.96089e+06	16.32	38.49	1	P80195|GLCM1_BOVIN:A0AAA9SIM2|A0AAA9SIM2_BOVIN
AMAPKHKEMPFPKYPVEPFTESQSLTL	0	55.88	44.85	0	1.40595e+06	2.17142e+06	163750	8.59:13.26:1.00	1.40595e+06	2.17142e+06	163750	8.59:13.26:1.00	1.24704e+06	13.26	62.14	1	P02666|CASB_BOVIN
PWDQVKRNAVPITPTLNREQLSTSEEN	0	65.1	44.85	0.1	1.40402e+06	5155291	5.11357e+06	0.27:1.01:1.00	1.40402e+06	5155291	5.11357e+06	0.27:1.01:1.00	3.89096e+06	3.67	46.11	1	P02663|CASA2_BOVIN:A0AAA9S262|A0AAA9S262_BOVIN
EDLISKEQ	0	73.07	34.75	0.9	1.39017e+06	1.1687889E7	7.52954e+06	0.18:1.55:1.00	1.39017e+06	1.1687889E7	7.52954e+06	0.18:1.55:1.00	6869198	8.41	17.62	1	P80195|GLCM1_BOVIN:A0AAA9SIM2|A0AAA9SIM2_BOVIN
FFVAPFPEVFGKEKV	0	67.38	44.82	1.5	1.38986e+06	4.61794e+06	5829655	0.24:0.79:1.00	1.38986e+06	4.61794e+06	5829655	0.24:0.79:1.00	3945819	4.19	68.42	1	A0A3Q1MJE5|A0A3Q1MJE5_BOVIN:P02662|CASA1_BOVIN
LIVTQTMKGLDIQKVAGTWYSLAMA	0	50.59	44.85	1.8	1.38063e+06	4.85244e+06	7.86357e+06	0.18:0.62:1.00	1.38063e+06	4.85244e+06	7.86357e+06	0.18:0.62:1.00	4698880	5.7	92.53	1	P02754|LACB_BOVIN:A0A3Q1LYE8|A0A3Q1LYE8_BOVIN
NENLLRFF	0	74.52	32.91	0.5	1.37962e+06	3.65736e+06	4095308	0.34:0.89:1.00	1.37962e+06	3.65736e+06	4095308	0.34:0.89:1.00	3044098	2.97	68.45	1	A0A3Q1MJE5|A0A3Q1MJE5_BOVIN:P02662|CASA1_BOVIN
DELQDKIHPFAQTQSLVYPFPGPIP	0	68.74	44.85	3.8	1.37492e+06	3.41305e+06	7.3091e+06	0.19:0.47:1.00	1.37492e+06	3.41305e+06	7.3091e+06	0.19:0.47:1.00	4.03235e+06	5.32	84.32	1	P02666|CASB_BOVIN
AVPYPQRDMPIQAFLLYQEPVLGPVRGPFPII	0	47.45	44.85	3.1	1.36734e+06	419028	1.406294E7	0.10:0.03:1.00	1.36734e+06	419028	1.406294E7	0.10:0.03:1.00	5.2831e+06	33.56	106.7	1	P02666|CASB_BOVIN:A0AAA9T9Y7|A0AAA9T9Y7_BOVIN
NQFLPYPYYAKPAAVRS	0	67.4	43.63	1.5	1.36712e+06	3053322	3.40608e+06	0.40:0.90:1.00	1.36712e+06	3053322	3.40608e+06	0.40:0.90:1.00	2.60884e+06	2.49	47.72	1	A0A140T8A9|A0A140T8A9_BOVIN
GETSDNLKQEA	0	78.9	43.56	0.9	1.36687e+06	3476289	958567	1.43:3.63:1.00	1.36687e+06	3476289	958567	1.43:3.63:1.00	1933910	3.63	11.41	1	A0A3Q1N1B0|A0A3Q1N1B0_BOVIN
FSDIPN	0	72.34	24.46	0.6	1.36434e+06	3.84952e+06	2.55101e+06	0.53:1.51:1.00	1.36434e+06	3.84952e+06	2.55101e+06	0.53:1.51:1.00	2588291	2.82	29.82	1	A0A3Q1NG86|A0A3Q1NG86_BOVIN:A0A3Q1MJE5|A0A3Q1MJE5_BOVIN:P02662|CASA1_BOVIN
KGGV	0	75.73	34.6	0.2	1.36269e+06	1.53762e+06	3.90161e+06	0.35:0.39:1.00	1.36269e+06	1.53762e+06	3.90161e+06	0.35:0.39:1.00	2267305	2.86	24.12	1	A0A3Q1LM54|A0A3Q1LM54_BOVIN:F1MJF1|F1MJF1_BOVIN:A0A3Q1MAT8|A0A3Q1MAT8_BOVIN
HCPVQ	0	64.68	25.93	0.9	1.3595e+06	306571	1.51777e+06	0.90:0.20:1.00	1.3595e+06	306571	1.51777e+06	0.90:0.20:1.00	1.06128e+06	4.95	29.05	1	A0A3Q1M302|A0A3Q1M302_BOVIN
DMPIQAFLLYQEPVLGPVRGPFPIIV	0	62.85	44.85	5.9	1.35737e+06	1.86129e+06	2.7809468E7	0.05:0.07:1.00	1.35737e+06	1.86129e+06	2.7809468E7	0.05:0.07:1.00	1.0342707E7	20.49	112.05	2	P02666|CASB_BOVIN:A0AAA9T9Y7|A0AAA9T9Y7_BOVIN
EIPNP	0	63.08	27.86	0.9	1.35045e+06	1.38842e+06	2744856	0.49:0.51:1.00	1.35045e+06	1.38842e+06	2744856	0.49:0.51:1.00	1.82791e+06	2.03	13.18	1
SRASGVPDRFS	0	57.69	29.37	4	1.34979e+06	1.78254e+06	136899	9.86:13.02:1.00	1.34979e+06	1.78254e+06	136899	9.86:13.02:1.00	1.08974e+06	13.02	18.19	1	A0A3Q1LUE9|A0A3Q1LUE9_BOVIN:G5E604|G5E604_BOVIN:A0A3Q1LWV8|A0A3Q1LWV8_BOVIN:G5E5H2|G5E5H2_BOVIN:G3MZE0|G3MZE0_BOVIN
STVV	0	83.09	32.57	1.5	1.34783e+06	4284782	5158839	0.26:0.83:1.00	1.34783e+06	4284782	5158839	0.26:0.83:1.00	3.59715e+06	3.83	27.29	1	P01017|ANGT_BOVIN
EDELQDKIHPFAQTQS	0	68.7	42.21	0.2	1.34633e+06	4054613	1.7390948E7	0.08:0.23:1.00	1.34633e+06	4054613	1.7390948E7	0.08:0.23:1.00	7.5973e+06	12.92	40.47	1	P02666|CASB_BOVIN:A0AAA9T9Y7|A0AAA9T9Y7_BOVIN
IIIF	0	79.25	22.78	4.5	1.33953e+06	1.01257e+06	7.36248e+06	0.18:0.14:1.00	1.33953e+06	1.01257e+06	7.36248e+06	0.18:0.14:1.00	3.23819e+06	7.27	112.94	1
KVLPVPQKAVPYPQRDM(+15.99)PIQA	0	70.28	44.85	0.8	1.33603e+06	1.5975199E7	6.104716E7	0.02:0.26:1.00	1.33603e+06	1.5975199E7	6.104716E7	0.02:0.26:1.00	2.6119462E7	45.69	39.36	2	P02666|CASB_BOVIN:A0AAA9T9Y7|A0AAA9T9Y7_BOVIN	Oxidation (M)
LPQNIPPLTQTPVVVPPF	0	53.66	39.56	3.9	1.3343e+06	369168	300096	4.45:1.23:1.00	1.3343e+06	369168	300096	4.45:1.23:1.00	667854	4.45	91.43	1	P02666|CASB_BOVIN:A0AAA9T9Y7|A0AAA9T9Y7_BOVIN
RPLPVLGGNVG	0	75.22	40.24	0	1.33363e+06	5149693	2.87501e+06	0.46:1.79:1.00	1.33363e+06	5149693	2.87501e+06	0.46:1.79:1.00	3.11944e+06	3.86	40.61	1
VPYPQRDMPI	0	73.18	27.83	0.5	1.32646e+06	6697628	88740.5	14.95:64.00:1.00	1.32646e+06	6697628	88740.5	14.95:64.00:1.00	2.70428e+06	64	40.64	1	P02666|CASB_BOVIN:A0AAA9T9Y7|A0AAA9T9Y7_BOVIN
KVCP	0	71.12	27.83	0	1324031	4.82744e+06	5164286	0.26:0.93:1.00	1324031	4.82744e+06	5164286	0.26:0.93:1.00	3.77192e+06	3.9	19.29	1	E1BMH2|E1BMH2_BOVIN
KADQFANEWG	0	69.07	34.68	0.8	1322956	7.63713e+06	1.0453075E7	0.13:0.73:1.00	1322956	7.63713e+06	1.0453075E7	0.13:0.73:1.00	6471054	7.9	34.2	1	Q8SQ28|SAA3_BOVIN:A0A3Q1M3H8|A0A3Q1M3H8_BOVIN
APKHKEMPFPKYPVEPFTE	0	66.03	44.85	0.6	1.3226e+06	8296158	1.0535364E7	0.13:0.79:1.00	1.3226e+06	8296158	1.0535364E7	0.13:0.79:1.00	6718040	7.97	47.6	1	P02666|CASB_BOVIN:A0AAA9T9Y7|A0AAA9T9Y7_BOVIN
AAIDEASKKLNAQ	0	68.29	43.72	0.6	1.31463e+06	3.54999e+06	2.36375e+06	0.56:1.50:1.00	1.31463e+06	3.54999e+06	2.36375e+06	0.56:1.50:1.00	2.40945e+06	2.7	20.07	2	A0AAA9SEH0|A0AAA9SEH0_BOVIN:P15497|APOA1_BOVIN
QNPKLPL	0	82.37	30.07	0.2	1.31159e+06	1.8764352E8	1.07075672E8	0.02:1.75:1.00	1.31159e+06	1.8764352E8	1.07075672E8	0.02:1.75:1.00	9.8676928E7	64	29.85	1	P80195|GLCM1_BOVIN:A0AAA9SIM2|A0AAA9SIM2_BOVIN
GSLFFNPKSRFA	0	72.53	33.27	0.6	1.30611e+06	362598	259714	5.03:1.40:1.00	1.30611e+06	362598	259714	5.03:1.40:1.00	642808	5.03	46.96	1	A0AAA9S490|A0AAA9S490_BOVIN:P17697|CLUS_BOVIN
LPENVTPEEQHKG	0	60.89	37.67	0.9	1.30452e+06	1.86464e+06	2.97929e+06	0.44:0.63:1.00	1.30452e+06	1.86464e+06	2.97929e+06	0.44:0.63:1.00	2.04948e+06	2.28	15.12	1	A2I7N3|SPA37_BOVIN:A0A3Q1MGP2|A0A3Q1MGP2_BOVIN:A0A3Q1MGZ6|A0A3Q1MGZ6_BOVIN
EMPFPK	0	39.29	29.37	0.3	1.30421e+06	138901	5.10208e+06	0.26:0.03:1.00	1.30421e+06	138901	5.10208e+06	0.26:0.03:1.00	2181731	36.73	27.98	1	P02666|CASB_BOVIN:A0AAA9T9Y7|A0AAA9T9Y7_BOVIN
LPENVTPEEQHKGTSVDG	0	72.87	30.38	0	1.29836e+06	462173	527359	2.46:0.88:1.00	1.29836e+06	462173	527359	2.46:0.88:1.00	762631	2.81	22.07	1	A2I7N3|SPA37_BOVIN:A0A3Q1MGP2|A0A3Q1MGP2_BOVIN:A0A3Q1MGZ6|A0A3Q1MGZ6_BOVIN
EDLISKEQIVI	0	63.23	34.71	0	1.2952e+06	325790	1.36368e+06	0.95:0.24:1.00	1.2952e+06	325790	1.36368e+06	0.95:0.24:1.00	994889	4.19	55.91	1	P80195|GLCM1_BOVIN:A0AAA9SIM2|A0AAA9SIM2_BOVIN
SVLSLSQSKVLPVPQKAVPYPQ	0	63.5	44.85	1.2	1.28794e+06	2775961	3141282	0.41:0.88:1.00	1.28794e+06	2775961	3141282	0.41:0.88:1.00	2401729	2.44	55	1	P02666|CASB_BOVIN:A0AAA9T9Y7|A0AAA9T9Y7_BOVIN
QEPVLGPV	0	73.76	27.83	0	1285005	1.2652796E7	6.66688e+06	0.19:1.90:1.00	1285005	1.2652796E7	6.66688e+06	0.19:1.90:1.00	6.86823e+06	9.85	43.22	1	P02666|CASB_BOVIN:A0AAA9T9Y7|A0AAA9T9Y7_BOVIN
KRPA	0	72.2	20.8	0.3	1.28388e+06	2.63194e+06	6163904	0.21:0.43:1.00	1.28388e+06	2.63194e+06	6163904	0.21:0.43:1.00	3.35991e+06	4.8	75.92	1	A0A3Q1LRT9|A0A3Q1LRT9_BOVIN
FGTP	0	63.35	27.83	0	1.27874e+06	1.12061e+06	290474	4.40:3.86:1.00	1.27874e+06	1.12061e+06	290474	4.40:3.86:1.00	896606	4.4	17.87	1
SNARETIQGITDP	0	78.4	34.68	0	1.27241e+06	573105	1.3147717E7	0.10:0.04:1.00	1.27241e+06	573105	1.3147717E7	0.10:0.04:1.00	4.99774e+06	22.94	35.91	1	Q8SQ28|SAA3_BOVIN:A0AAA9TGJ5|A0AAA9TGJ5_BOVIN:A0A3Q1M5X4|A0A3Q1M5X4_BOVIN:A0AAA9TJA0|A0AAA9TJA0_BOVIN:A0A3Q1M3H8|A0A3Q1M3H8_BOVIN
LSQSKVLPVPQKAVPYPQRDM(+15.99)PIQAFLLYQEPVLGPVRGPFPIIV	0	54.78	44.85	6.6	1.27089e+06	1.02162e+06	9113914	0.14:0.11:1.00	1.27089e+06	1.02162e+06	9113914	0.14:0.11:1.00	3.80214e+06	8.92	89.36	1	P02666|CASB_BOVIN:A0AAA9T9Y7|A0AAA9T9Y7_BOVIN	Oxidation (M)
YEGLSYDVDSLHQKHQRA	0	67.62	44.82	0.9	1.26904e+06	6218065	3.03348e+06	0.42:2.05:1.00	1.26904e+06	6218065	3.03348e+06	0.42:2.05:1.00	3.50686e+06	4.9	32.27	2	Q10741|ADA10_BOVIN
EKVSPAVFVS	0	72.01	32.32	1.2	1.26633e+06	3306267	2.0845066E7	0.06:0.16:1.00	1.26633e+06	3306267	2.0845066E7	0.06:0.16:1.00	8472553	16.46	36.81	1	F1MZQ4|F1MZQ4_BOVIN:P18892|BT1A1_BOVIN:E1BHI7|E1BHI7_BOVIN
SSFIDPKKQPAT	0	65.74	30.66	1.2	1.26562e+06	735362	2.98708e+06	0.42:0.25:1.00	1.26562e+06	735362	2.98708e+06	0.42:0.25:1.00	1.66269e+06	4.06	20.35	1	P81644|APOA2_BOVIN
FREKVSPAVFVS	0	59.25	38.33	0	1.26242e+06	1.68311e+06	2.1904432E7	0.06:0.08:1.00	1.26242e+06	1.68311e+06	2.1904432E7	0.06:0.08:1.00	8283319	17.35	40.27	1	F1MZQ4|F1MZQ4_BOVIN:P18892|BT1A1_BOVIN:E1BHI7|E1BHI7_BOVIN
VVPPFLQPE	0	78.41	22.14	0.1	1.25984e+06	3.23085e+06	6812600	0.18:0.47:1.00	1.25984e+06	3.23085e+06	6812600	0.18:0.47:1.00	3767764	5.41	61.38	1	P02666|CASB_BOVIN:A0AAA9T9Y7|A0AAA9T9Y7_BOVIN
IAW	0	63.84	26.15	0	1259632	1.96036e+06	1.17892e+06	1.07:1.66:1.00	1259632	1.96036e+06	1.17892e+06	1.07:1.66:1.00	1.4663e+06	1.66	16.84	1
KAVPYPQRDMPIQAFL	0	54.51	43.72	1.3	1.25919e+06	7337902	3.934092E7	0.03:0.19:1.00	1.25919e+06	7337902	3.934092E7	0.03:0.19:1.00	1.5979338E7	31.24	59.98	1	P02666|CASB_BOVIN:A0AAA9T9Y7|A0AAA9T9Y7_BOVIN
HIQKEDVPSER	0	76.09	43.04	0.9	1.25533e+06	1.6193394E7	1.40532544E8	0.02:0.12:1.00	1.25533e+06	1.6193394E7	1.40532544E8	0.02:0.12:1.00	5.2660424E7	64	10.47	1	A0A3Q1NG86|A0A3Q1NG86_BOVIN:A0A3Q1MJE5|A0A3Q1MJE5_BOVIN:P02662|CASA1_BOVIN
SAPLRVYVEELKPTPE	0	58.16	43.92	0.3	1.2545e+06	7739503	1.088984E7	0.12:0.71:1.00	1.2545e+06	7739503	1.088984E7	0.12:0.71:1.00	6.62795e+06	8.68	49.94	1	P02754|LACB_BOVIN:A0A3Q1LYE8|A0A3Q1LYE8_BOVIN
VLSRYPSYG	0	57.76	34.38	8.4	1.25419e+06	9302828	1.60969e+06	0.78:5.78:1.00	1.25419e+06	9302828	1.60969e+06	0.78:5.78:1.00	4055569	7.42	28.91	1	A0A140T8A9|A0A140T8A9_BOVIN
VFGKEKVNE	0	66.67	34.52	1.3	1252256	1.74645e+06	3.41836e+06	0.37:0.51:1.00	1252256	1.74645e+06	3.41836e+06	0.37:0.51:1.00	2139021	2.73	13.17	2	A0A3Q1MJE5|A0A3Q1MJE5_BOVIN:P02662|CASA1_BOVIN
ITMNP	0	61.57	21.79	0	1.24581e+06	1.52732e+06	1908735	0.65:0.80:1.00	1.24581e+06	1.52732e+06	1908735	0.65:0.80:1.00	1.56062e+06	1.53	68.02	1
KIHPFAQ	0	71.84	34.47	0.3	1.2432e+06	5.78469e+06	1.2413666E7	0.10:0.47:1.00	1.2432e+06	5.78469e+06	1.2413666E7	0.10:0.47:1.00	6480517	9.99	18.44	1	P02666|CASB_BOVIN:A0AAA9T9Y7|A0AAA9T9Y7_BOVIN
GHHC	0	83.24	21.94	0.1	1.23525e+06	2.53161e+06	2333753	0.53:1.08:1.00	1.23525e+06	2.53161e+06	2333753	0.53:1.08:1.00	2.03354e+06	2.05	117.62	1	A0AAA9S0S3|A0AAA9S0S3_BOVIN:F1MSM3|F1MSM3_BOVIN:A0A3Q1N607|A0A3Q1N607_BOVIN
GIPDRFSGSSSGN	0	58.95	32.06	7.3	1.23136e+06	977194	74684.8	16.49:13.08:1.00	1.23136e+06	977194	74684.8	16.49:13.08:1.00	761078	16.49	25.94	1	A0AAA9SGJ8|A0AAA9SGJ8_BOVIN
FLKEAGQGAKDM	0	58.39	32.32	3.4	1.22141e+06	6.72169e+06	7509758	0.16:0.90:1.00	1.22141e+06	6.72169e+06	7509758	0.16:0.90:1.00	5150953	6.15	24.88	1	Q8SQ28|SAA3_BOVIN:A0AAA9TGJ5|A0AAA9TGJ5_BOVIN:A0A3Q1M5X4|A0A3Q1M5X4_BOVIN:A0AAA9TJA0|A0AAA9TJA0_BOVIN:A0A3Q1M3H8|A0A3Q1M3H8_BOVIN
SRASGVPDRFSGSR	0	64.09	40.24	0	1.21905e+06	180065	75411.8	16.17:2.39:1.00	1.21905e+06	180065	75411.8	16.17:2.39:1.00	491510	16.17	16.08	1	A0A3Q1LUE9|A0A3Q1LUE9_BOVIN:G5E604|G5E604_BOVIN:A0A3Q1LWV8|A0A3Q1LWV8_BOVIN:G5E5H2|G5E5H2_BOVIN:G3MZE0|G3MZE0_BOVIN
V(+42.01)AGP	0	60.49	24.92	0.2	1.21615e+06	1697948	20008	60.78:64.00:1.00	1.21615e+06	1697948	20008	60.78:64.00:1.00	978036	64	35.78	1	F1MS84|F1MS84_BOVIN:P02453|CO1A1_BOVIN:A0A3Q1MC28|A0A3Q1MC28_BOVIN	Acetylation (N-term)
GKDPNHFRPAGLPDKY	0	53.46	35.7	3.5	1212164	9762655	9635432	0.13:1.01:1.00	1212164	9762655	9635432	0.13:1.01:1.00	6.87008e+06	8.05	31.97	2	P35541|SAA_BOVIN:Q8SQ28|SAA3_BOVIN:E1BJF9|E1BJF9_BOVIN:A0AAA9TJV8|A0AAA9TJV8_BOVIN:A0AAA9SDM7|A0AAA9SDM7_BOVIN:A0A452DJ43|A0A452DJ43_BOVIN:A0AAA9SCC7|A0AAA9SCC7_BOVIN:A0A3Q1M3H8|A0A3Q1M3H8_BOVIN
ASAQPPPPPPP	0	58.85	24.35	1.7	1211204	1.05867e+06	1.8785624E7	0.06:0.06:1.00	1211204	1.05867e+06	1.8785624E7	0.06:0.06:1.00	7.0185e+06	17.74	35.71	1	F1MSK1|F1MSK1_BOVIN
M(+15.99)LPPPPPPPP	0	54.72	27.83	4.9	1211204	7.08092e+06	169248	7.16:41.84:1.00	1211204	7.08092e+06	169248	7.16:41.84:1.00	2.82046e+06	41.84	36.17	1	F1MJN7|F1MJN7_BOVIN:F1MJN1|F1MJN1_BOVIN	Oxidation (M)
ILVTET	0	68.28	27.83	0	1.20185e+06	1.31909e+06	1.24896e+06	0.96:1.06:1.00	1.20185e+06	1.31909e+06	1.24896e+06	0.96:1.06:1.00	1.25663e+06	1.1	25.66	1	A0AAA9TXT6|A0AAA9TXT6_BOVIN
IPIQYV	0	65.24	26.27	0.7	1.20077e+06	4262442	41886	28.67:64.00:1.00	1.20077e+06	4262442	41886	28.67:64.00:1.00	1.83503e+06	64	48.52	1	A0A140T8A9|A0A140T8A9_BOVIN
LSQSKVLPVPQKAVPYPQ	0	80.75	44.76	1	1.19888e+06	5.05536e+06	3.71763e+06	0.32:1.36:1.00	1.19888e+06	5.05536e+06	3.71763e+06	0.32:1.36:1.00	3.32396e+06	4.22	40.07	1	P02666|CASB_BOVIN:A0AAA9T9Y7|A0AAA9T9Y7_BOVIN
KPVALIN	0	84.73	23.87	0	1.1974e+06	1.2716534E7	3.09146e+06	0.39:4.11:1.00	1.1974e+06	1.2716534E7	3.09146e+06	0.39:4.11:1.00	5668466	10.62	21.23	1	A0A140T8A9|A0A140T8A9_BOVIN
IHPFAQTQSLVYPFPGPIP	0	59.04	44.5	0	1.18412e+06	1415868	5397823	0.22:0.26:1.00	1.18412e+06	1415868	5397823	0.22:0.26:1.00	2665937	4.56	81.33	1	P02666|CASB_BOVIN
MAPKHKEMPFPKYPVEPFTESQ	0	69.24	44.82	0.3	1.184e+06	4019729	9552383	0.12:0.42:1.00	1.184e+06	4019729	9552383	0.12:0.42:1.00	4.9187e+06	8.07	47.83	1	P02666|CASB_BOVIN
VAPFPEVFGKEKV	0	65.09	35.82	0.3	1.18267e+06	1.1168969E7	2.4940048E7	0.05:0.45:1.00	1.18267e+06	1.1168969E7	2.4940048E7	0.05:0.45:1.00	1.2430564E7	21.09	48.44	2	A0A3Q1MJE5|A0A3Q1MJE5_BOVIN:P02662|CASA1_BOVIN
S(+42.01)PVVQPTQ	0	69.66	22.31	0.7	1.18146e+06	1.20175e+06	1.25186e+06	0.94:0.96:1.00	1.18146e+06	1.20175e+06	1.25186e+06	0.94:0.96:1.00	1.21169e+06	1.06	19.62	1		Acetylation (N-term)
DPRRPPPPP	0	83.87	29.32	0.3	1.17518e+06	3.7161e+06	2292430	0.51:1.62:1.00	1.17518e+06	3.7161e+06	2292430	0.51:1.62:1.00	2.39457e+06	3.16	11.34	1
KIEKFQSEEQQ	0	58.31	32.45	0.6	1.17482e+06	577018	1.0338912E7	0.11:0.06:1.00	1.17482e+06	577018	1.0338912E7	0.11:0.06:1.00	4.03025e+06	17.92	13.47	1	P02666|CASB_BOVIN:A0AAA9T9Y7|A0AAA9T9Y7_BOVIN
GLDIQKVAG	0	56.81	25.87	0.4	1.16842e+06	22786.1	2.70202e+06	0.43:0.02:1.00	1.16842e+06	22786.1	2.70202e+06	0.43:0.02:1.00	1.29774e+06	64	31.66	1	P02754|LACB_BOVIN:A0A3Q1LYE8|A0A3Q1LYE8_BOVIN
PEPSP	0	68.13	27.83	0	1.16532e+06	863266	1455840	0.80:0.59:1.00	1.16532e+06	863266	1455840	0.80:0.59:1.00	1.16148e+06	1.69	31.59	1	F1N0I5|F1N0I5_BOVIN:Q24K12|GPTC1_BOVIN:A0A3Q1MB05|A0A3Q1MB05_BOVIN:G1K130|G1K130_BOVIN
VAPFPEVFGKEK	0	61.72	40.68	2.7	1.16016e+06	3.67527e+06	2.4927022E7	0.05:0.15:1.00	1.16016e+06	3.67527e+06	2.4927022E7	0.05:0.15:1.00	9920818	21.49	42.31	2	A0A3Q1MJE5|A0A3Q1MJE5_BOVIN:P02662|CASA1_BOVIN
KVLPVPQKAVPYPQRDMPIQAFLL	0	76.33	44.85	0.2	1.15798e+06	4.123858E7	6.23928E7	0.02:0.66:1.00	1.15798e+06	4.123858E7	6.23928E7	0.02:0.66:1.00	3.4929788E7	53.88	68.5	1	P02666|CASB_BOVIN:A0AAA9T9Y7|A0AAA9T9Y7_BOVIN
MPIQAFL	0	76.95	27.28	0	1.15324e+06	4.80371e+06	1.58194e+06	0.73:3.04:1.00	1.15324e+06	4.80371e+06	1.58194e+06	0.73:3.04:1.00	2.51296e+06	4.17	73.54	1	P02666|CASB_BOVIN:A0AAA9T9Y7|A0AAA9T9Y7_BOVIN
ESTLHLVLR	0	65.77	33.03	0	1.15316e+06	361291	4.87724e+06	0.24:0.07:1.00	1.15316e+06	361291	4.87724e+06	0.24:0.07:1.00	2.13056e+06	13.5	35.56	1
DRVP	0	69.22	20.77	1.5	1.15066e+06	1.60591e+06	786992	1.46:2.04:1.00	1.15066e+06	1.60591e+06	786992	1.46:2.04:1.00	1.18119e+06	2.04	17.18	1
NQFLPYPYYAKPAAVRSPAQIL	0	37.46	40.54	3.9	1.14376e+06	1.0368312E7	770709	1.48:13.45:1.00	1.14376e+06	1.0368312E7	770709	1.48:13.45:1.00	4094261	13.45	65.59	1	A0A140T8A9|A0A140T8A9_BOVIN
SLPQNIPPLTQTPVVVPPFLQP	0	58.5	44.85	5.6	1.13225e+06	1508948	1.35610112E8	0.02:0.02:1.00	1.13225e+06	1508948	1.35610112E8	0.02:0.02:1.00	4.6083768E7	64	101.63	1	P02666|CASB_BOVIN:A0AAA9T9Y7|A0AAA9T9Y7_BOVIN
KMTR	0	63.01	22.68	0	1.12552e+06	698824	378042	2.98:1.85:1.00	1.12552e+06	698824	378042	2.98:1.85:1.00	734128	2.98	33.06	1
KITT	0	81.1	27.83	0.1	1.12294e+06	4.30065e+06	7975296	0.14:0.54:1.00	1.12294e+06	4.30065e+06	7975296	0.14:0.54:1.00	4.46629e+06	7.1	42.3	1	A0A3Q1M302|A0A3Q1M302_BOVIN
KTIT	0	80.94	34.76	0.1	1.12294e+06	4.30065e+06	7.89916e+06	0.14:0.54:1.00	1.12294e+06	4.30065e+06	7.89916e+06	0.14:0.54:1.00	4440915	7.03	42.3	1	A7MB15|A7MB15_BOVIN
FPPQS	0	70.3	27.09	1	1119885	366301	146887	7.62:2.49:1.00	1119885	366301	146887	7.62:2.49:1.00	544358	7.62	17.02	1	P02666|CASB_BOVIN:A0AAA9T9Y7|A0AAA9T9Y7_BOVIN
KEMPFPKYP	0	52.52	34.61	0.4	1.11903e+06	113560	3321933	0.34:0.03:1.00	1.11903e+06	113560	3321933	0.34:0.03:1.00	1.51817e+06	29.25	35.72	1	P02666|CASB_BOVIN:A0AAA9T9Y7|A0AAA9T9Y7_BOVIN
AVRSPAQIL	0	61.84	27.83	4.7	1116197	1.7159576E7	2.6643808E7	0.04:0.64:1.00	1116197	1.7159576E7	2.6643808E7	0.04:0.64:1.00	1.4973194E7	23.87	33.33	1	A0A140T8A9|A0A140T8A9_BOVIN
SKVLPVPQKAVPYPQ	0	78.43	42.89	1.3	1.11567e+06	6.25708e+06	9577585	0.12:0.65:1.00	1.11567e+06	6.25708e+06	9577585	0.12:0.65:1.00	5.65011e+06	8.58	37.31	1	P02666|CASB_BOVIN:A0AAA9T9Y7|A0AAA9T9Y7_BOVIN
AVPYPQRDMP	0	53.71	27.83	2.2	1.10952e+06	3.05684e+06	555185	2.00:5.51:1.00	1.10952e+06	3.05684e+06	555185	2.00:5.51:1.00	1.57385e+06	5.51	32.02	1	P02666|CASB_BOVIN:A0AAA9T9Y7|A0AAA9T9Y7_BOVIN
NVPGEIV	0	65.28	27.83	0	1.10618e+06	7.64565e+06	7.09005e+06	0.16:1.08:1.00	1.10618e+06	7.64565e+06	7.09005e+06	0.16:1.08:1.00	5.28063e+06	6.91	37.04	1	P02666|CASB_BOVIN:A0AAA9T9Y7|A0AAA9T9Y7_BOVIN
EFR	0	51.24	26.27	2.3	1.10255e+06	75788.7	615216	1.79:0.12:1.00	1.10255e+06	75788.7	615216	1.79:0.12:1.00	597852	14.55	115.62	1	A0AAA9RZ74|A0AAA9RZ74_BOVIN:A0A3Q1NK97|A0A3Q1NK97_BOVIN:A0A3Q1LRT9|A0A3Q1LRT9_BOVIN:G3X796|G3X796_BOVIN
DLISKEQIVIR	0	64.02	34.78	1.9	1.09502e+06	424755	2.0859396E7	0.05:0.02:1.00	1.09502e+06	424755	2.0859396E7	0.05:0.02:1.00	7.45972e+06	49.11	41.41	1	P80195|GLCM1_BOVIN:A0AAA9SIM2|A0AAA9SIM2_BOVIN
QIGQ	0	37.11	26.49	0.4	1.09414e+06	78247.9	96493.2	11.34:0.81:1.00	1.09414e+06	78247.9	96493.2	11.34:0.81:1.00	422961	13.98	13.78	1
IEKFQSEEQQQ	0	53.53	34.84	1.8	1.08949e+06	116980	3.97479e+06	0.27:0.03:1.00	1.08949e+06	116980	3.97479e+06	0.27:0.03:1.00	1.72709e+06	33.98	16.22	1	P02666|CASB_BOVIN:A0AAA9T9Y7|A0AAA9T9Y7_BOVIN
KARP	0	67.74	23.31	1	1.08584e+06	2.05658e+06	4.18973e+06	0.26:0.49:1.00	1.08584e+06	2.05658e+06	4.18973e+06	0.26:0.49:1.00	2.44405e+06	3.86	82.44	1	A0A3Q1LQX0|A0A3Q1LQX0_BOVIN:Q3SYU2|EF2_BOVIN:A0A3Q1LLX1|A0A3Q1LLX1_BOVIN:A0A3Q1M3L3|A0A3Q1M3L3_BOVIN:A0A3Q1LN24|A0A3Q1LN24_BOVIN:A0A3Q1LVI3|A0A3Q1LVI3_BOVIN:G3N346|G3N346_BOVIN
RELEELNVPGEIVESL	0	56.59	43.1	4.5	1.08179e+06	7509324	6487835	0.17:1.16:1.00	1.08179e+06	7509324	6487835	0.17:1.16:1.00	5.02632e+06	6.94	73.28	2	P02666|CASB_BOVIN:A0AAA9T9Y7|A0AAA9T9Y7_BOVIN
VEGR	0	77.32	34.77	0	1.08019e+06	6877001	7265689	0.15:0.95:1.00	1.08019e+06	6877001	7265689	0.15:0.95:1.00	5.07429e+06	6.73	37.28	1
VENLHLPLPL	0	70.61	27.9	0.9	1074944	3671241	4314474	0.25:0.85:1.00	1074944	3671241	4314474	0.25:0.85:1.00	3.02022e+06	4.01	67.03	1	P02666|CASB_BOVIN:A0AAA9T9Y7|A0AAA9T9Y7_BOVIN
DMPIQAFLLYQEPVLGPVRGPFPII	0	60.61	44.82	5.9	1070450	529382	4.12927e+06	0.26:0.13:1.00	1070450	529382	4.12927e+06	0.26:0.13:1.00	1.9097e+06	7.8	111.74	1	P02666|CASB_BOVIN:A0AAA9T9Y7|A0AAA9T9Y7_BOVIN
TAPP	0	72.22	28.2	0	1.06318e+06	1.6818e+06	4.89998e+06	0.22:0.34:1.00	1.06318e+06	1.6818e+06	4.89998e+06	0.22:0.34:1.00	2548322	4.61	36.7	1	G3MYI7|G3MYI7_BOVIN:A0AAA9S3T0|A0AAA9S3T0_BOVIN:A0A3Q1LLX1|A0A3Q1LLX1_BOVIN:A0A3Q1LM54|A0A3Q1LM54_BOVIN:E1BMN2|E1BMN2_BOVIN:A0A3Q1M2Z8|A0A3Q1M2Z8_BOVIN:F1MGM1|F1MGM1_BOVIN:G3N346|G3N346_BOVIN:A0A3Q1N9Z1|A0A3Q1N9Z1_BOVIN:A0A5H1ZRH6|A0A5H1ZRH6_BOVIN:A0A3Q1LKU3|A0A3Q1LKU3_BOVIN
EGVAIDPARVLDLGPITR	0	64.16	43.94	0.4	1.0626e+06	1.1680401E7	560437	1.90:20.84:1.00	1.0626e+06	1.1680401E7	560437	1.90:20.84:1.00	4.43448e+06	20.84	66.77	1
VLPVPQKAVPYPQRDM(+15.99)P	0	64.59	42.4	1.3	1.06259e+06	2.10559e+06	1.1471e+06	0.93:1.84:1.00	1.06259e+06	2.10559e+06	1.1471e+06	0.93:1.84:1.00	1.43843e+06	1.98	37.11	1	P02666|CASB_BOVIN:A0AAA9T9Y7|A0AAA9T9Y7_BOVIN	Oxidation (M)
TVTKTVKPSE	0	53.52	34.13	2.9	1.06152e+06	514143	424458	2.50:1.21:1.00	1.06152e+06	514143	424458	2.50:1.21:1.00	666707	2.5	7.21	1	A0AAA9SF39|A0AAA9SF39_BOVIN:A0AAA9THP6|A0AAA9THP6_BOVIN
GRSGKDPNHFRPAGLPDKY	0	58.63	30.34	0.4	1.05889e+06	1855219	276004	3.84:6.72:1.00	1.05889e+06	1855219	276004	3.84:6.72:1.00	1.06337e+06	6.72	31.35	1	P35541|SAA_BOVIN:Q8SQ28|SAA3_BOVIN:E1BJF9|E1BJF9_BOVIN:A0AAA9TJV8|A0AAA9TJV8_BOVIN:A0AAA9SDM7|A0AAA9SDM7_BOVIN:A0A452DJ43|A0A452DJ43_BOVIN:A0AAA9SCC7|A0AAA9SCC7_BOVIN:A0A3Q1M3H8|A0A3Q1M3H8_BOVIN
TLTDVEN	0	75.87	27.83	0	1057926	2.33827e+06	2.14548e+06	0.49:1.09:1.00	1057926	2.33827e+06	2.14548e+06	0.49:1.09:1.00	1.84722e+06	2.21	20.09	1	P02666|CASB_BOVIN:A0AAA9T9Y7|A0AAA9T9Y7_BOVIN
FM(+15.99)AIPPK	0	51.1	29.21	2	1.05462e+06	137283	1.3023136E7	0.08:0.02:1.00	1.05462e+06	137283	1.3023136E7	0.08:0.02:1.00	4.73835e+06	64	21.78	1	A0A140T8A9|A0A140T8A9_BOVIN	Oxidation (M)
QFLPYPYYAKPAAVRSPAQIL	0	64.37	38.63	0.7	1.05364e+06	75163.5	2.47842e+06	0.43:0.03:1.00	1.05364e+06	75163.5	2.47842e+06	0.43:0.03:1.00	1.20241e+06	32.97	64.82	1	A0A140T8A9|A0A140T8A9_BOVIN
KYPVEP	0	62.79	22.17	0.7	1.0531e+06	77650.1	1.5223525E7	0.07:0.02:1.00	1.0531e+06	77650.1	1.5223525E7	0.07:0.02:1.00	5451425	64	19.21	1	P02666|CASB_BOVIN:A0AAA9T9Y7|A0AAA9T9Y7_BOVIN
KIGT	0	68.92	26.22	0	1.0514e+06	2.59151e+06	4.32429e+06	0.24:0.60:1.00	1.0514e+06	2.59151e+06	4.32429e+06	0.24:0.60:1.00	2.65574e+06	4.11	36.64	1
KVLPVPQKAVPYPQ	0	79.35	44.7	0.4	1.04951e+06	1.48670896E8	4.68699872E8	0.02:0.32:1.00	1.04951e+06	1.48670896E8	4.68699872E8	0.02:0.32:1.00	2.06140096E8	64	36.77	2	P02666|CASB_BOVIN:A0AAA9T9Y7|A0AAA9T9Y7_BOVIN
GTFLKEAGQGAKD	0	54.98	34.82	0	1.04194e+06	514781	1.50443e+06	0.69:0.34:1.00	1.04194e+06	514781	1.50443e+06	0.69:0.34:1.00	1.02038e+06	2.92	19.29	1	Q8SQ28|SAA3_BOVIN:A0AAA9TGJ5|A0AAA9TGJ5_BOVIN:A0A3Q1M5X4|A0A3Q1M5X4_BOVIN:A0AAA9TJA0|A0AAA9TJA0_BOVIN:A0A3Q1M3H8|A0A3Q1M3H8_BOVIN
GADKYF	0	77.96	29.53	0.2	1.03718e+06	6369370	2.1810886E7	0.05:0.29:1.00	1.03718e+06	6369370	2.1810886E7	0.05:0.29:1.00	9739146	21.03	24.97	1	P35541|SAA_BOVIN:Q8SQ28|SAA3_BOVIN:A0AAA9TJV8|A0AAA9TJV8_BOVIN:A0AAA9TGJ5|A0AAA9TGJ5_BOVIN:A0A3Q1M5X4|A0A3Q1M5X4_BOVIN:A0AAA9TJA0|A0AAA9TJA0_BOVIN:A0A452DJ43|A0A452DJ43_BOVIN:A0A3Q1M3H8|A0A3Q1M3H8_BOVIN:A0AAA9SCC7|A0AAA9SCC7_BOVIN
AFLLYQEPVLGPVRGPFPII	0	61.81	44.85	7.6	1.03442e+06	7.10193e+06	1.497638E7	0.07:0.47:1.00	1.03442e+06	7.10193e+06	1.497638E7	0.07:0.47:1.00	7.70424e+06	14.48	101.76	2	P02666|CASB_BOVIN:A0AAA9T9Y7|A0AAA9T9Y7_BOVIN
QPPQIP	0	58.73	23.13	1.4	1.02925e+06	4.07636e+06	6.7537e+06	0.15:0.60:1.00	1.02925e+06	4.07636e+06	6.7537e+06	0.15:0.60:1.00	3.9531e+06	6.56	29.94	1
GVLNEN	0	70.85	29.33	0.2	1.0239e+06	5.4369e+06	3.56109e+06	0.29:1.53:1.00	1.0239e+06	5.4369e+06	3.56109e+06	0.29:1.53:1.00	3.34063e+06	5.31	17.14	1
FII	0	78.81	32.27	0.4	1.02011e+06	2.18352e+06	3.23666e+06	0.32:0.67:1.00	1.02011e+06	2.18352e+06	3.23666e+06	0.32:0.67:1.00	2.14676e+06	3.17	53.28	1	F1MCZ3|F1MCZ3_BOVIN
P(+42.01)GCREEAGNKVCSLQCNSHACGWDGGDC	0	76.61	42.39	0.5	1.01706e+06	6.9372e+06	1.0191106E7	0.10:0.68:1.00	1.01706e+06	6.9372e+06	1.0191106E7	0.10:0.68:1.00	6.04846e+06	10.02	28.38	1	A0AAA9S0S3|A0AAA9S0S3_BOVIN:F1MSM3|F1MSM3_BOVIN:A0A3Q1N607|A0A3Q1N607_BOVIN	Acetylation (N-term)
KAVPYPQRDM(+15.99)PIQAFL	0	56.04	41.67	0.8	1.01539e+06	1.99715e+06	1.3407297E7	0.08:0.15:1.00	1.01539e+06	1.99715e+06	1.3407297E7	0.08:0.15:1.00	5473278	13.2	51.22	1	P02666|CASB_BOVIN:A0AAA9T9Y7|A0AAA9T9Y7_BOVIN	Oxidation (M)
QRDMPIQ	0	52.28	23.56	0	1014731	1.1302e+06	9667111	0.10:0.12:1.00	1014731	1.1302e+06	9667111	0.10:0.12:1.00	3937349	9.53	16.67	1	P02666|CASB_BOVIN:A0AAA9T9Y7|A0AAA9T9Y7_BOVIN
NVPGE	0	70.91	27.03	1.1	1.01444e+06	1.5185e+06	253137	4.01:6.00:1.00	1.01444e+06	1.5185e+06	253137	4.01:6.00:1.00	928693	6	8.77	1	P02666|CASB_BOVIN:A0AAA9T9Y7|A0AAA9T9Y7_BOVIN
SLTLTDVEN	0	73.36	27.94	3.7	1.00994e+06	330494	2.2141882E7	0.05:0.02:1.00	1.00994e+06	330494	2.2141882E7	0.05:0.02:1.00	7.82744e+06	64	44.16	1	P02666|CASB_BOVIN:A0AAA9T9Y7|A0AAA9T9Y7_BOVIN
PEHLGQGGVQR	0	80.26	34.54	0.5	1.00954e+06	1.64826e+06	1.19202e+06	0.85:1.38:1.00	1.00954e+06	1.64826e+06	1.19202e+06	0.85:1.38:1.00	1.28327e+06	1.63	8.96	1
LPLQDVYK	0	66.32	34.33	1.2	1.00921e+06	838565	3.40443e+06	0.30:0.25:1.00	1.00921e+06	838565	3.40443e+06	0.30:0.25:1.00	1.75074e+06	4.06	37.25	1	A0AAA9TC01|A0AAA9TC01_BOVIN:P68103|EF1A1_BOVIN:A0AAA9T7N4|A0AAA9T7N4_BOVIN:Q32PH8|EF1A2_BOVIN:A0AAA9SDR5|A0AAA9SDR5_BOVIN
P(+42.01)PT	0	80.11	22.84	0.2	1.00871e+06	4893553	3497968	0.29:1.40:1.00	1.00871e+06	4893553	3497968	0.29:1.40:1.00	3.13341e+06	4.85	35.89	1	A0A3Q1LPH9|A0A3Q1LPH9_BOVIN:A0A3Q1M2B9|A0A3Q1M2B9_BOVIN:A0AAA9RZ74|A0AAA9RZ74_BOVIN:A0A3Q1M3L3|A0A3Q1M3L3_BOVIN:A0AAA9RXA4|A0AAA9RXA4_BOVIN:F1MCZ3|F1MCZ3_BOVIN:A0A3Q1LKU3|A0A3Q1LKU3_BOVIN	Acetylation (N-term)
LVSSYMPEPVTVT	0	34.42	29.35	6.6	1.00674e+06	23740.9	518799	1.94:0.05:1.00	1.00674e+06	23740.9	518799	1.94:0.05:1.00	516425	42.41	55.7	1	A0A3Q1N3I9|A0A3Q1N3I9_BOVIN:A0AAA9TVN0|A0AAA9TVN0_BOVIN:A0A3Q1LPG0|A0A3Q1LPG0_BOVIN:A0AAA9TPF4|A0AAA9TPF4_BOVIN
KRRR	0	65.23	25.84	4.3	987089	499110	94355.5	10.46:5.29:1.00	987089	499110	94355.5	10.46:5.29:1.00	526851	10.46	109.46	1	Q10741|ADA10_BOVIN:A0A3Q1LN46|A0A3Q1LN46_BOVIN:A0A3Q1LHJ4|A0A3Q1LHJ4_BOVIN:F1MJF1|F1MJF1_BOVIN:G3N346|G3N346_BOVIN:A0AAA9S0S3|A0AAA9S0S3_BOVIN:A0A3Q1N607|A0A3Q1N607_BOVIN
TLTDVE	0	73.52	27.83	0	983629	6124086	8928670	0.11:0.69:1.00	983629	6124086	8928670	0.11:0.69:1.00	5345462	9.08	22.92	1	P02666|CASB_BOVIN:A0AAA9T9Y7|A0AAA9T9Y7_BOVIN
HQPHQPLPPT	0	61.96	27.83	2.3	979124	1.6152595E7	1.23524e+06	0.79:13.08:1.00	979124	1.6152595E7	1.23524e+06	0.79:13.08:1.00	6.12232e+06	16.5	16.85	1	P02666|CASB_BOVIN:A0AAA9T9Y7|A0AAA9T9Y7_BOVIN
LNENLLR	0	68.15	20.38	0	975618	2.57088e+06	5424157	0.18:0.47:1.00	975618	2.57088e+06	5424157	0.18:0.47:1.00	2.99022e+06	5.56	28.73	1	A0A3Q1MJE5|A0A3Q1MJE5_BOVIN:P02662|CASA1_BOVIN
LIVTQTMKGLDIQK	0	72.19	43.9	0.6	965830	1.5475035E7	1.0776847E7	0.09:1.44:1.00	965830	1.5475035E7	1.0776847E7	0.09:1.44:1.00	9072571	16.02	41.75	1	P02754|LACB_BOVIN:A0A3Q1LYE8|A0A3Q1LYE8_BOVIN
PQNIPPLTQT	0	67.37	34.08	0.6	953659	1.96283e+06	156564	6.09:12.54:1.00	953659	1.96283e+06	156564	6.09:12.54:1.00	1.02435e+06	12.54	39.18	1	P02666|CASB_BOVIN:A0AAA9T9Y7|A0AAA9T9Y7_BOVIN
KVKEAM	0	72.08	32.55	4.3	952962	6711451	769872	1.24:8.72:1.00	952962	6711451	769872	1.24:8.72:1.00	2.81143e+06	8.72	6.61	1	P02666|CASB_BOVIN:A0AAA9T9Y7|A0AAA9T9Y7_BOVIN
KSSAPPI	0	74.71	22.17	0	946817	2.85042e+06	4085860	0.23:0.70:1.00	946817	2.85042e+06	4085860	0.23:0.70:1.00	2.6277e+06	4.32	38.68	1	P23389|SCG1_BOVIN
NPKLPLSIL	0	77.5	42.09	0.1	946750	3.0756058E7	1.5285701E7	0.06:2.01:1.00	946750	3.0756058E7	1.5285701E7	0.06:2.01:1.00	1.5662836E7	32.49	59.86	1	P80195|GLCM1_BOVIN:A0AAA9SIM2|A0AAA9SIM2_BOVIN
DRGHLDYPKSPR	0	64.92	25.91	0	945666	3.13669e+06	3.06776e+06	0.31:1.02:1.00	945666	3.13669e+06	3.06776e+06	0.31:1.02:1.00	2383372	3.32	15.66	1	A0AAA9SXF2|A0AAA9SXF2_BOVIN
DETHLEAQPT	0	77.98	37.98	0.3	945365	1.6391714E7	8165220	0.12:2.01:1.00	945365	1.6391714E7	8165220	0.12:2.01:1.00	8500766	17.34	18.44	1	P80195|GLCM1_BOVIN
DISPTP	0	63.38	20.52	1.3	942928	1.48163e+06	196875	4.79:7.53:1.00	942928	1.48163e+06	196875	4.79:7.53:1.00	873812	7.53	54.53	1
SKEPSISREDLISKEQIV	0	58.52	35.37	0	938134	1.17112e+06	6540207	0.14:0.18:1.00	938134	1.17112e+06	6540207	0.14:0.18:1.00	2.88315e+06	6.97	39.77	1	P80195|GLCM1_BOVIN:A0AAA9SIM2|A0AAA9SIM2_BOVIN
VAPFPEVF	0	69.11	34.28	0.5	938121	1.87175e+06	6039104	0.16:0.31:1.00	938121	1.87175e+06	6039104	0.16:0.31:1.00	2.94966e+06	6.44	73.88	1	A0A3Q1MJE5|A0A3Q1MJE5_BOVIN:P02662|CASA1_BOVIN
STTVV	0	75.81	24.86	0	937643	7.6753e+06	1.789227E7	0.05:0.43:1.00	937643	7.6753e+06	1.789227E7	0.05:0.43:1.00	8835073	19.08	26.6	1
ISREDLISKEQIVIR	0	69.75	39.08	2.7	934815	4.05231e+06	3.45145e+06	0.27:1.17:1.00	934815	4.05231e+06	3.45145e+06	0.27:1.17:1.00	2.81286e+06	4.33	41.03	1	P80195|GLCM1_BOVIN:A0AAA9SIM2|A0AAA9SIM2_BOVIN
APFPEVFG	0	66.49	34.85	0.6	928554	2791263	2738146	0.34:1.02:1.00	928554	2791263	2738146	0.34:1.02:1.00	2.15265e+06	3.01	67.11	2	A0A3Q1MJE5|A0A3Q1MJE5_BOVIN:P02662|CASA1_BOVIN
AIPE	0	67.37	25.56	3.5	927273	216387	769899	1.20:0.28:1.00	927273	216387	769899	1.20:0.28:1.00	637853	4.29	113.19	1
FLPYPYYAKPAAVRSPAQ	0	53.61	36.86	3.1	926213	123147	1.1974e+06	0.77:0.10:1.00	926213	123147	1.1974e+06	0.77:0.10:1.00	748921	9.72	46.15	1	A0A140T8A9|A0A140T8A9_BOVIN
PIK	0	83.15	34.58	0.3	925019	1.26389e+06	570810	1.62:2.21:1.00	925019	1.26389e+06	570810	1.62:2.21:1.00	919905	2.21	6.26	1	F1MCZ3|F1MCZ3_BOVIN
FLPYPYYAKPAA	0	62.57	34.8	0	924875	917857	3.64112e+06	0.25:0.25:1.00	924875	917857	3.64112e+06	0.25:0.25:1.00	1827952	3.97	49.88	1	A0A140T8A9|A0A140T8A9_BOVIN
ILGHK	0	78.45	23.19	0.5	921186	4.48748e+06	7.13089e+06	0.13:0.63:1.00	921186	4.48748e+06	7.13089e+06	0.13:0.63:1.00	4179852	7.74	38.24	1
TMKGLDIQKVAG	0	70.36	30.67	0.1	920768	3.76849e+06	4.88277e+06	0.19:0.77:1.00	920768	3.76849e+06	4.88277e+06	0.19:0.77:1.00	3.19068e+06	5.3	32.32	1	P02754|LACB_BOVIN:A0A3Q1LYE8|A0A3Q1LYE8_BOVIN
SAEPEQSLA	0	72.01	22.27	1.1	920528	2.7486e+06	5366027	0.17:0.51:1.00	920528	2.7486e+06	5366027	0.17:0.51:1.00	3.01172e+06	5.83	22.41	1	P02754|LACB_BOVIN:A0A3Q1LYE8|A0A3Q1LYE8_BOVIN
IPWRP	0	65.63	23.57	0	918629	3714687	5964120	0.15:0.62:1.00	918629	3714687	5964120	0.15:0.62:1.00	3.53248e+06	6.49	56.87	1
THLEAQPTDASAQFIRN	0	63	34.82	3.6	911764	2.3856308E7	1.04466e+06	0.87:22.84:1.00	911764	2.3856308E7	1.04466e+06	0.87:22.84:1.00	8604244	26.16	32.33	1	P80195|GLCM1_BOVIN
LIVTQTMKGLDIQKVAGTWYSLA	0	74.35	44.85	2.4	911494	2.7596618E7	4.0361488E7	0.02:0.68:1.00	911494	2.7596618E7	4.0361488E7	0.02:0.68:1.00	2.2956534E7	44.28	81.74	1	P02754|LACB_BOVIN:A0A3Q1LYE8|A0A3Q1LYE8_BOVIN
KVLPVPQKAVPYPQRD	0	72.15	43.92	1.1	905307	1.5405651E7	1.0681119E7	0.08:1.44:1.00	905307	1.5405651E7	1.0681119E7	0.08:1.44:1.00	8997359	17.02	32.45	2	P02666|CASB_BOVIN:A0AAA9T9Y7|A0AAA9T9Y7_BOVIN
PRGSLFFNPKSRFA	0	57.54	30.84	0.5	901359	199119	191758	4.70:1.04:1.00	901359	199119	191758	4.70:1.04:1.00	430745	4.7	44.81	1	A0AAA9S490|A0AAA9S490_BOVIN:P17697|CLUS_BOVIN
QFLPYPYYAKPA	0	60.86	34.82	2.8	900726	2418640	1.5829148E7	0.06:0.15:1.00	900726	2418640	1.5829148E7	0.06:0.15:1.00	6382838	17.57	53.93	1	A0A140T8A9|A0A140T8A9_BOVIN
DPARVLDLGPITR	0	50.82	43.83	0.8	897194	5298251	44094.4	20.35:64.00:1.00	897194	5298251	44094.4	20.35:64.00:1.00	2.07985e+06	64	48.06	1
YPARVPPPPP	0	57.2	20.79	0	891440	683108	453544	1.97:1.51:1.00	891440	683108	453544	1.97:1.51:1.00	676031	1.97	26.52	1	F6R631|F6R631_BOVIN:A0AAA9SY76|A0AAA9SY76_BOVIN
RSVP	0	71.06	34.43	0.3	886542	81412.2	3.51244e+06	0.25:0.02:1.00	886542	81412.2	3.51244e+06	0.25:0.02:1.00	1.49347e+06	43.14	61.53	1
I(+42.01)GGH	0	55.29	27.63	0	885642	262581	551848	1.60:0.48:1.00	885642	262581	551848	1.60:0.48:1.00	566690	3.37	7.25	1	A0A3Q1M1K6|A0A3Q1M1K6_BOVIN:F1N106|F1N106_BOVIN	Acetylation (N-term)
MAASDISLLDAQ	0	40.17	33.38	0.2	882315	264564	838300	1.05:0.32:1.00	882315	264564	838300	1.05:0.32:1.00	661727	3.33	59.93	1	P02754|LACB_BOVIN:A0A3Q1LYE8|A0A3Q1LYE8_BOVIN
HPFAQTQSL	0	70.51	32.39	1.5	877469	3.04979e+06	4.16878e+06	0.21:0.73:1.00	877469	3.04979e+06	4.16878e+06	0.21:0.73:1.00	2.69868e+06	4.75	28.06	1	P02666|CASB_BOVIN:A0AAA9T9Y7|A0AAA9T9Y7_BOVIN
MPFPKYPVEPFTE	0	64.08	44.82	2.3	876462	9408022	1.802186E7	0.05:0.52:1.00	876462	9408022	1.802186E7	0.05:0.52:1.00	9435448	20.56	63.99	1	P02666|CASB_BOVIN:A0AAA9T9Y7|A0AAA9T9Y7_BOVIN
LGSDPHI	0	60.18	32.35	1.1	870077	165691	7.15316e+06	0.12:0.02:1.00	870077	165691	7.15316e+06	0.12:0.02:1.00	2729643	43.17	19.58	1	F1MZQ4|F1MZQ4_BOVIN:P18892|BT1A1_BOVIN:E1BHI7|E1BHI7_BOVIN
LHLPLPL	0	77.86	27.83	0.3	869951	1.0406689E7	3.6702616E7	0.02:0.28:1.00	869951	1.0406689E7	3.6702616E7	0.02:0.28:1.00	1.5993085E7	42.19	64.31	1	P02666|CASB_BOVIN:A0AAA9T9Y7|A0AAA9T9Y7_BOVIN
REKVSPAVFVS	0	64.31	32.47	0.5	868968	1024402	1.6225092E7	0.05:0.06:1.00	868968	1024402	1.6225092E7	0.05:0.06:1.00	6039487	18.67	32.24	1	F1MZQ4|F1MZQ4_BOVIN:P18892|BT1A1_BOVIN:E1BHI7|E1BHI7_BOVIN
GGPGAPADPGRPT	0	78.09	27.83	1	866922	3.43445e+06	1.20269e+06	0.72:2.86:1.00	866922	3.43445e+06	1.20269e+06	0.72:2.86:1.00	1.83469e+06	3.96	12.53	1	F1MR22|F1MR22_BOVIN:P81265|PIGR_BOVIN
ARETIQGITDP	0	49.92	34.43	5.4	860331	1.03303e+06	9285451	0.09:0.11:1.00	860331	1.03303e+06	9285451	0.09:0.11:1.00	3726270	10.79	32.22	1	Q8SQ28|SAA3_BOVIN:A0AAA9TGJ5|A0AAA9TGJ5_BOVIN:A0A3Q1M5X4|A0A3Q1M5X4_BOVIN:A0AAA9TJA0|A0AAA9TJA0_BOVIN:A0A3Q1M3H8|A0A3Q1M3H8_BOVIN
SKVLPVPQKAVPYPQRDMPIQAFLLYQEPVL	0	61	42.97	0.1	858825	9427673	4.57884e+06	0.19:2.06:1.00	858825	9427673	4.57884e+06	0.19:2.06:1.00	4955114	10.98	81.48	1	P02666|CASB_BOVIN:A0AAA9T9Y7|A0AAA9T9Y7_BOVIN
LGPVRGPFPII	0	70.35	32.61	0.4	857616	4.21285e+06	2.0901068E7	0.04:0.20:1.00	857616	4.21285e+06	2.0901068E7	0.04:0.20:1.00	8657177	24.37	65.03	1	P02666|CASB_BOVIN:A0AAA9T9Y7|A0AAA9T9Y7_BOVIN
FPP	0	54.37	27.83	1.2	855592	322778	862158	0.99:0.37:1.00	855592	322778	862158	0.99:0.37:1.00	680176	2.67	24.99	1	P62194|PRS8_BOVIN:F1N444|F1N444_BOVIN:A0A3Q1LPH9|A0A3Q1LPH9_BOVIN:A0A3Q1M2B9|A0A3Q1M2B9_BOVIN:A0AAF6DLW9|A0AAF6DLW9_BOVIN:A0A3Q1N3I9|A0A3Q1N3I9_BOVIN:A0A3Q1M3L3|A0A3Q1M3L3_BOVIN:A0AAA9RXA4|A0AAA9RXA4_BOVIN:Q1LZ92|Q1LZ92_BOVIN:P04896|GNAS2_BOVIN:G3N0V0|G3N0V0_BOVIN:G3X796|G3X796_BOVIN
MIP	0	46.77	28.48	1.8	855592	317379	504999	1.69:0.63:1.00	855592	317379	504999	1.69:0.63:1.00	559323	2.7	25	1	Q0III2|MBTP2_BOVIN:A0AAA9RZ74|A0AAA9RZ74_BOVIN
ISNEDL	0	50.75	31.44	0	854309	436242	3.77768e+06	0.23:0.12:1.00	854309	436242	3.77768e+06	0.23:0.12:1.00	1.68941e+06	8.66	23.97	1	P80195|GLCM1_BOVIN:A0AAA9SIM2|A0AAA9SIM2_BOVIN
KAAW	0	68.23	34.48	0	847754	673321	2.01236e+06	0.42:0.33:1.00	847754	673321	2.01236e+06	0.42:0.33:1.00	1.17781e+06	2.99	44.42	1
KGGP	0	67.67	28.28	0.4	836869	3.334e+06	2.29726e+06	0.36:1.45:1.00	836869	3.334e+06	2.29726e+06	0.36:1.45:1.00	2.15604e+06	3.98	30.05	1	E1B856|E1B856_BOVIN:A0A3Q1LSC1|A0A3Q1LSC1_BOVIN:F1MU27|F1MU27_BOVIN:A0AAA9RZ50|A0AAA9RZ50_BOVIN:A0A3Q1LRT9|A0A3Q1LRT9_BOVIN
DKIHPFAQTQS	0	66.22	36.8	0.3	831867	91427.8	1.918133E7	0.04:0.02:1.00	831867	91427.8	1.918133E7	0.04:0.02:1.00	6.70154e+06	64	20.52	1	P02666|CASB_BOVIN:A0AAA9T9Y7|A0AAA9T9Y7_BOVIN
EQIVIRSSRQPQ	0	54.44	25.79	6.8	831236	941403	411510	2.02:2.29:1.00	831236	941403	411510	2.02:2.29:1.00	728050	2.29	16.15	1	P80195|GLCM1_BOVIN:A0AAA9SIM2|A0AAA9SIM2_BOVIN
ISKEQIVIR	0	59.75	37.2	0.4	827214	8929092	4.1599544E7	0.02:0.21:1.00	827214	8929092	4.1599544E7	0.02:0.21:1.00	1.7118616E7	50.29	20.33	1	P80195|GLCM1_BOVIN:A0AAA9SIM2|A0AAA9SIM2_BOVIN
NMSVIAHVDHGK	0	56.07	39.21	0.4	826590	231839	843731	0.98:0.27:1.00	826590	231839	843731	0.98:0.27:1.00	634053	3.64	19.24	1	Q3SYU2|EF2_BOVIN
FHV	0	58.73	27.83	0	826134	1.86724e+06	2.15472e+06	0.38:0.87:1.00	826134	1.86724e+06	2.15472e+06	0.38:0.87:1.00	1.61603e+06	2.61	24.98	1	Q3T0P6|PGK1_BOVIN:E1BPS6|E1BPS6_BOVIN:P34955|A1AT_BOVIN
IHPFAQTQS	0	69.35	32.53	0.5	825551	2.81359e+06	2.2797362E7	0.04:0.12:1.00	825551	2.81359e+06	2.2797362E7	0.04:0.12:1.00	8812168	27.61	20.72	1	P02666|CASB_BOVIN:A0AAA9T9Y7|A0AAA9T9Y7_BOVIN
QLSEYFK	0	24.36	22.16	7	821060	41194.1	58977.4	13.92:0.70:1.00	821060	41194.1	58977.4	13.92:0.70:1.00	307077	19.93	33.12	1	A0AAA9TJ67|A0AAA9TJ67_BOVIN:A0AAA9TV47|A0AAA9TV47_BOVIN:P80025|PERL_BOVIN:A0AAA9T6G9|A0AAA9T6G9_BOVIN:G3MXZ0|G3MXZ0_BOVIN
KPVT	0	77.45	32.31	0.8	815409	426092	3891997	0.21:0.11:1.00	815409	426092	3891997	0.21:0.11:1.00	1.71117e+06	9.13	53.52	1	A0AAA9T2X2|A0AAA9T2X2_BOVIN:A0AAA9TWB0|A0AAA9TWB0_BOVIN:A0AAA9S7D4|A0AAA9S7D4_BOVIN:A0AAA9TAP8|A0AAA9TAP8_BOVIN:A0AAA9RVC5|A0AAA9RVC5_BOVIN:A0AAA9S7U0|A0AAA9S7U0_BOVIN:E1BPX9|E1BPX9_BOVIN
KSIP	0	77.45	27.83	0.8	815409	426092	3891997	0.21:0.11:1.00	815409	426092	3891997	0.21:0.11:1.00	1.71117e+06	9.13	53.52	1
PWDQVKRNAVPITPTLN	0	78.38	42.72	0.8	809043	1.4347845E7	3.6937512E7	0.02:0.39:1.00	809043	1.4347845E7	3.6937512E7	0.02:0.39:1.00	1.73648E7	45.66	46.34	1	P02663|CASA2_BOVIN:A0AAA9S262|A0AAA9S262_BOVIN
AGFAGDDAPR	0	58.77	37.08	0	808015	6031421	859424	0.94:7.02:1.00	808015	6031421	859424	0.94:7.02:1.00	2.56629e+06	7.46	16.8	1
LPLSILKE	0	77.52	32.29	0	807841	7867929	2.2462154E7	0.04:0.35:1.00	807841	7867929	2.2462154E7	0.04:0.35:1.00	1.0379308E7	27.81	48.64	1	P80195|GLCM1_BOVIN:A0AAA9SIM2|A0AAA9SIM2_BOVIN
LSQSKVLPVPQKAVPYPQRDMPIQAFLLYQEPVLGPVRGPFPII	0	55.22	44.85	1	806557	1.04823e+06	7378596	0.11:0.14:1.00	806557	1.04823e+06	7378596	0.11:0.14:1.00	3077796	9.15	91.97	1	P02666|CASB_BOVIN:A0AAA9T9Y7|A0AAA9T9Y7_BOVIN
PCGPGTF	0	75.4	27.83	1.2	804009	2.73172e+06	7.91225e+06	0.10:0.35:1.00	804009	2.73172e+06	7.91225e+06	0.10:0.35:1.00	3.81599e+06	9.84	83.78	1
NIPPLTQTPVVVPPFLQP	0	69.31	42.68	0.5	803335	5.82137e+06	1.1782288E8	0.02:0.05:1.00	803335	5.82137e+06	1.1782288E8	0.02:0.05:1.00	4.1482528E7	64	98.31	2	P02666|CASB_BOVIN:A0AAA9T9Y7|A0AAA9T9Y7_BOVIN
PPPLPPPPPP	0	69.36	27.83	1.4	803194	1.27614e+06	83727.1	9.59:15.24:1.00	803194	1.27614e+06	83727.1	9.59:15.24:1.00	721020	15.24	42.96	1	G3MYY2|G3MYY2_BOVIN:F1MBH4|F1MBH4_BOVIN:A0AAA9U1L9|A0AAA9U1L9_BOVIN:A0AAA9SHI9|A0AAA9SHI9_BOVIN:E1BE18|E1BE18_BOVIN:A0AAA9TDP9|A0AAA9TDP9_BOVIN:Q2T9N5|Q2T9N5_BOVIN:A0AAA9RXA4|A0AAA9RXA4_BOVIN:A0AAA9TJ84|A0AAA9TJ84_BOVIN:A0AAA9S864|A0AAA9S864_BOVIN:A0AAA9T9D9|A0AAA9T9D9_BOVIN:A0A3Q1LXE0|A0A3Q1LXE0_BOVIN:A0A3Q1MM77|A0A3Q1MM77_BOVIN:F1MUQ6|F1MUQ6_BOVIN:A0AAA9TK54|A0AAA9TK54_BOVIN:A0AAA9TJK8|A0AAA9TJ…
YDAAQRGPGGAWAA	0	77.05	44.76	0.7	800304	2.77562e+06	1.4488225E7	0.06:0.19:1.00	800304	2.77562e+06	1.4488225E7	0.06:0.19:1.00	6021384	18.1	32.6	1	P35541|SAA_BOVIN:A0AAA9TJV8|A0AAA9TJV8_BOVIN:A0AAA9TGJ5|A0AAA9TGJ5_BOVIN:A0A3Q1M5X4|A0A3Q1M5X4_BOVIN:A0AAA9TJA0|A0AAA9TJA0_BOVIN:A0A452DJ43|A0A452DJ43_BOVIN:A0AAA9SCC7|A0AAA9SCC7_BOVIN
VPVNRILV	0	70.66	26.44	0	799685	1.86087e+06	593745	1.35:3.13:1.00	799685	1.86087e+06	593745	1.35:3.13:1.00	1.08477e+06	3.13	37.93	1	A0A3Q1LW91|A0A3Q1LW91_BOVIN:F1MUT3|F1MUT3_BOVIN:P80457|XDH_BOVIN
PPAPML	0	57.31	22.78	0	794310	339944	2303275	0.34:0.15:1.00	794310	339944	2303275	0.34:0.15:1.00	1.14584e+06	6.78	58.76	1	A0AAA9SM27|A0AAA9SM27_BOVIN:A0AAA9TD48|A0AAA9TD48_BOVIN:A0A3S5ZPM9|A0A3S5ZPM9_BOVIN:A0A3Q1LVF4|A0A3Q1LVF4_BOVIN
RDM(+15.99)PIQAFLL	0	60.27	22.74	0.5	781369	2884482	2619847	0.30:1.10:1.00	781369	2884482	2619847	0.30:1.10:1.00	2.09523e+06	3.69	63.75	1	P02666|CASB_BOVIN:A0AAA9T9Y7|A0AAA9T9Y7_BOVIN	Oxidation (M)
DVENLHLPLPL	0	69.83	42.55	0.9	778972	2.1637978E7	1.4211531E7	0.05:1.52:1.00	778972	2.1637978E7	1.4211531E7	0.05:1.52:1.00	1.2209494E7	27.78	78.17	1	P02666|CASB_BOVIN:A0AAA9T9Y7|A0AAA9T9Y7_BOVIN
M(+15.99)APKHKEMPFPKYPVEPFTESQ	0	63.16	44.52	1.8	777940	1.18175e+06	2.93284e+06	0.27:0.40:1.00	777940	1.18175e+06	2.93284e+06	0.27:0.40:1.00	1.63084e+06	3.77	46.24	1	P02666|CASB_BOVIN	Oxidation (M)
LLRFFVAPFPE	0	64.35	36.21	0.9	776466	490996	1.3104431E7	0.06:0.04:1.00	776466	490996	1.3104431E7	0.06:0.04:1.00	4790631	26.69	82.5	1	A0A3Q1MJE5|A0A3Q1MJE5_BOVIN:P02662|CASA1_BOVIN
KIAKYIPIQY	0	71.84	35.66	0.1	771535	1.4377e+06	8.02029e+06	0.10:0.18:1.00	771535	1.4377e+06	8.02029e+06	0.10:0.18:1.00	3409840	10.4	44.99	1	A0A140T8A9|A0A140T8A9_BOVIN
LSRYPSYGLNYYQQKPVALIN	0	41.9	42.58	7.4	769993	79410.2	1.26299e+06	0.61:0.06:1.00	769993	79410.2	1.26299e+06	0.61:0.06:1.00	704130	15.9	53.37	1	A0A140T8A9|A0A140T8A9_BOVIN
FPKYPVEPF	0	62.41	33.64	1.6	769696	911024	573778	1.34:1.59:1.00	769696	911024	573778	1.34:1.59:1.00	751500	1.59	55.59	1	P02666|CASB_BOVIN:A0AAA9T9Y7|A0AAA9T9Y7_BOVIN
SNEDLSKEPSIS	0	60.08	34.82	7.1	768421	13140.1	1.40938e+06	0.55:0.02:1.00	768421	13140.1	1.40938e+06	0.55:0.02:1.00	730313	64	25.6	1	P80195|GLCM1_BOVIN:A0AAA9SIM2|A0AAA9SIM2_BOVIN
LGSDPHISM	0	63.48	34.3	0	767457	1967840	1.0068192E7	0.08:0.20:1.00	767457	1967840	1.0068192E7	0.08:0.20:1.00	4.26783e+06	13.12	31.77	1	F1MZQ4|F1MZQ4_BOVIN:P18892|BT1A1_BOVIN:E1BHI7|E1BHI7_BOVIN
LIVTQTM(+15.99)	0	68.1	33.37	1	766602	6872533	3.1469224E7	0.02:0.22:1.00	766602	6872533	3.1469224E7	0.02:0.22:1.00	1.303612E7	41.05	23.57	2	P02754|LACB_BOVIN:A0A3Q1LYE8|A0A3Q1LYE8_BOVIN	Oxidation (M)
DKYFHARGNYD	0	55.37	29.28	0.5	763868	521466	1.47506e+06	0.52:0.35:1.00	763868	521466	1.47506e+06	0.52:0.35:1.00	920131	2.83	21.3	1	P35541|SAA_BOVIN:Q8SQ28|SAA3_BOVIN:E1BJF9|E1BJF9_BOVIN:A0A3Q1M5X4|A0A3Q1M5X4_BOVIN:A0AAA9TJV8|A0AAA9TJV8_BOVIN:A0AAA9TGJ5|A0AAA9TGJ5_BOVIN:A0AAA9TJA0|A0AAA9TJA0_BOVIN:A0AAA9SDM7|A0AAA9SDM7_BOVIN:A0A452DJ43|A0A452DJ43_BOVIN:A0AAA9SCC7|A0AAA9SCC7_BOVIN:A0A3Q1M3H8|A0A3Q1M3H8_BOVIN
TVKETIKYLKS	0	70.06	34.83	1.2	762138	2.2894e+06	1469317	0.52:1.56:1.00	762138	2.2894e+06	1469317	0.52:1.56:1.00	1.50695e+06	3	26.56	1	P80195|GLCM1_BOVIN:A0AAA9SIM2|A0AAA9SIM2_BOVIN
IRNLQISNEDLSKEPSISREDLIS	0	66.44	44.85	0	758932	336745	1553817	0.49:0.22:1.00	758932	336745	1553817	0.49:0.22:1.00	883165	4.61	49.84	1	P80195|GLCM1_BOVIN:A0AAA9SIM2|A0AAA9SIM2_BOVIN
KAVPYPQRDMPIQAFLLYQEPVLGPV	0	48.23	44.85	5.6	757904	381524	3.74247e+06	0.20:0.10:1.00	757904	381524	3.74247e+06	0.20:0.10:1.00	1627301	9.81	87.9	1	P02666|CASB_BOVIN:A0AAA9T9Y7|A0AAA9T9Y7_BOVIN
PEVPVHFDK	0	61.5	23.62	0.3	755807	39469.3	163086	4.63:0.24:1.00	755807	39469.3	163086	4.63:0.24:1.00	319454	19.15	26.63	1	P15467|RNAS4_BOVIN
QGW	0	48.96	34.63	0	752267	1012583	2.70614e+06	0.28:0.37:1.00	752267	1012583	2.70614e+06	0.28:0.37:1.00	1.49033e+06	3.6	18.03	1	G3MYI7|G3MYI7_BOVIN:Q0IIC2|KLD10_BOVIN:A0A3Q1NH25|A0A3Q1NH25_BOVIN:A0AAA9S1B8|A0AAA9S1B8_BOVIN:E1BPS6|E1BPS6_BOVIN
ENVTPEEQHKGTSVDGH	0	60.22	42.58	0	749180	439282	972657	0.77:0.45:1.00	749180	439282	972657	0.77:0.45:1.00	720373	2.21	6.89	1	A2I7N3|SPA37_BOVIN:A0A3Q1MGP2|A0A3Q1MGP2_BOVIN:A0A3Q1MGZ6|A0A3Q1MGZ6_BOVIN
PPPPP	0	86.87	30.69	0.4	747403	3.1172932E7	1.3094176E7	0.06:2.38:1.00	747403	3.1172932E7	1.3094176E7	0.06:2.38:1.00	1.5004837E7	41.71	9.62	1	F1N444|F1N444_BOVIN:A0A3Q1M2B9|A0A3Q1M2B9_BOVIN:A0AAA9RZ74|A0AAA9RZ74_BOVIN:A0A3Q1M751|A0A3Q1M751_BOVIN:A0A3Q1M3L3|A0A3Q1M3L3_BOVIN:A0AAA9RXA4|A0AAA9RXA4_BOVIN:A0A3Q1MH41|A0A3Q1MH41_BOVIN:E1B9U0|E1B9U0_BOVIN:F1MCZ3|F1MCZ3_BOVIN:A0A3Q1LRT9|A0A3Q1LRT9_BOVIN:A0A3Q1LKU3|A0A3Q1LKU3_BOVIN
EIVY	0	55.97	32.3	0.3	745868	294243	1.18378e+06	0.63:0.25:1.00	745868	294243	1.18378e+06	0.63:0.25:1.00	741298	4.02	62.43	1
QEWH	0	68.32	23.53	0	744752	511435	1.939e+06	0.38:0.26:1.00	744752	511435	1.939e+06	0.38:0.26:1.00	1.06506e+06	3.79	21.43	1
SGSSKALVSTLVPL	0	63.6	23.97	1.1	744030	87597.9	893010	0.83:0.10:1.00	744030	87597.9	893010	0.83:0.10:1.00	574879	10.19	57.67	1	F1MR22|F1MR22_BOVIN:P81265|PIGR_BOVIN
EAGQGAKDMWR	0	61.43	43.21	3.5	743901	8540834	3.10403e+06	0.24:2.75:1.00	743901	8540834	3.10403e+06	0.24:2.75:1.00	4129587	11.48	18.93	2	Q8SQ28|SAA3_BOVIN:A0AAA9TGJ5|A0AAA9TGJ5_BOVIN:A0A3Q1M5X4|A0A3Q1M5X4_BOVIN:A0AAA9TJA0|A0AAA9TJA0_BOVIN:A0A3Q1M3H8|A0A3Q1M3H8_BOVIN
STITRNVE	0	70.19	21.96	0	743411	511451	203997	3.64:2.51:1.00	743411	511451	203997	3.64:2.51:1.00	486286	3.64	10.94	1	A0AAA9SF39|A0AAA9SF39_BOVIN:A0AAA9SDU2|A0AAA9SDU2_BOVIN
QDKIHPFAQTQSLVYPFPGPIP	0	46.06	44.7	7.2	743368	1.94882e+06	3.84398e+06	0.19:0.51:1.00	743368	1.94882e+06	3.84398e+06	0.19:0.51:1.00	2.17872e+06	5.17	71.53	1	P02666|CASB_BOVIN
FPPQSVLS	0	69.39	28.82	0.3	742972	1.72556e+06	194743	3.82:8.86:1.00	742972	1.72556e+06	194743	3.82:8.86:1.00	887758	8.86	47.14	1	P02666|CASB_BOVIN:A0AAA9T9Y7|A0AAA9T9Y7_BOVIN
APFPEVFGKEK	0	63.73	43.33	0.5	740128	1.04332e+06	2.14651e+06	0.34:0.49:1.00	740128	1.04332e+06	2.14651e+06	0.34:0.49:1.00	1.30998e+06	2.9	38.07	1	A0A3Q1MJE5|A0A3Q1MJE5_BOVIN:P02662|CASA1_BOVIN
DASAQFIRN	0	60.61	34.35	1.9	724072	126750	1.2827e+06	0.56:0.10:1.00	724072	126750	1.2827e+06	0.56:0.10:1.00	711173	10.12	25.61	1	P80195|GLCM1_BOVIN
ARAAPPPP	0	73.28	23.01	0.8	723926	5.95805e+06	5677085	0.13:1.05:1.00	723926	5.95805e+06	5677085	0.13:1.05:1.00	4.11969e+06	8.23	8.28	1	A0A3Q1MHT1|A0A3Q1MHT1_BOVIN:A0A3Q1N325|A0A3Q1N325_BOVIN
NHFRPAGLPDKY	0	64.87	34.83	1.2	723248	3.72298e+06	2.5773462E7	0.03:0.14:1.00	723248	3.72298e+06	2.5773462E7	0.03:0.14:1.00	1.0073231E7	35.64	34.22	1	P35541|SAA_BOVIN:Q8SQ28|SAA3_BOVIN:E1BJF9|E1BJF9_BOVIN:A0AAA9TJV8|A0AAA9TJV8_BOVIN:A0AAA9SDM7|A0AAA9SDM7_BOVIN:A0A452DJ43|A0A452DJ43_BOVIN:A0A3Q1M3H8|A0A3Q1M3H8_BOVIN:A0AAA9SCC7|A0AAA9SCC7_BOVIN
TLTDVENLHLPLPLLQS	0	40.47	43.94	5.9	722825	57550	4743672	0.15:0.02:1.00	722825	57550	4743672	0.15:0.02:1.00	1841349	64	90.08	1	P02666|CASB_BOVIN:A0AAA9T9Y7|A0AAA9T9Y7_BOVIN
FMAIPPKKNQ	0	36.72	34.71	2.1	721845	305804	1.2892317E7	0.06:0.02:1.00	721845	305804	1.2892317E7	0.06:0.02:1.00	4.63999e+06	42.16	20.68	1	A0A140T8A9|A0A140T8A9_BOVIN
TVEGIGSTKT	0	71.82	34.48	0.7	717853	5.13164e+06	3.67497e+06	0.20:1.40:1.00	717853	5.13164e+06	3.67497e+06	0.20:1.40:1.00	3.17482e+06	7.15	13.89	1	A0A3Q1LW91|A0A3Q1LW91_BOVIN:F1MUT3|F1MUT3_BOVIN:P80457|XDH_BOVIN
SLSQSKVLPVPQKAVP	0	60.24	28.87	0.1	717732	83405.4	570012	1.26:0.15:1.00	717732	83405.4	570012	1.26:0.15:1.00	457050	8.61	36.91	1	P02666|CASB_BOVIN:A0AAA9T9Y7|A0AAA9T9Y7_BOVIN
ENVTPEEQHKGTSVD	0	63.23	22.05	1.2	714911	251207	1.27718e+06	0.56:0.20:1.00	714911	251207	1.27718e+06	0.56:0.20:1.00	747766	5.08	10.1	1	A2I7N3|SPA37_BOVIN:A0A3Q1MGP2|A0A3Q1MGP2_BOVIN:A0A3Q1MGZ6|A0A3Q1MGZ6_BOVIN
A(+42.01)EVT	0	62.12	23.03	0	714734	70828.8	24286.3	29.43:2.92:1.00	714734	70828.8	24286.3	29.43:2.92:1.00	269950	29.43	19.28	1	A0AAA9RXF1|A0AAA9RXF1_BOVIN:E1BD75|E1BD75_BOVIN:F1MPW8|F1MPW8_BOVIN:A0A3Q1MQ12|A0A3Q1MQ12_BOVIN:A0A3Q1N9Z1|A0A3Q1N9Z1_BOVIN	Acetylation (N-term)
IPKH	0	74.4	27.83	0.2	714132	622265	103658	6.89:6.00:1.00	714132	622265	103658	6.89:6.00:1.00	480019	6.89	6.39	1
KHIP	0	74.67	22.91	0.2	714132	622265	97902.8	7.29:6.36:1.00	714132	622265	97902.8	7.29:6.36:1.00	478100	7.29	6.4	1	A0AAA9S224|A0AAA9S224_BOVIN:A0A3Q1MN47|A0A3Q1MN47_BOVIN:A0AAA9S2V6|A0AAA9S2V6_BOVIN:A0A3Q1NJB4|A0A3Q1NJB4_BOVIN
SESRNPDEEGLFTVR	0	65.32	44.58	0	707821	1.08587e+06	1.48344e+06	0.48:0.73:1.00	707821	1.08587e+06	1.48344e+06	0.48:0.73:1.00	1.09238e+06	2.1	35.69	1	F1MZQ4|F1MZQ4_BOVIN:P18892|BT1A1_BOVIN:E1BHI7|E1BHI7_BOVIN
HPDRG	0	73.65	20.75	0	705732	2282197	703558	1.00:3.24:1.00	705732	2282197	703558	1.00:3.24:1.00	1.2305e+06	3.24	9.6	1
GSTITRNVETTRASKQSN	0	58.36	27.28	0	704958	1.03607e+06	371815	1.90:2.79:1.00	704958	1.03607e+06	371815	1.90:2.79:1.00	704279	2.79	11.44	1	A0AAA9SF39|A0AAA9SF39_BOVIN:A0AAA9SDU2|A0AAA9SDU2_BOVIN
RSPAQIL	0	64.42	21.36	0	703705	1.21126e+06	2.65944e+06	0.26:0.46:1.00	703705	1.21126e+06	2.65944e+06	0.26:0.46:1.00	1.5248e+06	3.78	26.82	1	A0A140T8A9|A0A140T8A9_BOVIN
GPIVLNPWDQV	0	48.59	29.34	0	699839	531859	401297	1.74:1.33:1.00	699839	531859	401297	1.74:1.33:1.00	544332	1.74	76.55	1	P02663|CASA2_BOVIN:A0AAA9S262|A0AAA9S262_BOVIN
TVQGP	0	63.64	27.83	2.6	694230	829466	772984	0.90:1.07:1.00	694230	829466	772984	0.90:1.07:1.00	765560	1.19	27.5	1
SQSKVLP	0	70.47	24.63	0.4	689730	457340	747250	0.92:0.61:1.00	689730	457340	747250	0.92:0.61:1.00	631440	1.63	13.66	1	P02666|CASB_BOVIN:A0AAA9T9Y7|A0AAA9T9Y7_BOVIN
DM(+15.99)PIQ	0	64.52	21.65	2.7	684920	3502500	302356	2.27:11.58:1.00	684920	3502500	302356	2.27:11.58:1.00	1.49659e+06	11.58	10.77	1	P02666|CASB_BOVIN:A0AAA9T9Y7|A0AAA9T9Y7_BOVIN	Oxidation (M)
EDDIAKV	0	68.36	27.93	1	682521	4.73739e+06	3.1971e+06	0.21:1.48:1.00	682521	4.73739e+06	3.1971e+06	0.21:1.48:1.00	2872336	6.94	18.31	1	A0A3Q1LW91|A0A3Q1LW91_BOVIN:F1MUT3|F1MUT3_BOVIN:P80457|XDH_BOVIN
LIVTQTM(+15.99)KGLDIQKVAGTWYSLAM(+15.99)AA	0	32.85	44.85	2.7	681053	1.13154e+06	5136855	0.13:0.22:1.00	681053	1.13154e+06	5136855	0.13:0.22:1.00	2.31648e+06	7.54	71.29	1	P02754|LACB_BOVIN:A0A3Q1LYE8|A0A3Q1LYE8_BOVIN	Oxidation (M); Oxidation (M)
TTM(+15.99)PLW	0	45.92	32.28	4	680966	194127	2.12246e+06	0.32:0.09:1.00	680966	194127	2.12246e+06	0.32:0.09:1.00	999186	10.93	47.46	1	A0A3Q1NG86|A0A3Q1NG86_BOVIN:A0A3Q1MJE5|A0A3Q1MJE5_BOVIN:P02662|CASA1_BOVIN	Oxidation (M)
YYQQKPV	0	59.56	34.81	0.7	677923	2.3331e+06	4523726	0.15:0.52:1.00	677923	2.3331e+06	4523726	0.15:0.52:1.00	2.51158e+06	6.67	12.03	1	A0A140T8A9|A0A140T8A9_BOVIN
GLPDKY	0	77.05	27.83	0.5	677350	4314736	8433166	0.08:0.51:1.00	677350	4314736	8433166	0.08:0.51:1.00	4475084	12.45	19.2	1	P35541|SAA_BOVIN:Q8SQ28|SAA3_BOVIN:E1BJF9|E1BJF9_BOVIN:A0AAA9TJV8|A0AAA9TJV8_BOVIN:A0AAA9SDM7|A0AAA9SDM7_BOVIN:A0A452DJ43|A0A452DJ43_BOVIN:A0A3Q1M3H8|A0A3Q1M3H8_BOVIN:A0AAA9SCC7|A0AAA9SCC7_BOVIN
THRGEEFPSMSESRNPDEEGLFT	0	58.6	44.73	0.4	677218	545154	4641739	0.15:0.12:1.00	677218	545154	4641739	0.15:0.12:1.00	1.9547e+06	8.51	47.18	1	F1MZQ4|F1MZQ4_BOVIN:P18892|BT1A1_BOVIN:E1BHI7|E1BHI7_BOVIN
DDCSP	0	69.17	27.83	0.1	666800	4347024	3.85565e+06	0.17:1.13:1.00	666800	4347024	3.85565e+06	0.17:1.13:1.00	2956491	6.52	4.16	1
NLHLPLPLLQSW	0	57.96	43.81	0.7	664750	811264	5.15655E7	0.02:0.02:1.00	664750	811264	5.15655E7	0.02:0.02:1.00	1.7680504E7	64	92.99	1	P02666|CASB_BOVIN:A0AAA9T9Y7|A0AAA9T9Y7_BOVIN
RVSW	0	73.43	21.14	0	663023	1.21558e+06	3.2291e+06	0.21:0.38:1.00	663023	1.21558e+06	3.2291e+06	0.21:0.38:1.00	1.70257e+06	4.87	42.88	1
FVAPFPEVFGKEK	0	63.96	43.31	0.4	662058	4417970	3.5715024E7	0.02:0.12:1.00	662058	4417970	3.5715024E7	0.02:0.12:1.00	1.3598351E7	53.95	54.3	1	A0A3Q1MJE5|A0A3Q1MJE5_BOVIN:P02662|CASA1_BOVIN
FPKYPVEPFTESQSL	0	61.84	42.69	1.9	661966	26153.6	342332	1.93:0.08:1.00	661966	26153.6	342332	1.93:0.08:1.00	343484	25.31	61.95	1	P02666|CASB_BOVIN
LPENVTPEEQHKGTSVDGHS	0	56.96	31.58	0	660717	172975	100391	6.58:1.72:1.00	660717	172975	100391	6.58:1.72:1.00	311361	6.58	18.34	1	A2I7N3|SPA37_BOVIN:A0A3Q1MGP2|A0A3Q1MGP2_BOVIN:A0A3Q1MGZ6|A0A3Q1MGZ6_BOVIN
SAPLRVYVE	0	75.22	34.55	0	657398	558732	4819718	0.14:0.12:1.00	657398	558732	4819718	0.14:0.12:1.00	2.01195e+06	8.63	34.35	1	P02754|LACB_BOVIN:A0A3Q1LYE8|A0A3Q1LYE8_BOVIN
LQDKIHPFAQ	0	67.92	37.65	0.2	654215	4.1722e+06	2.731978E7	0.02:0.15:1.00	654215	4.1722e+06	2.731978E7	0.02:0.15:1.00	1.0715399E7	41.76	28.11	2	P02666|CASB_BOVIN:A0AAA9T9Y7|A0AAA9T9Y7_BOVIN
KAVPYPQRDMPIQAF	0	59.7	43.09	0.7	653766	3.62391e+06	7.7199584E7	0.02:0.05:1.00	653766	3.62391e+06	7.7199584E7	0.02:0.05:1.00	2.7159086E7	64	47.02	1	P02666|CASB_BOVIN:A0AAA9T9Y7|A0AAA9T9Y7_BOVIN
ATSRASGVPDRFSGS	0	58.67	22.58	0	652001	173412	436061	1.50:0.40:1.00	652001	173412	436061	1.50:0.40:1.00	420491	3.76	18.24	1	A0A3Q1LUE9|A0A3Q1LUE9_BOVIN:G5E604|G5E604_BOVIN:A0A3Q1LWV8|A0A3Q1LWV8_BOVIN:G5E5H2|G5E5H2_BOVIN:G3MZE0|G3MZE0_BOVIN
EMPFPKYPVEPFTES	0	42.47	27.85	3.2	651218	255265	80766.3	8.06:3.16:1.00	651218	255265	80766.3	8.06:3.16:1.00	329083	8.06	65.27	1	P02666|CASB_BOVIN
DM(+15.99)PIQAFLLYQEPVLGPVRGPFPIIV	0	64.45	44.85	7.1	647351	513487	1.4503029E7	0.04:0.04:1.00	647351	513487	1.4503029E7	0.04:0.04:1.00	5221289	28.24	110.81	1	P02666|CASB_BOVIN:A0AAA9T9Y7|A0AAA9T9Y7_BOVIN	Oxidation (M)
KVLPVPQKAVPYPQRDMPIQAFLLYQEPVLGPVR	0	54.23	44.85	1.2	647338	824680	2.55713e+06	0.25:0.32:1.00	647338	824680	2.55713e+06	0.25:0.32:1.00	1.34305e+06	3.95	73.74	1	P02666|CASB_BOVIN:A0AAA9T9Y7|A0AAA9T9Y7_BOVIN
VAGGP	0	65	27.83	1.4	646536	326231	7.47455e+06	0.09:0.04:1.00	646536	326231	7.47455e+06	0.09:0.04:1.00	2815774	22.91	28.82	1
VQGP	0	73.72	29.75	1.4	646536	6438122	7.47455e+06	0.09:0.86:1.00	646536	6438122	7.47455e+06	0.09:0.86:1.00	4853071	11.56	27.58	1	F1MER7|F1MER7_BOVIN:P02453|CO1A1_BOVIN:A0A3Q1M751|A0A3Q1M751_BOVIN:A0A3Q1N2E0|A0A3Q1N2E0_BOVIN:Q3SZV7|HEMO_BOVIN
PNFMENVAEKALQQYRRKSQEE	0	41.97	27.87	1.6	644891	130198	803398	0.80:0.16:1.00	644891	130198	803398	0.80:0.16:1.00	526162	6.17	61.19	1	A0AAA9S490|A0AAA9S490_BOVIN:P17697|CLUS_BOVIN
M(+15.99)PFPKYPVEP	0	67.09	32.5	0.5	643624	3.5292e+06	1.08708e+06	0.59:3.25:1.00	643624	3.5292e+06	1.08708e+06	0.59:3.25:1.00	1.7533e+06	5.48	42.24	1	P02666|CASB_BOVIN:A0AAA9T9Y7|A0AAA9T9Y7_BOVIN	Oxidation (M)
RASGVPDRFSGSRSG	0	48.08	29.92	2.1	643493	15984.3	161389	3.99:0.10:1.00	643493	15984.3	161389	3.99:0.10:1.00	273622	40.26	16.72	1	A0A3Q1LUE9|A0A3Q1LUE9_BOVIN:G5E604|G5E604_BOVIN:A0A3Q1LWV8|A0A3Q1LWV8_BOVIN:G5E5H2|G5E5H2_BOVIN:G3MZE0|G3MZE0_BOVIN
GWDLP	0	64.45	21.83	1.3	642775	190534	3.21639e+06	0.20:0.06:1.00	642775	190534	3.21639e+06	0.20:0.06:1.00	1.3499e+06	16.88	67.88	1	F1MR40|F1MR40_BOVIN
HKEMPFPKYPVEPFTESQSLTLTDVENLHLPLPLL	0	52.98	32.64	0	637613	109410	145674	4.38:0.75:1.00	637613	109410	145674	4.38:0.75:1.00	297566	5.83	106.56	1	P02666|CASB_BOVIN
EDLSKEPS	0	62.06	32.36	0.1	634708	7358537	2.0889e+06	0.30:3.52:1.00	634708	7358537	2.0889e+06	0.30:3.52:1.00	3.36072e+06	11.59	8.98	1	P80195|GLCM1_BOVIN:A0AAA9SIM2|A0AAA9SIM2_BOVIN
KPQAVVPLP	0	80.88	27.5	0.7	628276	5.2347536E7	1.817814E7	0.03:2.88:1.00	628276	5.2347536E7	1.817814E7	0.03:2.88:1.00	2.3717984E7	64	29.67	1	A0AAA9SJH0|A0AAA9SJH0_BOVIN:F6RUZ4|F6RUZ4_BOVIN
LPVPQKAVP	0	80.88	40.54	0.7	628276	5.2347536E7	1.817814E7	0.03:2.88:1.00	628276	5.2347536E7	1.817814E7	0.03:2.88:1.00	2.3717984E7	64	29.67	1	P02666|CASB_BOVIN:A0AAA9T9Y7|A0AAA9T9Y7_BOVIN
PIGSENS	0	78.91	27.83	0.9	626990	1.61477e+06	275971	2.27:5.85:1.00	626990	1.61477e+06	275971	2.27:5.85:1.00	839244	5.85	7.13	1	A0A3Q1NG86|A0A3Q1NG86_BOVIN:A0A3Q1MJE5|A0A3Q1MJE5_BOVIN:P02662|CASA1_BOVIN
LSLSQSKVLPVPQ	0	69.1	35.92	2.1	625784	667199	5.95502e+06	0.11:0.11:1.00	625784	667199	5.95502e+06	0.11:0.11:1.00	2.416e+06	9.52	47.93	1	P02666|CASB_BOVIN:A0AAA9T9Y7|A0AAA9T9Y7_BOVIN
GWGTFLKEAGQGAKD	0	54.27	34.8	0.8	624103	87134.9	3.54504e+06	0.18:0.02:1.00	624103	87134.9	3.54504e+06	0.18:0.02:1.00	1.41876e+06	40.68	47.66	1	A0AAA9TGJ5|A0AAA9TGJ5_BOVIN:A0A3Q1M5X4|A0A3Q1M5X4_BOVIN:A0AAA9TJA0|A0AAA9TJA0_BOVIN
TDVENLHLPLPLLQSW	0	53.95	23.49	0	621333	429383	1.04148e+06	0.60:0.41:1.00	621333	429383	1.04148e+06	0.60:0.41:1.00	697398	2.43	61.89	1	P02666|CASB_BOVIN:A0AAA9T9Y7|A0AAA9T9Y7_BOVIN
GAAIQSRAGEIQN	0	65.73	29.31	0	621190	248877	262677	2.36:0.95:1.00	621190	248877	262677	2.36:0.95:1.00	377581	2.5	16.24	1	F1MR22|F1MR22_BOVIN:P81265|PIGR_BOVIN
EKVSPAVFVSREG	0	68.75	34.7	0.6	617396	1.75931e+06	1.023896E7	0.06:0.17:1.00	617396	1.75931e+06	1.023896E7	0.06:0.17:1.00	4205223	16.58	32.05	1	F1MZQ4|F1MZQ4_BOVIN:P18892|BT1A1_BOVIN:E1BHI7|E1BHI7_BOVIN
AAFF	0	73.11	21.91	0	615967	254927	267692	2.30:0.95:1.00	615967	254927	267692	2.30:0.95:1.00	379529	2.42	17.47	1	F1MPW8|F1MPW8_BOVIN
RHSP	0	63.86	27.93	0	613740	1.35206e+06	3.64714e+06	0.17:0.37:1.00	613740	1.35206e+06	3.64714e+06	0.17:0.37:1.00	1.87098e+06	5.94	18.47	1	A7YWK4|A7YWK4_BOVIN:A0A3Q1MAZ0|A0A3Q1MAZ0_BOVIN
RFFVAPFPEVFGK	0	53.97	44.61	0.2	611375	721615	1.8395094E7	0.03:0.04:1.00	611375	721615	1.8395094E7	0.03:0.04:1.00	6576028	30.09	70.08	1	A0A3Q1MJE5|A0A3Q1MJE5_BOVIN:P02662|CASA1_BOVIN
PPPPPP	0	78.15	27.83	0.2	609200	4.116156E7	3.0794008E7	0.02:1.34:1.00	609200	4.116156E7	3.0794008E7	0.02:1.34:1.00	2.4188256E7	64	13.67	1	F1N444|F1N444_BOVIN:A0AAA9RZ74|A0AAA9RZ74_BOVIN:A0A3Q1M751|A0A3Q1M751_BOVIN:A0AAA9RXA4|A0AAA9RXA4_BOVIN:E1B9U0|E1B9U0_BOVIN:F1MCZ3|F1MCZ3_BOVIN:A0A3Q1M2B9|A0A3Q1M2B9_BOVIN:F1MY97|F1MY97_BOVIN:A0A3Q1M3L3|A0A3Q1M3L3_BOVIN:A0A3Q1MH41|A0A3Q1MH41_BOVIN:A7Z068|A7Z068_BOVIN:A0A3Q1LRT9|A0A3Q1LRT9_BOVIN:A0A3Q1LKU3|A0A3Q1LKU3_BOVIN
TKSPLFVGKVVN	0	55.01	26.38	1.5	608229	251155	244988	2.48:1.03:1.00	608229	251155	244988	2.48:1.03:1.00	368124	2.48	34.07	1	P34955|A1AT_BOVIN
HAR	0	68.71	31.51	0	608050	2.15151e+06	3.63798e+06	0.17:0.59:1.00	608050	2.15151e+06	3.63798e+06	0.17:0.59:1.00	2.13251e+06	5.98	33.35	1	A0A3Q1MAQ2|A0A3Q1MAQ2_BOVIN:G3X796|G3X796_BOVIN
KVLPVPQKAVPYPQRDM(+15.99)PIQAFLLYQEPVLGPVRGPFPI	0	46.5	44.85	5.1	604618	1.3183e+06	9396887	0.06:0.14:1.00	604618	1.3183e+06	9396887	0.06:0.14:1.00	3.77327e+06	15.54	84.97	1	P02666|CASB_BOVIN:A0AAA9T9Y7|A0AAA9T9Y7_BOVIN	Oxidation (M)
KAVPYPQRDM(+15.99)PIQAFLL	0	41.24	34.52	2.9	604526	1.04157e+06	2.4184e+06	0.25:0.43:1.00	604526	1.04157e+06	2.4184e+06	0.25:0.43:1.00	1.35483e+06	4	60.61	1	P02666|CASB_BOVIN:A0AAA9T9Y7|A0AAA9T9Y7_BOVIN	Oxidation (M)
HIQKEDVPSERYLGYLEQLLRLK	0	55.49	44.85	1	597478	5.84308e+06	1.2828887E7	0.05:0.46:1.00	597478	5.84308e+06	1.2828887E7	0.05:0.46:1.00	6423149	21.47	79.2	1	A0A3Q1NG86|A0A3Q1NG86_BOVIN:P02662|CASA1_BOVIN
D(+42.01)GDT	0	70.01	20.08	2.5	595028	583726	2.28887e+06	0.26:0.26:1.00	595028	583726	2.28887e+06	0.26:0.26:1.00	1.15588e+06	3.92	88.44	1	A0A3Q1LQX0|A0A3Q1LQX0_BOVIN:F1N0I5|F1N0I5_BOVIN:A0A3Q1M3L3|A0A3Q1M3L3_BOVIN:P81265|PIGR_BOVIN	Acetylation (N-term)
DQVREDSKADQFANEWG	0	60.07	32.36	0	594696	873070	1.86646e+06	0.32:0.47:1.00	594696	873070	1.86646e+06	0.32:0.47:1.00	1.11141e+06	3.14	41.59	1	Q8SQ28|SAA3_BOVIN:A0A3Q1M3H8|A0A3Q1M3H8_BOVIN
KRFP	0	73.49	27.83	0.5	594285	1.735881E7	2.2699738E7	0.03:0.76:1.00	594285	1.735881E7	2.2699738E7	0.03:0.76:1.00	1.3550944E7	38.2	49.35	1	F1MIB3|F1MIB3_BOVIN
KEMPFPKYPVEPFTESQS	0	64.47	44.85	0.7	594255	3.0017534E7	1.07718632E8	0.02:0.28:1.00	594255	3.0017534E7	1.07718632E8	0.02:0.28:1.00	4.611014E7	64	53.14	1	P02666|CASB_BOVIN
NPWDQVK	0	51.32	23.44	0.8	585417	150983	1.95845e+06	0.30:0.08:1.00	585417	150983	1.95845e+06	0.30:0.08:1.00	898284	12.97	29.53	1	P02663|CASA2_BOVIN:A0AAA9S262|A0AAA9S262_BOVIN
SKVLPVPQKAVPYPQR	0	64.62	43.64	0	585205	1.60861e+06	366662	1.60:4.39:1.00	585205	1.60861e+06	366662	1.60:4.39:1.00	853493	4.39	32.57	1	P02666|CASB_BOVIN:A0AAA9T9Y7|A0AAA9T9Y7_BOVIN
LHLPLPLLQSW	0	60.41	43.93	0.7	585130	4.29363e+06	3.6523468E7	0.02:0.12:1.00	585130	4.29363e+06	3.6523468E7	0.02:0.12:1.00	1.3800744E7	62.42	93.28	1	P02666|CASB_BOVIN:A0AAA9T9Y7|A0AAA9T9Y7_BOVIN
LGSEETTEHTPSDASTTEGK	0	72.79	44.79	0.4	583339	1.02628e+06	6.41277e+06	0.09:0.16:1.00	583339	1.02628e+06	6.41277e+06	0.09:0.16:1.00	2674130	10.99	14.52	1	P80195|GLCM1_BOVIN:A0AAA9SIM2|A0AAA9SIM2_BOVIN
NPKLPLSILKE	0	71.75	40.07	0.4	582271	2.3435e+06	1.0720149E7	0.05:0.22:1.00	582271	2.3435e+06	1.0720149E7	0.05:0.22:1.00	4548641	18.41	46.39	1	P80195|GLCM1_BOVIN:A0AAA9SIM2|A0AAA9SIM2_BOVIN
IPPLTQTPVVVPPFLQPE	0	49.16	36.22	6.1	576109	2.27285e+06	2.92176e+06	0.20:0.78:1.00	576109	2.27285e+06	2.92176e+06	0.20:0.78:1.00	1.92357e+06	5.07	97.59	1	P02666|CASB_BOVIN:A0AAA9T9Y7|A0AAA9T9Y7_BOVIN
HVGP	0	63.67	27.83	0	575366	7.0655688E7	1.29592e+06	0.44:54.52:1.00	575366	7.0655688E7	1.29592e+06	0.44:54.52:1.00	2.4175656E7	64	12.09	1
DIPNPIGSEN	0	74.15	34.55	3.7	569614	188415	2.97023e+06	0.19:0.06:1.00	569614	188415	2.97023e+06	0.19:0.06:1.00	1.24275e+06	15.76	45.57	1	A0A3Q1NG86|A0A3Q1NG86_BOVIN:A0A3Q1MJE5|A0A3Q1MJE5_BOVIN:P02662|CASA1_BOVIN
NIPPLTQTPVVVPPFLQPE	0	75.7	43.05	4.9	567624	1.6110947E7	2.6736396E7	0.02:0.60:1.00	567624	1.6110947E7	2.6736396E7	0.02:0.60:1.00	1.4471656E7	47.1	96.38	1	P02666|CASB_BOVIN:A0AAA9T9Y7|A0AAA9T9Y7_BOVIN
KHIQKEDVPSE	0	54.97	34.47	0.6	567300	991913	3.98823E7	0.02:0.02:1.00	567300	991913	3.98823E7	0.02:0.02:1.00	1.3813838E7	64	12.21	1	A0A3Q1NG86|A0A3Q1NG86_BOVIN:A0A3Q1MJE5|A0A3Q1MJE5_BOVIN:P02662|CASA1_BOVIN
LPLSILKEKH	0	68.85	35.61	1.7	564390	1.0347868E7	1.2154007E7	0.05:0.85:1.00	564390	1.0347868E7	1.2154007E7	0.05:0.85:1.00	7688755	21.53	33.39	1	P80195|GLCM1_BOVIN:A0AAA9SIM2|A0AAA9SIM2_BOVIN
KPVALINN	0	73.11	27.83	0.8	563591	4.05733e+06	1.93541e+06	0.29:2.10:1.00	563591	4.05733e+06	1.93541e+06	0.29:2.10:1.00	2185443	7.2	20.52	1	A0A140T8A9|A0A140T8A9_BOVIN
EKPPP	0	65.31	25.74	0	562797	1.42507e+06	414385	1.36:3.44:1.00	562797	1.42507e+06	414385	1.36:3.44:1.00	800751	3.44	6.92	1	F1MSK1|F1MSK1_BOVIN
KEPPP	0	66.06	22.87	0	562797	1.81172e+06	414385	1.36:4.37:1.00	562797	1.81172e+06	414385	1.36:4.37:1.00	929634	4.37	6.92	1	F1MUD3|F1MUD3_BOVIN:A0A3Q1LHJ4|A0A3Q1LHJ4_BOVIN:V9VJQ3|V9VJQ3_BOVIN:V9VGN8|V9VGN8_BOVIN
THRGEEFPSMSES	0	50.91	34.36	0.8	560858	2.26636e+06	1.12839016E8	0.02:0.02:1.00	560858	2.26636e+06	1.12839016E8	0.02:0.02:1.00	3.8555412E7	64	26.63	1	F1MZQ4|F1MZQ4_BOVIN:P18892|BT1A1_BOVIN:E1BHI7|E1BHI7_BOVIN
IPQ	0	71.61	27.33	1.4	559336	467962	175180	3.19:2.67:1.00	559336	467962	175180	3.19:2.67:1.00	400826	3.19	6.98	1	A0A3Q1M2B9|A0A3Q1M2B9_BOVIN:A0AAA9RZ74|A0AAA9RZ74_BOVIN:Q1LZ92|Q1LZ92_BOVIN:A0A3Q1NK97|A0A3Q1NK97_BOVIN
RFFVAPFPEVF	0	61.52	34.78	0	557708	1.03654e+06	1.1091631E7	0.05:0.09:1.00	557708	1.03654e+06	1.1091631E7	0.05:0.09:1.00	4228626	19.89	88.41	1	A0A3Q1MJE5|A0A3Q1MJE5_BOVIN:P02662|CASA1_BOVIN
WSH	0	76.81	30.92	3.6	557541	1.08072e+06	1.72604e+06	0.32:0.63:1.00	557541	1.08072e+06	1.72604e+06	0.32:0.63:1.00	1.12143e+06	3.1	116.78	1	F1MZP7|F1MZP7_BOVIN:P02702|FOLR1_BOVIN:A0A3Q1LVZ2|A0A3Q1LVZ2_BOVIN
ENVTPEEQHKG	0	69.74	33.22	1.5	556832	266145	124928	4.46:2.13:1.00	556832	266145	124928	4.46:2.13:1.00	315968	4.46	6.62	1	A2I7N3|SPA37_BOVIN:A0A3Q1MGP2|A0A3Q1MGP2_BOVIN:A0A3Q1MGZ6|A0A3Q1MGZ6_BOVIN
TLTDVENLHLPLP	0	66.07	44.5	1.9	556769	4.92303e+06	2.3094146E7	0.02:0.21:1.00	556769	4.92303e+06	2.3094146E7	0.02:0.21:1.00	9524649	41.48	71.84	1	P02666|CASB_BOVIN:A0AAA9T9Y7|A0AAA9T9Y7_BOVIN
VIGPV	0	76.67	32.44	1.9	556517	5.97677e+06	5109517	0.11:1.17:1.00	556517	5.97677e+06	5109517	0.11:1.17:1.00	3.88094e+06	10.74	30.18	1
RDMPIQAFLLYQEPVLGPVRGPFPIIV	0	62.68	44.85	6.1	553956	2.2563756E7	2.91815488E8	0.02:0.08:1.00	553956	2.2563756E7	2.91815488E8	0.02:0.08:1.00	1.04977736E8	64	108.39	2	P02666|CASB_BOVIN:A0AAA9T9Y7|A0AAA9T9Y7_BOVIN
THRGEEFPSMSESRNPDEEG	0	64.78	44.79	1	553479	1.2111878E7	1.2136313E7	0.05:1.00:1.00	553479	1.2111878E7	1.2136313E7	0.05:1.00:1.00	8267223	21.93	27.89	2	F1MZQ4|F1MZQ4_BOVIN:P18892|BT1A1_BOVIN:E1BHI7|E1BHI7_BOVIN
RNPDEEGL	0	63.48	22.17	0	549544	663421	1.85555e+06	0.30:0.36:1.00	549544	663421	1.85555e+06	0.30:0.36:1.00	1.02284e+06	3.38	15.74	1	F1MZQ4|F1MZQ4_BOVIN:P18892|BT1A1_BOVIN:E1BHI7|E1BHI7_BOVIN
KPAAVRSPAQIL	0	69.35	27.26	0.7	548359	2.55143e+06	3.96626e+06	0.14:0.64:1.00	548359	2.55143e+06	3.96626e+06	0.14:0.64:1.00	2355352	7.23	31.49	1	A0A140T8A9|A0A140T8A9_BOVIN
MYCC	0	74.05	20.79	1.3	547877	3309886	3927929	0.14:0.84:1.00	547877	3309886	3927929	0.14:0.84:1.00	2.59523e+06	7.17	2.86	1
LPVPQKAVPYPQ	0	77.73	43.86	0.4	547282	3.2215e+06	9446786	0.06:0.34:1.00	547282	3.2215e+06	9446786	0.06:0.34:1.00	4405188	17.26	38.57	1	P02666|CASB_BOVIN:A0AAA9T9Y7|A0AAA9T9Y7_BOVIN
VLPVPQKAVPYPQRDM(+15.99)PIQAFLLYQEPVLGPVRGPFPIIV	0	70.75	44.85	0.3	538775	1.06178e+06	3.5460832E7	0.02:0.03:1.00	538775	1.06178e+06	3.5460832E7	0.02:0.03:1.00	1.2353794E7	64	95.74	1	P02666|CASB_BOVIN:A0AAA9T9Y7|A0AAA9T9Y7_BOVIN	Oxidation (M)
KEM(+15.99)PFPKYPVEP	0	44.86	36.23	6.5	537651	137371	2.4675562E7	0.02:0.02:1.00	537651	137371	2.4675562E7	0.02:0.02:1.00	8450195	64	34.34	1	P02666|CASB_BOVIN:A0AAA9T9Y7|A0AAA9T9Y7_BOVIN	Oxidation (M)
AIDEASKKLNAQ	0	77.94	32.38	1.1	537580	6.74725e+06	2.63742e+06	0.20:2.56:1.00	537580	6.74725e+06	2.63742e+06	0.20:2.56:1.00	3.30742e+06	12.55	12.9	1	A0AAA9SEH0|A0AAA9SEH0_BOVIN:P15497|APOA1_BOVIN
DTYK	0	62.57	27.83	0	537554	362823	466964	1.15:0.78:1.00	537554	362823	466964	1.15:0.78:1.00	455781	1.48	33.03	1	E1BAF6|E1BAF6_BOVIN
KSK	0	77.71	27.83	0.1	536626	7210088	2.4031e+06	0.22:3.00:1.00	536626	7210088	2.4031e+06	0.22:3.00:1.00	3.38327e+06	13.44	33.07	1	A0A3Q1M2B9|A0A3Q1M2B9_BOVIN:A0A3Q1M3L3|A0A3Q1M3L3_BOVIN:Q1LZ92|Q1LZ92_BOVIN:P04896|GNAS2_BOVIN:A0A3Q1LKU3|A0A3Q1LKU3_BOVIN
PDRFS	0	69.08	22.15	0	535467	145607	194947	2.75:0.75:1.00	535467	145607	194947	2.75:0.75:1.00	292007	3.68	19.5	1	A0A3Q1LUE9|A0A3Q1LUE9_BOVIN:A0AAA9SGJ8|A0AAA9SGJ8_BOVIN:A0A3Q1LWV8|A0A3Q1LWV8_BOVIN:G5E604|G5E604_BOVIN:G5E5H2|G5E5H2_BOVIN:A0A3Q1MU51|A0A3Q1MU51_BOVIN:G3X7I5|G3X7I5_BOVIN:G3MZE0|G3MZE0_BOVIN:A0A3Q1LXG6|A0A3Q1LXG6_BOVIN
QNPKLPLSILKEKHL	0	71.75	43.93	0.4	534998	9818276	9260257	0.06:1.06:1.00	534998	9818276	9260257	0.06:1.06:1.00	6.53784e+06	18.35	44.92	1	P80195|GLCM1_BOVIN:A0AAA9SIM2|A0AAA9SIM2_BOVIN
KIEKFQ	0	80.34	32.44	0.5	533629	4.756962E7	6916264	0.08:6.88:1.00	533629	4.756962E7	6916264	0.08:6.88:1.00	1.8339838E7	64	9.63	1	P02666|CASB_BOVIN:A0AAA9T9Y7|A0AAA9T9Y7_BOVIN
EHALLAY	0	61.72	26.27	0	529891	466702	1.89222e+06	0.28:0.25:1.00	529891	466702	1.89222e+06	0.28:0.25:1.00	962938	4.05	35.21	1	P68103|EF1A1_BOVIN:Q32PH8|EF1A2_BOVIN:A0AAA9SDR5|A0AAA9SDR5_BOVIN
VPQKAVP	0	80.8	27.83	0.2	529144	1.3243872E7	4.03946e+06	0.13:3.28:1.00	529144	1.3243872E7	4.03946e+06	0.13:3.28:1.00	5.93749e+06	25.03	9.39	1	P02666|CASB_BOVIN:A0AAA9T9Y7|A0AAA9T9Y7_BOVIN
THRGEEFPSMSESRNPDEEGLFTV	0	66.33	44.52	0.4	528138	4707661	2782650	0.19:1.69:1.00	528138	4707661	2782650	0.19:1.69:1.00	2.67282e+06	8.91	54.55	1	F1MZQ4|F1MZQ4_BOVIN:P18892|BT1A1_BOVIN:E1BHI7|E1BHI7_BOVIN
FLKEAGQGA	0	63.58	22.81	8	527404	839027	3.22363e+06	0.16:0.26:1.00	527404	839027	3.22363e+06	0.16:0.26:1.00	1.53002e+06	6.11	17.77	1	Q8SQ28|SAA3_BOVIN:A0AAA9TGJ5|A0AAA9TGJ5_BOVIN:A0A3Q1M5X4|A0A3Q1M5X4_BOVIN:A0AAA9TJA0|A0AAA9TJA0_BOVIN:A0A3Q1M3H8|A0A3Q1M3H8_BOVIN
TSRASGVPDRFSGSRS	0	64.03	41.96	0	526645	90040.8	93469.2	5.63:0.96:1.00	526645	90040.8	93469.2	5.63:0.96:1.00	236718	5.85	15.76	1	A0A3Q1LUE9|A0A3Q1LUE9_BOVIN:G5E604|G5E604_BOVIN:A0A3Q1LWV8|A0A3Q1LWV8_BOVIN:G5E5H2|G5E5H2_BOVIN:G3MZE0|G3MZE0_BOVIN
VLNENL	0	76.02	31.22	0.6	526420	9881338	9903408	0.05:1.00:1.00	526420	9881338	9903408	0.05:1.00:1.00	6.77039e+06	18.81	31.84	1	A0A3Q1MJE5|A0A3Q1MJE5_BOVIN:P02662|CASA1_BOVIN
LEAQPTDASAQFIR	0	74.09	34.8	0	525531	1.36215e+06	8226134	0.06:0.17:1.00	525531	1.36215e+06	8226134	0.06:0.17:1.00	3371273	15.65	38.84	1	P80195|GLCM1_BOVIN
LINNQFLPYPYYAKPA	0	60.45	44.79	0.7	525403	129892	4.12156e+06	0.13:0.03:1.00	525403	129892	4.12156e+06	0.13:0.03:1.00	1.59228e+06	31.73	62.69	1	A0A140T8A9|A0A140T8A9_BOVIN
YPS	0	42.16	28.05	0	524431	328735	73257.3	7.16:4.49:1.00	524431	328735	73257.3	7.16:4.49:1.00	308808	7.16	7.06	1	A0A3Q1M2B9|A0A3Q1M2B9_BOVIN:A0AAA9RXA4|A0AAA9RXA4_BOVIN
ENLHLPLPLLQS	0	51.74	34.27	0.1	524175	1.21964e+06	196965	2.66:6.19:1.00	524175	1.21964e+06	196965	2.66:6.19:1.00	646927	6.19	73.23	1	P02666|CASB_BOVIN:A0AAA9T9Y7|A0AAA9T9Y7_BOVIN
DNIQGITKPAIR	0	67.1	43.82	0.8	522446	3.60318e+06	173959	3.00:20.71:1.00	522446	3.60318e+06	173959	3.00:20.71:1.00	1.43319e+06	20.71	27.84	1
DTPP	0	64.25	29.24	1	522404	2.45061e+06	1.04542e+06	0.50:2.34:1.00	522404	2.45061e+06	1.04542e+06	0.50:2.34:1.00	1.33948e+06	4.69	13.64	1	A0A3Q1N9V7|A0A3Q1N9V7_BOVIN:A0A3Q1M1K6|A0A3Q1M1K6_BOVIN:A2VDK6|WASF2_BOVIN:F1N106|F1N106_BOVIN
SGPPP	0	54.42	32.19	4.5	521655	640762	920693	0.57:0.70:1.00	521655	640762	920693	0.57:0.70:1.00	694370	1.76	32.15	1	A0AAA9SRD4|A0AAA9SRD4_BOVIN:A0AAA9T8H9|A0AAA9T8H9_BOVIN:P55106|GDF6_BOVIN:F1MND5|F1MND5_BOVIN:A0AAA9SNC8|A0AAA9SNC8_BOVIN:A0A3Q1M8M2|A0A3Q1M8M2_BOVIN:A2VDL4|SATT_BOVIN:A0AAA9SRA8|A0AAA9SRA8_BOVIN:F1MSK1|F1MSK1_BOVIN:A0A452DKC3|A0A452DKC3_BOVIN:Q95107|WASL_BOVIN
VLPVPQKAVPYPQRDMPIQAFLLYQEPVLGPVRGPFPI	0	39.53	44.85	7.8	521318	982836	1.4820449E7	0.04:0.07:1.00	521318	982836	1.4820449E7	0.04:0.07:1.00	5.44153e+06	28.43	94.74	1	P02666|CASB_BOVIN:A0AAA9T9Y7|A0AAA9T9Y7_BOVIN
GIPGQ	0	83.9	27.8	0.3	507135	7276332	2240425	0.23:3.25:1.00	507135	7276332	2240425	0.23:3.25:1.00	3.3413e+06	14.35	12.16	1	A0AAA9TY75|A0AAA9TY75_BOVIN:A0AAA9TE21|A0AAA9TE21_BOVIN:P02453|CO1A1_BOVIN
GIPQG	0	80.61	27.83	0	507135	7352984	2282349	0.22:3.22:1.00	507135	7352984	2282349	0.22:3.22:1.00	3.38082e+06	14.5	12.08	1
PSKGSPPVVPPPLLCPPPPPPPPPPP	0	75.85	20.95	6.4	504059	6.0811309E8	7.1129792E8	0.02:0.85:1.00	504059	6.0811309E8	7.1129792E8	0.02:0.85:1.00	4.3997168E8	64	38.74	1	A0AAA9TBI7|A0AAA9TBI7_BOVIN:A0A3Q1LXE0|A0A3Q1LXE0_BOVIN:A0A3Q1MM77|A0A3Q1MM77_BOVIN:A0AAA9RXA4|A0AAA9RXA4_BOVIN:A0AAA9TK54|A0AAA9TK54_BOVIN:F1N1J7|F1N1J7_BOVIN
KEDVPSERYLGYLEQLL	0	54.24	35.32	0	503164	215724	8569397	0.06:0.03:1.00	503164	215724	8569397	0.06:0.03:1.00	3096095	39.72	87.87	1	A0A3Q1NG86|A0A3Q1NG86_BOVIN:P02662|CASA1_BOVIN
IAKYIPIQ	0	66.76	32.29	0	503030	1.22113e+06	4.05074e+06	0.12:0.30:1.00	503030	1.22113e+06	4.05074e+06	0.12:0.30:1.00	1924966	8.05	36.04	1	A0A140T8A9|A0A140T8A9_BOVIN
GADKYFHARGNYDAA	0	66.84	34.66	0.4	502539	865962	2.12032e+06	0.24:0.41:1.00	502539	865962	2.12032e+06	0.24:0.41:1.00	1.16294e+06	4.22	27.6	1	P35541|SAA_BOVIN:Q8SQ28|SAA3_BOVIN:A0AAA9TGJ5|A0AAA9TGJ5_BOVIN:A0A3Q1M5X4|A0A3Q1M5X4_BOVIN:A0AAA9TJV8|A0AAA9TJV8_BOVIN:A0AAA9TJA0|A0AAA9TJA0_BOVIN:A0A452DJ43|A0A452DJ43_BOVIN:A0AAA9SCC7|A0AAA9SCC7_BOVIN:A0A3Q1M3H8|A0A3Q1M3H8_BOVIN
KEM(+15.99)PFPKYPVEPFTESQSL	0	44.66	43.67	2	500526	204287	7400157	0.07:0.03:1.00	500526	204287	7400157	0.07:0.03:1.00	2.70166e+06	36.22	54.53	1	P02666|CASB_BOVIN	Oxidation (M)
DKTEIPTIN	0	80.54	34.79	0.5	495276	4179099	5.1254112E7	0.02:0.08:1.00	495276	4179099	5.1254112E7	0.02:0.08:1.00	1.8642828E7	64	32.88	1	A0A140T8A9|A0A140T8A9_BOVIN
AGGR	0	72.68	28.03	0.1	494244	3.18621e+06	724189	0.68:4.40:1.00	494244	3.18621e+06	724189	0.68:4.40:1.00	1.46821e+06	6.45	9.49	1	A0A3Q1LN46|A0A3Q1LN46_BOVIN:A4IF71|A4IF71_BOVIN:F1N0I5|F1N0I5_BOVIN:A0A3Q1N325|A0A3Q1N325_BOVIN:F1MB71|F1MB71_BOVIN:A6QNL0|A6QNL0_BOVIN:E1BPS6|E1BPS6_BOVIN:E1B9U0|E1B9U0_BOVIN
DM(+15.99)PIQAFL	0	60.33	27.83	0.1	488975	1.29093e+06	206728	2.37:6.24:1.00	488975	1.29093e+06	206728	2.37:6.24:1.00	662210	6.24	70.45	1	P02666|CASB_BOVIN:A0AAA9T9Y7|A0AAA9T9Y7_BOVIN	Oxidation (M)
GLDIQKVAGT	0	64.9	23.7	1.1	484135	553889	1030611	0.47:0.54:1.00	484135	553889	1030611	0.47:0.54:1.00	689545	2.13	33.94	1	P02754|LACB_BOVIN:A0A3Q1LYE8|A0A3Q1LYE8_BOVIN
AFLLYQEPVLGPVRGPFPI	0	50.72	44.85	6.8	483392	788813	1.95629e+06	0.25:0.40:1.00	483392	788813	1.95629e+06	0.25:0.40:1.00	1.07616e+06	4.05	94.71	2	P02666|CASB_BOVIN:A0AAA9T9Y7|A0AAA9T9Y7_BOVIN
FM(+15.99)AIPPKKNQ	0	60.51	29.21	1.4	483284	42122.7	4.49398e+06	0.11:0.02:1.00	483284	42122.7	4.49398e+06	0.11:0.02:1.00	1.67313e+06	64	11.2	1	A0A140T8A9|A0A140T8A9_BOVIN	Oxidation (M)
AGFAA	0	59.38	25.48	0	480818	229460	97615.2	4.93:2.35:1.00	480818	229460	97615.2	4.93:2.35:1.00	269298	4.93	18.47	1
THRGEEFPSM(+15.99)SESRNPDEEG	0	75.22	24.5	0.2	474509	1.72763e+06	1.34586e+06	0.35:1.28:1.00	474509	1.72763e+06	1.34586e+06	0.35:1.28:1.00	1.18267e+06	3.64	19.15	1	F1MZQ4|F1MZQ4_BOVIN:P18892|BT1A1_BOVIN:E1BHI7|E1BHI7_BOVIN	Oxidation (M)
RFFVAPFPEVFGKEKVNE	0	67.29	40.39	0	474332	309172	1.70086e+06	0.28:0.18:1.00	474332	309172	1.70086e+06	0.28:0.18:1.00	828122	5.5	62.57	1	A0A3Q1MJE5|A0A3Q1MJE5_BOVIN:P02662|CASA1_BOVIN
ELEELNVPGEIV	0	55.56	42.21	3.7	473254	2.11775e+06	89711.2	5.28:23.61:1.00	473254	2.11775e+06	89711.2	5.28:23.61:1.00	893571	23.61	70.15	1	P02666|CASB_BOVIN:A0AAA9T9Y7|A0AAA9T9Y7_BOVIN
GYKTP	0	65.01	23.74	0	472176	253498	526906	0.90:0.48:1.00	472176	253498	526906	0.90:0.48:1.00	417526	2.08	32.8	1
DQFANEWGRSGKDPNHFRPAGLPDKY	0	64.21	39.68	0	471271	227561	2.24268e+06	0.21:0.10:1.00	471271	227561	2.24268e+06	0.21:0.10:1.00	980505	9.86	44.98	1	Q8SQ28|SAA3_BOVIN:A0A3Q1M3H8|A0A3Q1M3H8_BOVIN
VLSLSQSK	0	53.96	22.74	1.4	470323	684056	351845	1.34:1.94:1.00	470323	684056	351845	1.34:1.94:1.00	502075	1.94	18.51	1	P02666|CASB_BOVIN:A0AAA9T9Y7|A0AAA9T9Y7_BOVIN
TQSLVYPFPGPIPN	0	66.31	34.72	0	470035	1.13264e+06	1.04805e+06	0.45:1.08:1.00	470035	1.13264e+06	1.04805e+06	0.45:1.08:1.00	883574	2.41	74.91	1	P02666|CASB_BOVIN
PIKHQGLP	0	70.64	26.42	1.8	469374	615548	2.63562e+06	0.18:0.23:1.00	469374	615548	2.63562e+06	0.18:0.23:1.00	1.24018e+06	5.62	14.46	1	A0A3Q1MJE5|A0A3Q1MJE5_BOVIN:P02662|CASA1_BOVIN
IQKEDVPSERY	0	45.02	34.49	4.1	468631	22694.4	4571336	0.10:0.02:1.00	468631	22694.4	4571336	0.10:0.02:1.00	1.68755e+06	64	18.91	1	A0A3Q1NG86|A0A3Q1NG86_BOVIN:A0A3Q1MJE5|A0A3Q1MJE5_BOVIN:P02662|CASA1_BOVIN
SFIDPKKQPAT	0	42.32	21.23	8.4	468511	39340.7	224284	2.09:0.18:1.00	468511	39340.7	224284	2.09:0.18:1.00	244045	11.91	21.46	1	P81644|APOA2_BOVIN
YLGYLEQLLR	0	64.45	34.76	2.2	463224	1.02394e+06	3.83762e+06	0.12:0.27:1.00	463224	1.02394e+06	3.83762e+06	0.12:0.27:1.00	1.77493e+06	8.28	75.35	1	A0A3Q1NG86|A0A3Q1NG86_BOVIN:P02662|CASA1_BOVIN
QSKVLPVPQKAVPYPQRDMPIQAFLLYQEPVLGPVRGPFPII	0	56.92	44.85	0.4	462064	571016	2.52989e+06	0.18:0.23:1.00	462064	571016	2.52989e+06	0.18:0.23:1.00	1.18766e+06	5.48	91.42	1	P02666|CASB_BOVIN:A0AAA9T9Y7|A0AAA9T9Y7_BOVIN
VIIVV	0	82.04	27.88	0.6	461088	1.21673e+06	3.02971e+06	0.15:0.40:1.00	461088	1.21673e+06	3.02971e+06	0.15:0.40:1.00	1.56918e+06	6.57	117.33	1
LIVTQTMKGLDIQKVAGTWYSLAMAAS	0	58.23	44.85	6.1	460079	7.41392e+06	2.0082242E7	0.02:0.37:1.00	460079	7.41392e+06	2.0082242E7	0.02:0.37:1.00	9318745	43.65	90.08	1	P02754|LACB_BOVIN:A0A3Q1LYE8|A0A3Q1LYE8_BOVIN
KVSILAAIDEASKKLNAQ	0	52.81	43.87	0.1	459874	1973205	1.75985e+06	0.26:1.12:1.00	459874	1973205	1.75985e+06	0.26:1.12:1.00	1.39764e+06	4.29	63.62	1	A0AAA9SEH0|A0AAA9SEH0_BOVIN:P15497|APOA1_BOVIN
AAGGPGAPADPGRPTG	0	57.01	36.37	0.6	459825	572967	4.9428e+06	0.09:0.12:1.00	459825	572967	4.9428e+06	0.09:0.12:1.00	1.99186e+06	10.75	14.86	1	F1MR22|F1MR22_BOVIN:P81265|PIGR_BOVIN
PIVK	0	74.3	21.81	2.9	456898	207044	1.73735e+06	0.26:0.12:1.00	456898	207044	1.73735e+06	0.26:0.12:1.00	800432	8.39	115.18	1
M(+15.99)SESRNPDEEGLFTVR	0	58.45	44.85	0	456250	1.40675e+06	4.73227e+06	0.10:0.30:1.00	456250	1.40675e+06	4.73227e+06	0.10:0.30:1.00	2.19842e+06	10.37	34.67	1	F1MZQ4|F1MZQ4_BOVIN:P18892|BT1A1_BOVIN:E1BHI7|E1BHI7_BOVIN	Oxidation (M)
SKVLPVPQKAVPYPQRDM(+15.99)PIQAFLL	0	65.5	27.83	0.3	454435	1.81244e+06	1.23822e+06	0.37:1.46:1.00	454435	1.81244e+06	1.23822e+06	0.37:1.46:1.00	1.16837e+06	3.99	62.93	1	P02666|CASB_BOVIN:A0AAA9T9Y7|A0AAA9T9Y7_BOVIN	Oxidation (M)
AVPYPQRDM(+15.99)PIQAFLLYQEPVLGPVRGPFPIIV	0	57.63	44.85	8	454198	2.5257e+06	2.4840138E7	0.02:0.10:1.00	454198	2.5257e+06	2.4840138E7	0.02:0.10:1.00	9273345	54.69	102.71	1	P02666|CASB_BOVIN:A0AAA9T9Y7|A0AAA9T9Y7_BOVIN	Oxidation (M)
ITVDDKHY	0	58.17	31.65	0	453763	517215	1073585	0.42:0.48:1.00	453763	517215	1073585	0.42:0.48:1.00	681521	2.37	16.4	1	P02663|CASA2_BOVIN:A0AAA9S262|A0AAA9S262_BOVIN
F(+42.01)PV	0	41.54	22.88	0	453711	111493	119381	3.80:0.93:1.00	453711	111493	119381	3.80:0.93:1.00	228195	4.07	19.8	1	F1N444|F1N444_BOVIN:A0AAA9RXA4|A0AAA9RXA4_BOVIN:Q1LZ92|Q1LZ92_BOVIN	Acetylation (N-term)
FIDPKKQPAT	0	54.74	34.75	8.6	452535	1.77547e+06	3.14987e+06	0.14:0.56:1.00	452535	1.77547e+06	3.14987e+06	0.14:0.56:1.00	1.79262e+06	6.96	14.08	1	P81644|APOA2_BOVIN
DETHLEAQPTD	0	66.84	32.94	2.6	451398	2.04971e+06	614886	0.73:3.33:1.00	451398	2.04971e+06	614886	0.73:3.33:1.00	1.03867e+06	4.54	20.1	1	P80195|GLCM1_BOVIN
IGPGA	0	67.45	27.83	0	451015	4.94195e+06	519418	0.87:9.51:1.00	451015	4.94195e+06	519418	0.87:9.51:1.00	1.97079e+06	10.96	11.09	1
GVIN	0	75.78	27.83	0	450219	1.0134261E7	1.13709e+06	0.40:8.91:1.00	450219	1.0134261E7	1.13709e+06	0.40:8.91:1.00	3.90719e+06	22.51	12.07	1	A0A452DII8|A0A452DII8_BOVIN:P00829|ATPB_BOVIN:A0A3Q1LM54|A0A3Q1LM54_BOVIN:A0A3Q1N238|A0A3Q1N238_BOVIN:Q58DR8|SUCA_BOVIN:F1MZ38|F1MZ38_BOVIN
SRYPSYGLNYYQQKPVAL	0	61.9	44.55	0	450054	442374	1.50474e+06	0.30:0.29:1.00	450054	442374	1.50474e+06	0.30:0.29:1.00	799056	3.4	49.59	1	A0A140T8A9|A0A140T8A9_BOVIN
KVLPVPQKAVPYPQRDM(+15.99)PIQAFLLYQEPVLGPVRGPFPII	0	50.12	44.85	8.3	447598	2.08408e+06	2.4940008E7	0.02:0.08:1.00	447598	2.08408e+06	2.4940008E7	0.02:0.08:1.00	9157228	55.72	89.05	1	P02666|CASB_BOVIN:A0AAA9T9Y7|A0AAA9T9Y7_BOVIN	Oxidation (M)
RTE	0	41.13	28.62	0	447000	1.6244688E7	3.43921e+06	0.13:4.72:1.00	447000	1.6244688E7	3.43921e+06	0.13:4.72:1.00	6.7103e+06	36.34	10.62	1	A0A3Q1M2B9|A0A3Q1M2B9_BOVIN
HINLPL	0	72.72	20.93	0.1	443535	4.70881e+06	4.03733e+06	0.11:1.17:1.00	443535	4.70881e+06	4.03733e+06	0.11:1.17:1.00	3.06323e+06	10.62	46.32	1
AVRSPAQILQ	0	76.14	28.49	0.1	442103	2.42246e+06	1.025475E7	0.04:0.24:1.00	442103	2.42246e+06	1.025475E7	0.04:0.24:1.00	4373103	23.2	33.02	1	A0A140T8A9|A0A140T8A9_BOVIN
DKIHPFAQT	0	66.56	37.53	1.5	441290	3.97772e+06	4509687	0.10:0.88:1.00	441290	3.97772e+06	4509687	0.10:0.88:1.00	2976231	10.22	21.76	1	P02666|CASB_BOVIN:A0AAA9T9Y7|A0AAA9T9Y7_BOVIN
PWDQVKRNAVPITPTLNREQLST	0	63.19	44.82	0	441113	912363	2.08732e+06	0.21:0.44:1.00	441113	912363	2.08732e+06	0.21:0.44:1.00	1146933	4.73	46.36	1	P02663|CASA2_BOVIN:A0AAA9S262|A0AAA9S262_BOVIN
RVVH	0	72.78	23.33	0.8	436056	57047.8	342497	1.27:0.17:1.00	436056	57047.8	342497	1.27:0.17:1.00	278534	7.64	5.84	1	E1BNS3|E1BNS3_BOVIN
LIVTQTMKGLDIQKVAGTWYSLAM(+15.99)AAS	0	45.85	27.89	6.8	432077	1068935	1.1186096E7	0.04:0.10:1.00	432077	1068935	1.1186096E7	0.04:0.10:1.00	4229036	25.89	90.6	1	P02754|LACB_BOVIN:A0A3Q1LYE8|A0A3Q1LYE8_BOVIN	Oxidation (M)
WGRSGKDPNH	0	61.79	25.48	0.6	430048	34104.9	1.0851e+06	0.40:0.03:1.00	430048	34104.9	1.0851e+06	0.40:0.03:1.00	516418	31.82	6.68	1	P35541|SAA_BOVIN:Q8SQ28|SAA3_BOVIN:E1BJF9|E1BJF9_BOVIN:A0AAA9TJV8|A0AAA9TJV8_BOVIN:A0AAA9TGJ5|A0AAA9TGJ5_BOVIN:A0A3Q1M5X4|A0A3Q1M5X4_BOVIN:A0AAA9TJA0|A0AAA9TJA0_BOVIN:A0AAA9SDM7|A0AAA9SDM7_BOVIN:A0A452DJ43|A0A452DJ43_BOVIN:A0A3Q1M3H8|A0A3Q1M3H8_BOVIN:A0AAA9SCC7|A0AAA9SCC7_BOVIN
GPAGPP	0	39.88	27.83	3.8	427037	139989	152957	2.79:0.92:1.00	427037	139989	152957	2.79:0.92:1.00	239994	3.05	32.03	1	A0AAA9TY75|A0AAA9TY75_BOVIN:A0AAA9TE21|A0AAA9TE21_BOVIN:Q32S24|COBA2_BOVIN:P02453|CO1A1_BOVIN
QISNEDLSKEPSIS	0	59.4	34.85	0	425661	732954	2.2556e+06	0.19:0.32:1.00	425661	732954	2.2556e+06	0.19:0.32:1.00	1.13807e+06	5.3	33.71	1	P80195|GLCM1_BOVIN:A0AAA9SIM2|A0AAA9SIM2_BOVIN
ELGITALHIK	0	66.81	26.26	0.3	424079	27824.1	810984	0.52:0.03:1.00	424079	27824.1	810984	0.52:0.03:1.00	420962	29.15	40.61	1
PPPPPPPPPPPPAPE	0	52.94	27.16	0.7	421178	2.18039e+06	96795.6	4.35:22.53:1.00	421178	2.18039e+06	96795.6	4.35:22.53:1.00	899453	22.53	28.35	1
HPFAQT	0	72.22	27.83	0.4	419698	5337881	2.80688e+06	0.15:1.90:1.00	419698	5337881	2.80688e+06	0.15:1.90:1.00	2.85482e+06	12.72	10.22	2	P02666|CASB_BOVIN:A0AAA9T9Y7|A0AAA9T9Y7_BOVIN
KAVPYPQRDM(+15.99)P	0	55.12	29.61	0.5	418562	143092	1.30635e+06	0.32:0.11:1.00	418562	143092	1.30635e+06	0.32:0.11:1.00	622668	9.13	16.53	1	P02666|CASB_BOVIN:A0AAA9T9Y7|A0AAA9T9Y7_BOVIN	Oxidation (M)
AM(+15.99)APKHKEMPFPKYPVEPFTE	0	69.66	27.83	0	415787	1.57318e+06	873805	0.48:1.80:1.00	415787	1.57318e+06	873805	0.48:1.80:1.00	954258	3.78	46.3	1	P02666|CASB_BOVIN:A0AAA9T9Y7|A0AAA9T9Y7_BOVIN	Oxidation (M)
THLEAQPTDASAQ	0	59.33	44.58	1.4	414881	279168	1.9000906E7	0.02:0.02:1.00	414881	279168	1.9000906E7	0.02:0.02:1.00	6564985	64	15.71	1	P80195|GLCM1_BOVIN
HIQKEDVPSERYLGYLEQLL	0	40.09	44.79	4	413997	341305	2.5738598E7	0.02:0.02:1.00	413997	341305	2.5738598E7	0.02:0.02:1.00	8831300	64	85.66	2	A0A3Q1NG86|A0A3Q1NG86_BOVIN:P02662|CASA1_BOVIN
RGPR	0	62.78	21.84	0.2	412781	64419.7	52361.4	7.88:1.23:1.00	412781	64419.7	52361.4	7.88:1.23:1.00	176521	7.88	117.64	1	P02453|CO1A1_BOVIN:G3N346|G3N346_BOVIN
THRGEEFPS	0	60.56	27.87	0.3	412246	2881691	3.5098804E7	0.02:0.08:1.00	412246	2881691	3.5098804E7	0.02:0.08:1.00	1.279758E7	64	12.81	2	F1MZQ4|F1MZQ4_BOVIN:P18892|BT1A1_BOVIN:E1BHI7|E1BHI7_BOVIN
ELQDKIHPFAQTQS	0	67.21	42.16	0.5	409090	1.2461e+06	3.4536524E7	0.02:0.04:1.00	409090	1.2461e+06	3.4536524E7	0.02:0.04:1.00	1.2063905E7	64	34.32	1	P02666|CASB_BOVIN:A0AAA9T9Y7|A0AAA9T9Y7_BOVIN
LFRQFYQLD	0	63.42	25.74	0	408760	214596	569207	0.72:0.38:1.00	408760	214596	569207	0.72:0.38:1.00	397521	2.65	62.95	1	A0A3Q1NG86|A0A3Q1NG86_BOVIN:A0A3Q1MJE5|A0A3Q1MJE5_BOVIN:P02662|CASA1_BOVIN
PNPGAQPERKEQQ	0	73.88	21.39	0.8	406156	341141	114953	3.53:2.97:1.00	406156	341141	114953	3.53:2.97:1.00	287417	3.53	6.35	1	P28800|A2AP_BOVIN:A0AAA9S0T2|A0AAA9S0T2_BOVIN
KIAKYIPIQ	0	57.86	27.83	0.2	404312	1.51202e+06	5.67815e+06	0.07:0.27:1.00	404312	1.51202e+06	5.67815e+06	0.07:0.27:1.00	2531495	14.04	35.93	1	A0A140T8A9|A0A140T8A9_BOVIN
YYAKPAAV	0	51.65	32.5	7	402108	43701.9	1.5184e+06	0.26:0.03:1.00	402108	43701.9	1.5184e+06	0.26:0.03:1.00	654736	34.74	18.75	1	A0A140T8A9|A0A140T8A9_BOVIN
PPRPPPPP	0	63.79	29.77	0	400577	1.31177e+06	1.80392e+06	0.22:0.73:1.00	400577	1.31177e+06	1.80392e+06	0.22:0.73:1.00	1.17209e+06	4.5	11	1
LTDVENLHLPLPLLQ	0	54.75	44.52	3	400427	566219	1.829996E7	0.02:0.03:1.00	400427	566219	1.829996E7	0.02:0.03:1.00	6422202	45.7	86.09	2	P02666|CASB_BOVIN:A0AAA9T9Y7|A0AAA9T9Y7_BOVIN
LIVTQTMKGLDIQKVAGTWYSLAM	0	47.12	44.85	5.8	395236	7.83527e+06	3.7546656E7	0.02:0.21:1.00	395236	7.83527e+06	3.7546656E7	0.02:0.21:1.00	1.5259055E7	64	87.17	1	P02754|LACB_BOVIN:A0A3Q1LYE8|A0A3Q1LYE8_BOVIN
PVRWP	0	62.96	19.99	1.5	394682	2.47606e+06	1858042	0.21:1.33:1.00	394682	2.47606e+06	1858042	0.21:1.33:1.00	1.57626e+06	6.27	61.15	1
FGKEKV	0	71.75	26.24	0.5	391151	899483	1.36281e+06	0.29:0.66:1.00	391151	899483	1.36281e+06	0.29:0.66:1.00	884483	3.48	17.54	1	A0A3Q1MJE5|A0A3Q1MJE5_BOVIN:P02662|CASA1_BOVIN
KPII	0	74.37	23.04	0.4	386403	998252	266577	1.45:3.74:1.00	386403	998252	266577	1.45:3.74:1.00	550411	3.74	117.04	1
LKEKHI	0	70.2	32.34	0.6	384672	2.811196E7	3.0792298E7	0.02:0.91:1.00	384672	2.811196E7	3.0792298E7	0.02:0.91:1.00	1.9762976E7	64	14.29	1
KIHPFA	0	60.39	29.86	0.9	384593	1.13181e+06	6.72725e+06	0.06:0.17:1.00	384593	1.13181e+06	6.72725e+06	0.06:0.17:1.00	2.74788e+06	17.49	19.11	1	P02666|CASB_BOVIN:A0AAA9T9Y7|A0AAA9T9Y7_BOVIN
LEELNVPGEIVESLS	0	56.62	34.84	8.4	383136	456115	4.1869756E7	0.02:0.02:1.00	383136	456115	4.1869756E7	0.02:0.02:1.00	1.4236336E7	64	88.01	1	P02666|CASB_BOVIN:A0AAA9T9Y7|A0AAA9T9Y7_BOVIN
EEAIVHL	0	52.79	22.17	8.5	381206	85473.8	2.98602e+06	0.13:0.03:1.00	381206	85473.8	2.98602e+06	0.13:0.03:1.00	1.1509e+06	34.93	36.32	1	F1MZQ4|F1MZQ4_BOVIN:P18892|BT1A1_BOVIN:E1BHI7|E1BHI7_BOVIN
GNYDAAQRGPGGA	0	59.99	44.44	0	380662	1.01292e+06	1.9422868E7	0.02:0.05:1.00	380662	1.01292e+06	1.9422868E7	0.02:0.05:1.00	6.93882e+06	51.02	13.35	1	P35541|SAA_BOVIN:A0AAA9TGJ5|A0AAA9TGJ5_BOVIN:A0A3Q1M5X4|A0A3Q1M5X4_BOVIN:A0AAA9TJV8|A0AAA9TJV8_BOVIN:A0AAA9TJA0|A0AAA9TJA0_BOVIN:A0A452DJ43|A0A452DJ43_BOVIN:A0AAA9SCC7|A0AAA9SCC7_BOVIN
KIHPFAQT	0	64.87	34.64	0.9	380150	1700659	9836725	0.04:0.17:1.00	380150	1700659	9836725	0.04:0.17:1.00	3.97251e+06	25.88	19.83	1	P02666|CASB_BOVIN:A0AAA9T9Y7|A0AAA9T9Y7_BOVIN
SHDGP	0	74.53	25.59	0.1	379252	3.93603e+06	2173331	0.17:1.81:1.00	379252	3.93603e+06	2173331	0.17:1.81:1.00	2.16287e+06	10.38	9.09	1
DVENLHLPLPLLQSW	0	46.6	36.72	1.9	378837	600306	201114	1.88:2.98:1.00	378837	600306	201114	1.88:2.98:1.00	393419	2.98	103.37	1	P02666|CASB_BOVIN:A0AAA9T9Y7|A0AAA9T9Y7_BOVIN
FHARGNY	0	52.55	32.44	0	376856	1.54152e+06	924253	0.41:1.67:1.00	376856	1.54152e+06	924253	0.41:1.67:1.00	947541	4.09	10.73	1	P35541|SAA_BOVIN:E1BJF9|E1BJF9_BOVIN:Q8SQ28|SAA3_BOVIN:A0AAA9TGJ5|A0AAA9TGJ5_BOVIN:A0A3Q1M5X4|A0A3Q1M5X4_BOVIN:A0AAA9TJV8|A0AAA9TJV8_BOVIN:A0AAA9TJA0|A0AAA9TJA0_BOVIN:A0AAA9SDM7|A0AAA9SDM7_BOVIN:A0A452DJ43|A0A452DJ43_BOVIN:A0AAA9SCC7|A0AAA9SCC7_BOVIN:A0A3Q1M3H8|A0A3Q1M3H8_BOVIN
KNGP	0	42.93	24.27	0	376085	133704	128885	2.92:1.04:1.00	376085	133704	128885	2.92:1.04:1.00	212891	2.92	18.23	1	F1MZP7|F1MZP7_BOVIN:A0A3Q1LVZ2|A0A3Q1LVZ2_BOVIN
KQFVSSSTTVN	0	57.49	33.63	0	376061	318283	2.50014e+06	0.15:0.13:1.00	376061	318283	2.50014e+06	0.15:0.13:1.00	1064828	7.86	17.39	1
GGPGAPADPGRPTG	0	72.01	29.3	0.3	375155	232457	1.48748e+06	0.25:0.16:1.00	375155	232457	1.48748e+06	0.25:0.16:1.00	698363	6.4	13.72	1	F1MR22|F1MR22_BOVIN:P81265|PIGR_BOVIN
M(+15.99)APKHKEM(+15.99)PFPKYPVEPFTE	0	57.14	43.46	3.4	374317	1.57539e+06	1.1859071E7	0.03:0.13:1.00	374317	1.57539e+06	1.1859071E7	0.03:0.13:1.00	4.60292e+06	31.68	40.6	1	P02666|CASB_BOVIN:A0AAA9T9Y7|A0AAA9T9Y7_BOVIN	Oxidation (M); Oxidation (M)
GPGGAW	0	69.71	32.46	1.8	373233	8934802	2.04039e+06	0.18:4.38:1.00	373233	8934802	2.04039e+06	0.18:4.38:1.00	3.78281e+06	23.94	27.62	1	P35541|SAA_BOVIN:Q8SQ28|SAA3_BOVIN:E1BJF9|E1BJF9_BOVIN:A0AAA9TJV8|A0AAA9TJV8_BOVIN:A0AAA9TGJ5|A0AAA9TGJ5_BOVIN:A0A3Q1M5X4|A0A3Q1M5X4_BOVIN:A0AAA9TJA0|A0AAA9TJA0_BOVIN:A0AAA9SDM7|A0AAA9SDM7_BOVIN:A0A452DJ43|A0A452DJ43_BOVIN:A0A3Q1M3H8|A0A3Q1M3H8_BOVIN:A0AAA9SCC7|A0AAA9SCC7_BOVIN
KEMPFPKYPVEPFTESQSLTLTDVENLHLPLP	0	48.61	44.85	7.3	372926	142695	8.29577e+06	0.04:0.02:1.00	372926	142695	8.29577e+06	0.04:0.02:1.00	2.93713e+06	58.14	89.49	1	P02666|CASB_BOVIN
QTEVMPLW	0	74.42	24.23	1.4	372494	1.1380351E7	1.1130886E7	0.03:1.02:1.00	372494	1.1380351E7	1.1130886E7	0.03:1.02:1.00	7.62791e+06	30.55	66.35	1
KPNIP	0	81.49	27.83	0	368697	4.69912e+06	974849	0.38:4.82:1.00	368697	4.69912e+06	974849	0.38:4.82:1.00	2.01422e+06	12.75	13.78	1	A0A3Q1LN46|A0A3Q1LN46_BOVIN:A0A3Q1M9W3|A0A3Q1M9W3_BOVIN:F1N2X7|F1N2X7_BOVIN
FPEVFGKEK	0	58.39	34.63	0.2	367259	1.24824e+06	5863117	0.06:0.21:1.00	367259	1.24824e+06	5863117	0.06:0.21:1.00	2.49287e+06	15.96	31.4	2	A0A3Q1MJE5|A0A3Q1MJE5_BOVIN:P02662|CASA1_BOVIN
NENILR	0	78.72	27.83	0.1	366926	2.5413486E7	1.1742784E7	0.03:2.16:1.00	366926	2.5413486E7	1.1742784E7	0.03:2.16:1.00	1.2507732E7	64	16.05	1
HPFA	0	73.55	27.83	0.8	366009	1.44027e+06	258443	1.42:5.57:1.00	366009	1.44027e+06	258443	1.42:5.57:1.00	688242	5.57	7.84	1	P02666|CASB_BOVIN:A0AAA9T9Y7|A0AAA9T9Y7_BOVIN
KVLPVPQKAVP	0	66.51	42.19	0.8	365790	1.63676e+06	1.3769876E7	0.03:0.12:1.00	365790	1.63676e+06	1.3769876E7	0.03:0.12:1.00	5257474	37.64	29.9	2	P02666|CASB_BOVIN:A0AAA9T9Y7|A0AAA9T9Y7_BOVIN
GMTRDQVREDSKADQFANEWGR	0	60.94	44.64	1.2	365041	458634	2225257	0.16:0.21:1.00	365041	458634	2225257	0.16:0.21:1.00	1.01631e+06	6.1	37.26	2	Q8SQ28|SAA3_BOVIN:A0A3Q1M3H8|A0A3Q1M3H8_BOVIN
DADKYF	0	56.4	23.72	0	363836	858384	4.53636e+06	0.08:0.19:1.00	363836	858384	4.53636e+06	0.08:0.19:1.00	1.91953e+06	12.47	31.64	1	E1BJF9|E1BJF9_BOVIN:A0AAA9SDM7|A0AAA9SDM7_BOVIN
GETSDNLKQEASQ	0	65.41	34.28	1	363471	1.19924e+06	2.05325e+06	0.18:0.58:1.00	363471	1.19924e+06	2.05325e+06	0.18:0.58:1.00	1.20532e+06	5.65	13.77	1	A0A3Q1N1B0|A0A3Q1N1B0_BOVIN
SQSKVLPVPQKAVPYPQR	0	63.18	43.94	0.3	363219	1.32241e+06	437464	0.83:3.02:1.00	363219	1.32241e+06	437464	0.83:3.02:1.00	707699	3.64	31.51	1	P02666|CASB_BOVIN:A0AAA9T9Y7|A0AAA9T9Y7_BOVIN
DVDSLHQKHQ	0	74.95	39.95	0.6	362999	885174	331745	1.09:2.67:1.00	362999	885174	331745	1.09:2.67:1.00	526639	2.67	6.7	1	Q10741|ADA10_BOVIN
AAPQ	0	67.31	27.83	0.2	362563	5116467	7205629	0.05:0.71:1.00	362563	5116467	7205629	0.05:0.71:1.00	4.22822e+06	19.87	12.8	1	G3MYI7|G3MYI7_BOVIN:A0A3Q1LQX0|A0A3Q1LQX0_BOVIN:A0A3Q1LPH9|A0A3Q1LPH9_BOVIN:P06868|PLMN_BOVIN:A0A3Q1MKC6|A0A3Q1MKC6_BOVIN:A0A3Q1M751|A0A3Q1M751_BOVIN:A0A3Q1M3L3|A0A3Q1M3L3_BOVIN:A4FUC9|RHPN2_BOVIN:A0A3Q1MC28|A0A3Q1MC28_BOVIN:F1ML06|F1ML06_BOVIN:A0A3Q1LZD9|A0A3Q1LZD9_BOVIN
QAAP	0	63.48	27.03	0	362563	5.34539e+06	7080873	0.05:0.75:1.00	362563	5.34539e+06	7080873	0.05:0.75:1.00	4262942	19.53	12.54	1	F1MR40|F1MR40_BOVIN:E1BPS6|E1BPS6_BOVIN
VLPVPQKA	0	51.26	26.38	0.9	362069	1.5049681E7	1.84265e+06	0.20:8.17:1.00	362069	1.5049681E7	1.84265e+06	0.20:8.17:1.00	5.75147e+06	41.57	21.99	1	P02666|CASB_BOVIN:A0AAA9T9Y7|A0AAA9T9Y7_BOVIN
GALALLQGARGFA	0	55.9	37.93	1.4	360818	717224	556435	0.65:1.29:1.00	360818	717224	556435	0.65:1.29:1.00	544826	1.99	63.15	1	Q95122|CD14_BOVIN:A6QNL0|A6QNL0_BOVIN
ERYLGYLEQLL	0	54.18	27.84	5.6	360416	122747	4.02219e+06	0.09:0.03:1.00	360416	122747	4.02219e+06	0.09:0.03:1.00	1.50178e+06	32.77	87.74	1	A0A3Q1NG86|A0A3Q1NG86_BOVIN:P02662|CASA1_BOVIN
GPSLVKPS	0	39.31	26.17	0	358748	265646	242225	1.48:1.10:1.00	358748	265646	242225	1.48:1.10:1.00	288873	1.48	14.25	1	G3MWT1|G3MWT1_BOVIN:A0A3Q1LLT0|A0A3Q1LLT0_BOVIN
TLTDVENLHLPL	0	63.98	36.44	1.9	358735	286107	2613071	0.14:0.11:1.00	358735	286107	2613071	0.14:0.11:1.00	1085971	9.13	68.7	1	P02666|CASB_BOVIN:A0AAA9T9Y7|A0AAA9T9Y7_BOVIN
GSRR	0	60.3	22.15	1.4	358683	5.46551e+06	664413	0.54:8.23:1.00	358683	5.46551e+06	664413	0.54:8.23:1.00	2.16287e+06	15.24	16.05	1	A7MB15|A7MB15_BOVIN:A0A3Q1LLX1|A0A3Q1LLX1_BOVIN:A0A3Q1LKX3|A0A3Q1LKX3_BOVIN:E1BPS6|E1BPS6_BOVIN:A0A3Q1N9Z1|A0A3Q1N9Z1_BOVIN
IIET	0	60.3	32.52	1.4	358683	5.46551e+06	664413	0.54:8.23:1.00	358683	5.46551e+06	664413	0.54:8.23:1.00	2.16287e+06	15.24	16.05	1	A0AAA9RVC5|A0AAA9RVC5_BOVIN
KIHPFAQTQS	0	64.16	21.06	0.4	357437	4.79177e+06	1.22708e+06	0.29:3.91:1.00	357437	4.79177e+06	1.22708e+06	0.29:3.91:1.00	2.12543e+06	13.41	19.1	1	P02666|CASB_BOVIN:A0AAA9T9Y7|A0AAA9T9Y7_BOVIN
VPIDIDKTKVK	0	52.94	34.8	4.2	356128	176238	358459	0.99:0.49:1.00	356128	176238	358459	0.99:0.49:1.00	296942	2.03	19.83	1	F6Q8A8|F6Q8A8_BOVIN:A0AAA9U1W7|A0AAA9U1W7_BOVIN
NRIPESGGDN	0	33.35	29.38	7.4	352998	59502.2	10119.1	34.88:5.88:1.00	352998	59502.2	10119.1	34.88:5.88:1.00	140873	34.88	5.75	1
IGPQ	0	75.08	23.18	0.2	350871	4.94195e+06	519418	0.68:9.51:1.00	350871	4.94195e+06	519418	0.68:9.51:1.00	1.93741e+06	14.08	10.97	1	P18892|BT1A1_BOVIN
GADKYFH	0	67.44	31.82	0.5	350837	3.40676e+06	686352	0.51:4.96:1.00	350837	3.40676e+06	686352	0.51:4.96:1.00	1.48132e+06	9.71	14.33	1	P35541|SAA_BOVIN:Q8SQ28|SAA3_BOVIN:A0AAA9TJV8|A0AAA9TJV8_BOVIN:A0AAA9TGJ5|A0AAA9TGJ5_BOVIN:A0A3Q1M5X4|A0A3Q1M5X4_BOVIN:A0AAA9TJA0|A0AAA9TJA0_BOVIN:A0A452DJ43|A0A452DJ43_BOVIN:A0A3Q1M3H8|A0A3Q1M3H8_BOVIN:A0AAA9SCC7|A0AAA9SCC7_BOVIN
VGPVP	0	77.4	20.06	0.3	350208	388464	222570	1.57:1.75:1.00	350208	388464	222570	1.57:1.75:1.00	320414	1.75	6.25	1
KNPAPAPPPPPPP	0	65.8	22.07	0.4	350088	913267	1.61191e+06	0.22:0.57:1.00	350088	913267	1.61191e+06	0.22:0.57:1.00	958421	4.6	24.07	1	A0AAA9RYZ8|A0AAA9RYZ8_BOVIN:E1BNM4|E1BNM4_BOVIN
VREDSKADQFANEWGR	0	61.91	43.12	0	349472	957227	6515041	0.05:0.15:1.00	349472	957227	6515041	0.05:0.15:1.00	2.60725e+06	18.64	32.14	1	Q8SQ28|SAA3_BOVIN:A0A3Q1M3H8|A0A3Q1M3H8_BOVIN
H(+42.01)GPV	0	72.1	22.17	1.6	348794	369302	615216	0.57:0.60:1.00	348794	369302	615216	0.57:0.60:1.00	444437	1.76	116.35	1		Acetylation (N-term)
HPIAQ	0	66.01	27.9	2.2	348293	6.1177088E7	1.2193785E7	0.03:5.02:1.00	348293	6.1177088E7	1.2193785E7	0.03:5.02:1.00	2.4573056E7	64	20.07	1
EPYVP	0	68.21	26.39	1.9	347248	31761.4	1.65098e+06	0.21:0.02:1.00	347248	31761.4	1.65098e+06	0.21:0.02:1.00	676662	51.98	48.56	1
SEETKENERFTV	0	52.19	34.58	0.2	346297	350879	941112	0.37:0.37:1.00	346297	350879	941112	0.37:0.37:1.00	546096	2.72	20.96	1
ARAAPPPPPP	0	76.33	34.68	0.3	346071	5721259	2.80492e+06	0.12:2.04:1.00	346071	5721259	2.80492e+06	0.12:2.04:1.00	2.95742e+06	16.53	13.33	1	A0A3Q1MHT1|A0A3Q1MHT1_BOVIN:A0A3Q1N325|A0A3Q1N325_BOVIN
PARAAPPPPP	0	76.33	27.83	0.3	346071	5721259	2.80492e+06	0.12:2.04:1.00	346071	5721259	2.80492e+06	0.12:2.04:1.00	2.95742e+06	16.53	13.33	1	A0A3Q1MHT1|A0A3Q1MHT1_BOVIN:A0A3Q1N325|A0A3Q1N325_BOVIN
HGSGR	0	67.66	27.83	0	345816	588073	808404	0.43:0.73:1.00	345816	588073	808404	0.43:0.73:1.00	580764	2.34	17.14	1
MPIQAFLLYQEPVL	0	53.87	42.9	5.3	345186	5.21999e+06	6247395	0.06:0.84:1.00	345186	5.21999e+06	6247395	0.06:0.84:1.00	3.93752e+06	18.1	106.24	2	P02666|CASB_BOVIN:A0AAA9T9Y7|A0AAA9T9Y7_BOVIN
DVGP	0	51.53	25.89	0.9	340689	82253.4	12925.5	26.36:6.36:1.00	340689	82253.4	12925.5	26.36:6.36:1.00	145289	26.36	15.17	1	P02453|CO1A1_BOVIN:Q32S24|COBA2_BOVIN
T(+42.01)AGP	0	59.05	27.61	0.7	340689	277448	12925.5	26.36:21.47:1.00	340689	277448	12925.5	26.36:21.47:1.00	210354	26.36	16.21	1	A0A3Q1LQX0|A0A3Q1LQX0_BOVIN:A0A3Q1M3L3|A0A3Q1M3L3_BOVIN:A0A3Q1LVI3|A0A3Q1LVI3_BOVIN:A0A3Q1LN24|A0A3Q1LN24_BOVIN:A0A3Q1MMX6|A0A3Q1MMX6_BOVIN:E1BPV9|E1BPV9_BOVIN	Acetylation (N-term)
HIQKEDVPS	0	65.58	34.69	0.8	340300	2.66326e+06	1.4495872E7	0.02:0.18:1.00	340300	2.66326e+06	1.4495872E7	0.02:0.18:1.00	5.83314e+06	42.6	10.43	2	A0A3Q1NG86|A0A3Q1NG86_BOVIN:A0A3Q1MJE5|A0A3Q1MJE5_BOVIN:P02662|CASA1_BOVIN
DTIAQAASTTTISDAVSKVKIQ	0	51.63	44.85	0.9	339854	124228	185948	1.83:0.67:1.00	339854	124228	185948	1.83:0.67:1.00	216677	2.74	57.98	1	A0AAA9TJ67|A0AAA9TJ67_BOVIN:A0AAA9TV47|A0AAA9TV47_BOVIN:P80025|PERL_BOVIN:A0AAA9T6G9|A0AAA9T6G9_BOVIN:G3MXZ0|G3MXZ0_BOVIN
VREDSKADQFANE	0	62.14	34.82	6.3	338007	1.46402e+06	1.7909662E7	0.02:0.08:1.00	338007	1.46402e+06	1.7909662E7	0.02:0.08:1.00	6.57056e+06	52.99	16.91	1	Q8SQ28|SAA3_BOVIN:A0A3Q1M3H8|A0A3Q1M3H8_BOVIN
SRNPDEEGLFTVR	0	56.49	34.83	2.6	337411	95732.1	4.15503e+06	0.08:0.02:1.00	337411	95732.1	4.15503e+06	0.08:0.02:1.00	1.52939e+06	43.4	34.79	1	F1MZQ4|F1MZQ4_BOVIN:P18892|BT1A1_BOVIN:E1BHI7|E1BHI7_BOVIN
A(+42.01)RPPP	0	73.99	29.46	0.5	336818	1966295	1.40931e+06	0.24:1.40:1.00	336818	1966295	1.40931e+06	0.24:1.40:1.00	1.23748e+06	5.84	11.35	1		Acetylation (N-term)
TVKETIKYL	0	61.85	34.66	4.9	336372	1.41809e+06	9113255	0.04:0.16:1.00	336372	1.41809e+06	9113255	0.04:0.16:1.00	3622572	27.09	33.69	1	P80195|GLCM1_BOVIN:A0AAA9SIM2|A0AAA9SIM2_BOVIN
KMGT	0	23.56	32.6	3.2	335155	13224.3	279768	1.20:0.05:1.00	335155	13224.3	279768	1.20:0.05:1.00	209383	25.34	17.02	1
NQFLPYPYYAKPA	0	57.2	40.64	3.2	334149	3.7358e+06	1.9252e+06	0.17:1.94:1.00	334149	3.7358e+06	1.9252e+06	0.17:1.94:1.00	1.99838e+06	11.18	53.99	1	A0A140T8A9|A0A140T8A9_BOVIN
LSLSQSKVLPVPQKAVPYPQ	0	46.94	44.5	0.9	333139	226320	358071	0.93:0.63:1.00	333139	226320	358071	0.93:0.63:1.00	305843	1.58	49.07	1	P02666|CASB_BOVIN:A0AAA9T9Y7|A0AAA9T9Y7_BOVIN
DAAGGPGAPADPGRPTGYSGSS	0	69.13	40	0	332886	418542	1.54604e+06	0.22:0.27:1.00	332886	418542	1.54604e+06	0.22:0.27:1.00	765821	4.64	26.68	1	F1MR22|F1MR22_BOVIN:P81265|PIGR_BOVIN
C(+42.01)NP	0	79.96	23.48	0.8	330820	529927	386721	0.86:1.37:1.00	330820	529927	386721	0.86:1.37:1.00	415823	1.6	7.17	1	A0A3Q1LMS5|A0A3Q1LMS5_BOVIN:A0A3Q1LPH9|A0A3Q1LPH9_BOVIN:A0A3S5ZPM9|A0A3S5ZPM9_BOVIN	Acetylation (N-term)
HPHPHLS	0	67.93	34.84	0	329887	7180486	1.05131e+06	0.31:6.83:1.00	329887	7180486	1.05131e+06	0.31:6.83:1.00	2853895	21.77	10.49	1	A0A140T8A9|A0A140T8A9_BOVIN
FCR	0	54.64	23.08	0	329141	152638	53532.9	6.15:2.85:1.00	329141	152638	53532.9	6.15:2.85:1.00	178437	6.15	9.38	1	A0A3Q1M1R6|A0A3Q1M1R6_BOVIN:F1N3S5|F1N3S5_BOVIN:E1BPS6|E1BPS6_BOVIN:A0A3Q1MQ12|A0A3Q1MQ12_BOVIN
LTLTDVENLHLPLP	0	56.16	40.4	4.2	328209	1.63758e+06	8603638	0.04:0.19:1.00	328209	1.63758e+06	8603638	0.04:0.19:1.00	3523143	26.21	86.52	1	P02666|CASB_BOVIN:A0AAA9T9Y7|A0AAA9T9Y7_BOVIN
KEQIVIRSS	0	68.48	24.65	0.7	327586	1.3191859E7	4.5355908E7	0.02:0.29:1.00	327586	1.3191859E7	4.5355908E7	0.02:0.29:1.00	1.9625118E7	64	13.04	1	P80195|GLCM1_BOVIN:A0AAA9SIM2|A0AAA9SIM2_BOVIN
ITVDDKHYQ	0	56.48	34.68	0	324497	1.14249e+06	1.5785711E7	0.02:0.07:1.00	324497	1.14249e+06	1.5785711E7	0.02:0.07:1.00	5750899	48.65	14.17	1	P02663|CASA2_BOVIN:A0AAA9S262|A0AAA9S262_BOVIN
KEKPSRYPP	0	62.82	22.03	1.8	324435	23095.2	333917	0.97:0.07:1.00	324435	23095.2	333917	0.97:0.07:1.00	227149	14.46	6.38	1	A0A3Q1N9V7|A0A3Q1N9V7_BOVIN:A2VDK6|WASF2_BOVIN
APFDVIGPPEPILA	0	63.13	34.8	2.7	323839	1.07458e+06	2.09002e+06	0.15:0.51:1.00	323839	1.07458e+06	2.09002e+06	0.15:0.51:1.00	1.16281e+06	6.45	85.71	1	F1MZQ4|F1MZQ4_BOVIN:E1BHI7|E1BHI7_BOVIN
KAVPYPQRDM(+15.99)PIQA	0	68.1	35.5	0.5	322879	5831976	6.2387988E7	0.02:0.09:1.00	322879	5831976	6.2387988E7	0.02:0.09:1.00	2.2847614E7	64	26.05	1	P02666|CASB_BOVIN:A0AAA9T9Y7|A0AAA9T9Y7_BOVIN	Oxidation (M)
LERGAPKEEN	0	68.99	32.25	1.3	318706	100755	336130	0.95:0.30:1.00	318706	100755	336130	0.95:0.30:1.00	251864	3.34	6.6	1	Q0P569|NUCB1_BOVIN:A0A452DHZ5|A0A452DHZ5_BOVIN
HIQKEDVPSE	0	58.75	38.88	2.6	318041	8258488	4.9152E7	0.02:0.17:1.00	318041	8258488	4.9152E7	0.02:0.17:1.00	1.9242844E7	64	11.73	2	A0A3Q1NG86|A0A3Q1NG86_BOVIN:A0A3Q1MJE5|A0A3Q1MJE5_BOVIN:P02662|CASA1_BOVIN
TRDQVREDSKADQ	0	71.9	39.52	0.7	316081	293680	509960	0.62:0.58:1.00	316081	293680	509960	0.62:0.58:1.00	373241	1.74	6.25	2	Q8SQ28|SAA3_BOVIN:A0A3Q1M5X4|A0A3Q1M5X4_BOVIN:A0AAA9TGJ5|A0AAA9TGJ5_BOVIN:A0AAA9TJA0|A0AAA9TJA0_BOVIN:A0A3Q1M3H8|A0A3Q1M3H8_BOVIN
FPR	0	72.88	20.78	0.3	314916	747576	373527	0.84:2.00:1.00	314916	747576	373527	0.84:2.00:1.00	478673	2.37	117.3	1	A0AAA9RZ74|A0AAA9RZ74_BOVIN
KHVV	0	34.35	22.17	3.2	312749	183857	22809.6	13.71:8.06:1.00	312749	183857	22809.6	13.71:8.06:1.00	173138	13.71	105.06	1
EPAIP	0	41.35	22.01	0	312597	79404.6	574329	0.54:0.14:1.00	312597	79404.6	574329	0.54:0.14:1.00	322110	7.23	87.29	1
DQVREDSKADQFANEWGR	0	71.52	27.55	0.2	312060	1.49071e+06	1.2933991E7	0.02:0.12:1.00	312060	1.49071e+06	1.2933991E7	0.02:0.12:1.00	4.91225e+06	41.45	35.52	1	Q8SQ28|SAA3_BOVIN:A0A3Q1M3H8|A0A3Q1M3H8_BOVIN
IMQVP	0	46.26	25.95	0	310859	199156	276481	1.12:0.72:1.00	310859	199156	276481	1.12:0.72:1.00	262165	1.56	70.63	1
NEDLSKEPS	0	75.88	34.8	0.3	309923	1.1728505E7	3813329	0.08:3.08:1.00	309923	1.1728505E7	3813329	0.08:3.08:1.00	5283919	37.84	9.52	1	P80195|GLCM1_BOVIN:A0AAA9SIM2|A0AAA9SIM2_BOVIN
INEPE	0	59.24	27.47	0	306847	4.73699e+06	3.64252e+06	0.08:1.30:1.00	306847	4.73699e+06	3.64252e+06	0.08:1.30:1.00	2.89545e+06	15.44	11.15	1
KEPSISREDLISKEQ	0	66.3	31.07	0	306446	878724	1.79124e+06	0.17:0.49:1.00	306446	878724	1.79124e+06	0.17:0.49:1.00	992138	5.85	26.15	1	P80195|GLCM1_BOVIN:A0AAA9SIM2|A0AAA9SIM2_BOVIN
KTEIPTIN	0	76.64	34.84	2	305963	1.2137536E7	7.0888648E7	0.02:0.17:1.00	305963	1.2137536E7	7.0888648E7	0.02:0.17:1.00	2.7777382E7	64	27.51	1	A0A140T8A9|A0A140T8A9_BOVIN
HLQLAIR	0	68.3	25.42	0.3	305821	1.34275e+06	2.70472e+06	0.11:0.50:1.00	305821	1.34275e+06	2.70472e+06	0.11:0.50:1.00	1.4511e+06	8.84	27.93	1
ATGPV	0	66.62	23.04	0	304873	760133	527184	0.58:1.44:1.00	304873	760133	527184	0.58:1.44:1.00	530730	2.49	31.18	1
RETIQGITDP	0	54.29	32.35	1.2	303772	1760477	1.2934987E7	0.02:0.14:1.00	303772	1760477	1.2934987E7	0.02:0.14:1.00	4.99975e+06	42.58	31.71	1	Q8SQ28|SAA3_BOVIN:A0AAA9TGJ5|A0AAA9TGJ5_BOVIN:A0A3Q1M5X4|A0A3Q1M5X4_BOVIN:A0AAA9TJA0|A0AAA9TJA0_BOVIN:A0A3Q1M3H8|A0A3Q1M3H8_BOVIN
DELQDKIHPFAQT	0	75.79	39.88	0.3	303258	1.38359e+06	3278219	0.09:0.42:1.00	303258	1.38359e+06	3278219	0.09:0.42:1.00	1.65502e+06	10.81	41.91	1	P02666|CASB_BOVIN:A0AAA9T9Y7|A0AAA9T9Y7_BOVIN
GPIKKPPPP	0	69.12	33.98	0.4	301012	519827	124775	2.41:4.17:1.00	301012	519827	124775	2.41:4.17:1.00	315205	4.17	12	1	E1BAF6|E1BAF6_BOVIN
EEI	0	64.42	27.83	1.4	300937	3559557	707525	0.43:5.03:1.00	300937	3559557	707525	0.43:5.03:1.00	1522673	11.83	10.26	1
AMAPKHKEMPFPKYPVEPFTESQSLTLTD	0	60.8	43.94	1.1	300000	4.13186e+06	413283	0.73:10.00:1.00	300000	4.13186e+06	413283	0.73:10.00:1.00	1.61505e+06	13.77	60.07	1	P02666|CASB_BOVIN
QSKVLPVPQKAVPYPQ	0	72.7	35.43	0.6	299615	3.96882e+06	6.23672e+06	0.05:0.64:1.00	299615	3.96882e+06	6.23672e+06	0.05:0.64:1.00	3.50172e+06	20.82	36.82	1	P02666|CASB_BOVIN:A0AAA9T9Y7|A0AAA9T9Y7_BOVIN
LISKEQIVI	0	61.12	31.93	0.8	298277	1.24802e+06	3.4061336E7	0.02:0.04:1.00	298277	1.24802e+06	3.4061336E7	0.02:0.04:1.00	1.1869211E7	64	42	1	P80195|GLCM1_BOVIN:A0AAA9SIM2|A0AAA9SIM2_BOVIN
YYQQKPVA	0	73.04	32.19	0.3	296490	1.30282e+06	9522752	0.03:0.14:1.00	296490	1.30282e+06	9522752	0.03:0.14:1.00	3.70735e+06	32.12	12.34	1	A0A140T8A9|A0A140T8A9_BOVIN
PVVVPPFL	0	64.96	28.26	0	292888	322419	236810	1.24:1.36:1.00	292888	322419	236810	1.24:1.36:1.00	284039	1.36	79.73	1	P02666|CASB_BOVIN:A0AAA9T9Y7|A0AAA9T9Y7_BOVIN
G(+42.01)DPLGA	0	69.34	27.83	0	291598	1.05657e+06	218688	1.33:4.83:1.00	291598	1.05657e+06	218688	1.33:4.83:1.00	522287	4.83	10.13	1	F1MSK1|F1MSK1_BOVIN	Acetylation (N-term)
ETHLEAQPTD	0	77.8	38.83	0.3	291077	1.4010103E7	8593327	0.03:1.63:1.00	291077	1.4010103E7	8593327	0.03:1.63:1.00	7.6315e+06	48.13	13.95	1	P80195|GLCM1_BOVIN
GTDLLNFLSSFIDPKKQPAT	0	42.8	34.84	5.9	290071	81828.9	5.72075e+06	0.05:0.02:1.00	290071	81828.9	5.72075e+06	0.05:0.02:1.00	2.03088e+06	64	101.79	1	P81644|APOA2_BOVIN
DISLLDAQ	0	45.22	32.17	15	287552	33343.7	1.29946e+06	0.22:0.03:1.00	287552	33343.7	1.29946e+06	0.22:0.03:1.00	540119	38.97	58.06	1	P02754|LACB_BOVIN:A0A3Q1LYE8|A0A3Q1LYE8_BOVIN
IQAAP	0	71.4	22.17	0.7	287228	5.63146e+06	1.0434413E7	0.03:0.54:1.00	287228	5.63146e+06	1.0434413E7	0.03:0.54:1.00	5451035	36.33	12.81	1
NYYQQKPVA	0	67.52	34.69	0.9	286702	580015	2072180	0.14:0.28:1.00	286702	580015	2072180	0.14:0.28:1.00	979633	7.23	17.76	1	A0A140T8A9|A0A140T8A9_BOVIN
IIVK	0	57.07	32.52	0	285834	176455	2.07639e+06	0.14:0.08:1.00	285834	176455	2.07639e+06	0.14:0.08:1.00	846227	11.77	91.18	1
KIEKFQSEEQQQ	0	66.93	32.61	0.7	284741	725534	1.6311824E7	0.02:0.04:1.00	284741	725534	1.6311824E7	0.02:0.04:1.00	5774033	57.29	14.26	1	P02666|CASB_BOVIN:A0AAA9T9Y7|A0AAA9T9Y7_BOVIN
ENVTPEEQHK	0	67.31	32.77	0.8	283989	174898	185903	1.53:0.94:1.00	283989	174898	185903	1.53:0.94:1.00	214930	1.62	6.68	1	A2I7N3|SPA37_BOVIN:A0A3Q1MGP2|A0A3Q1MGP2_BOVIN:A0A3Q1MGZ6|A0A3Q1MGZ6_BOVIN
R(+42.01)FIK	0	63.08	20.06	2.8	283042	335133	56059.3	5.05:5.98:1.00	283042	335133	56059.3	5.05:5.98:1.00	224745	5.98	117.73	1	A0A3Q1M3E4|A0A3Q1M3E4_BOVIN:F1MGX4|F1MGX4_BOVIN	Acetylation (N-term)
VLPVPQKAVPYPQR	0	61.6	38.77	0	282141	635885	3100074	0.09:0.21:1.00	282141	635885	3100074	0.09:0.21:1.00	1.33937e+06	10.99	34.2	1	P02666|CASB_BOVIN:A0AAA9T9Y7|A0AAA9T9Y7_BOVIN
FFVAPFPE	0	59.14	34.71	5.5	281696	1.1626e+06	663749	0.42:1.75:1.00	281696	1.1626e+06	663749	0.42:1.75:1.00	702681	4.13	74.05	1	A0A3Q1MJE5|A0A3Q1MJE5_BOVIN:P02662|CASA1_BOVIN
LVYPFPGPIPN	0	60.57	43.49	1.9	281239	246005	4.9826864E7	0.02:0.02:1.00	281239	246005	4.9826864E7	0.02:0.02:1.00	1.6784702E7	64	72.22	1	P02666|CASB_BOVIN
PNEEVARFYAEN	0	75.36	42.8	0.7	280816	3.2505316E7	3.66384032E8	0.02:0.09:1.00	280816	3.2505316E7	3.66384032E8	0.02:0.09:1.00	1.3305672E8	64	35.59	1	P02702|FOLR1_BOVIN
KIRR	0	70.93	23.31	0.9	279974	520054	1.23636e+06	0.23:0.42:1.00	279974	520054	1.23636e+06	0.23:0.42:1.00	678797	4.42	117.26	1
NDKKFVIKP	0	56.67	32.06	0.1	277187	1.00626e+06	1.39725e+06	0.20:0.72:1.00	277187	1.00626e+06	1.39725e+06	0.20:0.72:1.00	893567	5.04	19.77	1
DVENLHLPLPLLQS	0	59.41	34.82	3.2	277173	1.86486e+06	7.39064e+06	0.04:0.25:1.00	277173	1.86486e+06	7.39064e+06	0.04:0.25:1.00	3.17756e+06	26.66	85.65	1	P02666|CASB_BOVIN:A0AAA9T9Y7|A0AAA9T9Y7_BOVIN
KDP	0	53.67	27.96	0	277027	401901	334764	0.83:1.20:1.00	277027	401901	334764	0.83:1.20:1.00	337897	1.45	6.98	1	Q10741|ADA10_BOVIN:A0A3Q1M2B9|A0A3Q1M2B9_BOVIN:A0A3Q1M3L3|A0A3Q1M3L3_BOVIN:A0A3Q1NK97|A0A3Q1NK97_BOVIN
GETSDNLKQEASQD	0	73.52	34.84	2.2	276593	2.17633e+06	1.31327e+06	0.21:1.66:1.00	276593	2.17633e+06	1.31327e+06	0.21:1.66:1.00	1.2554e+06	7.87	15.74	1	A0A3Q1N1B0|A0A3Q1N1B0_BOVIN
DPNHFRPA	0	77.42	27.83	0.3	275406	4.15987e+06	731445	0.38:5.69:1.00	275406	4.15987e+06	731445	0.38:5.69:1.00	1.72224e+06	15.1	11.53	1	P35541|SAA_BOVIN:Q8SQ28|SAA3_BOVIN:E1BJF9|E1BJF9_BOVIN:A0AAA9TJV8|A0AAA9TJV8_BOVIN:A0AAA9TGJ5|A0AAA9TGJ5_BOVIN:A0A3Q1M5X4|A0A3Q1M5X4_BOVIN:A0AAA9TJA0|A0AAA9TJA0_BOVIN:A0AAA9SDM7|A0AAA9SDM7_BOVIN:A0A452DJ43|A0A452DJ43_BOVIN:A0A3Q1M3H8|A0A3Q1M3H8_BOVIN:A0AAA9SCC7|A0AAA9SCC7_BOVIN
R(+42.01)HGV	0	74.7	27.73	0	274803	250846	290039	0.95:0.86:1.00	274803	250846	290039	0.95:0.86:1.00	271896	1.16	36.66	1	G3N346|G3N346_BOVIN	Acetylation (N-term)
VEMVP	0	77.53	21.84	0.1	274801	1.121203E7	2.7568686E7	0.02:0.41:1.00	274801	1.121203E7	2.7568686E7	0.02:0.41:1.00	1.3018506E7	64	56.74	1	Q32PH8|EF1A2_BOVIN
PAWI	0	64.48	27.49	0.9	273801	1.60591e+06	623236	0.44:2.58:1.00	273801	1.60591e+06	623236	0.44:2.58:1.00	834317	5.87	16.83	1	A0A3Q1LW91|A0A3Q1LW91_BOVIN:F1MUT3|F1MUT3_BOVIN:P80457|XDH_BOVIN
PWAI	0	69.06	21.29	0.9	273801	1.59262e+06	623236	0.44:2.56:1.00	273801	1.59262e+06	623236	0.44:2.56:1.00	829884	5.82	16.82	1
MFPPQSVL	0	55.39	25.85	0.2	272327	130418	3.19512e+06	0.09:0.04:1.00	272327	130418	3.19512e+06	0.09:0.04:1.00	1.19929e+06	24.5	59.65	1	P02666|CASB_BOVIN:A0AAA9T9Y7|A0AAA9T9Y7_BOVIN
APFPEVFGK	0	63.9	34.72	2	272088	4741816	8.017e+06	0.03:0.59:1.00	272088	4741816	8.017e+06	0.03:0.59:1.00	4.34363e+06	29.46	48.9	1	A0A3Q1MJE5|A0A3Q1MJE5_BOVIN:P02662|CASA1_BOVIN
SLTLTDVENLHLPLPL	0	48.83	43.42	6.5	266055	167756	3.13469e+06	0.08:0.05:1.00	266055	167756	3.13469e+06	0.08:0.05:1.00	1.1895e+06	18.69	97.04	1	P02666|CASB_BOVIN:A0AAA9T9Y7|A0AAA9T9Y7_BOVIN
PWDQVK	0	72.48	32.45	0.3	265508	3237655	9499848	0.03:0.34:1.00	265508	3237655	9499848	0.03:0.34:1.00	4334337	35.78	18.04	1	P02663|CASA2_BOVIN:A0AAA9S262|A0AAA9S262_BOVIN
IIIGV	0	44.94	34.49	4.7	263067	336795	348607	0.75:0.97:1.00	263067	336795	348607	0.75:0.97:1.00	316156	1.33	115.53	1
LPENVTPEEQHKGT	0	46.08	37.82	4.7	262760	483340	96710.7	2.72:5.00:1.00	262760	483340	96710.7	2.72:5.00:1.00	280937	5	16.28	1	A2I7N3|SPA37_BOVIN:A0A3Q1MGP2|A0A3Q1MGP2_BOVIN:A0A3Q1MGZ6|A0A3Q1MGZ6_BOVIN
EELNVPGEIVESL	0	53.64	29.02	2.2	262608	1.08446e+06	88892.4	2.95:12.20:1.00	262608	1.08446e+06	88892.4	2.95:12.20:1.00	478653	12.2	83.15	1	P02666|CASB_BOVIN:A0AAA9T9Y7|A0AAA9T9Y7_BOVIN
YDAAQRGPGGA	0	68.36	42.67	0.1	261649	531335	7296450	0.04:0.07:1.00	261649	531335	7296450	0.04:0.07:1.00	2696478	27.89	9.88	1	P35541|SAA_BOVIN:A0AAA9TJV8|A0AAA9TJV8_BOVIN:A0AAA9TGJ5|A0AAA9TGJ5_BOVIN:A0A3Q1M5X4|A0A3Q1M5X4_BOVIN:A0AAA9TJA0|A0AAA9TJA0_BOVIN:A0A452DJ43|A0A452DJ43_BOVIN:A0AAA9SCC7|A0AAA9SCC7_BOVIN
APKHKEM(+15.99)PFPKYPVEPFTESQ	0	55.45	42.19	1	261226	6.7618e+06	142033	1.84:47.61:1.00	261226	6.7618e+06	142033	1.84:47.61:1.00	2388352	47.61	41.69	1	P02666|CASB_BOVIN	Oxidation (M)
AAHI	0	48.55	23.69	8.8	260922	377229	1.18088e+06	0.22:0.32:1.00	260922	377229	1.18088e+06	0.22:0.32:1.00	606344	4.53	116.91	1	A0A3Q1MC28|A0A3Q1MC28_BOVIN
RELEELNVPGEIV	0	59.04	34.7	9.3	260852	4307641	7474148	0.03:0.58:1.00	260852	4307641	7474148	0.03:0.58:1.00	4.01421e+06	28.65	56.2	1	P02666|CASB_BOVIN:A0AAA9T9Y7|A0AAA9T9Y7_BOVIN
VLPVPQKAVPYPQRDMPIQAFLL	0	54.88	44.58	0.6	258359	5.25497e+06	8581627	0.03:0.61:1.00	258359	5.25497e+06	8581627	0.03:0.61:1.00	4.69832e+06	33.22	75.25	1	P02666|CASB_BOVIN:A0AAA9T9Y7|A0AAA9T9Y7_BOVIN
PPPPPPAPEKKLIT	0	67.82	23.19	1.6	256629	1.2435e+06	134851	1.90:9.22:1.00	256629	1.2435e+06	134851	1.90:9.22:1.00	544993	9.22	28.26	1	A7Z068|A7Z068_BOVIN
KFQSEEQQQTE	0	67.9	34.78	0	256330	224188	218883	1.17:1.02:1.00	256330	224188	218883	1.17:1.02:1.00	233134	1.17	9	1	P02666|CASB_BOVIN:A0AAA9T9Y7|A0AAA9T9Y7_BOVIN
ELEELNVPGEIVESL	0	32.62	40.81	8.6	254643	2.30724e+06	54474.6	4.67:42.35:1.00	254643	2.30724e+06	54474.6	4.67:42.35:1.00	872120	42.35	93.94	1	P02666|CASB_BOVIN:A0AAA9T9Y7|A0AAA9T9Y7_BOVIN
TFLKEAGQGAKD	0	52.29	34.6	4.3	253446	518831	2.1467802E7	0.02:0.02:1.00	253446	518831	2.1467802E7	0.02:0.02:1.00	7.41336e+06	64	18.62	2	Q8SQ28|SAA3_BOVIN:A0AAA9TGJ5|A0AAA9TGJ5_BOVIN:A0A3Q1M5X4|A0A3Q1M5X4_BOVIN:A0AAA9TJA0|A0AAA9TJA0_BOVIN:A0A3Q1M3H8|A0A3Q1M3H8_BOVIN
GKEKVNEL	0	51.61	32.18	6.4	252631	21160.1	432768	0.58:0.05:1.00	252631	21160.1	432768	0.58:0.05:1.00	235520	20.45	8.49	1	A0A3Q1MJE5|A0A3Q1MJE5_BOVIN:P02662|CASA1_BOVIN
LLRFFVAPFPEVFGKE	0	50.84	44.73	0	252628	190113	4874668	0.05:0.04:1.00	252628	190113	4874668	0.05:0.04:1.00	1.77247e+06	25.64	87.83	1	A0A3Q1MJE5|A0A3Q1MJE5_BOVIN:P02662|CASA1_BOVIN
M(+15.99)DPIQ	0	54.72	31.76	6	251729	119064	302356	0.83:0.39:1.00	251729	119064	302356	0.83:0.39:1.00	224383	2.54	11.29	1		Oxidation (M)
PAINVGLSVSR	0	54.16	23.55	0.6	251617	1292165	1.92855e+06	0.13:0.67:1.00	251617	1292165	1.92855e+06	0.13:0.67:1.00	1.15744e+06	7.66	44.46	1	P19483|ATPA_BOVIN:F1MLB8|F1MLB8_BOVIN
AGLPDKY	0	71.69	27.82	2.8	246546	4.90433e+06	6.5130252E7	0.02:0.08:1.00	246546	4.90433e+06	6.5130252E7	0.02:0.08:1.00	2.3427042E7	64	20.5	1	P35541|SAA_BOVIN:E1BJF9|E1BJF9_BOVIN:Q8SQ28|SAA3_BOVIN:A0AAA9TJV8|A0AAA9TJV8_BOVIN:A0AAA9SDM7|A0AAA9SDM7_BOVIN:A0A452DJ43|A0A452DJ43_BOVIN:A0AAA9SCC7|A0AAA9SCC7_BOVIN:A0A3Q1M3H8|A0A3Q1M3H8_BOVIN
EQPPPPPP	0	48.46	21.9	2.3	245531	181924	230505	1.07:0.79:1.00	245531	181924	230505	1.07:0.79:1.00	219320	1.35	30.66	1
SGKDPNHFRPA	0	76.12	42.61	0.2	242016	5023911	1.60854e+06	0.15:3.12:1.00	242016	5023911	1.60854e+06	0.15:3.12:1.00	2.29149e+06	20.76	9.5	1	P35541|SAA_BOVIN:Q8SQ28|SAA3_BOVIN:E1BJF9|E1BJF9_BOVIN:A0AAA9TJV8|A0AAA9TJV8_BOVIN:A0AAA9TGJ5|A0AAA9TGJ5_BOVIN:A0A3Q1M5X4|A0A3Q1M5X4_BOVIN:A0AAA9TJA0|A0AAA9TJA0_BOVIN:A0AAA9SDM7|A0AAA9SDM7_BOVIN:A0A452DJ43|A0A452DJ43_BOVIN:A0A3Q1M3H8|A0A3Q1M3H8_BOVIN:A0AAA9SCC7|A0AAA9SCC7_BOVIN
IPDPPP	0	71.64	27.83	0	237951	2.63805e+06	436446	0.55:6.04:1.00	237951	2.63805e+06	436446	0.55:6.04:1.00	1.10415e+06	11.09	14.49	1	A0A3Q1N568|A0A3Q1N568_BOVIN
GSTVTKTVKPSE	0	52.67	30.03	8.3	237378	60427.5	485611	0.49:0.12:1.00	237378	60427.5	485611	0.49:0.12:1.00	261139	8.04	6.59	1	A0AAA9SF39|A0AAA9SF39_BOVIN:A0AAA9THP6|A0AAA9THP6_BOVIN
TFLKEAGQGAKDM	0	50.24	37.82	5.8	236188	635516	6776477	0.03:0.09:1.00	236188	635516	6776477	0.03:0.09:1.00	2.54939e+06	28.69	31.14	1	Q8SQ28|SAA3_BOVIN:A0AAA9TGJ5|A0AAA9TGJ5_BOVIN:A0A3Q1M5X4|A0A3Q1M5X4_BOVIN:A0AAA9TJA0|A0AAA9TJA0_BOVIN:A0A3Q1M3H8|A0A3Q1M3H8_BOVIN
SKEQIVIR	0	74.85	30.88	0.5	236019	6766955	8909903	0.03:0.76:1.00	236019	6766955	8909903	0.03:0.76:1.00	5.30429e+06	37.75	13.46	1	P80195|GLCM1_BOVIN:A0AAA9SIM2|A0AAA9SIM2_BOVIN
GTFLKEAGQGAKDM	0	40.42	23.56	15.7	235053	173984	331195	0.71:0.53:1.00	235053	173984	331195	0.71:0.53:1.00	246744	1.9	31.02	1	Q8SQ28|SAA3_BOVIN:A0AAA9TGJ5|A0AAA9TGJ5_BOVIN:A0A3Q1M5X4|A0A3Q1M5X4_BOVIN:A0AAA9TJA0|A0AAA9TJA0_BOVIN:A0A3Q1M3H8|A0A3Q1M3H8_BOVIN
KAVPYPQRDM(+15.99)PIQ	0	69.08	34.82	1.4	234120	3.31074e+06	6.25847e+06	0.04:0.53:1.00	234120	3.31074e+06	6.25847e+06	0.04:0.53:1.00	3.26778e+06	26.73	22.41	1	P02666|CASB_BOVIN:A0AAA9T9Y7|A0AAA9T9Y7_BOVIN	Oxidation (M)
DIMVP	0	79.16	24.85	0.5	233381	1.121203E7	2.7568686E7	0.02:0.41:1.00	233381	1.121203E7	2.7568686E7	0.02:0.41:1.00	1.3004699E7	64	56.57	1
DDRNEPVLR	0	75.97	34.78	0.4	232499	6.2078e+06	1.7179074E7	0.02:0.36:1.00	232499	6.2078e+06	1.7179074E7	0.02:0.36:1.00	7.87312e+06	64	13.5	1	A0A3S5ZPG9|A0A3S5ZPG9_BOVIN:Q8MI01|MUC15_BOVIN
KDAAGGPGAPADPGRPTGYSGSSKA	0	59.89	34.69	0	228786	458995	2.05485e+06	0.11:0.22:1.00	228786	458995	2.05485e+06	0.11:0.22:1.00	914210	8.98	16.44	1	F1MR22|F1MR22_BOVIN:P81265|PIGR_BOVIN
NLHLPLPLLQSWM(+15.99)	0	39.85	42.98	4.6	228455	35760.3	1.23714e+06	0.18:0.03:1.00	228455	35760.3	1.23714e+06	0.18:0.03:1.00	500452	34.6	90.68	1	P02666|CASB_BOVIN:A0AAA9T9Y7|A0AAA9T9Y7_BOVIN	Oxidation (M)
LQDKIHP	0	76.72	30.27	0.6	228164	5364691	6570143	0.03:0.82:1.00	228164	5364691	6570143	0.03:0.82:1.00	4.05433e+06	28.8	12.04	1	P02666|CASB_BOVIN:A0AAA9T9Y7|A0AAA9T9Y7_BOVIN
FCIR	0	38.91	27.83	0	226708	1.39917e+06	291775	0.78:4.80:1.00	226708	1.39917e+06	291775	0.78:4.80:1.00	639218	6.17	106.81	1	A0AAA9TWB0|A0AAA9TWB0_BOVIN:A0AAA9S7D4|A0AAA9S7D4_BOVIN:A0AAA9RVC5|A0AAA9RVC5_BOVIN:A0AAA9SR44|A0AAA9SR44_BOVIN:E1BPX9|E1BPX9_BOVIN
LPKKGGAGGKGV	0	74.19	27.42	0.2	224995	382601	47058.8	4.78:8.13:1.00	224995	382601	47058.8	4.78:8.13:1.00	218218	8.13	6.45	1	A4IFD1|A4IFD1_BOVIN:A0AAA9S321|A0AAA9S321_BOVIN:A0A3Q1MZU3|A0A3Q1MZU3_BOVIN
GVSKVKEA	0	67.35	32.37	1.2	224613	1.45681e+06	73975.8	3.04:19.69:1.00	224613	1.45681e+06	73975.8	3.04:19.69:1.00	585134	19.69	6.17	1	P02666|CASB_BOVIN:A0AAA9T9Y7|A0AAA9T9Y7_BOVIN
GMTRDQVREDS	0	71.27	34.83	0.2	224241	1.11907e+06	6.32373e+06	0.04:0.18:1.00	224241	1.11907e+06	6.32373e+06	0.04:0.18:1.00	2555679	28.2	8.69	1	Q8SQ28|SAA3_BOVIN:A0AAA9TGJ5|A0AAA9TGJ5_BOVIN:A0A3Q1M5X4|A0A3Q1M5X4_BOVIN:A0AAA9TJA0|A0AAA9TJA0_BOVIN:A0A3Q1M3H8|A0A3Q1M3H8_BOVIN
KAVPYPQR	0	61.6	31.48	3.7	223255	1.23767e+06	1331210	0.17:0.93:1.00	223255	1.23767e+06	1331210	0.17:0.93:1.00	930710	5.96	10.34	1	P02666|CASB_BOVIN:A0AAA9T9Y7|A0AAA9T9Y7_BOVIN
LEELNVPGEIVE	0	69.81	36.85	2.1	222438	2.51359e+06	3.787154E7	0.02:0.07:1.00	222438	2.51359e+06	3.787154E7	0.02:0.07:1.00	1.3535857E7	64	61.9	1	P02666|CASB_BOVIN:A0AAA9T9Y7|A0AAA9T9Y7_BOVIN
DGFIV	0	67.4	21.61	0.3	222332	102254	145402	1.53:0.70:1.00	222332	102254	145402	1.53:0.70:1.00	156662	2.17	78.22	1
MLPPPPPPPP	0	54.07	27.83	1.9	219486	3.14839e+06	1.88497e+06	0.12:1.67:1.00	219486	3.14839e+06	1.88497e+06	0.12:1.67:1.00	1.75095e+06	14.34	43.58	1	F1MJN7|F1MJN7_BOVIN:F1MJN1|F1MJN1_BOVIN
NAVPITPTLN	0	53.9	32.34	5.9	219486	3.14839e+06	9533303	0.02:0.33:1.00	219486	3.14839e+06	9533303	0.02:0.33:1.00	4300393	43.43	44.16	1	P02663|CASA2_BOVIN:A0AAA9S262|A0AAA9S262_BOVIN
FRN	0	77.04	34.38	0	218400	2.75221e+06	4861942	0.04:0.57:1.00	218400	2.75221e+06	4861942	0.04:0.57:1.00	2.61085e+06	22.26	10.71	1	A0A3S5ZPM9|A0A3S5ZPM9_BOVIN:A0A3Q1MPI7|A0A3Q1MPI7_BOVIN:P08037|B4GT1_BOVIN:F1N3S5|F1N3S5_BOVIN:F1N1Z2|F1N1Z2_BOVIN:A0A3Q1NK97|A0A3Q1NK97_BOVIN
PVPK	0	64.9	25.51	8.4	216708	297846	249244	0.87:1.19:1.00	216708	297846	249244	0.87:1.19:1.00	254599	1.37	117.07	1	A0A3Q1M8M2|A0A3Q1M8M2_BOVIN:P23389|SCG1_BOVIN:A2VDL4|SATT_BOVIN:F1MB71|F1MB71_BOVIN:E1BPV9|E1BPV9_BOVIN
P(+42.01)PR	0	68.45	32.54	1.1	215740	377229	333376	0.65:1.13:1.00	215740	377229	333376	0.65:1.13:1.00	308782	1.75	116.78	1	A4IF71|A4IF71_BOVIN:A0A3Q1M2B9|A0A3Q1M2B9_BOVIN:A0AAA9RZ74|A0AAA9RZ74_BOVIN:A0A3Q1MAQ2|A0A3Q1MAQ2_BOVIN:A0A3Q1M3L3|A0A3Q1M3L3_BOVIN:A0AAA9RXA4|A0AAA9RXA4_BOVIN:F1MCZ3|F1MCZ3_BOVIN	Acetylation (N-term)
SKVLPVPQK	0	72.38	22.4	1.5	215323	1.42796e+06	853179	0.25:1.67:1.00	215323	1.42796e+06	853179	0.25:1.67:1.00	832154	6.63	16.84	1	P02666|CASB_BOVIN:A0AAA9T9Y7|A0AAA9T9Y7_BOVIN
GQGAKDMWR	0	56.92	21.85	1.4	214571	2237838	557736	0.38:4.01:1.00	214571	2237838	557736	0.38:4.01:1.00	1.00338e+06	10.43	15.81	1	Q8SQ28|SAA3_BOVIN:A0AAA9TGJ5|A0AAA9TGJ5_BOVIN:A0A3Q1M5X4|A0A3Q1M5X4_BOVIN:A0AAA9TJA0|A0AAA9TJA0_BOVIN:A0A3Q1M3H8|A0A3Q1M3H8_BOVIN
KLWAYLTINQLLAER	0	38.38	23.29	0.6	214226	69036.6	80152.2	2.67:0.86:1.00	214226	69036.6	80152.2	2.67:0.86:1.00	121138	3.1	81.57	1
GVSKVKEAMAPK	0	64	40.46	0.2	212652	3.08383e+06	1.2332934E7	0.02:0.25:1.00	212652	3.08383e+06	1.2332934E7	0.02:0.25:1.00	5209805	58	15.25	1	P02666|CASB_BOVIN:A0AAA9T9Y7|A0AAA9T9Y7_BOVIN
DELQDKI	0	50.4	20.05	7.3	211812	784164	1.14377e+06	0.19:0.69:1.00	211812	784164	1.14377e+06	0.19:0.69:1.00	713247	5.4	27.97	1	P02666|CASB_BOVIN:A0AAA9T9Y7|A0AAA9T9Y7_BOVIN
KDPNHFRPA	0	28.49	32.58	4.4	210702	6.28915e+06	2354115	0.09:2.67:1.00	210702	6.28915e+06	2354115	0.09:2.67:1.00	2.95132e+06	29.85	10.64	1	P35541|SAA_BOVIN:E1BJF9|E1BJF9_BOVIN:Q8SQ28|SAA3_BOVIN:A0AAA9TGJ5|A0AAA9TGJ5_BOVIN:A0A3Q1M5X4|A0A3Q1M5X4_BOVIN:A0AAA9TJV8|A0AAA9TJV8_BOVIN:A0AAA9TJA0|A0AAA9TJA0_BOVIN:A0AAA9SDM7|A0AAA9SDM7_BOVIN:A0A452DJ43|A0A452DJ43_BOVIN:A0AAA9SCC7|A0AAA9SCC7_BOVIN:A0A3Q1M3H8|A0A3Q1M3H8_BOVIN
EGVPP	0	48.28	25.89	0	210669	104035	176749	1.19:0.59:1.00	210669	104035	176749	1.19:0.59:1.00	163817	2.02	24.82	1
PAGK	0	65.74	32.51	0	209200	916274	1.16677e+06	0.18:0.79:1.00	209200	916274	1.16677e+06	0.18:0.79:1.00	764082	5.58	15.9	1	A0A3Q1LIQ3|A0A3Q1LIQ3_BOVIN:A0A3Q1MNE9|A0A3Q1MNE9_BOVIN:A0AAA9TY75|A0AAA9TY75_BOVIN:A0AAA9TE21|A0AAA9TE21_BOVIN:P02453|CO1A1_BOVIN:Q32S24|COBA2_BOVIN
QGVH	0	65.16	24.53	1.6	209029	3.0451e+06	608088	0.34:5.01:1.00	209029	3.0451e+06	608088	0.34:5.01:1.00	1.28741e+06	14.57	6.85	1	A0AAA9S3R0|A0AAA9S3R0_BOVIN:A0AAA9U1H0|A0AAA9U1H0_BOVIN:A0AAA9SXF2|A0AAA9SXF2_BOVIN:F1N7T2|F1N7T2_BOVIN:A0AAA9S0S3|A0AAA9S0S3_BOVIN:F1MSM3|F1MSM3_BOVIN:A0A3Q1N607|A0A3Q1N607_BOVIN
RGPFPII	0	68.96	27.83	0.5	208818	1.5686444E7	3.017711E7	0.02:0.52:1.00	208818	1.5686444E7	3.017711E7	0.02:0.52:1.00	1.5357457E7	64	51.31	1	P02666|CASB_BOVIN:A0AAA9T9Y7|A0AAA9T9Y7_BOVIN
TDVENLHLPLPLL	0	63.15	32.41	5.5	208320	861331	2.68346e+06	0.08:0.32:1.00	208320	861331	2.68346e+06	0.08:0.32:1.00	1.25104e+06	12.88	85.29	1	P02666|CASB_BOVIN:A0AAA9T9Y7|A0AAA9T9Y7_BOVIN
PKLPLSILKEKH	0	64.39	43.41	1.2	206780	970021	217609	0.95:4.46:1.00	206780	970021	217609	0.95:4.46:1.00	464804	4.69	37.16	1	P80195|GLCM1_BOVIN:A0AAA9SIM2|A0AAA9SIM2_BOVIN
F(+42.01)VP	0	40.57	29.23	0	206699	39999.2	47678.8	4.34:0.84:1.00	206699	39999.2	47678.8	4.34:0.84:1.00	98125.7	5.17	20.16	1	F1N444|F1N444_BOVIN:A0A3Q1M2B9|A0A3Q1M2B9_BOVIN:A0A3Q1M3L3|A0A3Q1M3L3_BOVIN	Acetylation (N-term)
TVTKTVKPSECS	0	52.69	41.38	1.9	206556	1.07154e+06	29403.5	7.02:36.44:1.00	206556	1.07154e+06	29403.5	7.02:36.44:1.00	435832	36.44	8.17	1	A0AAA9SF39|A0AAA9SF39_BOVIN:A0AAA9THP6|A0AAA9THP6_BOVIN
PEDETHLEAQPTDASAQ	0	45.48	43.55	10.2	205262	14827.6	2.43557e+06	0.08:0.02:1.00	205262	14827.6	2.43557e+06	0.08:0.02:1.00	885221	64	25.16	1	P80195|GLCM1_BOVIN
WAI	0	66.33	34.61	0	205147	2478251	1.69923e+06	0.12:1.46:1.00	205147	2478251	1.69923e+06	0.12:1.46:1.00	1.46088e+06	12.08	13.8	1	A0A3Q1LKU3|A0A3Q1LKU3_BOVIN
YDVDSLHQKHQ	0	62.53	39.08	1.6	204941	694548	570710	0.36:1.22:1.00	204941	694548	570710	0.36:1.22:1.00	490067	3.39	13.95	1	Q10741|ADA10_BOVIN
FPEVFGKE	0	69.15	32.42	0.1	204178	1.31652e+06	2.23661e+06	0.09:0.59:1.00	204178	1.31652e+06	2.23661e+06	0.09:0.59:1.00	1.25243e+06	10.95	42.47	1	A0A3Q1MJE5|A0A3Q1MJE5_BOVIN:P02662|CASA1_BOVIN
TLTDVENLHLPLPL	0	51.06	42.57	2	204024	177424	1.0518738E7	0.02:0.02:1.00	204024	177424	1.0518738E7	0.02:0.02:1.00	3.6334e+06	59.29	84.55	1	P02666|CASB_BOVIN:A0AAA9T9Y7|A0AAA9T9Y7_BOVIN
SKVKEAM	0	51.01	32.56	0.2	204018	1.613031E7	110421	1.85:64.00:1.00	204018	1.613031E7	110421	1.85:64.00:1.00	5481583	64	10.31	1	P02666|CASB_BOVIN:A0AAA9T9Y7|A0AAA9T9Y7_BOVIN
GPIVLNPWDQVKRN	0	29.99	22.04	0.4	202354	244631	244016	0.83:1.00:1.00	202354	244631	244016	0.83:1.00:1.00	230334	1.21	48.29	1	P02663|CASA2_BOVIN:A0AAA9S262|A0AAA9S262_BOVIN
DIIPNP	0	50.29	22.17	0	202264	205606	755171	0.27:0.27:1.00	202264	205606	755171	0.27:0.27:1.00	387681	3.73	58.36	1	A0AAA9TAX9|A0AAA9TAX9_BOVIN:G5E507|G5E507_BOVIN:Q76LV1|HS90B_BOVIN:G3N2V5|G3N2V5_BOVIN:A0AAA9SQM8|A0AAA9SQM8_BOVIN
TDVENLHL	0	39.62	32.54	0	202239	300652	346724	0.58:0.87:1.00	202239	300652	346724	0.58:0.87:1.00	283205	1.71	39.92	1	P02666|CASB_BOVIN:A0AAA9T9Y7|A0AAA9T9Y7_BOVIN
APKHKEMPFPKYPVEP	0	52.39	41.67	0.7	201722	5531510	493421	0.41:11.21:1.00	201722	5531510	493421	0.41:11.21:1.00	2.07555e+06	27.42	38.97	1	P02666|CASB_BOVIN:A0AAA9T9Y7|A0AAA9T9Y7_BOVIN
DELQDKIHPFAQ	0	57.43	27.83	0.1	201196	2.06465e+06	3.42453e+06	0.06:0.60:1.00	201196	2.06465e+06	3.42453e+06	0.06:0.60:1.00	1.89679e+06	17.02	40.66	1	P02666|CASB_BOVIN:A0AAA9T9Y7|A0AAA9T9Y7_BOVIN
FTVR	0	43.29	33.64	0	200560	351478	1.21532e+06	0.17:0.29:1.00	200560	351478	1.21532e+06	0.17:0.29:1.00	589119	6.06	35.61	1	F1MZQ4|F1MZQ4_BOVIN:A0A3Q1LLX1|A0A3Q1LLX1_BOVIN:P18892|BT1A1_BOVIN:A0AAA9TAX9|A0AAA9TAX9_BOVIN:A0AAA9SJH0|A0AAA9SJH0_BOVIN:F6RUZ4|F6RUZ4_BOVIN:G5E507|G5E507_BOVIN:Q76LV1|HS90B_BOVIN:A0AAA9T1H3|A0AAA9T1H3_BOVIN:E1BHI7|E1BHI7_BOVIN:A0AAA9SQM8|A0AAA9SQM8_BOVIN
RPPPPPPPPPPP	0	59.84	23.31	0.7	198061	694492	604396	0.33:1.15:1.00	198061	694492	604396	0.33:1.15:1.00	498983	3.51	24.07	1	A0AAA9TNQ6|A0AAA9TNQ6_BOVIN
EDETHLE	0	60.86	25.9	1	197087	309896	4252834	0.05:0.07:1.00	197087	309896	4252834	0.05:0.07:1.00	1.58661e+06	21.58	10.34	1	P80195|GLCM1_BOVIN
EDLISKEQIVIR	0	58.41	42.53	6.7	196989	2.45471e+06	2.4743198E7	0.02:0.10:1.00	196989	2.45471e+06	2.4743198E7	0.02:0.10:1.00	9131632	64	40.55	1	P80195|GLCM1_BOVIN:A0AAA9SIM2|A0AAA9SIM2_BOVIN
AVPYPQRDM(+15.99)PIQA	0	62.78	34.81	1	195793	6316266	4.0186496E7	0.02:0.16:1.00	195793	6316266	4.0186496E7	0.02:0.16:1.00	1.5566185E7	64	32.37	1	P02666|CASB_BOVIN:A0AAA9T9Y7|A0AAA9T9Y7_BOVIN	Oxidation (M)
QNPKLPLSILK	0	56.55	27.21	0	195106	291507	640301	0.30:0.46:1.00	195106	291507	640301	0.30:0.46:1.00	375638	3.28	42.88	1	P80195|GLCM1_BOVIN:A0AAA9SIM2|A0AAA9SIM2_BOVIN
NIEPE	0	69.3	27.82	0	194827	4621064	3777417	0.05:1.22:1.00	194827	4621064	3777417	0.05:1.22:1.00	2864436	23.72	11.48	1
SAQFIRN	0	62.2	27.98	1.7	194408	41863.6	2283159	0.09:0.02:1.00	194408	41863.6	2283159	0.09:0.02:1.00	839810	54.54	14.39	1	P80195|GLCM1_BOVIN
LSKEPSIS	0	74.29	28.57	0	193927	587027	2929787	0.07:0.20:1.00	193927	587027	2929787	0.07:0.20:1.00	1.23691e+06	15.11	14.66	1	P80195|GLCM1_BOVIN:A0AAA9SIM2|A0AAA9SIM2_BOVIN
SYI	0	68.38	27.26	0	190822	217602	2688333	0.07:0.08:1.00	190822	217602	2688333	0.07:0.08:1.00	1.03225e+06	14.09	23.22	1
HIQKEDVP	0	66.12	32.4	0	190667	240982	1.06191e+06	0.18:0.23:1.00	190667	240982	1.06191e+06	0.18:0.23:1.00	497853	5.57	11.89	1	A0A3Q1NG86|A0A3Q1NG86_BOVIN:A0A3Q1MJE5|A0A3Q1MJE5_BOVIN:P02662|CASA1_BOVIN
ARAM	0	49.13	27.07	1.7	190201	82137.5	53538.6	3.55:1.53:1.00	190201	82137.5	53538.6	3.55:1.53:1.00	108626	3.55	114.87	1	P28800|A2AP_BOVIN:A0AAA9S0T2|A0AAA9S0T2_BOVIN
FPPIQEPL	0	68.41	23.62	0	189313	2.67297e+06	568105	0.33:4.71:1.00	189313	2.67297e+06	568105	0.33:4.71:1.00	1.14346e+06	14.12	63.21	1	E1BHQ2|E1BHQ2_BOVIN
FFVAPFPEVF	0	67.96	34.85	4.8	188399	776018	3.05463e+06	0.06:0.25:1.00	188399	776018	3.05463e+06	0.06:0.25:1.00	1.33968e+06	16.21	105.8	1	A0A3Q1MJE5|A0A3Q1MJE5_BOVIN:P02662|CASA1_BOVIN
LEELNVPGEIVESL	0	59.5	34.79	4.2	188398	336584	2.8159224E7	0.02:0.02:1.00	188398	336584	2.8159224E7	0.02:0.02:1.00	9561402	64	88.02	1	P02666|CASB_BOVIN:A0AAA9T9Y7|A0AAA9T9Y7_BOVIN
KPEIQP	0	76.24	23.4	0.5	188251	3.22017e+06	1.73185e+06	0.11:1.86:1.00	188251	3.22017e+06	1.73185e+06	0.11:1.86:1.00	1.71343e+06	17.11	9.68	1
PNGQSKEDTVGRP	0	53.71	43.86	0.9	187870	3314997	1.62382e+06	0.12:2.04:1.00	187870	3314997	1.62382e+06	0.12:2.04:1.00	1.7089e+06	17.65	6.86	1	A0A3Q1LW91|A0A3Q1LW91_BOVIN:F1MUT3|F1MUT3_BOVIN:P80457|XDH_BOVIN
RFFVAPFPEVFGKE	0	56.06	43.44	0.8	184997	519777	1.1472678E7	0.02:0.05:1.00	184997	519777	1.1472678E7	0.02:0.05:1.00	4.05915e+06	62.02	70.8	1	A0A3Q1MJE5|A0A3Q1MJE5_BOVIN:P02662|CASA1_BOVIN
GTKPP	0	62.81	27.83	0	183627	5.63146e+06	3.43468e+06	0.05:1.64:1.00	183627	5.63146e+06	3.43468e+06	0.05:1.64:1.00	3.08326e+06	30.67	13.5	1
LVEDHIA	0	55.29	22.17	0.4	183546	96957.4	524793	0.35:0.18:1.00	183546	96957.4	524793	0.35:0.18:1.00	268432	5.41	19.48	1	F1MZQ4|F1MZQ4_BOVIN:P18892|BT1A1_BOVIN:E1BHI7|E1BHI7_BOVIN
KRIR	0	67.52	27.13	0.5	182727	708477	806641	0.23:0.88:1.00	182727	708477	806641	0.23:0.88:1.00	565948	4.41	117.25	1	Q10741|ADA10_BOVIN:A0AAA9RXF1|A0AAA9RXF1_BOVIN
KIE	0	69.1	34.8	0	178826	384820	1.9744e+06	0.09:0.19:1.00	178826	384820	1.9744e+06	0.09:0.19:1.00	846014	11.04	12.78	1	P62194|PRS8_BOVIN:A0A3Q1M2B9|A0A3Q1M2B9_BOVIN:P04896|GNAS2_BOVIN
HQGLP	0	68.55	31.27	1.9	178749	104598	3.03567e+06	0.06:0.03:1.00	178749	104598	3.03567e+06	0.06:0.03:1.00	1.10634e+06	29.02	10.84	1	A0A3Q1MJE5|A0A3Q1MJE5_BOVIN:P02662|CASA1_BOVIN
D(+42.01)VP	0	61.48	27.83	0	176022	1.91087e+06	586881	0.30:3.26:1.00	176022	1.91087e+06	586881	0.30:3.26:1.00	891259	10.86	13.23	1	A0A3Q1M3L3|A0A3Q1M3L3_BOVIN:Q6EWQ7|IF5A1_BOVIN:A0A3Q1LKU3|A0A3Q1LKU3_BOVIN:F1MLB8|F1MLB8_BOVIN	Acetylation (N-term)
SAPLRVYVEELKPTPEGDLEILLQKWEN	0	39.07	44.85	7.2	175476	438846	8197646	0.02:0.05:1.00	175476	438846	8197646	0.02:0.05:1.00	2.93732e+06	46.72	91.05	1	P02754|LACB_BOVIN
KVISNARE	0	55.72	23.4	5.6	175256	1.30286e+06	122852	1.43:10.61:1.00	175256	1.30286e+06	122852	1.43:10.61:1.00	533655	10.61	6.52	1	Q8SQ28|SAA3_BOVIN:A0AAA9TGJ5|A0AAA9TGJ5_BOVIN:A0A3Q1M5X4|A0A3Q1M5X4_BOVIN:A0AAA9TJA0|A0AAA9TJA0_BOVIN:A0A3Q1M3H8|A0A3Q1M3H8_BOVIN
TDDPVIRKL	0	54.01	20.05	1	173769	449470	1.30312e+06	0.13:0.34:1.00	173769	449470	1.30312e+06	0.13:0.34:1.00	642120	7.5	24.87	1	Q3T122|EIF3D_BOVIN
SLTLTDVENLHLPLPLLQS	0	43.2	36.45	6.8	172158	15722.3	3.3118e+06	0.05:0.02:1.00	172158	15722.3	3.3118e+06	0.05:0.02:1.00	1166559	64	102.61	1	P02666|CASB_BOVIN:A0AAA9T9Y7|A0AAA9T9Y7_BOVIN
AAAAP	0	62.05	27.83	1.5	171310	7.20826e+06	9745825	0.02:0.74:1.00	171310	7.20826e+06	9745825	0.02:0.74:1.00	5.70847e+06	56.89	28.13	1	A0A3Q1LQX0|A0A3Q1LQX0_BOVIN:A0AAA9TQR4|A0AAA9TQR4_BOVIN:A0A3Q1MPB6|A0A3Q1MPB6_BOVIN:F1MD78|F1MD78_BOVIN:A0AAA9SNC8|A0AAA9SNC8_BOVIN:E1BCR2|E1BCR2_BOVIN:A0A3Q1M3L3|A0A3Q1M3L3_BOVIN:A0A3Q1LVI3|A0A3Q1LVI3_BOVIN:A0A3Q1MMX6|A0A3Q1MMX6_BOVIN:A0A3Q1LN24|A0A3Q1LN24_BOVIN:E1BNS3|E1BNS3_BOVIN:A0AAA9TRS8|A0AAA9TRS8_BOVIN:E1BLK1|E1BLK1_BOVIN
VGAGP	0	66.25	24.37	0.6	171310	6438122	7551879	0.02:0.85:1.00	171310	6438122	7551879	0.02:0.85:1.00	4720437	44.08	28.31	1
SKVLPVPQKA	0	61.38	28.1	0.9	170450	324766	99746.8	1.71:3.26:1.00	170450	324766	99746.8	1.71:3.26:1.00	198321	3.26	19.17	1	P02666|CASB_BOVIN:A0AAA9T9Y7|A0AAA9T9Y7_BOVIN
QAFLLYQEPVLGPVRGPFPIIV	0	59.05	44.85	0.9	169461	1.9802e+06	3.41319e+06	0.05:0.58:1.00	169461	1.9802e+06	3.41319e+06	0.05:0.58:1.00	1.85428e+06	20.14	103.7	1	P02666|CASB_BOVIN:A0AAA9T9Y7|A0AAA9T9Y7_BOVIN
PIQAFLLYQEPVLGPVRGPFPI	0	15.79	44.85	8.8	168257	84194.6	182355	0.92:0.46:1.00	168257	84194.6	182355	0.92:0.46:1.00	144936	2.17	101.33	1	P02666|CASB_BOVIN:A0AAA9T9Y7|A0AAA9T9Y7_BOVIN
GVSKVKE	0	76.73	27.83	0.2	168021	3.88744e+06	186104	0.90:20.89:1.00	168021	3.88744e+06	186104	0.90:20.89:1.00	1.41386e+06	23.14	5.39	1	P02666|CASB_BOVIN:A0AAA9T9Y7|A0AAA9T9Y7_BOVIN
HPFAQTQS	0	73.81	34.62	0.6	165726	6190177	6536554	0.03:0.95:1.00	165726	6190177	6536554	0.03:0.95:1.00	4.29749e+06	39.44	9.61	1	P02666|CASB_BOVIN:A0AAA9T9Y7|A0AAA9T9Y7_BOVIN
SPVPKRIVVV	0	56.62	22.77	0.1	165121	2.22982e+06	11742.9	14.06:64.00:1.00	165121	2.22982e+06	11742.9	14.06:64.00:1.00	802229	64	31.96	1	F1MZA0|F1MZA0_BOVIN
RSVAG	0	48.19	27.83	0	164796	125332	160328	1.03:0.78:1.00	164796	125332	160328	1.03:0.78:1.00	150152	1.31	42.49	1
FLKEAGQGAKD	0	63.07	34.7	0.4	164486	2.83686e+06	1.3837873E7	0.02:0.21:1.00	164486	2.83686e+06	1.3837873E7	0.02:0.21:1.00	5613074	64	12.21	1	Q8SQ28|SAA3_BOVIN:A0AAA9TGJ5|A0AAA9TGJ5_BOVIN:A0A3Q1M5X4|A0A3Q1M5X4_BOVIN:A0AAA9TJA0|A0AAA9TJA0_BOVIN:A0A3Q1M3H8|A0A3Q1M3H8_BOVIN
VLSLSQSKVLPVPQKAVPYPQ	0	49.93	43.93	0.9	163423	2159285	402582	0.41:5.36:1.00	163423	2159285	402582	0.41:5.36:1.00	908430	13.21	51.71	1	P02666|CASB_BOVIN:A0AAA9T9Y7|A0AAA9T9Y7_BOVIN
RYLGYLEQLL	0	41.11	33.59	5.9	163182	20012.8	1.2825071E7	0.02:0.02:1.00	163182	20012.8	1.2825071E7	0.02:0.02:1.00	4.33609e+06	64	79.76	1	A0A3Q1NG86|A0A3Q1NG86_BOVIN:P02662|CASA1_BOVIN
PTQIEE	0	63.61	25.72	0.9	162286	507822	17454.4	9.30:29.09:1.00	162286	507822	17454.4	9.30:29.09:1.00	229188	29.09	14.56	1
MPIQAFLL	0	55.09	27.83	3.8	161578	2.05103e+06	151532	1.07:13.54:1.00	161578	2.05103e+06	151532	1.07:13.54:1.00	788048	13.54	88.64	1	P02666|CASB_BOVIN:A0AAA9T9Y7|A0AAA9T9Y7_BOVIN
DWKSKG	0	70.47	21.49	0	161380	828235	283800	0.57:2.92:1.00	161380	828235	283800	0.57:2.92:1.00	424472	5.13	6.74	1	A0AAA9SF39|A0AAA9SF39_BOVIN:A0AAA9THP6|A0AAA9THP6_BOVIN:A0AAA9SDU2|A0AAA9SDU2_BOVIN:A0AAA9TYE7|A0AAA9TYE7_BOVIN
KHKEMPFPKYPVEPFTE	0	59.62	43.85	0.6	160983	1.4034143E7	6.8521024E7	0.02:0.20:1.00	160983	1.4034143E7	6.8521024E7	0.02:0.20:1.00	2.757205E7	64	53.95	1	P02666|CASB_BOVIN:A0AAA9T9Y7|A0AAA9T9Y7_BOVIN
IEEIN	0	35.42	27.37	0	160583	108745	212064	0.76:0.51:1.00	160583	108745	212064	0.76:0.51:1.00	160464	1.95	20.23	1
GGVR	0	47.54	27.83	0	159277	160271	136494	1.17:1.17:1.00	159277	160271	136494	1.17:1.17:1.00	152014	1.17	15.16	1	A0A3Q1LM54|A0A3Q1LM54_BOVIN
APFDVIGPPEP	0	69.68	36.34	2.5	158031	1.14e+06	2.9433e+06	0.05:0.39:1.00	158031	1.14e+06	2.9433e+06	0.05:0.39:1.00	1.41378e+06	18.62	64.08	1	F1MZQ4|F1MZQ4_BOVIN:E1BHI7|E1BHI7_BOVIN
LLHPPPPP	0	47.87	32.18	1.1	156717	3.62916e+06	1.90468e+06	0.08:1.91:1.00	156717	3.62916e+06	1.90468e+06	0.08:1.91:1.00	1.89685e+06	23.16	26.58	1	A0A3Q1MPB6|A0A3Q1MPB6_BOVIN
RFSGSRSGN	0	72.07	27.83	1	156691	625608	68717.5	2.28:9.10:1.00	156691	625608	68717.5	2.28:9.10:1.00	283672	9.1	6.22	1	A0A3Q1LUE9|A0A3Q1LUE9_BOVIN:G5E604|G5E604_BOVIN:A0A3Q1LWV8|A0A3Q1LWV8_BOVIN:G5E5H2|G5E5H2_BOVIN:A0A3Q1MU51|A0A3Q1MU51_BOVIN:G3X7I5|G3X7I5_BOVIN:G3MZE0|G3MZE0_BOVIN:A0A3Q1LXG6|A0A3Q1LXG6_BOVIN
YDDRNEPVLR	0	50.07	42.9	8.3	155953	1.0562015E7	2.5112386E7	0.02:0.42:1.00	155953	1.0562015E7	2.5112386E7	0.02:0.42:1.00	1.1943451E7	64	19.61	1	A0A3S5ZPG9|A0A3S5ZPG9_BOVIN:Q8MI01|MUC15_BOVIN
QSKVLPVPQKAVPYPQRDM(+15.99)PIQ	0	52.03	38.33	1.1	154469	334834	369076	0.42:0.91:1.00	154469	334834	369076	0.42:0.91:1.00	286127	2.39	37.3	1	P02666|CASB_BOVIN:A0AAA9T9Y7|A0AAA9T9Y7_BOVIN	Oxidation (M)
YPFKPPK	0	52.45	21.92	0	154008	753321	861278	0.18:0.87:1.00	154008	753321	861278	0.18:0.87:1.00	589536	5.59	19.51	1	A0AAA9SQL6|A0AAA9SQL6_BOVIN
FVAPFPEVFGKEKV	0	59.63	44.58	0.6	153540	8634727	2.461753E7	0.02:0.35:1.00	153540	8634727	2.461753E7	0.02:0.35:1.00	1.1135266E7	64	59.21	1	A0A3Q1MJE5|A0A3Q1MJE5_BOVIN:P02662|CASA1_BOVIN
HLEAQPTDASAQ	0	52.78	39.2	0.7	153148	159956	3.05276e+06	0.05:0.05:1.00	153148	159956	3.05276e+06	0.05:0.05:1.00	1.12196e+06	19.93	13.5	1	P80195|GLCM1_BOVIN
DDKQPYEKKA	0	64.98	27.17	2.4	150827	835334	549808	0.27:1.52:1.00	150827	835334	549808	0.27:1.52:1.00	511990	5.54	5.89	1	P10103|HMGB1_BOVIN:A0A3Q1LQE8|A0A3Q1LQE8_BOVIN:A0AAA9TDX6|A0AAA9TDX6_BOVIN
ELQDKIHPF	0	74.09	20.75	0.3	150256	1.33645e+06	5123089	0.03:0.26:1.00	150256	1.33645e+06	5123089	0.03:0.26:1.00	2.20326e+06	34.1	35.72	1	P02666|CASB_BOVIN:A0AAA9T9Y7|A0AAA9T9Y7_BOVIN
P(+42.01)VR	0	79.64	27.83	0	147456	636751	1.34477e+06	0.11:0.47:1.00	147456	636751	1.34477e+06	0.11:0.47:1.00	709660	9.12	7.31	1	F1N444|F1N444_BOVIN:Q0III2|MBTP2_BOVIN:A0A3Q1M3L3|A0A3Q1M3L3_BOVIN:A0A3Q1MH41|A0A3Q1MH41_BOVIN	Acetylation (N-term)
KTTLSSEAPTTQ	0	55.25	34.75	3.8	147430	511818	2.85574e+06	0.05:0.18:1.00	147430	511818	2.85574e+06	0.05:0.18:1.00	1.17166e+06	19.37	15.92	1	A0AAA9TJ67|A0AAA9TJ67_BOVIN:A0AAA9TV47|A0AAA9TV47_BOVIN:P80025|PERL_BOVIN:A0AAA9T6G9|A0AAA9T6G9_BOVIN:G3MXZ0|G3MXZ0_BOVIN
YLGYLEQLL	0	66.57	34.35	0	147034	901855	5.53184e+06	0.03:0.16:1.00	147034	901855	5.53184e+06	0.03:0.16:1.00	2193576	37.62	95.21	1	A0A3Q1NG86|A0A3Q1NG86_BOVIN:P02662|CASA1_BOVIN
ALINNQFLPYPYYAKPA	0	42.31	43.92	8.4	143617	798957	201342	0.71:3.97:1.00	143617	798957	201342	0.71:3.97:1.00	381305	5.56	65.96	1	A0A140T8A9|A0A140T8A9_BOVIN
PCRPP	0	49.15	22.17	1.6	142887	124619	174556	0.82:0.71:1.00	142887	124619	174556	0.82:0.71:1.00	147354	1.4	33.73	1
SILKEKHL	0	72.13	32.22	0.5	141987	9.8189928E7	3.7689412E7	0.02:2.61:1.00	141987	9.8189928E7	3.7689412E7	0.02:2.61:1.00	4.5340444E7	64	21.36	1	P80195|GLCM1_BOVIN:A0AAA9SIM2|A0AAA9SIM2_BOVIN
PEGDLGKEIEQKY	0	71.28	43.72	0.4	141422	4513362	4883725	0.03:0.92:1.00	141422	4513362	4883725	0.03:0.92:1.00	3179503	34.53	34.79	1	Q6EWQ7|IF5A1_BOVIN
NEWGRSGKDPN	0	67.3	29.93	0.7	141101	2.27495e+06	2.94223e+06	0.05:0.77:1.00	141101	2.27495e+06	2.94223e+06	0.05:0.77:1.00	1.78609e+06	20.85	7.05	1	P35541|SAA_BOVIN:E1BJF9|E1BJF9_BOVIN:Q8SQ28|SAA3_BOVIN:A0AAA9TGJ5|A0AAA9TGJ5_BOVIN:A0A3Q1M5X4|A0A3Q1M5X4_BOVIN:A0AAA9TJV8|A0AAA9TJV8_BOVIN:A0AAA9TJA0|A0AAA9TJA0_BOVIN:A0AAA9SDM7|A0AAA9SDM7_BOVIN:A0A452DJ43|A0A452DJ43_BOVIN:A0AAA9SCC7|A0AAA9SCC7_BOVIN:A0A3Q1M3H8|A0A3Q1M3H8_BOVIN
REKVSPAVFVSREG	0	63.74	34.7	0	139209	856750	4519355	0.03:0.19:1.00	139209	856750	4519355	0.03:0.19:1.00	1838438	32.46	31.4	1	F1MZQ4|F1MZQ4_BOVIN:P18892|BT1A1_BOVIN:E1BHI7|E1BHI7_BOVIN
ERYK	0	77.15	25.52	0.2	138333	539998	238363	0.58:2.27:1.00	138333	539998	238363	0.58:2.27:1.00	305564	3.9	7.21	1
ILEGLM(+15.99)TTVHSY	0	33.03	30.84	8.4	138084	52474.5	256030	0.54:0.20:1.00	138084	52474.5	256030	0.54:0.20:1.00	148863	4.88	44.06	1	Q2KJE5|G3PT_BOVIN	Oxidation (M)
NLHLPLPLLQSWM	0	51.06	38.43	0.9	137981	127173	553994	0.25:0.23:1.00	137981	127173	553994	0.25:0.23:1.00	273049	4.36	101.57	1	P02666|CASB_BOVIN:A0AAA9T9Y7|A0AAA9T9Y7_BOVIN
QPGC	0	61.37	25.85	0.8	137274	41543.2	84231.9	1.63:0.49:1.00	137274	41543.2	84231.9	1.63:0.49:1.00	87683.1	3.3	21.77	1	P11151|LIPL_BOVIN
SAPLRVYVEELKPT	0	53.61	38.87	2	136975	440211	719956	0.19:0.61:1.00	136975	440211	719956	0.19:0.61:1.00	432381	5.26	48.13	1	P02754|LACB_BOVIN:A0A3Q1LYE8|A0A3Q1LYE8_BOVIN
RQAPPPPPP	0	67.83	20.85	2.4	136313	1.19667e+06	211836	0.64:5.65:1.00	136313	1.19667e+06	211836	0.64:5.65:1.00	514939	8.78	11.95	1	Q95107|WASL_BOVIN
V(+42.01)RP	0	81.33	31.36	0	135957	670282	1.37864e+06	0.10:0.49:1.00	135957	670282	1.37864e+06	0.10:0.49:1.00	728294	10.14	7.31	1	F1N444|F1N444_BOVIN:A0A3Q1M751|A0A3Q1M751_BOVIN:A0A3Q1M3L3|A0A3Q1M3L3_BOVIN	Acetylation (N-term)
DMPIQAFL	0	54.81	34.36	3.8	134130	587572	6.32303e+06	0.02:0.09:1.00	134130	587572	6.32303e+06	0.02:0.09:1.00	2.34824e+06	47.14	91.24	1	P02666|CASB_BOVIN:A0AAA9T9Y7|A0AAA9T9Y7_BOVIN
AVPYPQRDMPIQAFL	0	68.82	43.69	1	133700	7027709	1.4339758E7	0.02:0.49:1.00	133700	7027709	1.4339758E7	0.02:0.49:1.00	7.16706e+06	64	69.72	1	P02666|CASB_BOVIN:A0AAA9T9Y7|A0AAA9T9Y7_BOVIN
EMPFPKYPVEPFTE	0	72.49	44.79	1.6	133299	2.1270536E7	9.6643904E7	0.02:0.22:1.00	133299	2.1270536E7	9.6643904E7	0.02:0.22:1.00	3.9349248E7	64	66.47	1	P02666|CASB_BOVIN:A0AAA9T9Y7|A0AAA9T9Y7_BOVIN
GWGFP	0	53.3	24.32	0.4	133265	508808	420328	0.32:1.21:1.00	133265	508808	420328	0.32:1.21:1.00	354134	3.82	36.03	1
FDAQ	0	62.95	24.91	0	133133	144429	55738.4	2.39:2.59:1.00	133133	144429	55738.4	2.39:2.59:1.00	111100	2.59	25.74	1
KGGGP	0	60.09	22.17	0.1	132878	133704	128885	1.03:1.04:1.00	132878	133704	128885	1.03:1.04:1.00	131822	1.04	17.97	1
RVKR	0	69.7	27.83	2.5	132687	439371	309636	0.43:1.42:1.00	132687	439371	309636	0.43:1.42:1.00	293898	3.31	116.74	1	F1N416|F1N416_BOVIN:A0A3Q1LW91|A0A3Q1LW91_BOVIN:F1MUT3|F1MUT3_BOVIN:Q24K12|GPTC1_BOVIN:F1MJF1|F1MJF1_BOVIN:A0A3Q1MB05|A0A3Q1MB05_BOVIN:P80457|XDH_BOVIN
RAF	0	60.94	20.75	6.4	132681	73384.2	487337	0.27:0.15:1.00	132681	73384.2	487337	0.27:0.15:1.00	231134	6.64	117.49	1	E1BNC6|E1BNC6_BOVIN
FREKVSP	0	68.35	23.29	0.8	132637	4.75035e+06	6301491	0.02:0.75:1.00	132637	4.75035e+06	6301491	0.02:0.75:1.00	3.72816e+06	47.51	12.66	1	F1MZQ4|F1MZQ4_BOVIN:P18892|BT1A1_BOVIN:E1BHI7|E1BHI7_BOVIN
KSGSP	0	58.66	27.83	1.1	132588	140427	64419.9	2.06:2.18:1.00	132588	140427	64419.9	2.06:2.18:1.00	112478	2.18	16.79	1	A0A3Q1LLX1|A0A3Q1LLX1_BOVIN:A0AAA9T1H3|A0AAA9T1H3_BOVIN
RDM(+15.99)PIQAFLLYQEPVLGPVRGPFPI	0	39.62	44.85	4.5	132490	743982	4917358	0.03:0.15:1.00	132490	743982	4917358	0.03:0.15:1.00	1.93128e+06	37.12	93.6	1	P02666|CASB_BOVIN:A0AAA9T9Y7|A0AAA9T9Y7_BOVIN	Oxidation (M)
YQKFPQ	0	55.89	22.11	1.1	132425	11453.2	226450	0.58:0.05:1.00	132425	11453.2	226450	0.58:0.05:1.00	123443	19.77	16.87	1	P02663|CASA2_BOVIN:A0AAA9S262|A0AAA9S262_BOVIN
VEDHIAEG	0	68.86	31.1	0.7	132419	824007	2.27611e+06	0.06:0.36:1.00	132419	824007	2.27611e+06	0.06:0.36:1.00	1077512	17.19	10.9	1	F1MZQ4|F1MZQ4_BOVIN:P18892|BT1A1_BOVIN:E1BHI7|E1BHI7_BOVIN
DDGLSAAARKQ	0	80.88	43.6	0	132333	1.35611e+06	501205	0.26:2.71:1.00	132333	1.35611e+06	501205	0.26:2.71:1.00	663217	10.25	9.73	1	A0AAA9TSP0|A0AAA9TSP0_BOVIN:A0AAA9U0T8|A0AAA9U0T8_BOVIN
KHQ	0	79.64	27.83	0.4	131479	868295	170422	0.77:5.09:1.00	131479	868295	170422	0.77:5.09:1.00	390065	6.6	6.11	1	Q10741|ADA10_BOVIN:A0A3Q1M3L3|A0A3Q1M3L3_BOVIN:A0A3Q1MC28|A0A3Q1MC28_BOVIN
KAGTDLLNFLSSFIDPKKQPAT	0	47.6	44.85	3.9	130654	858584	8623679	0.02:0.10:1.00	130654	858584	8623679	0.02:0.10:1.00	3.20431e+06	64	99.62	1	P81644|APOA2_BOVIN
LSKEPSISRED	0	48.31	21.93	8.5	130533	1.09306e+06	100867	1.29:10.84:1.00	130533	1.09306e+06	100867	1.29:10.84:1.00	441485	10.84	12.29	1	P80195|GLCM1_BOVIN:A0AAA9SIM2|A0AAA9SIM2_BOVIN
LPLPLLQSW	0	67.09	42.17	0	128321	3.90768e+06	2.40947e+06	0.05:1.62:1.00	128321	3.90768e+06	2.40947e+06	0.05:1.62:1.00	2.14849e+06	30.45	99.51	1	P02666|CASB_BOVIN:A0AAA9T9Y7|A0AAA9T9Y7_BOVIN
RPRKKGPPPPPP	0	73.97	21.06	1	127576	8578160	8.21184e+06	0.02:1.04:1.00	127576	8578160	8.21184e+06	0.02:1.04:1.00	5.63919e+06	64	23.1	1	F1MB71|F1MB71_BOVIN
DETHLEAQPTDASAQ	0	72.37	44.58	1.6	127054	1.3610843E7	4.1700692E7	0.02:0.33:1.00	127054	1.3610843E7	4.1700692E7	0.02:0.33:1.00	1.847953E7	64	23.59	1	P80195|GLCM1_BOVIN
GPSH	0	74.54	22.74	1.2	126372	290874	983607	0.13:0.30:1.00	126372	290874	983607	0.13:0.30:1.00	466951	7.78	7.04	1	Q0VC04|Q0VC04_BOVIN:A0AAA9RZ74|A0AAA9RZ74_BOVIN
NYEEAIVHL	0	41.15	34.79	4.5	125308	39168.8	190623	0.66:0.21:1.00	125308	39168.8	190623	0.66:0.21:1.00	118366	4.87	50.54	1	F1MZQ4|F1MZQ4_BOVIN:P18892|BT1A1_BOVIN:E1BHI7|E1BHI7_BOVIN
APSFSDIPNPI	0	51.37	37.49	1.8	124836	3408753	92923.1	1.34:36.68:1.00	124836	3408753	92923.1	1.34:36.68:1.00	1.20884e+06	36.68	63.9	1	A0A3Q1NG86|A0A3Q1NG86_BOVIN:A0A3Q1MJE5|A0A3Q1MJE5_BOVIN:P02662|CASA1_BOVIN
REDLISKEQ	0	70.53	32.59	0.1	123924	2899489	7.22005e+06	0.02:0.40:1.00	123924	2899489	7.22005e+06	0.02:0.40:1.00	3.41449e+06	58.26	13.26	1	P80195|GLCM1_BOVIN:A0AAA9SIM2|A0AAA9SIM2_BOVIN
KPPPPPPPP	0	70.12	34.73	1.5	123881	2.54806e+06	1718473	0.07:1.48:1.00	123881	2.54806e+06	1718473	0.07:1.48:1.00	1.46347e+06	20.57	13.74	1	A7YWK4|A7YWK4_BOVIN
GRPTGYSGSSKA	0	52.44	29.35	0.4	123578	37505	42493.5	2.91:0.88:1.00	123578	37505	42493.5	2.91:0.88:1.00	67858.8	3.29	6.24	1	F1MR22|F1MR22_BOVIN:P81265|PIGR_BOVIN
GRSGKDPNHF	0	67.38	29.33	1.1	123533	173365	411877	0.30:0.42:1.00	123533	173365	411877	0.30:0.42:1.00	236259	3.33	6.66	1	P35541|SAA_BOVIN:Q8SQ28|SAA3_BOVIN:E1BJF9|E1BJF9_BOVIN:A0A3Q1M5X4|A0A3Q1M5X4_BOVIN:A0AAA9TJV8|A0AAA9TJV8_BOVIN:A0AAA9TGJ5|A0AAA9TGJ5_BOVIN:A0AAA9TJA0|A0AAA9TJA0_BOVIN:A0AAA9SDM7|A0AAA9SDM7_BOVIN:A0A452DJ43|A0A452DJ43_BOVIN:A0AAA9SCC7|A0AAA9SCC7_BOVIN:A0A3Q1M3H8|A0A3Q1M3H8_BOVIN
SLTLTDVENL	0	61.55	27.04	0.8	123398	120327	1.9116e+06	0.06:0.06:1.00	123398	120327	1.9116e+06	0.06:0.06:1.00	718441	15.89	68.59	1	P02666|CASB_BOVIN:A0AAA9T9Y7|A0AAA9T9Y7_BOVIN
LIDWT	0	47.71	25.86	7.5	123262	22193.5	244110	0.50:0.09:1.00	123262	22193.5	244110	0.50:0.09:1.00	129855	11	81.22	1	A0A3Q1MKW0|A0A3Q1MKW0_BOVIN:F1MX77|F1MX77_BOVIN
LPWPR	0	64.78	23.88	6.3	122964	3614265	5964120	0.02:0.61:1.00	122964	3614265	5964120	0.02:0.61:1.00	3233783	48.5	57.54	1
VFI	0	71.22	27.27	0	122252	330353	597713	0.20:0.55:1.00	122252	330353	597713	0.20:0.55:1.00	350106	4.89	37	1
DPNHFRP	0	59.27	27.83	1	121719	1.04361e+06	37387.6	3.26:27.91:1.00	121719	1.04361e+06	37387.6	3.26:27.91:1.00	400907	27.91	12.98	1	P35541|SAA_BOVIN:Q8SQ28|SAA3_BOVIN:E1BJF9|E1BJF9_BOVIN:A0AAA9TJV8|A0AAA9TJV8_BOVIN:A0AAA9TGJ5|A0AAA9TGJ5_BOVIN:A0A3Q1M5X4|A0A3Q1M5X4_BOVIN:A0AAA9TJA0|A0AAA9TJA0_BOVIN:A0AAA9SDM7|A0AAA9SDM7_BOVIN:A0A452DJ43|A0A452DJ43_BOVIN:A0A3Q1M3H8|A0A3Q1M3H8_BOVIN:A0AAA9SCC7|A0AAA9SCC7_BOVIN
HIQKEDVPSERYLGYLEQLLRL	0	28.35	44.85	7.1	121294	65939.9	1.769971E7	0.02:0.02:1.00	121294	65939.9	1.769971E7	0.02:0.02:1.00	5962315	64	95.18	1	A0A3Q1NG86|A0A3Q1NG86_BOVIN:P02662|CASA1_BOVIN
EAAPP	0	46.59	23.34	0	121013	881319	253356	0.48:3.48:1.00	121013	881319	253356	0.48:3.48:1.00	418562	7.28	20.41	1	A0AAA9SNC8|A0AAA9SNC8_BOVIN:F1MR40|F1MR40_BOVIN:F1MWK5|F1MWK5_BOVIN:E1BCC6|E1BCC6_BOVIN:A0A3Q1MC28|A0A3Q1MC28_BOVIN
M(+42.01)RGG	0	65.65	20.84	2.1	120771	72164.4	105726	1.14:0.68:1.00	120771	72164.4	105726	1.14:0.68:1.00	99553.8	1.67	116.5	1	A0A3Q1LQN7|A0A3Q1LQN7_BOVIN	Acetylation (N-term)
PRGSLFFNPKS	0	53.61	29.33	0.6	120539	100932	178870	0.67:0.56:1.00	120539	100932	178870	0.67:0.56:1.00	133447	1.77	35.87	1	A0AAA9S490|A0AAA9S490_BOVIN:P17697|CLUS_BOVIN
PPPVKPPP	0	69.43	27.85	0	120350	199411	131763	0.91:1.51:1.00	120350	199411	131763	0.91:1.51:1.00	150508	1.66	13.39	1	E1B777|E1B777_BOVIN
RQAPPPP	0	56.77	23.45	5	119324	869278	11976.9	9.96:64.00:1.00	119324	869278	11976.9	9.96:64.00:1.00	333526	64	7.68	1	Q95107|WASL_BOVIN
TDKEKAEKL	0	83.44	33.11	0.6	119125	5755969	4.54107e+06	0.03:1.27:1.00	119125	5755969	4.54107e+06	0.03:1.27:1.00	3.47206e+06	48.32	6.53	1	A0AAA9SBN5|A0AAA9SBN5_BOVIN:Q32PB9|RL38_BOVIN
KPGV	0	59.64	29.52	2.5	118459	178856	300711	0.39:0.59:1.00	118459	178856	300711	0.39:0.59:1.00	199342	2.54	114.54	1	P06868|PLMN_BOVIN
VSTV	0	61.5	27.83	0.1	118442	226830	804145	0.15:0.28:1.00	118442	226830	804145	0.15:0.28:1.00	383139	6.79	9.98	1	A7Z035|EPN4_BOVIN:A0A3Q1M4Z2|A0A3Q1M4Z2_BOVIN
TQSLVYPFPGPIP	0	31.32	40.85	2.3	118412	23709.8	1651770	0.07:0.02:1.00	118412	23709.8	1651770	0.07:0.02:1.00	597964	64	83.96	1	P02666|CASB_BOVIN
EVVP	0	59.9	27.9	3.2	118314	239562	120279	0.98:1.99:1.00	118314	239562	120279	0.98:1.99:1.00	159385	2.02	16.21	1	A0A3Q1LQX0|A0A3Q1LQX0_BOVIN:F1MU27|F1MU27_BOVIN:F1MY97|F1MY97_BOVIN:A0A3Q1M3L3|A0A3Q1M3L3_BOVIN
V(+42.01)VSP	0	49.72	22.27	3.2	118314	83795.1	120279	0.98:0.70:1.00	118314	83795.1	120279	0.98:0.70:1.00	107463	1.44	16.16	1	Q2KJ93|CDC42_BOVIN:A0A3Q1MKC6|A0A3Q1MKC6_BOVIN:A0A3Q1LM54|A0A3Q1LM54_BOVIN:E1B8K6|E1B8K6_BOVIN:A0AAA9RXF1|A0AAA9RXF1_BOVIN:A0A3Q1N9V7|A0A3Q1N9V7_BOVIN:A2VDK6|WASF2_BOVIN:G3N172|G3N172_BOVIN:A0A3Q1LRY6|A0A3Q1LRY6_BOVIN:F1MND1|F1MND1_BOVIN	Acetylation (N-term)
VDKKAAGAGKVT	0	77.04	34.83	0.5	117986	2073761	1.18068e+06	0.10:1.76:1.00	117986	2073761	1.18068e+06	0.10:1.76:1.00	1.12414e+06	17.58	6.22	1	A0AAA9TC01|A0AAA9TC01_BOVIN:P68103|EF1A1_BOVIN:A0AAA9T7N4|A0AAA9T7N4_BOVIN:A0AAA9SDR5|A0AAA9SDR5_BOVIN
KTSIV	0	59.69	24.27	0	116854	103041	144362	0.81:0.71:1.00	116854	103041	144362	0.81:0.71:1.00	121419	1.4	79.01	1
VIIAL	0	68.94	20.77	1.1	116845	86821.9	327040	0.36:0.27:1.00	116845	86821.9	327040	0.36:0.27:1.00	176902	3.77	116.98	1
VGSKVTGGL	0	65.2	21.06	0.2	114998	1.45681e+06	891087	0.13:1.63:1.00	114998	1.45681e+06	891087	0.13:1.63:1.00	820966	12.67	6	1	A0A3Q1MNK0|A0A3Q1MNK0_BOVIN
FHI	0	64.2	27.83	0.7	114737	4475133	4632176	0.02:0.97:1.00	114737	4475133	4632176	0.02:0.97:1.00	3.07402e+06	40.37	38.33	1	Q0III2|MBTP2_BOVIN
IHF	0	54.79	26.25	0.7	114737	4475133	170289	0.67:26.28:1.00	114737	4475133	170289	0.67:26.28:1.00	1.58672e+06	39	37.31	1	A0A3Q1LPH9|A0A3Q1LPH9_BOVIN:E1BNC6|E1BNC6_BOVIN
TCCC	0	50.23	22.17	3.9	114355	63225.1	72256.7	1.58:0.88:1.00	114355	63225.1	72256.7	1.58:0.88:1.00	83279.1	1.81	94.42	1	A0AAF6DLI0|A0AAF6DLI0_BOVIN
NENLLRFFVAPFPE	0	42	34.3	7.3	113680	17061.1	672670	0.17:0.03:1.00	113680	17061.1	672670	0.17:0.03:1.00	267803	39.43	93.86	1	A0A3Q1MJE5|A0A3Q1MJE5_BOVIN:P02662|CASA1_BOVIN
KPCP	0	63.28	27.83	0	113511	121445	1.59964e+06	0.07:0.08:1.00	113511	121445	1.59964e+06	0.07:0.08:1.00	611532	14.09	16.58	1
IKHQGLP	0	61.09	25.77	1.1	113244	812339	1.5712183E7	0.02:0.05:1.00	113244	812339	1.5712183E7	0.02:0.05:1.00	5545922	64	13.02	1	A0A3Q1MJE5|A0A3Q1MJE5_BOVIN:P02662|CASA1_BOVIN
G(+42.01)HGA	0	66.7	21.98	0.4	113237	1.23643e+06	517585	0.22:2.39:1.00	113237	1.23643e+06	517585	0.22:2.39:1.00	622418	10.92	9.27	1	A0AAA9RXA4|A0AAA9RXA4_BOVIN	Acetylation (N-term)
N(+42.01)AH	0	66.7	30.98	0.4	113237	1.23643e+06	517585	0.22:2.39:1.00	113237	1.23643e+06	517585	0.22:2.39:1.00	622418	10.92	9.27	1	A0A3Q1MN47|A0A3Q1MN47_BOVIN:A0A3Q1MAQ2|A0A3Q1MAQ2_BOVIN	Acetylation (N-term)
[truncated: 283 more rows]
