# Supplementary material for: Peptidomic Profiling Analysis of Endogenous Peptides in Buffalo Milk During Lactation Stages
Source: Foods. 2026 May 14;15(10):1728. doi: 10.3390/foods15101728 (PMC13206046; doi:10.3390/foods15101728)
Supplement: Supplementary file 1 [file foods-15-01728-s001.zip › Supplementary Table S5 Gene Ontology annotation.xlsx]

## Sheet: source data
#Term	Database	ID	Input number	Background number	P-Value	Corrected P-Value	Input	Hyperlink
extracellular exosome	Gene Ontology	GO:0070062	8	2085	1.73968123719e-06	0.000908113605815	PRRC2A|ATP6AP1|CD14|LPL|SERPINF2|B4GALT1|CLU|HNRNPC	http://amigo.geneontology.org/amigo/term/GO:0070062
cell surface	Gene Ontology	GO:0009986	5	598	6.1026545308e-06	0.0013376669191	CLU|LPL|ANK3|CD14|SERPINF2	http://amigo.geneontology.org/amigo/term/GO:0009986
protein homodimerization activity	Gene Ontology	GO:0042803	5	660	9.7998402457e-06	0.0013376669191	ZNF318|LPL|HNRNPC|RNASE4|SERPINF2	http://amigo.geneontology.org/amigo/term/GO:0042803
extracellular region	Gene Ontology	GO:0005576	7	1843	1.02503212192e-05	0.0013376669191	MATN3|RNASE4|CD14|LPL|SERPINF2|CLU|HNRNPC	http://amigo.geneontology.org/amigo/term/GO:0005576
protein binding	Gene Ontology	GO:0005515	14	11779	3.99349654299e-05	0.00416921039088	MATN3|RNASE4|TAF1|PRRC2A|ATP6AP1|CD14|MED19|LPL|ANK3|SERPINF2|CLU|PDCD4|HNRNPC|CCNK	http://amigo.geneontology.org/amigo/term/GO:0005515
extracellular space	Gene Ontology	GO:0005615	6	1572	5.10783810996e-05	0.00444381915566	RNASE4|CD14|LPL|SERPINF2|B4GALT1|CLU	http://amigo.geneontology.org/amigo/term/GO:0005615
actin filament polymerization	Gene Ontology	GO:0030041	2	33	0.000117060719572	0.00872938508808	RNASE4|LMOD2	http://amigo.geneontology.org/amigo/term/GO:0030041
actin cytoskeleton	Gene Ontology	GO:0015629	3	245	0.000189404810973	0.0123228343996	LPL|HNRNPC|RNASE4	http://amigo.geneontology.org/amigo/term/GO:0015629
interleukin-12-mediated signaling pathway	Gene Ontology	GO:0035722	2	46	0.000221141411635	0.0123228343996	PDCD4|LPL	http://amigo.geneontology.org/amigo/term/GO:0035722
actin binding	Gene Ontology	GO:0003779	3	266	0.000240486727421	0.0123228343996	LPL|RNASE4|LMOD2	http://amigo.geneontology.org/amigo/term/GO:0003779
positive regulation of tumor necrosis factor production	Gene Ontology	GO:0032760	2	50	0.000259676586966	0.0123228343996	CLU|CD14	http://amigo.geneontology.org/amigo/term/GO:0032760
platelet alpha granule lumen	Gene Ontology	GO:0031093	2	66	0.000444177386956	0.0178354304608	CLU|SERPINF2	http://amigo.geneontology.org/amigo/term/GO:0031093
positive regulation of NIK/NF-kappaB signaling	Gene Ontology	GO:1901224	2	66	0.000444177386956	0.0178354304608	CD14|PDCD4	http://amigo.geneontology.org/amigo/term/GO:1901224
filopodium	Gene Ontology	GO:0030175	2	72	0.000525799262601	0.0180906846948	B4GALT1|LPL	http://amigo.geneontology.org/amigo/term/GO:0030175
signaling receptor binding	Gene Ontology	GO:0005102	3	353	0.00054518336286	0.0180906846948	CLU|LPL|RNASE4	http://amigo.geneontology.org/amigo/term/GO:0005102
positive regulation of proteasomal ubiquitin-dependent protein catabolic process	Gene Ontology	GO:0032436	2	74	0.000554503745434	0.0180906846948	CLU|TAF1	http://amigo.geneontology.org/amigo/term/GO:0032436
collagen-containing extracellular matrix	Gene Ontology	GO:0062023	3	370	0.000624266529431	0.0181557149514	CLU|MATN3|SERPINF2	http://amigo.geneontology.org/amigo/term/GO:0062023
positive regulation of inflammatory response	Gene Ontology	GO:0050729	2	81	0.000660840199381	0.0181557149514	PDCD4|LPL	http://amigo.geneontology.org/amigo/term/GO:0050729
actin filament	Gene Ontology	GO:0005884	2	87	0.000759224146985	0.0198157502363	LPL|LMOD2	http://amigo.geneontology.org/amigo/term/GO:0005884
secretory granule membrane	Gene Ontology	GO:0030667	2	99	0.000975898276324	0.0228068274656	B4GALT1|CD14	http://amigo.geneontology.org/amigo/term/GO:0030667
Golgi apparatus	Gene Ontology	GO:0005794	4	1002	0.0009839528743	0.0228068274656	B4GALT1|CLU|CD14|ANK3	http://amigo.geneontology.org/amigo/term/GO:0005794
neutrophil degranulation	Gene Ontology	GO:0043312	3	482	0.00133147672145	0.0228068274656	B4GALT1|CLU|CD14	http://amigo.geneontology.org/amigo/term/GO:0043312
platelet degranulation	Gene Ontology	GO:0002576	2	124	0.0015115357083	0.0228068274656	CLU|SERPINF2	http://amigo.geneontology.org/amigo/term/GO:0002576
blood microparticle	Gene Ontology	GO:0072562	2	141	0.00193981388045	0.0228068274656	CLU|SERPINF2	http://amigo.geneontology.org/amigo/term/GO:0072562
nucleic acid binding	Gene Ontology	GO:0003676	2	145	0.00204802308885	0.0228068274656	ZNF318|RNASE4	http://amigo.geneontology.org/amigo/term/GO:0003676
cellular response to lipopolysaccharide	Gene Ontology	GO:0071222	2	158	0.00241908507817	0.0228068274656	CD14|PDCD4	http://amigo.geneontology.org/amigo/term/GO:0071222
heparin binding	Gene Ontology	GO:0008201	2	163	0.00256964547512	0.0228068274656	LPL|RNASE4	http://amigo.geneontology.org/amigo/term/GO:0008201
proton-transporting two-sector ATPase complex	Gene Ontology	GO:0016469	1	5	0.00274777529414	0.0228068274656	ATP6AP1	http://amigo.geneontology.org/amigo/term/GO:0016469
positive regulation of osteoclast development	Gene Ontology	GO:2001206	1	5	0.00274777529414	0.0228068274656	ATP6AP1	http://amigo.geneontology.org/amigo/term/GO:2001206
positive regulation of membrane potential	Gene Ontology	GO:0045838	1	5	0.00274777529414	0.0228068274656	ANK3	http://amigo.geneontology.org/amigo/term/GO:0045838
regulation of acrosome reaction	Gene Ontology	GO:0060046	1	5	0.00274777529414	0.0228068274656	B4GALT1	http://amigo.geneontology.org/amigo/term/GO:0060046
positive regulation of homotypic cell-cell adhesion	Gene Ontology	GO:0034112	1	5	0.00274777529414	0.0228068274656	ANK3	http://amigo.geneontology.org/amigo/term/GO:0034112
beta-N-acetylglucosaminylglycopeptide beta-1,4-galactosyltransferase activity	Gene Ontology	GO:0003831	1	5	0.00274777529414	0.0228068274656	B4GALT1	http://amigo.geneontology.org/amigo/term/GO:0003831
response to purine-containing compound	Gene Ontology	GO:0014074	1	5	0.00274777529414	0.0228068274656	CLU	http://amigo.geneontology.org/amigo/term/GO:0014074
U1 snRNP binding	Gene Ontology	GO:1990446	1	5	0.00274777529414	0.0228068274656	HNRNPC	http://amigo.geneontology.org/amigo/term/GO:1990446
N-acetyllactosamine synthase activity	Gene Ontology	GO:0003945	1	5	0.00274777529414	0.0228068274656	B4GALT1	http://amigo.geneontology.org/amigo/term/GO:0003945
protein import	Gene Ontology	GO:0017038	1	5	0.00274777529414	0.0228068274656	CLU	http://amigo.geneontology.org/amigo/term/GO:0017038
peptidoglycan immune receptor activity	Gene Ontology	GO:0016019	1	5	0.00274777529414	0.0228068274656	CD14	http://amigo.geneontology.org/amigo/term/GO:0016019
lipopolysaccharide receptor complex	Gene Ontology	GO:0046696	1	5	0.00274777529414	0.0228068274656	CD14	http://amigo.geneontology.org/amigo/term/GO:0046696
negative regulation of amyloid fibril formation	Gene Ontology	GO:1905907	1	5	0.00274777529414	0.0228068274656	CLU	http://amigo.geneontology.org/amigo/term/GO:1905907
cellular response to temperature stimulus	Gene Ontology	GO:0071502	1	5	0.00274777529414	0.0228068274656	CLU	http://amigo.geneontology.org/amigo/term/GO:0071502
regulation of potassium ion transport	Gene Ontology	GO:0043266	1	5	0.00274777529414	0.0228068274656	ANK3	http://amigo.geneontology.org/amigo/term/GO:0043266
neurofibrillary tangle	Gene Ontology	GO:0097418	1	5	0.00274777529414	0.0228068274656	CLU	http://amigo.geneontology.org/amigo/term/GO:0097418
negative regulation of vascular associated smooth muscle cell differentiation	Gene Ontology	GO:1905064	1	5	0.00274777529414	0.0228068274656	PDCD4	http://amigo.geneontology.org/amigo/term/GO:1905064
commitment complex	Gene Ontology	GO:0000243	1	5	0.00274777529414	0.0228068274656	HNRNPC	http://amigo.geneontology.org/amigo/term/GO:0000243
cellular response to molecule of bacterial origin	Gene Ontology	GO:0071219	1	6	0.00320504399305	0.0228068274656	CD14	http://amigo.geneontology.org/amigo/term/GO:0071219
RNA polymerase I general transcription initiation factor activity	Gene Ontology	GO:0001181	1	6	0.00320504399305	0.0228068274656	TAF1	http://amigo.geneontology.org/amigo/term/GO:0001181
negative regulation of response to endoplasmic reticulum stress	Gene Ontology	GO:1903573	1	6	0.00320504399305	0.0228068274656	CLU	http://amigo.geneontology.org/amigo/term/GO:1903573
negative regulation by host of viral genome replication	Gene Ontology	GO:0044828	1	6	0.00320504399305	0.0228068274656	CCNK	http://amigo.geneontology.org/amigo/term/GO:0044828
cellular response to nutrient	Gene Ontology	GO:0031670	1	6	0.00320504399305	0.0228068274656	LPL	http://amigo.geneontology.org/amigo/term/GO:0031670
negative regulation of plasminogen activation	Gene Ontology	GO:0010757	1	6	0.00320504399305	0.0228068274656	SERPINF2	http://amigo.geneontology.org/amigo/term/GO:0010757
proton-transporting V-type ATPase, V1 domain	Gene Ontology	GO:0033180	1	6	0.00320504399305	0.0228068274656	ATP6AP1	http://amigo.geneontology.org/amigo/term/GO:0033180
positive regulation of tau-protein kinase activity	Gene Ontology	GO:1902949	1	6	0.00320504399305	0.0228068274656	CLU	http://amigo.geneontology.org/amigo/term/GO:1902949
mRNA 5'-splice site recognition	Gene Ontology	GO:0000395	1	6	0.00320504399305	0.0228068274656	HNRNPC	http://amigo.geneontology.org/amigo/term/GO:0000395
ligand-gated calcium channel activity	Gene Ontology	GO:0099604	1	6	0.00320504399305	0.0228068274656	CLU	http://amigo.geneontology.org/amigo/term/GO:0099604
ADP-ribose diphosphatase activity	Gene Ontology	GO:0047631	1	6	0.00320504399305	0.0228068274656	CLU	http://amigo.geneontology.org/amigo/term/GO:0047631
protein stabilization	Gene Ontology	GO:0050821	2	183	0.00321499982889	0.0228068274656	CLU|TAF1	http://amigo.geneontology.org/amigo/term/GO:0050821
transcription by RNA polymerase II	Gene Ontology	GO:0006366	2	187	0.00335228043007	0.0228068274656	TAF1|CCNK	http://amigo.geneontology.org/amigo/term/GO:0006366
positive regulation of vascular associated smooth muscle cell apoptotic process	Gene Ontology	GO:1905461	1	7	0.00366211466451	0.0228068274656	PDCD4	http://amigo.geneontology.org/amigo/term/GO:1905461
regulation of intracellular protein transport	Gene Ontology	GO:0033157	1	7	0.00366211466451	0.0228068274656	LPL	http://amigo.geneontology.org/amigo/term/GO:0033157
pointed-end actin filament capping	Gene Ontology	GO:0051694	1	7	0.00366211466451	0.0228068274656	LMOD2	http://amigo.geneontology.org/amigo/term/GO:0051694
microglial cell proliferation	Gene Ontology	GO:0061518	1	7	0.00366211466451	0.0228068274656	CLU	http://amigo.geneontology.org/amigo/term/GO:0061518
positive regulation of cholesterol storage	Gene Ontology	GO:0010886	1	7	0.00366211466451	0.0228068274656	LPL	http://amigo.geneontology.org/amigo/term/GO:0010886
lipoprotein particle binding	Gene Ontology	GO:0071813	1	7	0.00366211466451	0.0228068274656	LPL	http://amigo.geneontology.org/amigo/term/GO:0071813
N6-methyladenosine-containing RNA binding	Gene Ontology	GO:1990247	1	7	0.00366211466451	0.0228068274656	HNRNPC	http://amigo.geneontology.org/amigo/term/GO:1990247
negative regulation of MyD88-independent toll-like receptor signaling pathway	Gene Ontology	GO:0034128	1	7	0.00366211466451	0.0228068274656	CD14	http://amigo.geneontology.org/amigo/term/GO:0034128
cellular response to magnesium ion	Gene Ontology	GO:0071286	1	7	0.00366211466451	0.0228068274656	ANK3	http://amigo.geneontology.org/amigo/term/GO:0071286
calcium ion transmembrane import into cytosol	Gene Ontology	GO:0097553	1	7	0.00366211466451	0.0228068274656	CLU	http://amigo.geneontology.org/amigo/term/GO:0097553
cellular response to increased oxygen levels	Gene Ontology	GO:0036295	1	7	0.00366211466451	0.0228068274656	ATP6AP1	http://amigo.geneontology.org/amigo/term/GO:0036295
magnesium ion homeostasis	Gene Ontology	GO:0010960	1	7	0.00366211466451	0.0228068274656	ANK3	http://amigo.geneontology.org/amigo/term/GO:0010960
RNA polymerase II-specific DNA-binding transcription factor binding	Gene Ontology	GO:0061629	1	7	0.00366211466451	0.0228068274656	TAF1	http://amigo.geneontology.org/amigo/term/GO:0061629
negative regulation of RNA polymerase II regulatory region sequence-specific DNA binding	Gene Ontology	GO:1903026	1	7	0.00366211466451	0.0228068274656	TAF1	http://amigo.geneontology.org/amigo/term/GO:1903026
regulation of cellular pH	Gene Ontology	GO:0030641	1	7	0.00366211466451	0.0228068274656	ATP6AP1	http://amigo.geneontology.org/amigo/term/GO:0030641
mRNA cleavage	Gene Ontology	GO:0006379	1	7	0.00366211466451	0.0228068274656	RNASE4	http://amigo.geneontology.org/amigo/term/GO:0006379
calcium ion binding	Gene Ontology	GO:0005509	3	693	0.0037109173288	0.0228068274656	CLU|MATN3|LPL	http://amigo.geneontology.org/amigo/term/GO:0005509
positive regulation of ERK1 and ERK2 cascade	Gene Ontology	GO:0070374	2	207	0.00407922049767	0.0228068274656	ATP6AP1|SERPINF2	http://amigo.geneontology.org/amigo/term/GO:0070374
spherical high-density lipoprotein particle	Gene Ontology	GO:0034366	1	8	0.00411898738923	0.0228068274656	CLU	http://amigo.geneontology.org/amigo/term/GO:0034366
positive regulation of transforming growth factor beta production	Gene Ontology	GO:0071636	1	8	0.00411898738923	0.0228068274656	SERPINF2	http://amigo.geneontology.org/amigo/term/GO:0071636
fibrinogen complex	Gene Ontology	GO:0005577	1	8	0.00411898738923	0.0228068274656	SERPINF2	http://amigo.geneontology.org/amigo/term/GO:0005577
positive regulation of cation channel activity	Gene Ontology	GO:2001259	1	8	0.00411898738923	0.0228068274656	ANK3	http://amigo.geneontology.org/amigo/term/GO:2001259
U1 snRNA binding	Gene Ontology	GO:0030619	1	8	0.00411898738923	0.0228068274656	HNRNPC	http://amigo.geneontology.org/amigo/term/GO:0030619
penetration of zona pellucida	Gene Ontology	GO:0007341	1	8	0.00411898738923	0.0228068274656	B4GALT1	http://amigo.geneontology.org/amigo/term/GO:0007341
cyclin/CDK positive transcription elongation factor complex	Gene Ontology	GO:0008024	1	8	0.00411898738923	0.0228068274656	CCNK	http://amigo.geneontology.org/amigo/term/GO:0008024
positive regulation of sodium ion transmembrane transporter activity	Gene Ontology	GO:2000651	1	8	0.00411898738923	0.0228068274656	ANK3	http://amigo.geneontology.org/amigo/term/GO:2000651
galactose metabolic process	Gene Ontology	GO:0006012	1	8	0.00411898738923	0.0228068274656	B4GALT1	http://amigo.geneontology.org/amigo/term/GO:0006012
spectrin-associated cytoskeleton	Gene Ontology	GO:0014731	1	8	0.00411898738923	0.0228068274656	ANK3	http://amigo.geneontology.org/amigo/term/GO:0014731
diacylglycerol biosynthetic process	Gene Ontology	GO:0006651	1	8	0.00411898738923	0.0228068274656	RNASE4	http://amigo.geneontology.org/amigo/term/GO:0006651
regulation of cell cycle G1/S phase transition	Gene Ontology	GO:1902806	1	8	0.00411898738923	0.0228068274656	TAF1	http://amigo.geneontology.org/amigo/term/GO:1902806
basolateral plasma membrane	Gene Ontology	GO:0016323	2	216	0.00442817853202	0.0228068274656	B4GALT1|ANK3	http://amigo.geneontology.org/amigo/term/GO:0016323
positive regulation of chemokine (C-X-C motif) ligand 2 production	Gene Ontology	GO:2000343	1	9	0.00457566224789	0.0228068274656	LPL	http://amigo.geneontology.org/amigo/term/GO:2000343
cyclin-dependent protein serine/threonine kinase activator activity	Gene Ontology	GO:0061575	1	9	0.00457566224789	0.0228068274656	CCNK	http://amigo.geneontology.org/amigo/term/GO:0061575
actin filament bundle	Gene Ontology	GO:0032432	1	9	0.00457566224789	0.0228068274656	LPL	http://amigo.geneontology.org/amigo/term/GO:0032432
positive regulation of epithelial cell proliferation involved in wound healing	Gene Ontology	GO:0060054	1	9	0.00457566224789	0.0228068274656	B4GALT1	http://amigo.geneontology.org/amigo/term/GO:0060054
calcium-release channel activity	Gene Ontology	GO:0015278	1	9	0.00457566224789	0.0228068274656	CLU	http://amigo.geneontology.org/amigo/term/GO:0015278
chylomicron remodeling	Gene Ontology	GO:0034371	1	9	0.00457566224789	0.0228068274656	LPL	http://amigo.geneontology.org/amigo/term/GO:0034371
Golgi trans cisterna	Gene Ontology	GO:0000138	1	9	0.00457566224789	0.0228068274656	B4GALT1	http://amigo.geneontology.org/amigo/term/GO:0000138
very-low-density lipoprotein particle remodeling	Gene Ontology	GO:0034372	1	9	0.00457566224789	0.0228068274656	LPL	http://amigo.geneontology.org/amigo/term/GO:0034372
lipopeptide binding	Gene Ontology	GO:0071723	1	9	0.00457566224789	0.0228068274656	CD14	http://amigo.geneontology.org/amigo/term/GO:0071723
regulation of lipoprotein lipase activity	Gene Ontology	GO:0051004	1	9	0.00457566224789	0.0228068274656	LPL	http://amigo.geneontology.org/amigo/term/GO:0051004
positive regulation of sequestering of triglyceride	Gene Ontology	GO:0010890	1	9	0.00457566224789	0.0228068274656	LPL	http://amigo.geneontology.org/amigo/term/GO:0010890
endosome membrane	Gene Ontology	GO:0010008	2	220	0.00458758023734	0.0228068274656	CD14|ATP6AP1	http://amigo.geneontology.org/amigo/term/GO:0010008
cellular response to lipoteichoic acid	Gene Ontology	GO:0071223	1	10	0.00503213932115	0.0232458117313	CD14	http://amigo.geneontology.org/amigo/term/GO:0071223
negative regulation of fibrinolysis	Gene Ontology	GO:0051918	1	10	0.00503213932115	0.0232458117313	SERPINF2	http://amigo.geneontology.org/amigo/term/GO:0051918
divalent metal ion transport	Gene Ontology	GO:0070838	1	10	0.00503213932115	0.0232458117313	CLU	http://amigo.geneontology.org/amigo/term/GO:0070838
angiogenesis involved in wound healing	Gene Ontology	GO:0060055	1	10	0.00503213932115	0.0232458117313	B4GALT1	http://amigo.geneontology.org/amigo/term/GO:0060055
1-acyl-2-lysophosphatidylserine acylhydrolase activity	Gene Ontology	GO:0052740	1	10	0.00503213932115	0.0232458117313	LPL	http://amigo.geneontology.org/amigo/term/GO:0052740
galactosyltransferase activity	Gene Ontology	GO:0008378	1	10	0.00503213932115	0.0232458117313	B4GALT1	http://amigo.geneontology.org/amigo/term/GO:0008378
sodium channel activity	Gene Ontology	GO:0005272	1	10	0.00503213932115	0.0232458117313	CLU	http://amigo.geneontology.org/amigo/term/GO:0005272
striated muscle thin filament	Gene Ontology	GO:0005865	1	10	0.00503213932115	0.0232458117313	LMOD2	http://amigo.geneontology.org/amigo/term/GO:0005865
cell migration	Gene Ontology	GO:0016477	2	232	0.00508158241717	0.0232682984365	LPL|RNASE4	http://amigo.geneontology.org/amigo/term/GO:0016477
cytosol	Gene Ontology	GO:0005829	7	5095	0.00534862556754	0.0236773103801	ZNF318|PRRC2A|ANK3|LPL|CLU|PDCD4|HNRNPC	http://amigo.geneontology.org/amigo/term/GO:0005829
positive regulation of cell-cell adhesion mediated by cadherin	Gene Ontology	GO:2000049	1	11	0.00548841868963	0.0236773103801	SERPINF2	http://amigo.geneontology.org/amigo/term/GO:2000049
homeostatic process	Gene Ontology	GO:0042592	1	11	0.00548841868963	0.0236773103801	RNASE4	http://amigo.geneontology.org/amigo/term/GO:0042592
phosphatidylserine 1-acylhydrolase activity	Gene Ontology	GO:0052739	1	11	0.00548841868963	0.0236773103801	LPL	http://amigo.geneontology.org/amigo/term/GO:0052739
negative regulation of delayed rectifier potassium channel activity	Gene Ontology	GO:1902260	1	11	0.00548841868963	0.0236773103801	ANK3	http://amigo.geneontology.org/amigo/term/GO:1902260
actin nucleation	Gene Ontology	GO:0045010	1	11	0.00548841868963	0.0236773103801	LMOD2	http://amigo.geneontology.org/amigo/term/GO:0045010
-	Gene Ontology	GO:0090197	1	11	0.00548841868963	0.0236773103801	LPL	http://amigo.geneontology.org/amigo/term/GO:0090197
cell cycle	Gene Ontology	GO:0007049	2	245	0.00564326867258	0.0241052019855	TAF1|CCNK	http://amigo.geneontology.org/amigo/term/GO:0007049
cellular response to DNA damage stimulus	Gene Ontology	GO:0006974	2	248	0.00577677	0.0241052019855	TAF1|CCNK	http://amigo.geneontology.org/amigo/term/GO:0006974
positive regulation of podosome assembly	Gene Ontology	GO:0071803	1	12	0.00594450043393	0.0241052019855	LPL	http://amigo.geneontology.org/amigo/term/GO:0071803
actin filament network formation	Gene Ontology	GO:0051639	1	12	0.00594450043393	0.0241052019855	LPL	http://amigo.geneontology.org/amigo/term/GO:0051639
phospholipase A1 activity	Gene Ontology	GO:0008970	1	12	0.00594450043393	0.0241052019855	LPL	http://amigo.geneontology.org/amigo/term/GO:0008970
RNA polymerase II CTD heptapeptide repeat kinase activity	Gene Ontology	GO:0008353	1	12	0.00594450043393	0.0241052019855	CCNK	http://amigo.geneontology.org/amigo/term/GO:0008353
epithelial cell development	Gene Ontology	GO:0002064	1	12	0.00594450043393	0.0241052019855	B4GALT1	http://amigo.geneontology.org/amigo/term/GO:0002064
extracellular matrix organization	Gene Ontology	GO:0030198	2	252	0.00595703267457	0.0241052019855	B4GALT1|MATN3	http://amigo.geneontology.org/amigo/term/GO:0030198
oligosaccharide biosynthetic process	Gene Ontology	GO:0009312	1	13	0.0064003846346	0.0241054741761	B4GALT1	http://amigo.geneontology.org/amigo/term/GO:0009312
dendritic cell differentiation	Gene Ontology	GO:0097028	1	13	0.0064003846346	0.0241054741761	CLU	http://amigo.geneontology.org/amigo/term/GO:0097028
myofibril assembly	Gene Ontology	GO:0030239	1	13	0.0064003846346	0.0241054741761	LMOD2	http://amigo.geneontology.org/amigo/term/GO:0030239
DNA-binding transcription factor inhibitor activity	Gene Ontology	GO:0140416	1	13	0.0064003846346	0.0241054741761	TAF1	http://amigo.geneontology.org/amigo/term/GO:0140416
response to magnesium ion	Gene Ontology	GO:0032026	1	13	0.0064003846346	0.0241054741761	CD14	http://amigo.geneontology.org/amigo/term/GO:0032026
positive regulation of lipid storage	Gene Ontology	GO:0010884	1	13	0.0064003846346	0.0241054741761	LPL	http://amigo.geneontology.org/amigo/term/GO:0010884
acute inflammatory response	Gene Ontology	GO:0002526	1	13	0.0064003846346	0.0241054741761	B4GALT1	http://amigo.geneontology.org/amigo/term/GO:0002526
chylomicron	Gene Ontology	GO:0042627	1	13	0.0064003846346	0.0241054741761	LPL	http://amigo.geneontology.org/amigo/term/GO:0042627
rRNA transcription	Gene Ontology	GO:0009303	1	13	0.0064003846346	0.0241054741761	RNASE4	http://amigo.geneontology.org/amigo/term/GO:0009303
lysosome	Gene Ontology	GO:0005764	2	262	0.00641889063311	0.0241054741761	CLU|ANK3	http://amigo.geneontology.org/amigo/term/GO:0005764
regulation of filopodium assembly	Gene Ontology	GO:0051489	1	14	0.00685607137218	0.0250270577362	CLU	http://amigo.geneontology.org/amigo/term/GO:0051489
negative regulation of JUN kinase activity	Gene Ontology	GO:0043508	1	14	0.00685607137218	0.0250270577362	PDCD4	http://amigo.geneontology.org/amigo/term/GO:0043508
negative regulation of amyloid-beta formation	Gene Ontology	GO:1902430	1	14	0.00685607137218	0.0250270577362	CLU	http://amigo.geneontology.org/amigo/term/GO:1902430
protein kinase A signaling	Gene Ontology	GO:0010737	1	15	0.00731156072717	0.0259635013577	LPL	http://amigo.geneontology.org/amigo/term/GO:0010737
lipase activity	Gene Ontology	GO:0016298	1	15	0.00731156072717	0.0259635013577	LPL	http://amigo.geneontology.org/amigo/term/GO:0016298
node of Ranvier	Gene Ontology	GO:0033268	1	15	0.00731156072717	0.0259635013577	ANK3	http://amigo.geneontology.org/amigo/term/GO:0033268
negative regulation of intrinsic apoptotic signaling pathway in response to DNA damage	Gene Ontology	GO:1902230	1	15	0.00731156072717	0.0259635013577	CLU	http://amigo.geneontology.org/amigo/term/GO:1902230
wound healing, spreading of cells	Gene Ontology	GO:0044319	1	16	0.00776685278004	0.0263266048778	LPL	http://amigo.geneontology.org/amigo/term/GO:0044319
calcium ion import across plasma membrane	Gene Ontology	GO:0098703	1	16	0.00776685278004	0.0263266048778	CLU	http://amigo.geneontology.org/amigo/term/GO:0098703
heparan sulfate proteoglycan binding	Gene Ontology	GO:0043395	1	16	0.00776685278004	0.0263266048778	LPL	http://amigo.geneontology.org/amigo/term/GO:0043395
positive regulation of sodium ion transport	Gene Ontology	GO:0010765	1	16	0.00776685278004	0.0263266048778	ANK3	http://amigo.geneontology.org/amigo/term/GO:0010765
positive regulation of DNA-templated transcription, elongation	Gene Ontology	GO:0032786	1	16	0.00776685278004	0.0263266048778	CCNK	http://amigo.geneontology.org/amigo/term/GO:0032786
apolipoprotein binding	Gene Ontology	GO:0034185	1	16	0.00776685278004	0.0263266048778	LPL	http://amigo.geneontology.org/amigo/term/GO:0034185
tropomyosin binding	Gene Ontology	GO:0005523	1	16	0.00776685278004	0.0263266048778	LMOD2	http://amigo.geneontology.org/amigo/term/GO:0005523
dendritic cell chemotaxis	Gene Ontology	GO:0002407	1	17	0.00822194761123	0.0263304089145	CLU	http://amigo.geneontology.org/amigo/term/GO:0002407
positive regulation of ubiquitin-dependent protein catabolic process	Gene Ontology	GO:2000060	1	17	0.00822194761123	0.0263304089145	CLU	http://amigo.geneontology.org/amigo/term/GO:2000060
U2-type prespliceosome	Gene Ontology	GO:0071004	1	17	0.00822194761123	0.0263304089145	HNRNPC	http://amigo.geneontology.org/amigo/term/GO:0071004
axon initial segment	Gene Ontology	GO:0043194	1	17	0.00822194761123	0.0263304089145	ANK3	http://amigo.geneontology.org/amigo/term/GO:0043194
negative regulation of cytokine production involved in inflammatory response	Gene Ontology	GO:1900016	1	17	0.00822194761123	0.0263304089145	PDCD4	http://amigo.geneontology.org/amigo/term/GO:1900016
negative regulation of ubiquitin-dependent protein catabolic process	Gene Ontology	GO:2000059	1	17	0.00822194761123	0.0263304089145	TAF1	http://amigo.geneontology.org/amigo/term/GO:2000059
reverse cholesterol transport	Gene Ontology	GO:0043691	1	17	0.00822194761123	0.0263304089145	CLU	http://amigo.geneontology.org/amigo/term/GO:0043691
apical dendrite	Gene Ontology	GO:0097440	1	17	0.00822194761123	0.0263304089145	CLU	http://amigo.geneontology.org/amigo/term/GO:0097440
RNA phosphodiester bond hydrolysis	Gene Ontology	GO:0090501	1	17	0.00822194761123	0.0263304089145	RNASE4	http://amigo.geneontology.org/amigo/term/GO:0090501
positive regulation of macrophage derived foam cell differentiation	Gene Ontology	GO:0010744	1	18	0.00867684530114	0.0263364	LPL	http://amigo.geneontology.org/amigo/term/GO:0010744
cell communication	Gene Ontology	GO:0007154	1	18	0.00867684530114	0.0263364	RNASE4	http://amigo.geneontology.org/amigo/term/GO:0007154
negative regulation of vascular associated smooth muscle cell proliferation	Gene Ontology	GO:1904706	1	18	0.00867684530114	0.0263364	PDCD4	http://amigo.geneontology.org/amigo/term/GO:1904706
toll-like receptor 4 signaling pathway	Gene Ontology	GO:0034142	1	18	0.00867684530114	0.0263364	CD14	http://amigo.geneontology.org/amigo/term/GO:0034142
cellular response to ATP	Gene Ontology	GO:0071318	1	18	0.00867684530114	0.0263364	TAF1	http://amigo.geneontology.org/amigo/term/GO:0071318
zinc ion transmembrane transport	Gene Ontology	GO:0071577	1	18	0.00867684530114	0.0263364	CLU	http://amigo.geneontology.org/amigo/term/GO:0071577
anchored component of external side of plasma membrane	Gene Ontology	GO:0031362	1	19	0.00913154593016	0.0263364	CD14	http://amigo.geneontology.org/amigo/term/GO:0031362
U1 snRNP	Gene Ontology	GO:0005685	1	19	0.00913154593016	0.0263364	HNRNPC	http://amigo.geneontology.org/amigo/term/GO:0005685
MyD88-independent toll-like receptor signaling pathway	Gene Ontology	GO:0002756	1	19	0.00913154593016	0.0263364	CD14	http://amigo.geneontology.org/amigo/term/GO:0002756
costamere	Gene Ontology	GO:0043034	1	19	0.00913154593016	0.0263364	ANK3	http://amigo.geneontology.org/amigo/term/GO:0043034
positive regulation of bone resorption	Gene Ontology	GO:0045780	1	19	0.00913154593016	0.0263364	ATP6AP1	http://amigo.geneontology.org/amigo/term/GO:0045780
cytoskeletal anchor activity	Gene Ontology	GO:0008093	1	19	0.00913154593016	0.0263364	ANK3	http://amigo.geneontology.org/amigo/term/GO:0008093
3'-UTR-mediated mRNA stabilization	Gene Ontology	GO:0070935	1	19	0.00913154593016	0.0263364	HNRNPC	http://amigo.geneontology.org/amigo/term/GO:0070935
triglyceride biosynthetic process	Gene Ontology	GO:0019432	1	19	0.00913154593016	0.0263364	LPL	http://amigo.geneontology.org/amigo/term/GO:0019432
positive regulation of amyloid-beta formation	Gene Ontology	GO:1902004	1	19	0.00913154593016	0.0263364	CLU	http://amigo.geneontology.org/amigo/term/GO:1902004
positive regulation of endothelial cell apoptotic process	Gene Ontology	GO:2000353	1	19	0.00913154593016	0.0263364	PDCD4	http://amigo.geneontology.org/amigo/term/GO:2000353
protein-membrane adaptor activity	Gene Ontology	GO:0043495	1	19	0.00913154593016	0.0263364	LPL	http://amigo.geneontology.org/amigo/term/GO:0043495
regulation of actin cytoskeleton reorganization	Gene Ontology	GO:2000249	1	20	0.00958604957863	0.0263364	CLU	http://amigo.geneontology.org/amigo/term/GO:2000249
blood vessel morphogenesis	Gene Ontology	GO:0048514	1	20	0.00958604957863	0.0263364	SERPINF2	http://amigo.geneontology.org/amigo/term/GO:0048514
negative regulation of telomere maintenance via telomerase	Gene Ontology	GO:0032211	1	20	0.00958604957863	0.0263364	HNRNPC	http://amigo.geneontology.org/amigo/term/GO:0032211
oocyte maturation	Gene Ontology	GO:0001556	1	20	0.00958604957863	0.0263364	RNASE4	http://amigo.geneontology.org/amigo/term/GO:0001556
necroptotic process	Gene Ontology	GO:0070266	1	20	0.00958604957863	0.0263364	CD14	http://amigo.geneontology.org/amigo/term/GO:0070266
temperature homeostasis	Gene Ontology	GO:0001659	1	20	0.00958604957863	0.0263364	CLU	http://amigo.geneontology.org/amigo/term/GO:0001659
very-low-density lipoprotein particle	Gene Ontology	GO:0034361	1	20	0.00958604957863	0.0263364	LPL	http://amigo.geneontology.org/amigo/term/GO:0034361
fibrinolysis	Gene Ontology	GO:0042730	1	20	0.00958604957863	0.0263364	SERPINF2	http://amigo.geneontology.org/amigo/term/GO:0042730
telomerase holoenzyme complex	Gene Ontology	GO:0005697	1	20	0.00958604957863	0.0263364	HNRNPC	http://amigo.geneontology.org/amigo/term/GO:0005697
RNA polymerase II preinitiation complex assembly	Gene Ontology	GO:0051123	1	20	0.00958604957863	0.0263364	TAF1	http://amigo.geneontology.org/amigo/term/GO:0051123
transcription factor binding	Gene Ontology	GO:0008134	2	325	0.00968868225367	0.0264700303163	MED19|TAF1	http://amigo.geneontology.org/amigo/term/GO:0008134
phospholipase activity	Gene Ontology	GO:0004620	1	21	0.0100403563269	0.0264700303163	LPL	http://amigo.geneontology.org/amigo/term/GO:0004620
low-density lipoprotein particle receptor binding	Gene Ontology	GO:0050750	1	21	0.0100403563269	0.0264700303163	CLU	http://amigo.geneontology.org/amigo/term/GO:0050750
chaperone-mediated protein complex assembly	Gene Ontology	GO:0051131	1	21	0.0100403563269	0.0264700303163	CLU	http://amigo.geneontology.org/amigo/term/GO:0051131
regulation of neuron death	Gene Ontology	GO:1901214	1	21	0.0100403563269	0.0264700303163	CLU	http://amigo.geneontology.org/amigo/term/GO:1901214
negative regulation of release of cytochrome c from mitochondria	Gene Ontology	GO:0090201	1	21	0.0100403563269	0.0264700303163	CLU	http://amigo.geneontology.org/amigo/term/GO:0090201
ribonuclease activity	Gene Ontology	GO:0004540	1	21	0.0100403563269	0.0264700303163	RNASE4	http://amigo.geneontology.org/amigo/term/GO:0004540
positive regulation of endocytosis	Gene Ontology	GO:0045807	1	21	0.0100403563269	0.0264700303163	CD14	http://amigo.geneontology.org/amigo/term/GO:0045807
positive regulation of apoptotic process	Gene Ontology	GO:0043065	2	335	0.0102634762721	0.0267224945619	B4GALT1|CLU	http://amigo.geneontology.org/amigo/term/GO:0043065
telomerase RNA binding	Gene Ontology	GO:0070034	1	22	0.0104944662552	0.0267224945619	HNRNPC	http://amigo.geneontology.org/amigo/term/GO:0070034
lysine-acetylated histone binding	Gene Ontology	GO:0070577	1	22	0.0104944662552	0.0267224945619	TAF1	http://amigo.geneontology.org/amigo/term/GO:0070577
calcium-mediated signaling using intracellular calcium source	Gene Ontology	GO:0035584	1	22	0.0104944662552	0.0267224945619	CLU	http://amigo.geneontology.org/amigo/term/GO:0035584
positive regulation of receptor-mediated endocytosis	Gene Ontology	GO:0048260	1	22	0.0104944662552	0.0267224945619	CLU	http://amigo.geneontology.org/amigo/term/GO:0048260
release of cytochrome c from mitochondria	Gene Ontology	GO:0001836	1	22	0.0104944662552	0.0267224945619	CLU	http://amigo.geneontology.org/amigo/term/GO:0001836
RNA polymerase II core promoter sequence-specific DNA binding	Gene Ontology	GO:0000979	1	23	0.0109483794438	0.0272145431888	TAF1	http://amigo.geneontology.org/amigo/term/GO:0000979
positive regulation of exocytosis	Gene Ontology	GO:0045921	1	23	0.0109483794438	0.0272145431888	ATP6AP1	http://amigo.geneontology.org/amigo/term/GO:0045921
T cell activation involved in immune response	Gene Ontology	GO:0002286	1	23	0.0109483794438	0.0272145431888	LPL	http://amigo.geneontology.org/amigo/term/GO:0002286
plasma membrane organization	Gene Ontology	GO:0007009	1	23	0.0109483794438	0.0272145431888	ANK3	http://amigo.geneontology.org/amigo/term/GO:0007009
cellular response to fatty acid	Gene Ontology	GO:0071398	1	24	0.0114020959729	0.0280749721596	LPL	http://amigo.geneontology.org/amigo/term/GO:0071398
desmosome	Gene Ontology	GO:0030057	1	24	0.0114020959729	0.0280749721596	B4GALT1	http://amigo.geneontology.org/amigo/term/GO:0030057
positive regulation of collagen biosynthetic process	Gene Ontology	GO:0032967	1	25	0.0118556159227	0.0286510718133	SERPINF2	http://amigo.geneontology.org/amigo/term/GO:0032967
M band	Gene Ontology	GO:0031430	1	25	0.0118556159227	0.0286510718133	LMOD2	http://amigo.geneontology.org/amigo/term/GO:0031430
-	Gene Ontology	GO:1904469	1	25	0.0118556159227	0.0286510718133	LPL	http://amigo.geneontology.org/amigo/term/GO:1904469
cell aging	Gene Ontology	GO:0007569	1	25	0.0118556159227	0.0286510718133	PDCD4	http://amigo.geneontology.org/amigo/term/GO:0007569
triglyceride lipase activity	Gene Ontology	GO:0004806	1	26	0.0123089393735	0.0288128536007	LPL	http://amigo.geneontology.org/amigo/term/GO:0004806
nuclear hormone receptor binding	Gene Ontology	GO:0035257	1	26	0.0123089393735	0.0288128536007	TAF1	http://amigo.geneontology.org/amigo/term/GO:0035257
poly(U) RNA binding	Gene Ontology	GO:0008266	1	26	0.0123089393735	0.0288128536007	HNRNPC	http://amigo.geneontology.org/amigo/term/GO:0008266
triglyceride catabolic process	Gene Ontology	GO:0019433	1	26	0.0123089393735	0.0288128536007	LPL	http://amigo.geneontology.org/amigo/term/GO:0019433
response to electrical stimulus	Gene Ontology	GO:0051602	1	26	0.0123089393735	0.0288128536007	CD14	http://amigo.geneontology.org/amigo/term/GO:0051602
TBP-class protein binding	Gene Ontology	GO:0017025	1	26	0.0123089393735	0.0288128536007	TAF1	http://amigo.geneontology.org/amigo/term/GO:0017025
positive regulation of phosphorylation	Gene Ontology	GO:0042327	1	26	0.0123089393735	0.0288128536007	RNASE4	http://amigo.geneontology.org/amigo/term/GO:0042327
misfolded protein binding	Gene Ontology	GO:0051787	1	27	0.0127620664052	0.0292184	CLU	http://amigo.geneontology.org/amigo/term/GO:0051787
phagocytic cup	Gene Ontology	GO:0001891	1	27	0.0127620664052	0.0292184	LPL	http://amigo.geneontology.org/amigo/term/GO:0001891
response to organic substance	Gene Ontology	GO:0010033	1	27	0.0127620664052	0.0292184	SERPINF2	http://amigo.geneontology.org/amigo/term/GO:0010033
actin monomer binding	Gene Ontology	GO:0003785	1	27	0.0127620664052	0.0292184	LMOD2	http://amigo.geneontology.org/amigo/term/GO:0003785
membrane	Gene Ontology	GO:0016020	4	2075	0.0132028787031	0.0293541637669	B4GALT1|CLU|PRRC2A|HNRNPC	http://amigo.geneontology.org/amigo/term/GO:0016020
spectrin binding	Gene Ontology	GO:0030507	1	28	0.0132149970981	0.0293541637669	ANK3	http://amigo.geneontology.org/amigo/term/GO:0030507
triglyceride homeostasis	Gene Ontology	GO:0070328	1	28	0.0132149970981	0.0293541637669	LPL	http://amigo.geneontology.org/amigo/term/GO:0070328
podosome	Gene Ontology	GO:0002102	1	28	0.0132149970981	0.0293541637669	LPL	http://amigo.geneontology.org/amigo/term/GO:0002102
keratan sulfate biosynthetic process	Gene Ontology	GO:0018146	1	28	0.0132149970981	0.0293541637669	B4GALT1	http://amigo.geneontology.org/amigo/term/GO:0018146
microglial cell activation	Gene Ontology	GO:0001774	1	28	0.0132149970981	0.0293541637669	CLU	http://amigo.geneontology.org/amigo/term/GO:0001774
spliceosomal snRNP assembly	Gene Ontology	GO:0000387	1	28	0.0132149970981	0.0293541637669	HNRNPC	http://amigo.geneontology.org/amigo/term/GO:0000387
positive regulation of cytokine secretion	Gene Ontology	GO:0050715	1	29	0.0136677315322	0.0296039662233	CD14	http://amigo.geneontology.org/amigo/term/GO:0050715
myofibril	Gene Ontology	GO:0030016	1	29	0.0136677315322	0.0296039662233	LMOD2	http://amigo.geneontology.org/amigo/term/GO:0030016
cyclin-dependent protein serine/threonine kinase activity	Gene Ontology	GO:0004693	1	29	0.0136677315322	0.0296039662233	CCNK	http://amigo.geneontology.org/amigo/term/GO:0004693
neuronal action potential	Gene Ontology	GO:0019228	1	29	0.0136677315322	0.0296039662233	ANK3	http://amigo.geneontology.org/amigo/term/GO:0019228
midbrain development	Gene Ontology	GO:0030901	1	29	0.0136677315322	0.0296039662233	TAF1	http://amigo.geneontology.org/amigo/term/GO:0030901
TRIF-dependent toll-like receptor signaling pathway	Gene Ontology	GO:0035666	1	29	0.0136677315322	0.0296039662233	CD14	http://amigo.geneontology.org/amigo/term/GO:0035666
positive regulation of gene expression	Gene Ontology	GO:0010628	2	391	0.0137541188622	0.029668	CLU|ANK3	http://amigo.geneontology.org/amigo/term/GO:0010628
external side of plasma membrane	Gene Ontology	GO:0009897	2	392	0.0138205600198	0.0296886104128	B4GALT1|CD14	http://amigo.geneontology.org/amigo/term/GO:0009897
plasma membrane	Gene Ontology	GO:0005886	6	4619	0.0140666199931	0.0297208904399	PRRC2A|ANK3|CD14|LPL|B4GALT1|CLU	http://amigo.geneontology.org/amigo/term/GO:0005886
MLL1 complex	Gene Ontology	GO:0071339	1	30	0.0141202697875	0.0297208904399	TAF1	http://amigo.geneontology.org/amigo/term/GO:0071339
chaperone-mediated protein folding	Gene Ontology	GO:0061077	1	30	0.0141202697875	0.0297208904399	CLU	http://amigo.geneontology.org/amigo/term/GO:0061077
response to tumor necrosis factor	Gene Ontology	GO:0034612	1	30	0.0141202697875	0.0297208904399	CD14	http://amigo.geneontology.org/amigo/term/GO:0034612
negative regulation of smooth muscle cell proliferation	Gene Ontology	GO:0048662	1	30	0.0141202697875	0.0297208904399	RNASE4	http://amigo.geneontology.org/amigo/term/GO:0048662
Golgi to plasma membrane protein transport	Gene Ontology	GO:0043001	1	31	0.0145726119441	0.0300668119953	ANK3	http://amigo.geneontology.org/amigo/term/GO:0043001
MyD88-dependent toll-like receptor signaling pathway	Gene Ontology	GO:0002755	1	31	0.0145726119441	0.0300668119953	CD14	http://amigo.geneontology.org/amigo/term/GO:0002755
positive regulation of cyclin-dependent protein serine/threonine kinase activity	Gene Ontology	GO:0045737	1	31	0.0145726119441	0.0300668119953	CCNK	http://amigo.geneontology.org/amigo/term/GO:0045737
positive regulation of protein targeting to membrane	Gene Ontology	GO:0090314	1	31	0.0145726119441	0.0300668119953	ANK3	http://amigo.geneontology.org/amigo/term/GO:0090314
cytoskeleton	Gene Ontology	GO:0005856	2	406	0.0147655501733	0.0303449495688	CLU|LMOD2	http://amigo.geneontology.org/amigo/term/GO:0005856
activation of protein kinase B activity	Gene Ontology	GO:0032148	1	32	0.0150247580819	0.0306364207763	RNASE4	http://amigo.geneontology.org/amigo/term/GO:0032148
neuromuscular junction development	Gene Ontology	GO:0007528	1	32	0.0150247580819	0.0306364207763	ANK3	http://amigo.geneontology.org/amigo/term/GO:0007528
positive regulation of transcription by RNA polymerase II	Gene Ontology	GO:0045944	3	1159	0.0151361319659	0.0307434275727	MED19|CCNK|SERPINF2	http://amigo.geneontology.org/amigo/term/GO:0045944
endonuclease activity	Gene Ontology	GO:0004519	1	33	0.0154767082808	0.0309534165616	RNASE4	http://amigo.geneontology.org/amigo/term/GO:0004519
cyclin-dependent protein serine/threonine kinase regulator activity	Gene Ontology	GO:0016538	1	33	0.0154767082808	0.0309534165616	CCNK	http://amigo.geneontology.org/amigo/term/GO:0016538
triglyceride metabolic process	Gene Ontology	GO:0006641	1	33	0.0154767082808	0.0309534165616	LPL	http://amigo.geneontology.org/amigo/term/GO:0006641
lipopolysaccharide binding	Gene Ontology	GO:0001530	1	33	0.0154767082808	0.0309534165616	CD14	http://amigo.geneontology.org/amigo/term/GO:0001530
activation of phospholipase C activity	Gene Ontology	GO:0007202	1	34	0.0159284626208	0.0311410392812	RNASE4	http://amigo.geneontology.org/amigo/term/GO:0007202
positive regulation of cell differentiation	Gene Ontology	GO:0045597	1	34	0.0159284626208	0.0311410392812	SERPINF2	http://amigo.geneontology.org/amigo/term/GO:0045597
transcription initiation from RNA polymerase I promoter	Gene Ontology	GO:0006361	1	34	0.0159284626208	0.0311410392812	TAF1	http://amigo.geneontology.org/amigo/term/GO:0006361
GTPase binding	Gene Ontology	GO:0051020	1	34	0.0159284626208	0.0311410392812	LPL	http://amigo.geneontology.org/amigo/term/GO:0051020
ATP-dependent chromatin remodeling	Gene Ontology	GO:0043044	1	34	0.0159284626208	0.0311410392812	HNRNPC	http://amigo.geneontology.org/amigo/term/GO:0043044
lipopolysaccharide-mediated signaling pathway	Gene Ontology	GO:0031663	1	34	0.0159284626208	0.0311410392812	CD14	http://amigo.geneontology.org/amigo/term/GO:0031663
response to cold	Gene Ontology	GO:0009409	1	35	0.0163800211819	0.0317857660109	LPL	http://amigo.geneontology.org/amigo/term/GO:0009409
actin filament bundle assembly	Gene Ontology	GO:0051017	1	35	0.0163800211819	0.0317857660109	LPL	http://amigo.geneontology.org/amigo/term/GO:0051017
transferrin transport	Gene Ontology	GO:0033572	1	36	0.0168313840437	0.0323014061427	ATP6AP1	http://amigo.geneontology.org/amigo/term/GO:0033572
release of sequestered calcium ion into cytosol	Gene Ontology	GO:0051209	1	36	0.0168313840437	0.0323014061427	CLU	http://amigo.geneontology.org/amigo/term/GO:0051209
acute-phase response	Gene Ontology	GO:0006953	1	36	0.0168313840437	0.0323014061427	SERPINF2	http://amigo.geneontology.org/amigo/term/GO:0006953
RNA polymerase II general transcription initiation factor activity	Gene Ontology	GO:0016251	1	37	0.0172825512862	0.0328054246233	TAF1	http://amigo.geneontology.org/amigo/term/GO:0016251
negative regulation of protein-containing complex assembly	Gene Ontology	GO:0031333	1	37	0.0172825512862	0.0328054246233	CLU	http://amigo.geneontology.org/amigo/term/GO:0031333
placenta development	Gene Ontology	GO:0001890	1	37	0.0172825512862	0.0328054246233	RNASE4	http://amigo.geneontology.org/amigo/term/GO:0001890
sarcomere organization	Gene Ontology	GO:0045214	1	38	0.0177335229892	0.0334184079435	LMOD2	http://amigo.geneontology.org/amigo/term/GO:0045214
positive regulation of neuron death	Gene Ontology	GO:1901216	1	38	0.0177335229892	0.0334184079435	CLU	http://amigo.geneontology.org/amigo/term/GO:1901216
protein phosphorylation	Gene Ontology	GO:0006468	2	451	0.0179869308278	0.0337740211946	TAF1|CCNK	http://amigo.geneontology.org/amigo/term/GO:0006468
mediator complex	Gene Ontology	GO:0016592	1	39	0.0181842992323	0.0337800861184	MED19	http://amigo.geneontology.org/amigo/term/GO:0016592
nucleosomal DNA binding	Gene Ontology	GO:0031492	1	39	0.0181842992323	0.0337800861184	HNRNPC	http://amigo.geneontology.org/amigo/term/GO:0031492
positive regulation of nitric oxide biosynthetic process	Gene Ontology	GO:0045429	1	39	0.0181842992323	0.0337800861184	CLU	http://amigo.geneontology.org/amigo/term/GO:0045429
ovarian follicle development	Gene Ontology	GO:0001541	1	40	0.0186348800955	0.0341312540696	RNASE4	http://amigo.geneontology.org/amigo/term/GO:0001541
endopeptidase inhibitor activity	Gene Ontology	GO:0004866	1	40	0.0186348800955	0.0341312540696	SERPINF2	http://amigo.geneontology.org/amigo/term/GO:0004866
rRNA binding	Gene Ontology	GO:0019843	1	40	0.0186348800955	0.0341312540696	RNASE4	http://amigo.geneontology.org/amigo/term/GO:0019843
establishment of protein localization	Gene Ontology	GO:0045184	1	40	0.0186348800955	0.0341312540696	ANK3	http://amigo.geneontology.org/amigo/term/GO:0045184
response to heat	Gene Ontology	GO:0009408	1	41	0.0190852656583	0.0345678	CD14	http://amigo.geneontology.org/amigo/term/GO:0009408
cation transmembrane transport	Gene Ontology	GO:0098655	1	41	0.0190852656583	0.0345678	CLU	http://amigo.geneontology.org/amigo/term/GO:0098655
binding of sperm to zona pellucida	Gene Ontology	GO:0007339	1	41	0.0190852656583	0.0345678	B4GALT1	http://amigo.geneontology.org/amigo/term/GO:0007339
histone acetylation	Gene Ontology	GO:0016573	1	42	0.0195354560004	0.0345678	TAF1	http://amigo.geneontology.org/amigo/term/GO:0016573
response to hormone	Gene Ontology	GO:0009725	1	42	0.0195354560004	0.0345678	RNASE4	http://amigo.geneontology.org/amigo/term/GO:0009725
adherens junction organization	Gene Ontology	GO:0034332	1	42	0.0195354560004	0.0345678	RNASE4	http://amigo.geneontology.org/amigo/term/GO:0034332
ubiquitin conjugating enzyme activity	Gene Ontology	GO:0061631	1	42	0.0195354560004	0.0345678	TAF1	http://amigo.geneontology.org/amigo/term/GO:0061631
negative regulation of cell cycle	Gene Ontology	GO:0045786	1	42	0.0195354560004	0.0345678	PDCD4	http://amigo.geneontology.org/amigo/term/GO:0045786
animal organ regeneration	Gene Ontology	GO:0031100	1	42	0.0195354560004	0.0345678	LPL	http://amigo.geneontology.org/amigo/term/GO:0031100
fatty acid biosynthetic process	Gene Ontology	GO:0006633	1	42	0.0195354560004	0.0345678	LPL	http://amigo.geneontology.org/amigo/term/GO:0006633
histone acetyltransferase activity	Gene Ontology	GO:0004402	1	43	0.0199854512015	0.0350080722389	TAF1	http://amigo.geneontology.org/amigo/term/GO:0004402
cation channel activity	Gene Ontology	GO:0005261	1	43	0.0199854512015	0.0350080722389	CLU	http://amigo.geneontology.org/amigo/term/GO:0005261
single-stranded RNA binding	Gene Ontology	GO:0003727	1	43	0.0199854512015	0.0350080722389	HNRNPC	http://amigo.geneontology.org/amigo/term/GO:0003727
toll-like receptor signaling pathway	Gene Ontology	GO:0002224	1	44	0.0204352513412	0.0353218582785	CD14	http://amigo.geneontology.org/amigo/term/GO:0002224
sarcoplasmic reticulum	Gene Ontology	GO:0016529	1	44	0.0204352513412	0.0353218582785	ANK3	http://amigo.geneontology.org/amigo/term/GO:0016529
transcription factor TFIID complex	Gene Ontology	GO:0005669	1	44	0.0204352513412	0.0353218582785	TAF1	http://amigo.geneontology.org/amigo/term/GO:0005669
positive regulation of protein secretion	Gene Ontology	GO:0050714	1	44	0.0204352513412	0.0353218582785	RNASE4	http://amigo.geneontology.org/amigo/term/GO:0050714
nucleoplasm	Gene Ontology	GO:0005654	5	3630	0.0208367840438	0.0355110589332	ZNF318|PRRC2A|HNRNPC|TAF1|CCNK	http://amigo.geneontology.org/amigo/term/GO:0005654
tau protein binding	Gene Ontology	GO:0048156	1	45	0.0208849	0.0355110589332	CLU	http://amigo.geneontology.org/amigo/term/GO:0048156
protein N-linked glycosylation	Gene Ontology	GO:0006487	1	45	0.0208849	0.0355110589332	B4GALT1	http://amigo.geneontology.org/amigo/term/GO:0006487
T-tubule	Gene Ontology	GO:0030315	1	45	0.0208849	0.0355110589332	ANK3	http://amigo.geneontology.org/amigo/term/GO:0030315
sarcomere	Gene Ontology	GO:0030017	1	46	0.0213342667546	0.0359241524062	LMOD2	http://amigo.geneontology.org/amigo/term/GO:0030017
RNA metabolic process	Gene Ontology	GO:0016070	1	46	0.0213342667546	0.0359241524062	HNRNPC	http://amigo.geneontology.org/amigo/term/GO:0016070
intercalated disc	Gene Ontology	GO:0014704	1	46	0.0213342667546	0.0359241524062	ANK3	http://amigo.geneontology.org/amigo/term/GO:0014704
collagen fibril organization	Gene Ontology	GO:0030199	1	48	0.0222325	0.0373162910026	SERPINF2	http://amigo.geneontology.org/amigo/term/GO:0030199
basal plasma membrane	Gene Ontology	GO:0009925	1	50	0.0231299603442	0.0384517175148	ANK3	http://amigo.geneontology.org/amigo/term/GO:0009925
RNA binding	Gene Ontology	GO:0003723	3	1366	0.0233357	0.0386706	PDCD4|HNRNPC|PRRC2A	http://amigo.geneontology.org/amigo/term/GO:0003723
positive regulation of actin filament polymerization	Gene Ontology	GO:0030838	1	51	0.0235783972806	0.0387041615738	LMOD2	http://amigo.geneontology.org/amigo/term/GO:0030838
cell periphery	Gene Ontology	GO:0071944	1	51	0.0235783972806	0.0387041615738	CLU	http://amigo.geneontology.org/amigo/term/GO:0071944
cellular response to UV	Gene Ontology	GO:0034644	1	51	0.0235783972806	0.0387041615738	TAF1	http://amigo.geneontology.org/amigo/term/GO:0034644
mitotic cytokinesis	Gene Ontology	GO:0000281	1	52	0.0240266397914	0.0389500185438	ANK3	http://amigo.geneontology.org/amigo/term/GO:0000281
positive regulation of fat cell differentiation	Gene Ontology	GO:0045600	1	52	0.0240266397914	0.0389500185438	LPL	http://amigo.geneontology.org/amigo/term/GO:0045600
positive regulation of stress fiber assembly	Gene Ontology	GO:0051496	1	52	0.0240266397914	0.0389500185438	SERPINF2	http://amigo.geneontology.org/amigo/term/GO:0051496
positive regulation of type I interferon production	Gene Ontology	GO:0032481	1	52	0.0240266397914	0.0389500185438	CD14	http://amigo.geneontology.org/amigo/term/GO:0032481
nucleus	Gene Ontology	GO:0005634	6	5208	0.0244450163769	0.0394229298411	RNASE4|TAF1|CLU|PDCD4|HNRNPC|CCNK	http://amigo.geneontology.org/amigo/term/GO:0005634
Cajal body	Gene Ontology	GO:0015030	1	53	0.0244747	0.0394229298411	HNRNPC	http://amigo.geneontology.org/amigo/term/GO:0015030
negative regulation of transcription, DNA-templated	Gene Ontology	GO:0045892	2	536	0.0248041741007	0.0394229298411	ZNF318|PDCD4	http://amigo.geneontology.org/amigo/term/GO:0045892
positive regulation of protein-containing complex assembly	Gene Ontology	GO:0031334	1	54	0.0249225418535	0.0394229298411	CLU	http://amigo.geneontology.org/amigo/term/GO:0031334
positive regulation of interleukin-8 production	Gene Ontology	GO:0032757	1	54	0.0249225418535	0.0394229298411	CD14	http://amigo.geneontology.org/amigo/term/GO:0032757
antimicrobial humoral response	Gene Ontology	GO:0019730	1	54	0.0249225418535	0.0394229298411	CLU	http://amigo.geneontology.org/amigo/term/GO:0019730
cytoskeletal protein binding	Gene Ontology	GO:0008092	1	54	0.0249225418535	0.0394229298411	ANK3	http://amigo.geneontology.org/amigo/term/GO:0008092
calcium channel activity	Gene Ontology	GO:0005262	1	54	0.0249225418535	0.0394229298411	CLU	http://amigo.geneontology.org/amigo/term/GO:0005262
regulation of cyclin-dependent protein serine/threonine kinase activity	Gene Ontology	GO:0000079	1	55	0.0253702015635	0.0396504347788	CCNK	http://amigo.geneontology.org/amigo/term/GO:0000079
copper ion binding	Gene Ontology	GO:0005507	1	55	0.0253702015635	0.0396504347788	RNASE4	http://amigo.geneontology.org/amigo/term/GO:0005507
apoptotic process	Gene Ontology	GO:0006915	2	546	0.0256664734101	0.0399937287167	CD14|PDCD4	http://amigo.geneontology.org/amigo/term/GO:0006915
phospholipid metabolic process	Gene Ontology	GO:0006644	1	57	0.0262649387372	0.0406833769164	LPL	http://amigo.geneontology.org/amigo/term/GO:0006644
positive regulation of interleukin-1 beta production	Gene Ontology	GO:0032731	1	57	0.0262649387372	0.0406833769164	LPL	http://amigo.geneontology.org/amigo/term/GO:0032731
positive regulation of smooth muscle cell proliferation	Gene Ontology	GO:0048661	1	58	0.0267120163595	0.0410191003956	SERPINF2	http://amigo.geneontology.org/amigo/term/GO:0048661
brush border membrane	Gene Ontology	GO:0031526	1	58	0.0267120163595	0.0410191003956	B4GALT1	http://amigo.geneontology.org/amigo/term/GO:0031526
innate immune response	Gene Ontology	GO:0045087	2	558	0.0267174217136	0.0410191003956	CLU|CD14	http://amigo.geneontology.org/amigo/term/GO:0045087
negative regulation of cell death	Gene Ontology	GO:0060548	1	59	0.0271589001109	0.0413322036673	CLU	http://amigo.geneontology.org/amigo/term/GO:0060548
protein homotetramerization	Gene Ontology	GO:0051289	1	59	0.0271589001109	0.0413322036673	CLU	http://amigo.geneontology.org/amigo/term/GO:0051289
azurophil granule membrane	Gene Ontology	GO:0035577	1	59	0.0271589001109	0.0413322036673	B4GALT1	http://amigo.geneontology.org/amigo/term/GO:0035577
positive regulation of osteoblast differentiation	Gene Ontology	GO:0045669	1	60	0.0276055900705	0.0415277176277	ATP6AP1	http://amigo.geneontology.org/amigo/term/GO:0045669
cartilage development	Gene Ontology	GO:0051216	1	60	0.0276055900705	0.0415277176277	MATN3	http://amigo.geneontology.org/amigo/term/GO:0051216
phagocytosis	Gene Ontology	GO:0006909	1	60	0.0276055900705	0.0415277176277	CD14	http://amigo.geneontology.org/amigo/term/GO:0006909
cellular iron ion homeostasis	Gene Ontology	GO:0006879	1	60	0.0276055900705	0.0415277176277	ATP6AP1	http://amigo.geneontology.org/amigo/term/GO:0006879
ficolin-1-rich granule membrane	Gene Ontology	GO:0101003	1	61	0.0280520863175	0.0419576	CLU	http://amigo.geneontology.org/amigo/term/GO:0101003
peptide binding	Gene Ontology	GO:0042277	1	61	0.0280520863175	0.0419576	RNASE4	http://amigo.geneontology.org/amigo/term/GO:0042277
retinoid metabolic process	Gene Ontology	GO:0001523	1	63	0.0289444979898	0.0430456636772	LPL	http://amigo.geneontology.org/amigo/term/GO:0001523
positive regulation of interferon-gamma production	Gene Ontology	GO:0032729	1	63	0.0289444979898	0.0430456636772	CD14	http://amigo.geneontology.org/amigo/term/GO:0032729
apoptotic signaling pathway	Gene Ontology	GO:0097190	1	64	0.0293904135732	0.0433384064553	CD14	http://amigo.geneontology.org/amigo/term/GO:0097190
manganese ion binding	Gene Ontology	GO:0030145	1	64	0.0293904135732	0.0433384064553	B4GALT1	http://amigo.geneontology.org/amigo/term/GO:0030145
fatty acid metabolic process	Gene Ontology	GO:0006631	1	64	0.0293904135732	0.0433384064553	LPL	http://amigo.geneontology.org/amigo/term/GO:0006631
lateral plasma membrane	Gene Ontology	GO:0016328	1	65	0.0298361	0.0435040862198	ANK3	http://amigo.geneontology.org/amigo/term/GO:0016328
meiotic cell cycle	Gene Ontology	GO:0051321	1	65	0.0298361	0.0435040862198	ZNF318	http://amigo.geneontology.org/amigo/term/GO:0051321
peptidyl-threonine phosphorylation	Gene Ontology	GO:0018107	1	65	0.0298361	0.0435040862198	TAF1	http://amigo.geneontology.org/amigo/term/GO:0018107
I-kappaB kinase/NF-kappaB signaling	Gene Ontology	GO:0007249	1	65	0.0298361	0.0435040862198	CD14	http://amigo.geneontology.org/amigo/term/GO:0007249
extracellular matrix disassembly	Gene Ontology	GO:0022617	1	66	0.0302816646291	0.0437867837574	LPL	http://amigo.geneontology.org/amigo/term/GO:0022617
p53 binding	Gene Ontology	GO:0002039	1	66	0.0302816646291	0.0437867837574	TAF1	http://amigo.geneontology.org/amigo/term/GO:0002039
response to glucose	Gene Ontology	GO:0009749	1	67	0.0307270002596	0.0441859342576	LPL	http://amigo.geneontology.org/amigo/term/GO:0009749
cellular response to hydrogen peroxide	Gene Ontology	GO:0070301	1	67	0.0307270002596	0.0441859342576	CLU	http://amigo.geneontology.org/amigo/term/GO:0070301
stress fiber	Gene Ontology	GO:0001725	1	69	0.0316171	0.0453409947435	LPL	http://amigo.geneontology.org/amigo/term/GO:0001725
positive regulation of protein binding	Gene Ontology	GO:0032092	1	70	0.0320618485076	0.0456029561879	TAF1	http://amigo.geneontology.org/amigo/term/GO:0032092
snRNA transcription by RNA polymerase II	Gene Ontology	GO:0042795	1	70	0.0320618485076	0.0456029561879	CCNK	http://amigo.geneontology.org/amigo/term/GO:0042795
negative regulation of DNA-binding transcription factor activity	Gene Ontology	GO:0043433	1	71	0.0325064119718	0.0461096387209	TAF1	http://amigo.geneontology.org/amigo/term/GO:0043433
protein-containing complex	Gene Ontology	GO:0032991	2	623	0.0327085710925	0.0462706615455	CLU|HNRNPC	http://amigo.geneontology.org/amigo/term/GO:0032991
RNA phosphodiester bond hydrolysis, endonucleolytic	Gene Ontology	GO:0090502	1	72	0.0329507825915	0.0464873203047	RNASE4	http://amigo.geneontology.org/amigo/term/GO:0090502
mRNA 3'-UTR binding	Gene Ontology	GO:0003730	1	73	0.0333949604453	0.0467350384784	HNRNPC	http://amigo.geneontology.org/amigo/term/GO:0003730
positive regulation of endothelial cell proliferation	Gene Ontology	GO:0001938	1	73	0.0333949604453	0.0467350384784	RNASE4	http://amigo.geneontology.org/amigo/term/GO:0001938
tertiary granule membrane	Gene Ontology	GO:0070821	1	73	0.0333949604453	0.0467350384784	CLU	http://amigo.geneontology.org/amigo/term/GO:0070821
transcription elongation from RNA polymerase II promoter	Gene Ontology	GO:0006368	1	74	0.0338389	0.0471038122919	CCNK	http://amigo.geneontology.org/amigo/term/GO:0006368
endoplasmic reticulum-Golgi intermediate compartment membrane	Gene Ontology	GO:0033116	1	74	0.0338389	0.0471038122919	ATP6AP1	http://amigo.geneontology.org/amigo/term/GO:0033116
calcium ion transport	Gene Ontology	GO:0006816	1	75	0.0342827381702	0.0475946524597	CLU	http://amigo.geneontology.org/amigo/term/GO:0006816
protein-macromolecule adaptor activity	Gene Ontology	GO:0030674	1	76	0.0347263381986	0.0478288879675	ANK3	http://amigo.geneontology.org/amigo/term/GO:0030674
neuromuscular junction	Gene Ontology	GO:0031594	1	76	0.0347263381986	0.0478288879675	ANK3	http://amigo.geneontology.org/amigo/term/GO:0031594
axonogenesis	Gene Ontology	GO:0007409	1	78	0.0356129609804	0.0489209621888	ANK3	http://amigo.geneontology.org/amigo/term/GO:0007409
negative regulation of translation	Gene Ontology	GO:0017148	1	79	0.0360559838909	0.0492702188247	RNASE4	http://amigo.geneontology.org/amigo/term/GO:0017148
lipid catabolic process	Gene Ontology	GO:0016042	1	79	0.0360559838909	0.0492702188247	LPL	http://amigo.geneontology.org/amigo/term/GO:0016042
amyloid-beta binding	Gene Ontology	GO:0001540	1	80	0.0364988145858	0.0496155760776	CLU	http://amigo.geneontology.org/amigo/term/GO:0001540
positive regulation of JNK cascade	Gene Ontology	GO:0046330	1	80	0.0364988145858	0.0496155760776	SERPINF2	http://amigo.geneontology.org/amigo/term/GO:0046330
cellular response to calcium ion	Gene Ontology	GO:0071277	1	81	0.0369414531437	0.0499570946659	CLU	http://amigo.geneontology.org/amigo/term/GO:0071277
cell morphogenesis	Gene Ontology	GO:0000902	1	81	0.0369414531437	0.0499570946659	CLU	http://amigo.geneontology.org/amigo/term/GO:0000902
cholesterol homeostasis	Gene Ontology	GO:0042632	1	84	0.0382682167796	0.0514845596881	LPL	http://amigo.geneontology.org/amigo/term/GO:0042632
BMP signaling pathway	Gene Ontology	GO:0030509	1	85	0.0387100875737	0.0518119633678	PDCD4	http://amigo.geneontology.org/amigo/term/GO:0030509
hydrolase activity	Gene Ontology	GO:0016787	1	85	0.0387100875737	0.0518119633678	CLU	http://amigo.geneontology.org/amigo/term/GO:0016787
catalytic step 2 spliceosome	Gene Ontology	GO:0071013	1	86	0.0391517666227	0.0521357708598	HNRNPC	http://amigo.geneontology.org/amigo/term/GO:0071013
insulin receptor signaling pathway	Gene Ontology	GO:0008286	1	86	0.0391517666227	0.0521357708598	ATP6AP1	http://amigo.geneontology.org/amigo/term/GO:0008286
perinuclear region of cytoplasm	Gene Ontology	GO:0048471	2	697	0.0401135	0.0532805155497	CLU|LPL	http://amigo.geneontology.org/amigo/term/GO:0048471
transcription coregulator activity	Gene Ontology	GO:0003712	1	89	0.0404756540825	0.0533542712905	MED19	http://amigo.geneontology.org/amigo/term/GO:0003712
kinase activity	Gene Ontology	GO:0016301	1	89	0.0404756540825	0.0533542712905	TAF1	http://amigo.geneontology.org/amigo/term/GO:0016301
Golgi cisterna membrane	Gene Ontology	GO:0032580	1	89	0.0404756540825	0.0533542712905	B4GALT1	http://amigo.geneontology.org/amigo/term/GO:0032580
positive regulation of interleukin-6 production	Gene Ontology	GO:0032755	1	90	0.0409165669341	0.0537996169764	LPL	http://amigo.geneontology.org/amigo/term/GO:0032755
specific granule membrane	Gene Ontology	GO:0035579	1	91	0.0413572884321	0.0541065277232	CLU	http://amigo.geneontology.org/amigo/term/GO:0035579
complement activation	Gene Ontology	GO:0006956	1	92	0.0417978186544	0.0545462	CLU	http://amigo.geneontology.org/amigo/term/GO:0006956
basement membrane	Gene Ontology	GO:0005604	1	93	0.0422381576792	0.0548465629566	RNASE4	http://amigo.geneontology.org/amigo/term/GO:0005604
spliceosomal complex	Gene Ontology	GO:0005681	1	93	0.0422381576792	0.0548465629566	HNRNPC	http://amigo.geneontology.org/amigo/term/GO:0005681
ruffle membrane	Gene Ontology	GO:0032587	1	96	0.0435580283498	0.0562804227688	LPL	http://amigo.geneontology.org/amigo/term/GO:0032587
sodium ion transmembrane transport	Gene Ontology	GO:0035725	1	97	0.0439976033655	0.0564293586162	CLU	http://amigo.geneontology.org/amigo/term/GO:0035725
sarcolemma	Gene Ontology	GO:0042383	1	97	0.0439976033655	0.0564293586162	ANK3	http://amigo.geneontology.org/amigo/term/GO:0042383
response to ethanol	Gene Ontology	GO:0045471	1	98	0.044437	0.0565758719844	CD14	http://amigo.geneontology.org/amigo/term/GO:0045471
ruffle	Gene Ontology	GO:0001726	1	98	0.044437	0.0565758719844	LPL	http://amigo.geneontology.org/amigo/term/GO:0001726
serine-type endopeptidase inhibitor activity	Gene Ontology	GO:0004867	1	98	0.044437	0.0565758719844	SERPINF2	http://amigo.geneontology.org/amigo/term/GO:0004867
structural constituent of cytoskeleton	Gene Ontology	GO:0005200	1	101	0.0457539961352	0.0579698688897	ANK3	http://amigo.geneontology.org/amigo/term/GO:0005200
chaperone binding	Gene Ontology	GO:0051087	1	104	0.0470692902356	0.0592052277181	CLU	http://amigo.geneontology.org/amigo/term/GO:0051087
response to virus	Gene Ontology	GO:0009615	1	104	0.0470692902356	0.0592052277181	CLU	http://amigo.geneontology.org/amigo/term/GO:0009615
muscle contraction	Gene Ontology	GO:0006936	1	105	0.0475073409744	0.0596125768957	LMOD2	http://amigo.geneontology.org/amigo/term/GO:0006936
osteoblast differentiation	Gene Ontology	GO:0001649	1	106	0.0479452015286	0.0600177342876	HNRNPC	http://amigo.geneontology.org/amigo/term/GO:0001649
protease binding	Gene Ontology	GO:0002020	1	107	0.0483828719761	0.0604207157214	SERPINF2	http://amigo.geneontology.org/amigo/term/GO:0002020
proton transmembrane transport	Gene Ontology	GO:1902600	1	109	0.0492576428616	0.0613663235651	ATP6AP1	http://amigo.geneontology.org/amigo/term/GO:1902600
regulation of complement activation	Gene Ontology	GO:0030449	1	113	0.0510049	0.0633918126974	CLU	http://amigo.geneontology.org/amigo/term/GO:0030449
response to bacterium	Gene Ontology	GO:0009617	1	115	0.0518774010296	0.0640189204196	LPL	http://amigo.geneontology.org/amigo/term/GO:0009617
calcium ion transmembrane transport	Gene Ontology	GO:0070588	1	115	0.0518774010296	0.0640189204196	CLU	http://amigo.geneontology.org/amigo/term/GO:0070588
unfolded protein binding	Gene Ontology	GO:0051082	1	115	0.0518774010296	0.0640189204196	CLU	http://amigo.geneontology.org/amigo/term/GO:0051082
actin filament organization	Gene Ontology	GO:0007015	1	118	0.0531847220508	0.0654774172418	LMOD2	http://amigo.geneontology.org/amigo/term/GO:0007015
zinc ion binding	Gene Ontology	GO:0008270	2	820	0.0536832596324	0.0659356741838	ZNF318|HNRNPC	http://amigo.geneontology.org/amigo/term/GO:0008270
bicellular tight junction	Gene Ontology	GO:0005923	1	122	0.0549251686355	0.0673026714267	ANK3	http://amigo.geneontology.org/amigo/term/GO:0005923
nucleolus	Gene Ontology	GO:0005730	2	839	0.0559097947809	0.0681890487748	RNASE4|TAF1	http://amigo.geneontology.org/amigo/term/GO:0005730
Z disc	Gene Ontology	GO:0030018	1	127	0.0570964779296	0.0693124685564	ANK3	http://amigo.geneontology.org/amigo/term/GO:0030018
cell projection	Gene Ontology	GO:0042995	1	127	0.0570964779296	0.0693124685564	CLU	http://amigo.geneontology.org/amigo/term/GO:0042995
regulation of signal transduction by p53 class mediator	Gene Ontology	GO:1901796	1	131	0.0588301322331	0.0712513	TAF1	http://amigo.geneontology.org/amigo/term/GO:1901796
ion channel binding	Gene Ontology	GO:0044325	1	133	0.0596958300358	0.0719658736229	ANK3	http://amigo.geneontology.org/amigo/term/GO:0044325
skeletal system development	Gene Ontology	GO:0001501	1	137	0.0614249700205	0.0735409044741	MATN3	http://amigo.geneontology.org/amigo/term/GO:0001501
extracellular matrix structural constituent	Gene Ontology	GO:0005201	1	137	0.0614249700205	0.0735409044741	MATN3	http://amigo.geneontology.org/amigo/term/GO:0005201
cytoskeleton organization	Gene Ontology	GO:0007010	1	138	0.0618567855439	0.0738884257527	ANK3	http://amigo.geneontology.org/amigo/term/GO:0007010
growth cone	Gene Ontology	GO:0030426	1	140	0.0627198537611	0.0745780493469	RNASE4	http://amigo.geneontology.org/amigo/term/GO:0030426
lipid metabolic process	Gene Ontology	GO:0006629	1	140	0.0627198537611	0.0745780493469	CLU	http://amigo.geneontology.org/amigo/term/GO:0006629
postsynaptic membrane	Gene Ontology	GO:0045211	1	141	0.0631511066082	0.0749201764761	ANK3	http://amigo.geneontology.org/amigo/term/GO:0045211
integrin binding	Gene Ontology	GO:0005178	1	142	0.0635821720499	0.0752605301816	LPL	http://amigo.geneontology.org/amigo/term/GO:0005178
Rab GTPase binding	Gene Ontology	GO:0017137	1	143	0.0640131	0.0755991225906	ATP6AP1	http://amigo.geneontology.org/amigo/term/GO:0017137
cytoplasmic vesicle membrane	Gene Ontology	GO:0030659	1	144	0.0644437410239	0.0759359657211	CLU	http://amigo.geneontology.org/amigo/term/GO:0030659
nuclear chromatin	Gene Ontology	GO:0000790	2	915	0.0651388637907	0.0765821776999	HNRNPC|TAF1	http://amigo.geneontology.org/amigo/term/GO:0000790
negative regulation of endopeptidase activity	Gene Ontology	GO:0010951	1	149	0.0665943892265	0.0781174633174	SERPINF2	http://amigo.geneontology.org/amigo/term/GO:0010951
protein localization to plasma membrane	Gene Ontology	GO:0072659	1	152	0.0678825360201	0.0794499636827	ANK3	http://amigo.geneontology.org/amigo/term/GO:0072659
perikaryon	Gene Ontology	GO:0043204	1	155	0.069169	0.0807745412791	CLU	http://amigo.geneontology.org/amigo/term/GO:0043204
complement activation, classical pathway	Gene Ontology	GO:0006958	1	156	0.0695974535404	0.0810934614913	CLU	http://amigo.geneontology.org/amigo/term/GO:0006958
positive regulation of NF-kappaB transcription factor activity	Gene Ontology	GO:0051092	1	159	0.0708816856971	0.0823528806652	CLU	http://amigo.geneontology.org/amigo/term/GO:0051092
response to hypoxia	Gene Ontology	GO:0001666	1	160	0.0713093909208	0.0823528806652	RNASE4	http://amigo.geneontology.org/amigo/term/GO:0001666
transcription initiation from RNA polymerase II promoter	Gene Ontology	GO:0006367	1	160	0.0713093909208	0.0823528806652	TAF1	http://amigo.geneontology.org/amigo/term/GO:0006367
RNA splicing	Gene Ontology	GO:0008380	1	160	0.0713093909208	0.0823528806652	HNRNPC	http://amigo.geneontology.org/amigo/term/GO:0008380
peptidyl-serine phosphorylation	Gene Ontology	GO:0018105	1	161	0.0717369101905	0.0826637243255	TAF1	http://amigo.geneontology.org/amigo/term/GO:0018105
receptor-mediated endocytosis	Gene Ontology	GO:0006898	1	163	0.0725913911721	0.0832806729491	CD14	http://amigo.geneontology.org/amigo/term/GO:0006898
regulation of cell population proliferation	Gene Ontology	GO:0042127	1	169	0.0751503791277	0.0860274076856	CLU	http://amigo.geneontology.org/amigo/term/GO:0042127
protein autophosphorylation	Gene Ontology	GO:0046777	1	170	0.0755762282317	0.0863255823566	TAF1	http://amigo.geneontology.org/amigo/term/GO:0046777
endoplasmic reticulum to Golgi vesicle-mediated transport	Gene Ontology	GO:0006888	1	188	0.0832099	0.0946308862274	ANK3	http://amigo.geneontology.org/amigo/term/GO:0006888
cell junction	Gene Ontology	GO:0030054	1	190	0.0840544201294	0.0953834941468	LPL	http://amigo.geneontology.org/amigo/term/GO:0030054
leukocyte migration	Gene Ontology	GO:0050900	1	192	0.0848981883232	0.0961320049994	B4GALT1	http://amigo.geneontology.org/amigo/term/GO:0050900
regulation of apoptotic process	Gene Ontology	GO:0042981	1	197	0.0870044	0.0983036707918	CLU	http://amigo.geneontology.org/amigo/term/GO:0042981
cellular protein metabolic process	Gene Ontology	GO:0044267	1	198	0.0874250905057	0.0985656527948	MATN3	http://amigo.geneontology.org/amigo/term/GO:0044267
mRNA binding	Gene Ontology	GO:0003729	1	200	0.0882659257694	0.0992991664905	HNRNPC	http://amigo.geneontology.org/amigo/term/GO:0003729
actin filament binding	Gene Ontology	GO:0051015	1	208	0.0916219554967	0.102853	LPL	http://amigo.geneontology.org/amigo/term/GO:0051015
ion transmembrane transport	Gene Ontology	GO:0034220	1	209	0.0920406379232	0.103101	ATP6AP1	http://amigo.geneontology.org/amigo/term/GO:0034220
negative regulation of gene expression	Gene Ontology	GO:0010629	1	210	0.0924591	0.103348	TAF1	http://amigo.geneontology.org/amigo/term/GO:0010629
protein kinase activity	Gene Ontology	GO:0004672	1	216	0.0949663	0.105924	TAF1	http://amigo.geneontology.org/amigo/term/GO:0004672
transcription regulator complex	Gene Ontology	GO:0005667	1	226	0.0991304143045	0.110333	TAF1	http://amigo.geneontology.org/amigo/term/GO:0005667
ATPase activity	Gene Ontology	GO:0016887	1	229	0.100376	0.111482	CLU	http://amigo.geneontology.org/amigo/term/GO:0016887
extracellular matrix	Gene Ontology	GO:0031012	1	233	0.102035	0.113083	MATN3	http://amigo.geneontology.org/amigo/term/GO:0031012
membrane raft	Gene Ontology	GO:0045121	1	237	0.10369	0.114674	CD14	http://amigo.geneontology.org/amigo/term/GO:0045121
angiogenesis	Gene Ontology	GO:0001525	1	238	0.104103	0.114888	RNASE4	http://amigo.geneontology.org/amigo/term/GO:0001525
DNA binding	Gene Ontology	GO:0003677	2	1209	0.105061	0.1157	AHDC1|RNASE4	http://amigo.geneontology.org/amigo/term/GO:0003677
mRNA splicing, via spliceosome	Gene Ontology	GO:0000398	1	246	0.107404	0.118032	HNRNPC	http://amigo.geneontology.org/amigo/term/GO:0000398
protein polyubiquitination	Gene Ontology	GO:0000209	1	267	0.116015	0.127226	TAF1	http://amigo.geneontology.org/amigo/term/GO:0000209
response to drug	Gene Ontology	GO:0042493	1	280	0.121306	0.13275	LPL	http://amigo.geneontology.org/amigo/term/GO:0042493
cytoplasmic vesicle	Gene Ontology	GO:0031410	1	285	0.123333	0.134685	RNASE4	http://amigo.geneontology.org/amigo/term/GO:0031410
cell surface receptor signaling pathway	Gene Ontology	GO:0007166	1	286	0.123737	0.134845	CD14	http://amigo.geneontology.org/amigo/term/GO:0007166
ubiquitin-dependent protein catabolic process	Gene Ontology	GO:0006511	1	292	0.126163	0.137202	TAF1	http://amigo.geneontology.org/amigo/term/GO:0006511
ubiquitin protein ligase binding	Gene Ontology	GO:0031625	1	294	0.12697	0.137793	CLU	http://amigo.geneontology.org/amigo/term/GO:0031625
endoplasmic reticulum lumen	Gene Ontology	GO:0005788	1	296	0.127776	0.138094	MATN3	http://amigo.geneontology.org/amigo/term/GO:0005788
protein heterodimerization activity	Gene Ontology	GO:0046982	1	297	0.128179	0.138243	TAF1	http://amigo.geneontology.org/amigo/term/GO:0046982
cadherin binding	Gene Ontology	GO:0045296	1	305	0.131396	0.14113	ANK3	http://amigo.geneontology.org/amigo/term/GO:0045296
lysosomal membrane	Gene Ontology	GO:0005765	1	318	0.1366	0.146418	CLU	http://amigo.geneontology.org/amigo/term/GO:0005765
identical protein binding	Gene Ontology	GO:0042802	2	1456	0.142649	0.151965	LPL|HNRNPC	http://amigo.geneontology.org/amigo/term/GO:0042802
ATP binding	Gene Ontology	GO:0005524	2	1463	0.143756	0.152523	ATP6AP1|TAF1	http://amigo.geneontology.org/amigo/term/GO:0005524
neuron projection	Gene Ontology	GO:0043005	1	336	0.143757	0.152523	ANK3	http://amigo.geneontology.org/amigo/term/GO:0043005
post-translational protein modification	Gene Ontology	GO:0043687	1	342	0.14613	0.154726	MATN3	http://amigo.geneontology.org/amigo/term/GO:0043687
cell division	Gene Ontology	GO:0051301	1	346	0.147709	0.156081	CCNK	http://amigo.geneontology.org/amigo/term/GO:0051301
protein-containing complex binding	Gene Ontology	GO:0044877	1	349	0.148891	0.157012	CLU	http://amigo.geneontology.org/amigo/term/GO:0044877
protein serine/threonine kinase activity	Gene Ontology	GO:0004674	1	357	0.152036	0.160005	TAF1	http://amigo.geneontology.org/amigo/term/GO:0004674
neuronal cell body	Gene Ontology	GO:0043025	1	376	0.159461	0.167482	RNASE4	http://amigo.geneontology.org/amigo/term/GO:0043025
inflammatory response	Gene Ontology	GO:0006954	1	381	0.161405	0.169183	CD14	http://amigo.geneontology.org/amigo/term/GO:0006954
mitochondrial inner membrane	Gene Ontology	GO:0005743	1	385	0.162957	0.170468	CLU	http://amigo.geneontology.org/amigo/term/GO:0005743
negative regulation of cell population proliferation	Gene Ontology	GO:0008285	1	394	0.166439	0.173762	B4GALT1	http://amigo.geneontology.org/amigo/term/GO:0008285
sequence-specific DNA binding	Gene Ontology	GO:0043565	1	405	0.170676	0.17783	TAF1	http://amigo.geneontology.org/amigo/term/GO:0043565
focal adhesion	Gene Ontology	GO:0005925	1	418	0.175657	0.182655	LPL	http://amigo.geneontology.org/amigo/term/GO:0005925
synapse	Gene Ontology	GO:0045202	1	420	0.176421	0.182722	CLU	http://amigo.geneontology.org/amigo/term/GO:0045202
dendrite	Gene Ontology	GO:0030425	1	420	0.176421	0.182722	ANK3	http://amigo.geneontology.org/amigo/term/GO:0030425
viral process	Gene Ontology	GO:0016032	1	456	0.190056	0.196454	TAF1	http://amigo.geneontology.org/amigo/term/GO:0016032
protein kinase binding	Gene Ontology	GO:0019901	1	461	0.191933	0.198002	CCNK	http://amigo.geneontology.org/amigo/term/GO:0019901
cell adhesion	Gene Ontology	GO:0007155	1	478	0.198284	0.20415	B4GALT1	http://amigo.geneontology.org/amigo/term/GO:0007155
negative regulation of apoptotic process	Gene Ontology	GO:0043066	1	487	0.201627	0.207183	PDCD4	http://amigo.geneontology.org/amigo/term/GO:0043066
positive regulation of transcription, DNA-templated	Gene Ontology	GO:0045893	1	556	0.226822	0.232615	ZNF318	http://amigo.geneontology.org/amigo/term/GO:0045893
cell differentiation	Gene Ontology	GO:0030154	1	596	0.241082	0.246755	PRRC2A	http://amigo.geneontology.org/amigo/term/GO:0030154
Golgi membrane	Gene Ontology	GO:0000139	1	616	0.248119	0.25346	B4GALT1	http://amigo.geneontology.org/amigo/term/GO:0000139
RNA polymerase II cis-regulatory region sequence-specific DNA binding	Gene Ontology	GO:0000978	1	656	0.262008	0.267125	HNRNPC	http://amigo.geneontology.org/amigo/term/GO:0000978
regulation of transcription by RNA polymerase II	Gene Ontology	GO:0006357	1	751	0.294029	0.299188	CCNK	http://amigo.geneontology.org/amigo/term/GO:0006357
intracellular membrane-bounded organelle	Gene Ontology	GO:0043231	1	788	0.306142	0.310907	CLU	http://amigo.geneontology.org/amigo/term/GO:0043231
negative regulation of transcription by RNA polymerase II	Gene Ontology	GO:0000122	1	832	0.320291	0.324644	TAF1	http://amigo.geneontology.org/amigo/term/GO:0000122
endoplasmic reticulum membrane	Gene Ontology	GO:0005789	1	942	0.35448	0.358602	ATP6AP1	http://amigo.geneontology.org/amigo/term/GO:0005789
cytoplasm	Gene Ontology	GO:0005737	3	4624	0.357897	0.361358	CLU|PDCD4|LPL	http://amigo.geneontology.org/amigo/term/GO:0005737
signal transduction	Gene Ontology	GO:0007165	1	1013	0.375678	0.378579	ANK3	http://amigo.geneontology.org/amigo/term/GO:0007165
endoplasmic reticulum	Gene Ontology	GO:0005783	1	1018	0.377146	0.379326	ANK3	http://amigo.geneontology.org/amigo/term/GO:0005783
mitochondrion	Gene Ontology	GO:0005739	1	1258	0.443888	0.445595	CLU	http://amigo.geneontology.org/amigo/term/GO:0005739
integral component of plasma membrane	Gene Ontology	GO:0005887	1	1380	0.475168	0.47608	CLU	http://amigo.geneontology.org/amigo/term/GO:0005887
integral component of membrane	Gene Ontology	GO:0016021	2	3643	0.508041	0.508041	B4GALT1|ATP6AP1	http://amigo.geneontology.org/amigo/term/GO:0016021

## Sheet: Determined GO annotations
#Term	Database	Input number	Background number	P-Value	Corrected P-Value	Hyperlink	categories
neutrophil degranulation	Gene Ontology	3	482	0.00133147672145	0.0228068274656	http://amigo.geneontology.org/amigo/term/GO:0043312	BP
interleukin-12-mediated signaling pathway	Gene Ontology	2	46	0.000221141411635	0.0123228343996	http://amigo.geneontology.org/amigo/term/GO:0035722	BP
actin filament polymerization	Gene Ontology	2	33	0.000117060719572	0.00872938508808	http://amigo.geneontology.org/amigo/term/GO:0030041	BP
positive regulation of proteasomal ubiquitin-dependent protein catabolic process	Gene Ontology	2	74	0.000554503745434	0.0180906846948	http://amigo.geneontology.org/amigo/term/GO:0032436	BP
positive regulation of tumor necrosis factor production	Gene Ontology	2	50	0.000259676586966	0.0123228343996	http://amigo.geneontology.org/amigo/term/GO:0032760	BP
positive regulation of NIK/NF-kappaB signaling	Gene Ontology	2	66	0.000444177386956	0.0178354304608	http://amigo.geneontology.org/amigo/term/GO:1901224	BP
positive regulation of inflammatory response	Gene Ontology	2	81	0.000660840199381	0.0181557149514	http://amigo.geneontology.org/amigo/term/GO:0050729	BP
neutrophil degranulation	Gene Ontology	3	482	0.00133147672145	0.0228068274656	http://amigo.geneontology.org/amigo/term/GO:0043312	BP
cellular response to lipopolysaccharide	Gene Ontology	2	158	0.00241908507817	0.0228068274656	http://amigo.geneontology.org/amigo/term/GO:0071222	BP
transcription by RNA polymerase II	Gene Ontology	2	187	0.00335228043007	0.0228068274656	http://amigo.geneontology.org/amigo/term/GO:0006366	BP
positive regulation of ERK1 and ERK2 cascade	Gene Ontology	2	207	0.00407922049767	0.0228068274656	http://amigo.geneontology.org/amigo/term/GO:0070374	BP
cell migration	Gene Ontology	2	232	0.00508158241717	0.0232682984365	http://amigo.geneontology.org/amigo/term/GO:0016477	BP
extracellular matrix organization	Gene Ontology	2	252	0.00595703267457	0.0241052019855	http://amigo.geneontology.org/amigo/term/GO:0030198	BP
positive regulation of apoptotic process	Gene Ontology	2	335	0.0102634762721	0.0267224945619	http://amigo.geneontology.org/amigo/term/GO:0043065	BP
positive regulation of transcription by RNA polymerase II	Gene Ontology	3	1159	0.0151361319659	0.0307434275727	http://amigo.geneontology.org/amigo/term/GO:0045944	BP
positive regulation of gene expression	Gene Ontology	2	391	0.0137541188622	0.029668	http://amigo.geneontology.org/amigo/term/GO:0010628	BP
protein phosphorylation	Gene Ontology	2	451	0.0179869308278	0.0337740211946	http://amigo.geneontology.org/amigo/term/GO:0006468	BP
negative regulation of transcription, DNA-templated	Gene Ontology	2	536	0.0248041741007	0.0394229298411	http://amigo.geneontology.org/amigo/term/GO:0045892	BP
apoptotic process	Gene Ontology	2	546	0.0256664734101	0.0399937287167	http://amigo.geneontology.org/amigo/term/GO:0006915	BP
innate immune response	Gene Ontology	2	558	0.0267174217136	0.0410191003956	http://amigo.geneontology.org/amigo/term/GO:0045087	BP
protein binding	Gene Ontology	14	11779	3.99349654299e-05	0.00416921039088	http://amigo.geneontology.org/amigo/term/GO:0005515	MF
actin binding	Gene Ontology	3	266	0.000240486727421	0.0123228343996	http://amigo.geneontology.org/amigo/term/GO:0003779	MF
signaling receptor binding	Gene Ontology	3	353	0.00054518336286	0.0180906846948	http://amigo.geneontology.org/amigo/term/GO:0005102	MF
calcium ion binding	Gene Ontology	3	693	0.0037109173288	0.0228068274656	http://amigo.geneontology.org/amigo/term/GO:0005509	MF
nucleic acid binding	Gene Ontology	2	145	0.00204802308885	0.0228068274656	http://amigo.geneontology.org/amigo/term/GO:0003676	MF
peptide binding	Gene Ontology	1	61	0.0280520863175	0.0419576	http://amigo.geneontology.org/amigo/term/GO:0042277	MF
extracellular exosome	Gene Ontology	8	2085	1.73968123719e-06	0.000908113605815	http://amigo.geneontology.org/amigo/term/GO:0070062	CC
cytosol	Gene Ontology	7	5095	0.00534862556754	0.0236773103801	http://amigo.geneontology.org/amigo/term/GO:0005829	CC
plasma membrane	Gene Ontology	6	4619	0.0140666199931	0.0297208904399	http://amigo.geneontology.org/amigo/term/GO:0005886	CC
cell surface	Gene Ontology	5	598	6.1026545308e-06	0.0013376669191	http://amigo.geneontology.org/amigo/term/GO:0009986	CC
membrane	Gene Ontology	4	2075	0.0132028787031	0.0293541637669	http://amigo.geneontology.org/amigo/term/GO:0016020	CC
cytoplasm	Gene Ontology	3	4624	0.357897	0.361358	http://amigo.geneontology.org/amigo/term/GO:0005737	CC
lysosome	Gene Ontology	2	262	0.00641889063311	0.0241054741761	http://amigo.geneontology.org/amigo/term/GO:0005764	CC
cytoskeleton	Gene Ontology	2	406	0.0147655501733	0.0303449495688	http://amigo.geneontology.org/amigo/term/GO:0005856	CC
Golgi apparatus	Gene Ontology	4	1002	0.0009839528743	0.0228068274656	http://amigo.geneontology.org/amigo/term/GO:0005794	CC
nucleus	Gene Ontology	6	5208	0.0244450163769	0.0394229298411	http://amigo.geneontology.org/amigo/term/GO:0005634	CC
