# Supplementary material for: Peptidomic Profiling Analysis of Endogenous Peptides in Buffalo Milk During Lactation Stages
Source: Foods. 2026 May 14;15(10):1728. doi: 10.3390/foods15101728 (PMC13206046; doi:10.3390/foods15101728)
Supplement: Supplementary file 1 [file foods-15-01728-s001.zip › Supplementary Table S6 KEGG pathway enrichment.xlsx]

## Sheet: source data
#Term	Database	ID	Input number	Background number	P-Value	Corrected P-Value	Input	Hyperlink
Complement and coagulation cascades	KEGG PATHWAY	hsa04610	2	79	0.00062952829398	0.0181557149514	CLU|SERPINF2	http://www.genome.jp/kegg-bin/show_pathway?hsa04610/hsa:5345%09red/hsa:1191%09red
Phagosome	KEGG PATHWAY	hsa04145	2	152	0.00224415365799	0.0228068274656	CD14|ATP6AP1	http://www.genome.jp/kegg-bin/show_pathway?hsa04145/hsa:929%09red/hsa:537%09red
Tuberculosis	KEGG PATHWAY	hsa05152	2	179	0.00308044335159	0.0228068274656	CD14|ATP6AP1	http://www.genome.jp/kegg-bin/show_pathway?hsa05152/hsa:929%09red/hsa:537%09red
Proteoglycans in cancer	KEGG PATHWAY	hsa05205	2	203	0.00392845836731	0.0228068274656	PDCD4|ANK3	http://www.genome.jp/kegg-bin/show_pathway?hsa05205/hsa:288%09red/hsa:27250%09red
Glycosaminoglycan biosynthesis - keratan sulfate	KEGG PATHWAY	hsa00533	1	14	0.00685607137218	0.0250270577362	B4GALT1	http://www.genome.jp/kegg-bin/show_pathway?hsa00533/hsa:2683%09red
Other types of O-glycan biosynthesis	KEGG PATHWAY	hsa00514	1	22	0.0104944662552	0.0267224945619	B4GALT1	http://www.genome.jp/kegg-bin/show_pathway?hsa00514/hsa:2683%09red
Mannose type O-glycan biosynthesis	KEGG PATHWAY	hsa00515	1	23	0.0109483794438	0.0272145431888	B4GALT1	http://www.genome.jp/kegg-bin/show_pathway?hsa00515/hsa:2683%09red
Glycosphingolipid biosynthesis - lacto and neolacto series	KEGG PATHWAY	hsa00601	1	27	0.0127620664052	0.0292184	B4GALT1	http://www.genome.jp/kegg-bin/show_pathway?hsa00601/hsa:2683%09red
Galactose metabolism	KEGG PATHWAY	hsa00052	1	31	0.0145726119441	0.0300668119953	B4GALT1	http://www.genome.jp/kegg-bin/show_pathway?hsa00052/hsa:2683%09red
Basal transcription factors	KEGG PATHWAY	hsa03022	1	45	0.0208849	0.0355110589332	TAF1	http://www.genome.jp/kegg-bin/show_pathway?hsa03022/hsa:6872%09red
Vibrio cholerae infection	KEGG PATHWAY	hsa05110	1	50	0.0231299603442	0.0384517175148	ATP6AP1	http://www.genome.jp/kegg-bin/show_pathway?hsa05110/hsa:537%09red
N-Glycan biosynthesis	KEGG PATHWAY	hsa00510	1	50	0.0231299603442	0.0384517175148	B4GALT1	http://www.genome.jp/kegg-bin/show_pathway?hsa00510/hsa:2683%09red
Pathogenic Escherichia coli infection	KEGG PATHWAY	hsa05130	1	55	0.0253702015635	0.0396504347788	CD14	http://www.genome.jp/kegg-bin/show_pathway?hsa05130/hsa:929%09red
Legionellosis	KEGG PATHWAY	hsa05134	1	55	0.0253702015635	0.0396504347788	CD14	http://www.genome.jp/kegg-bin/show_pathway?hsa05134/hsa:929%09red
Acute myeloid leukemia	KEGG PATHWAY	hsa05221	1	66	0.0302816646291	0.0437867837574	CD14	http://www.genome.jp/kegg-bin/show_pathway?hsa05221/hsa:929%09red
Epithelial cell signaling in Helicobacter pylori infection	KEGG PATHWAY	hsa05120	1	70	0.0320618485076	0.0456029561879	ATP6AP1	http://www.genome.jp/kegg-bin/show_pathway?hsa05120/hsa:537%09red
Pertussis	KEGG PATHWAY	hsa05133	1	76	0.0347263381986	0.0478288879675	CD14	http://www.genome.jp/kegg-bin/show_pathway?hsa05133/hsa:929%09red
Salmonella infection	KEGG PATHWAY	hsa05132	1	83	0.0378261541622	0.0510213242188	CD14	http://www.genome.jp/kegg-bin/show_pathway?hsa05132/hsa:929%09red
Rheumatoid arthritis	KEGG PATHWAY	hsa05323	1	91	0.0413572884321	0.0541065277232	ATP6AP1	http://www.genome.jp/kegg-bin/show_pathway?hsa05323/hsa:537%09red
Amoebiasis	KEGG PATHWAY	hsa05146	1	95	0.0431182624489	0.0558504540901	CD14	http://www.genome.jp/kegg-bin/show_pathway?hsa05146/hsa:929%09red
Hematopoietic cell lineage	KEGG PATHWAY	hsa04640	1	97	0.0439976033655	0.0564293586162	CD14	http://www.genome.jp/kegg-bin/show_pathway?hsa04640/hsa:929%09red
NF-kappa B signaling pathway	KEGG PATHWAY	hsa04064	1	100	0.0453151838809	0.0575535912064	CD14	http://www.genome.jp/kegg-bin/show_pathway?hsa04064/hsa:929%09red
Toll-like receptor signaling pathway	KEGG PATHWAY	hsa04620	1	104	0.0470692902356	0.0592052277181	CD14	http://www.genome.jp/kegg-bin/show_pathway?hsa04620/hsa:929%09red
Lysosome	KEGG PATHWAY	hsa04142	1	123	0.0553598079203	0.0676763928206	ATP6AP1	http://www.genome.jp/kegg-bin/show_pathway?hsa04142/hsa:537%09red
Oxidative phosphorylation	KEGG PATHWAY	hsa00190	1	133	0.0596958300358	0.0719658736229	ATP6AP1	http://www.genome.jp/kegg-bin/show_pathway?hsa00190/hsa:537%09red
Spliceosome	KEGG PATHWAY	hsa03040	1	135	0.0605608	0.0728403800615	HNRNPC	http://www.genome.jp/kegg-bin/show_pathway?hsa03040/hsa:3183%09red
Hepatitis B	KEGG PATHWAY	hsa05161	1	163	0.0725913911721	0.0832806729491	ATP6AP1	http://www.genome.jp/kegg-bin/show_pathway?hsa05161/hsa:537%09red
Transcriptional misregulation in cancer	KEGG PATHWAY	hsa05202	1	186	0.0823646789329	0.0938741537183	CD14	http://www.genome.jp/kegg-bin/show_pathway?hsa05202/hsa:929%09red
MAPK signaling pathway	KEGG PATHWAY	hsa04010	1	295	0.127373	0.137944	CD14	http://www.genome.jp/kegg-bin/show_pathway?hsa04010/hsa:929%09red
MicroRNAs in cancer	KEGG PATHWAY	hsa05206	1	299	0.128985	0.138825	PDCD4	http://www.genome.jp/kegg-bin/show_pathway?hsa05206/hsa:27250%09red
Metabolic pathways	KEGG PATHWAY	hsa01100	2	1433	0.139026	0.148712	B4GALT1|ATP6AP1	http://www.genome.jp/kegg-bin/show_pathway?hsa01100/hsa:2683%09red/hsa:537%09red
Human papillomavirus infection	KEGG PATHWAY	hsa05165	1	330	0.141378	0.150919	ATP6AP1	http://www.genome.jp/kegg-bin/show_pathway?hsa05165/hsa:537%09red

## Sheet: Determined kegg pathway
#Term	Database	ID	Input number	Background number	P-Value	Corrected P-Value	Input	Hyperlink
Complement and coagulation cascades	KEGG PATHWAY	hsa04610	2	79	0.00062952829398	0.0181557149514	CLU|SERPINF2	http://www.genome.jp/kegg-bin/show_pathway?hsa04610/hsa:5345%09red/hsa:1191%09red
Glycosaminoglycan biosynthesis - keratan sulfate	KEGG PATHWAY	hsa00533	1	14	0.00685607137218	0.0250270577362	B4GALT1	http://www.genome.jp/kegg-bin/show_pathway?hsa00533/hsa:2683%09red
Other types of O-glycan biosynthesis	KEGG PATHWAY	hsa00514	1	22	0.0104944662552	0.0267224945619	B4GALT1	http://www.genome.jp/kegg-bin/show_pathway?hsa00514/hsa:2683%09red
Mannose type O-glycan biosynthesis	KEGG PATHWAY	hsa00515	1	23	0.0109483794438	0.0272145431888	B4GALT1	http://www.genome.jp/kegg-bin/show_pathway?hsa00515/hsa:2683%09red
Glycosphingolipid biosynthesis - lacto and neolacto series	KEGG PATHWAY	hsa00601	1	27	0.0127620664052	0.0292184	B4GALT1	http://www.genome.jp/kegg-bin/show_pathway?hsa00601/hsa:2683%09red
Galactose metabolism	KEGG PATHWAY	hsa00052	1	31	0.0145726119441	0.0300668119953	B4GALT1	http://www.genome.jp/kegg-bin/show_pathway?hsa00052/hsa:2683%09red
Basal transcription factors	KEGG PATHWAY	hsa03022	1	45	0.0208849	0.0355110589332	TAF1	http://www.genome.jp/kegg-bin/show_pathway?hsa03022/hsa:6872%09red
N-Glycan biosynthesis	KEGG PATHWAY	hsa00510	1	50	0.0231299603442	0.0384517175148	B4GALT1	http://www.genome.jp/kegg-bin/show_pathway?hsa00510/hsa:2683%09red
NF-kappa B signaling pathway	KEGG PATHWAY	hsa04064	1	100	0.0453151838809	0.0575535912064	CD14	http://www.genome.jp/kegg-bin/show_pathway?hsa04064/hsa:929%09red
Toll-like receptor signaling pathway	KEGG PATHWAY	hsa04620	1	104	0.0470692902356	0.0592052277181	CD14	http://www.genome.jp/kegg-bin/show_pathway?hsa04620/hsa:929%09red
Oxidative phosphorylation	KEGG PATHWAY	hsa00190	1	133	0.0596958300358	0.0719658736229	ATP6AP1	http://www.genome.jp/kegg-bin/show_pathway?hsa00190/hsa:537%09red
Spliceosome	KEGG PATHWAY	hsa03040	1	135	0.0605608	0.0728403800615	HNRNPC	http://www.genome.jp/kegg-bin/show_pathway?hsa03040/hsa:3183%09red
MAPK signaling pathway	KEGG PATHWAY	hsa04010	1	295	0.127373	0.137944	CD14	http://www.genome.jp/kegg-bin/show_pathway?hsa04010/hsa:929%09red
MicroRNAs in cancer	KEGG PATHWAY	hsa05206	1	299	0.128985	0.138825	PDCD4	http://www.genome.jp/kegg-bin/show_pathway?hsa05206/hsa:27250%09red
Metabolic pathways	KEGG PATHWAY	hsa01100	2	1433	0.139026	0.148712	B4GALT1|ATP6AP1	http://www.genome.jp/kegg-bin/show_pathway?hsa01100/hsa:2683%09red/hsa:537%09red
