# Supplementary material for: Peptidomic Profiling Analysis of Endogenous Peptides in Buffalo Milk During Lactation Stages
Source: Foods. 2026 May 14;15(10):1728. doi: 10.3390/foods15101728 (PMC13206046; doi:10.3390/foods15101728)
Supplement: Supplementary file 1 [file foods-15-01728-s001.zip › Supplementary Table S7 Candidate bioactive peptide list.xlsx]

## Sheet: unique peptides
Peptide Sequence	peptide socre	water solubility	Prediction	Hydrophilicity	prediction of anti-inflammatory	Source
FGM	0.989795	Poor water solubility	Non-Toxin	-1.27	negative AIP	unique
CFL	0.984563	Poor water solubility	Non-Toxin	-1.77	Low Confidence AIP	unique
FCL	0.983847	Poor water solubility	Non-Toxin	-1.77	negative AIP	unique
MPLW	0.981458	Poor water solubility	Non-Toxin	-1.62	negative AIP	unique
FPL	0.979006	Poor water solubility	Non-Toxin	-1.43	negative AIP	unique
RW	0.978386	Good water solubility	Non-Toxin	-0.2	negative AIP	unique
WR	0.977891	Good water solubility	Non-Toxin	-0.2	negative AIP	unique
PFPL	0.97648	Poor water solubility	Non-Toxin	-1.07	negative AIP	unique
GPFPL	0.974291	Poor water solubility	Non-Toxin	-0.86	negative AIP	unique
GWR	0.972247	Good water solubility	Non-Toxin	-0.13	negative AIP	unique
FFLFT	0.972006	Poor water solubility	Non-Toxin	-1.94	negative AIP	unique
FPLP	0.971868	Poor water solubility	Non-Toxin	-1.07	negative AIP	unique
FPGPLP	0.971078	Poor water solubility	Non-Toxin	-0.72	negative AIP	unique
GPFPLL	0.967691	Poor water solubility	Non-Toxin	-1.02	Low Confidence AIP	unique
FFIFT	0.966584	Poor water solubility	Non-Toxin	-1.94	Medium Confidence AIP	unique
PFPLL	0.964438	Poor water solubility	Non-Toxin	-1.22	Low Confidence AIP	unique
PFLP	0.96329	Poor water solubility	Non-Toxin	-1.07	negative AIP	unique
GPFLP	0.963178	Poor water solubility	Non-Toxin	-0.86	negative AIP	unique
FPLL	0.95317	Poor water solubility	Non-Toxin	-1.52	Medium Confidence AIP	unique
CFI	0.952022	Poor water solubility	Non-Toxin	-1.77	Medium Confidence AIP	unique
FPIP	0.950238	Poor water solubility	Non-Toxin	-1.07	negative AIP	unique
HPF	0.950199	Poor water solubility	Non-Toxin	-1	Low Confidence AIP	unique
FCI	0.948986	Poor water solubility	Non-Toxin	-1.77	negative AIP	unique
FHPP	0.945858	Poor water solubility	Non-Toxin	-0.75	Low Confidence AIP	unique
FPLLP	0.94247	Poor water solubility	Non-Toxin	-1.22	Low Confidence AIP	unique
HFPP	0.94174	Poor water solubility	Non-Toxin	-0.75	negative AIP	unique
PFPIL	0.941253	Poor water solubility	Non-Toxin	-1.22	negative AIP	unique
GPFH	0.939999	Poor water solubility	Non-Toxin	-0.75	negative AIP	unique
PFLLP	0.938295	Poor water solubility	Non-Toxin	-1.22	Low Confidence AIP	unique
AFGP	0.938276	Poor water solubility	Non-Toxin	-0.75	negative AIP	unique
PWAL	0.937239	Poor water solubility	Non-Toxin	-1.43	negative AIP	unique
FPSP	0.936004	Poor water solubility	Non-Toxin	-0.55	negative AIP	unique
GPFPLI	0.935955	Poor water solubility	Non-Toxin	-1.02	negative AIP	unique
PPQPLCPP	0.935347	Poor water solubility	Non-Toxin	-0.33	Medium Confidence AIP	unique
GMMLP	0.934002	Poor water solubility	Non-Toxin	-0.88	negative AIP	unique
FHP	0.933756	Poor water solubility	Non-Toxin	-1	Low Confidence AIP	unique
ALW	0.931345	Poor water solubility	Non-Toxin	-1.9	negative AIP	unique
KFM	0.930427	Good water solubility	Non-Toxin	-0.27	negative AIP	unique
AFL	0.928594	Poor water solubility	Non-Toxin	-1.6	negative AIP	unique
FLLP	0.927663	Poor water solubility	Non-Toxin	-1.52	Low Confidence AIP	unique
WARP	0.926029	Good water solubility	Non-Toxin	-0.22	negative AIP	unique
FPQ	0.925772	Poor water solubility	Non-Toxin	-0.77	negative AIP	unique
PFPLI	0.92553	Poor water solubility	Non-Toxin	-1.22	Low Confidence AIP	unique
FPIL	0.92483	Poor water solubility	Non-Toxin	-1.52	Low Confidence AIP	unique
FPILP	0.924755	Poor water solubility	Non-Toxin	-1.22	negative AIP	unique
WAL	0.920361	Poor water solubility	Non-Toxin	-1.9	negative AIP	unique
PFIP	0.91787	Poor water solubility	Non-Toxin	-1.07	negative AIP	unique
GPGPP	0.917366	Poor water solubility	Non-Toxin	0	negative AIP	unique
AAPF	0.916397	Poor water solubility	Non-Toxin	-0.88	negative AIP	unique
PFILP	0.91565	Poor water solubility	Non-Toxin	-1.22	negative AIP	unique
GFAP	0.913646	Poor water solubility	Non-Toxin	-0.75	negative AIP	unique
PPRPP	0.911025	Good water solubility	Non-Toxin	0.6	negative AIP	unique
CCGY	0.909974	Poor water solubility	Non-Toxin	-1.07	Medium Confidence AIP	unique
PSPLMKPLL	0.908059	Poor water solubility	Non-Toxin	-0.38	High Confidence AIP	unique
ARGW	0.907639	Good water solubility	Non-Toxin	-0.22	negative AIP	unique
TMPLW	0.905525	Poor water solubility	Non-Toxin	-1.38	Low Confidence AIP	unique
PPQPLPP	0.904298	Poor water solubility	Non-Toxin	-0.23	negative AIP	unique
SFPRGSLFFN	0.90174	Poor water solubility	Non-Toxin	-0.55	Medium Confidence AIP	unique
FPLIP	0.901491	Poor water solubility	Non-Toxin	-1.22	Low Confidence AIP	unique
GPLP	0.898841	Poor water solubility	Non-Toxin	-0.45	negative AIP	unique
FPLI	0.898685	Poor water solubility	Non-Toxin	-1.52	Medium Confidence AIP	unique
FILP	0.89865	Poor water solubility	Non-Toxin	-1.52	Low Confidence AIP	unique
PQPPLPP	0.897164	Poor water solubility	Non-Toxin	-0.23	negative AIP	unique
WLAP	0.89561	Poor water solubility	Non-Toxin	-1.43	Low Confidence AIP	unique
PAPVPPPP	0.89554	Poor water solubility	Non-Toxin	-0.25	negative AIP	unique
GPPGG	0.892395	Poor water solubility	Non-Toxin	0	negative AIP	unique
WRAP	0.892337	Good water solubility	Non-Toxin	-0.22	Medium Confidence AIP	unique
GPAPPLPAK	0.88675	Good water solubility	Non-Toxin	0.02	negative AIP	unique
GMMIP	0.881691	Poor water solubility	Non-Toxin	-0.88	negative AIP	unique
DPMP	0.879673	Good water solubility	Non-Toxin	0.42	negative AIP	unique
LAW	0.879554	Poor water solubility	Non-Toxin	-1.9	negative AIP	unique
KPWHRP	0.874907	Good water solubility	Non-Toxin	0.35	Medium Confidence AIP	unique
RWAP	0.870133	Good water solubility	Non-Toxin	-0.22	Low Confidence AIP	unique
FYAGP	0.866515	Poor water solubility	Non-Toxin	-1.06	negative AIP	unique
KWG	0.865946	Good water solubility	Non-Toxin	-0.13	negative AIP	unique
PSGPPP	0.865666	Poor water solubility	Non-Toxin	0.05	negative AIP	unique
LMPL	0.864813	Poor water solubility	Non-Toxin	-1.23	negative AIP	unique
GSPPP	0.861417	Poor water solubility	Non-Toxin	0.06	negative AIP	unique
TICCCCC	0.859603	Poor water solubility	Non-Toxin	-1.03	High Confidence AIP	unique
PCPAG	0.858626	Poor water solubility	Non-Toxin	-0.3	negative AIP	unique
LPPL	0.857614	Poor water solubility	Non-Toxin	-0.9	Low Confidence AIP	unique
PFLIP	0.854408	Poor water solubility	Non-Toxin	-1.22	negative AIP	unique
FLIP	0.854242	Poor water solubility	Non-Toxin	-1.52	Low Confidence AIP	unique
WIAP	0.853454	Poor water solubility	Non-Toxin	-1.43	Low Confidence AIP	unique
PGLP	0.852646	Poor water solubility	Non-Toxin	-0.45	negative AIP	unique
LHF	0.850259	Poor water solubility	Non-Toxin	-1.6	negative AIP	unique
AIW	0.849992	Poor water solubility	Non-Toxin	-1.9	negative AIP	unique
PPTVMFPP	0.847273	Poor water solubility	Non-Toxin	-0.71	Medium Confidence AIP	unique
GPGPAP	0.846624	Poor water solubility	Non-Toxin	-0.08	negative AIP	unique
RMGP	0.84546	Good water solubility	Non-Toxin	0.42	Low Confidence AIP	unique
IPPL	0.84517	Poor water solubility	Non-Toxin	-0.9	negative AIP	unique
IMPL	0.843504	Poor water solubility	Non-Toxin	-1.23	negative AIP	unique
MPDP	0.836295	Good water solubility	Non-Toxin	0.42	negative AIP	unique
FIIP	0.830445	Poor water solubility	Non-Toxin	-1.52	negative AIP	unique
GPQPP	0.830387	Poor water solubility	Non-Toxin	0.04	negative AIP	unique
CPSP	0.827755	Poor water solubility	Non-Toxin	-0.17	negative AIP	unique
IFALAF	0.82694	Poor water solubility	Non-Toxin	-1.6	Low Confidence AIP	unique
PGGR	0.826707	Good water solubility	Non-Toxin	0.75	negative AIP	unique
LPYP	0.8183	Poor water solubility	Non-Toxin	-1.02	negative AIP	unique
AAPGPP	0.815334	Poor water solubility	Non-Toxin	-0.17	negative AIP	unique
LPIPL	0.815267	Poor water solubility	Non-Toxin	-1.08	negative AIP	unique
LPPTVMF	0.815069	Poor water solubility	Non-Toxin	-1.07	Medium Confidence AIP	unique
QPLPP	0.810982	Poor water solubility	Non-Toxin	-0.32	negative AIP	unique
APGGP	0.80965	Poor water solubility	Non-Toxin	-0.1	negative AIP	unique
IPLPLL	0.808236	Poor water solubility	Non-Toxin	-1.2	High Confidence AIP	unique
AFI	0.807128	Poor water solubility	Non-Toxin	-1.6	Low Confidence AIP	unique
IPLPL	0.805361	Poor water solubility	Non-Toxin	-1.08	Low Confidence AIP	unique
CRR	0.798498	Good water solubility	Non-Toxin	1.67	negative AIP	unique
AGPGP	0.798313	Poor water solubility	Non-Toxin	-0.1	negative AIP	unique
ASLF	0.796976	Poor water solubility	Non-Toxin	-1.12	Low Confidence AIP	unique
IFAIAF	0.796266	Poor water solubility	Non-Toxin	-1.6	Medium Confidence AIP	unique
IPIPL	0.791055	Poor water solubility	Non-Toxin	-1.08	negative AIP	unique
DCGP	0.790464	Good water solubility	Non-Toxin	0.5	negative AIP	unique
LFALAF	0.790196	Poor water solubility	Non-Toxin	-1.6	Low Confidence AIP	unique
PCPQ	0.788371	Poor water solubility	Non-Toxin	-0.2	negative AIP	unique
LGPVRGPFPI	0.782921	Poor water solubility	Non-Toxin	-0.46	High Confidence AIP	unique
RGGP	0.780522	Good water solubility	Non-Toxin	0.75	negative AIP	unique
HFHL	0.779733	Poor water solubility	Non-Toxin	-1.32	negative AIP	unique
APGNLSPLLP	0.778482	Poor water solubility	Non-Toxin	-0.54	High Confidence AIP	unique
PSHPGGP	0.772115	Poor water solubility	Non-Toxin	-0.03	Medium Confidence AIP	unique
QPIPP	0.768739	Poor water solubility	Non-Toxin	-0.32	negative AIP	unique
IPLP	0.763363	Poor water solubility	Non-Toxin	-0.9	negative AIP	unique
LPLPIL	0.759966	Poor water solubility	Non-Toxin	-1.2	Medium Confidence AIP	unique
FGLT	0.753621	Poor water solubility	Non-Toxin	-1.18	negative AIP	unique
FPLLV	0.751109	Poor water solubility	Non-Toxin	-1.52	Medium Confidence AIP	unique
KIYPPP	0.749205	Good water solubility	Non-Toxin	-0.18	negative AIP	unique
VPGPP	0.745228	Poor water solubility	Non-Toxin	-0.3	negative AIP	unique
LMLL	0.74281	Poor water solubility	Non-Toxin	-1.68	High Confidence AIP	unique
CHLP	0.740405	Poor water solubility	Non-Toxin	-0.82	negative AIP	unique
DMLP	0.739562	Good water solubility	Non-Toxin	-0.03	negative AIP	unique
YAPP	0.735175	Poor water solubility	Non-Toxin	-0.7	negative AIP	unique
IMLL	0.727606	Poor water solubility	Non-Toxin	-1.68	Low Confidence AIP	unique
GPTC	0.719648	Poor water solubility	Non-Toxin	-0.35	negative AIP	unique
IPLLLP	0.719287	Poor water solubility	Non-Toxin	-1.2	Medium Confidence AIP	unique
HCIPR	0.718151	Poor water solubility	Non-Toxin	-0.06	Low Confidence AIP	unique
LPYPYYA	0.716478	Poor water solubility	Non-Toxin	-1.31	Low Confidence AIP	unique
HIPLP	0.714393	Poor water solubility	Non-Toxin	-0.82	negative AIP	unique
APGAL	0.712142	Poor water solubility	Non-Toxin	-0.56	negative AIP	unique
LMPI	0.711394	Poor water solubility	Non-Toxin	-1.23	negative AIP	unique
LPLPLI	0.71097	Poor water solubility	Non-Toxin	-1.2	Medium Confidence AIP	unique
LPPI	0.708645	Poor water solubility	Non-Toxin	-0.9	negative AIP	unique
LPLLLP	0.705907	Poor water solubility	Non-Toxin	-1.2	High Confidence AIP	unique
FPILV	0.704992	Poor water solubility	Non-Toxin	-1.52	Low Confidence AIP	unique
HCLPR	0.704309	Good water solubility	Non-Toxin	-0.06	Low Confidence AIP	unique
LPIP	0.703511	Poor water solubility	Non-Toxin	-0.9	negative AIP	unique
GYNPALKSRL	0.699087	Good water solubility	Non-Toxin	0.01	Medium Confidence AIP	unique
PQRDMP	0.698798	Good water solubility	Non-Toxin	0.82	Low Confidence AIP	unique
HAGPP	0.69849	Poor water solubility	Non-Toxin	-0.2	negative AIP	unique
LFRGA	0.692508	Good water solubility	Non-Toxin	-0.36	Low Confidence AIP	unique
KMP	0.685742	Good water solubility	Non-Toxin	0.57	Low Confidence AIP	unique
SLFFNPKS	0.681176	Poor water solubility	Non-Toxin	-0.38	Medium Confidence AIP	unique
SYFK	0.679394	Good water solubility	Non-Toxin	-0.38	negative AIP	unique
FSDLPN	0.678188	Good water solubility	Non-Toxin	-0.13	negative AIP	unique
LPPTL	0.674881	Poor water solubility	Non-Toxin	-0.8	negative AIP	unique
IMPI	0.672731	Poor water solubility	Non-Toxin	-1.23	negative AIP	unique
HLPIP	0.671801	Poor water solubility	Non-Toxin	-0.82	negative AIP	unique
LPLPI	0.671762	Poor water solubility	Non-Toxin	-1.08	Low Confidence AIP	unique
SRLGAPPPP	0.668221	Good water solubility	Non-Toxin	0.11	negative AIP	unique
PLCVP	0.664178	Poor water solubility	Non-Toxin	-0.86	negative AIP	unique
GPGGAWAAKV	0.65965	Poor water solubility	Non-Toxin	-0.34	Medium Confidence AIP	unique
LPLILP	0.659423	Poor water solubility	Non-Toxin	-1.2	Medium Confidence AIP	unique
LPIPI	0.656483	Poor water solubility	Non-Toxin	-1.08	negative AIP	unique
KCLP	0.656149	Good water solubility	Non-Toxin	0.05	Low Confidence AIP	unique
SPPLT	0.655182	Poor water solubility	Non-Toxin	-0.38	negative AIP	unique
ASGVPDRFSG	0.651138	Good water solubility	Non-Toxin	0.21	Low Confidence AIP	unique
WSVP	0.649317	Poor water solubility	Non-Toxin	-1.15	negative AIP	unique
FPLIV	0.648349	Poor water solubility	Non-Toxin	-1.52	Medium Confidence AIP	unique
DCR	0.647046	Good water solubility	Non-Toxin	1.67	negative AIP	unique
IFRGA	0.646911	Good water solubility	Non-Toxin	-0.36	Medium Confidence AIP	unique
VGPP	0.64354	Poor water solubility	Non-Toxin	-0.38	negative AIP	unique
IPLPI	0.642975	Poor water solubility	Non-Toxin	-1.08	negative AIP	unique
DMIP	0.642053	Good water solubility	Non-Toxin	-0.03	negative AIP	unique
PICVP	0.641099	Poor water solubility	Non-Toxin	-0.86	negative AIP	unique
KGGPG	0.631607	Good water solubility	Non-Toxin	0.6	negative AIP	unique
CTGP	0.630111	Poor water solubility	Non-Toxin	-0.35	negative AIP	unique
CHIP	0.628821	Poor water solubility	Non-Toxin	-0.82	negative AIP	unique
LMIL	0.624511	Poor water solubility	Non-Toxin	-1.68	Medium Confidence AIP	unique
IPPTL	0.62404	Poor water solubility	Non-Toxin	-0.8	negative AIP	unique
LPPLT	0.620019	Poor water solubility	Non-Toxin	-0.8	Low Confidence AIP	unique
TMP	0.619672	Poor water solubility	Non-Toxin	-0.57	negative AIP	unique
HLIPP	0.619117	Poor water solubility	Non-Toxin	-0.82	negative AIP	unique
AAPL	0.617671	Poor water solubility	Non-Toxin	-0.7	negative AIP	unique
PPVL	0.615215	Poor water solubility	Non-Toxin	-0.82	negative AIP	unique
HLLPP	0.613965	Poor water solubility	Non-Toxin	-0.82	negative AIP	unique
GPPNPS	0.61042	Good water solubility	Non-Toxin	0.08	negative AIP	unique
IPPLT	0.609408	Poor water solubility	Non-Toxin	-0.8	negative AIP	unique
IMIL	0.608682	Poor water solubility	Non-Toxin	-1.68	Low Confidence AIP	unique
LPIPII	0.608116	Poor water solubility	Non-Toxin	-1.2	negative AIP	unique
CAAP	0.597714	Poor water solubility	Non-Toxin	-0.5	negative AIP	unique
SCSP	0.596172	Poor water solubility	Non-Toxin	-0.1	negative AIP	unique
HFHI	0.591157	Poor water solubility	Non-Toxin	-1.32	negative AIP	unique
PVPL	0.590816	Poor water solubility	Non-Toxin	-0.82	negative AIP	unique
HILPP	0.590287	Poor water solubility	Non-Toxin	-0.82	negative AIP	unique
LHLPP	0.588495	Poor water solubility	Non-Toxin	-0.82	negative AIP	unique
LPPT	0.588075	Poor water solubility	Non-Toxin	-0.55	negative AIP	unique
IPILIP	0.578107	Poor water solubility	Non-Toxin	-1.2	High Confidence AIP	unique
LHIPP	0.577575	Poor water solubility	Non-Toxin	-0.82	negative AIP	unique
YSFK	0.565204	Good water solubility	Non-Toxin	-0.38	Low Confidence AIP	unique
PDRFSGSR	0.564315	Good water solubility	Non-Toxin	0.89	Low Confidence AIP	unique
LPLLIP	0.563468	Poor water solubility	Non-Toxin	-1.2	High Confidence AIP	unique
QLP	0.562817	Poor water solubility	Non-Toxin	-0.53	negative AIP	unique
IHLPP	0.561555	Poor water solubility	Non-Toxin	-0.82	negative AIP	unique
PAGLPNKY	0.561398	Poor water solubility	Non-Toxin	-0.17	negative AIP	unique
IHIPP	0.560925	Poor water solubility	Non-Toxin	-0.82	negative AIP	unique
SRYPSYGLN	0.558647	Poor water solubility	Non-Toxin	-0.29	Low Confidence AIP	unique
YPSY	0.557713	Poor water solubility	Non-Toxin	-1.07	negative AIP	unique
PSPLT	0.555197	Poor water solubility	Non-Toxin	-0.38	negative AIP	unique
LMLI	0.550698	Poor water solubility	Non-Toxin	-1.68	Medium Confidence AIP	unique
IPLIIP	0.549678	Poor water solubility	Non-Toxin	-1.2	Low Confidence AIP	unique
GPRV	0.546313	Good water solubility	Non-Toxin	0.38	negative AIP	unique
QSPP	0.546289	Good water solubility	Non-Toxin	0.12	negative AIP	unique
KCHP	0.544025	Good water solubility	Non-Toxin	0.38	High Confidence AIP	unique
KFD	0.540644	Good water solubility	Non-Toxin	1.17	negative AIP	unique
KSPHRP	0.540528	Good water solubility	Non-Toxin	0.97	negative AIP	unique
KLGC	0.535602	Good water solubility	Non-Toxin	0.05	negative AIP	unique
LPTP	0.532536	Poor water solubility	Non-Toxin	-0.55	negative AIP	unique
ASAPP	0.532453	Poor water solubility	Non-Toxin	-0.14	negative AIP	unique
KLCG	0.532026	Good water solubility	Non-Toxin	0.05	negative AIP	unique
APGAI	0.531832	Poor water solubility	Non-Toxin	-0.56	negative AIP	unique
LPPIT	0.530825	Poor water solubility	Non-Toxin	-0.8	negative AIP	unique
IMLI	0.526992	Poor water solubility	Non-Toxin	-1.68	Medium Confidence AIP	unique
KFSAP	0.525433	Good water solubility	Non-Toxin	0.06	negative AIP	unique
LGPQ	0.525223	Poor water solubility	Non-Toxin	-0.4	negative AIP	unique
KLDFLK	0.523677	Good water solubility	Non-Toxin	0.48	High Confidence AIP	unique
CLGK	0.522698	Good water solubility	Non-Toxin	0.05	negative AIP	unique
NFLKKL	0.516541	Good water solubility	Non-Toxin	0.02	Medium Confidence AIP	unique
KFQ	0.515736	Good water solubility	Non-Toxin	0.23	negative AIP	unique
LGSP	0.514686	Poor water solubility	Non-Toxin	-0.38	negative AIP	unique
GRAG	0.507888	Good water solubility	Non-Toxin	0.62	negative AIP	unique
KRDSPPP	0.507544	Good water solubility	Non-Toxin	1.33	Low Confidence AIP	unique
KCMK	0.506135	Good water solubility	Non-Toxin	0.93	High Confidence AIP	unique
KIGC	0.503638	Good water solubility	Non-Toxin	0.05	Medium Confidence AIP	unique
GLYSL	0.502112	Poor water solubility	Non-Toxin	-1.12	Medium Confidence AIP	unique
FPQY	0.89544	This peptide has been validated				unique
LPLPLL	0.835698	This peptide has been validated				unique
LPLPL	0.816409	This peptide has been validated				unique
LPLP	0.794971	This peptide has been validated				unique
HLPLP	0.753343	This peptide has been validated				unique
LPQNIPPLT	0.68772	This peptide has been validated				unique
ENLHLPLPLL	0.686639	This peptide has been validated				unique
ENLLRF	0.573178	This peptide has been validated				unique
LPVP	0.525754	This peptide has been validated				unique

## Sheet: upregulated peptides
Peptide Sequence	Peptide ranker	Water solubility	Prediction	Hydrophilicity	Prediction of anti-inflammatory	Source
FCR	0.98234	Good water solubility	Non-Toxin	-0.17	negative AIP	upregulated
GPFP	0.981128	Poor water solubility	Non-Toxin	-0.62	negative AIP	upregulated
PGFP	0.974452	Poor water solubility	Non-Toxin	-0.62	negative AIP	upregulated
PPPLPPPPPP	0.954841	Poor water solubility	Non-Toxin	-0.18	negative AIP	upregulated
PFPI	0.92938	Poor water solubility	Non-Toxin	-1.07	negative AIP	upregulated
MLPPPPPPPP	0.91836	Poor water solubility	Non-Toxin	-0.31	Low Confidence AIP	upregulated
MPFPKYP	0.884052	Poor water solubility	Non-Toxin	-0.44	Low Confidence AIP	upregulated
GPVRGPF	0.877935	Good water solubility	Non-Toxin	-0.14	High Confidence AIP	upregulated
PGLLLLLWP	0.860266	Poor water solubility	Non-Toxin	-1.38	High Confidence AIP	upregulated
SLVYPFPG	0.858229	Poor water solubility	Non-Toxin	-0.97	Low Confidence AIP	upregulated
PVRGPFP	0.843593	Good water solubility	Non-Toxin	-0.14	Medium Confidence AIP	upregulated
GPIP	0.823701	Poor water solubility	Non-Toxin	-0.45	negative AIP	upregulated
PHPHLSF	0.794114	Poor water solubility	Non-Toxin	-0.71	Medium Confidence AIP	upregulated
RQAPPPP	0.784246	Good water solubility	Non-Toxin	0.39	negative AIP	upregulated
SGVPDRF	0.781225	Good water solubility	Non-Toxin	0.33	negative AIP	upregulated
LPPTVMFPP	0.771101	Poor water solubility	Non-Toxin	-0.83	Medium Confidence AIP	upregulated
IPYP	0.76552	Poor water solubility	Non-Toxin	-1.02	negative AIP	upregulated
PGIP	0.764877	Poor water solubility	Non-Toxin	-0.45	negative AIP	upregulated
ASGVPDRF	0.75784	Good water solubility	Non-Toxin	0.22	negative AIP	upregulated
APPPV	0.756837	Poor water solubility	Non-Toxin	-0.4	negative AIP	upregulated
MPFPKYPV	0.750099	Poor water solubility	Non-Toxin	-0.57	Low Confidence AIP	upregulated
FPPQS	0.705607	Poor water solubility	Non-Toxin	-0.4	negative AIP	upregulated
RGPR	0.701853	Good water solubility	Non-Toxin	1.5	negative AIP	upregulated
IPIP	0.676282	Poor water solubility	Non-Toxin	-0.9	negative AIP	upregulated
RASGVPDRF	0.665377	Good water solubility	Non-Toxin	0.53	Low Confidence AIP	upregulated
QDKIHPF	0.652011	Good water solubility	Non-Toxin	0.2	Medium Confidence AIP	upregulated
SGVPDRFSG	0.63073	Good water solubility	Non-Toxin	0.29	Low Confidence AIP	upregulated
GVPDRFSGSR	0.627107	Good water solubility	Non-Toxin	0.56	Medium Confidence AIP	upregulated
SRASGVPDRF	0.622522	Good water solubility	Non-Toxin	0.51	Medium Confidence AIP	upregulated
IPGAG	0.59874	Poor water solubility	Non-Toxin	-0.46	negative AIP	upregulated
GVPDRFSG	0.595174	Good water solubility	Non-Toxin	0.29	Low Confidence AIP	upregulated
VPYPQRDMP	0.591601	Good water solubility	Non-Toxin	0.12	Medium Confidence AIP	upregulated
RFIK	0.586644	Good water solubility	Non-Toxin	0.42	Medium Confidence AIP	upregulated
LPPTVMFPPQ	0.584298	Poor water solubility	Non-Toxin	-0.73	High Confidence AIP	upregulated
GAGR	0.564195	Good water solubility	Non-Toxin	0.62	Low Confidence AIP	upregulated
SGVPDRFS	0.549018	Poor water solubility	Non-Toxin	0.32	negative AIP	upregulated
LSRYPSYGLN	0.54825	Poor water solubility	Non-Toxin	-0.44	Medium Confidence AIP	upregulated
VPYPQRDMPI	0.54524	Good water solubility	Non-Toxin	-0.07	High Confidence AIP	upregulated
EGGM	0.542201	Good water solubility	Non-Toxin	0.42	negative AIP	upregulated
CASP	0.529708	Poor water solubility	Non-Toxin	-0.3	negative AIP	upregulated
